# Supplementary material for: Microfibril-associated protein 5 and the regulation of skin scar formation
Source: Sci Rep. 2023 May 30;13:8728. doi: 10.1038/s41598-023-35558-x (PMC10229580; doi:10.1038/s41598-023-35558-x)
Supplement: Supplementary file 2 — Supplementary Information 2. [file 41598_2023_35558_MOESM2_ESM.xlsx]

## Sheet: Figure 2
Fig 2A
	0	1	3	5	7	14	21
	1.86709	0.111406	2.10708	18.7385	7.95125	3.40728	3.13179
	1.17003	0.248185	1.74485		2.31026		1.6579
	0.995332	0.314579	0.995448	4.73255	3.63036	2.79262
	0.941424		1.18908	3.68731		4.35418	3.77437
	0.558955	0.508166	1.15724	3.37232	7.78399	2.97668	3.33875
	0.467166	0.253077		14.4039		6.78723	6.32061
Fig 2B
	0	1	3	5	7	10	15	21
	1.06192	0.090844	0.448254	0.618909	1.92162	3.87099	4.11215
	1.05997	0.460227	0.285804	0.25898	3.75217	4.04557	2.93753	2.7055
	0.802985	0.166756	0.285804	0.185668	1.75573	3.69835	1.72055	1.26286
	0.890555	0.301243	0.342359	0.413839	3.31666	3.16686	3.10213	2.36704
	1.18457		0.397951		3.0745	2.11031	2.26167

## Sheet: Figure 4
Fig 4B
	PBS										IgG										Anti-MFAP5 Ab
7	26.8132	35.8022	54.6234	34.1932	50.8202	0.513892	8.1762	0.163801	2.20928	1.93579	60.1008	41.4142	61.1147	49.7609	71.2133	1.01252	1.72997	0.16052	7.14627		47.5573	55.4802	40.2431	52.3137	52.4406	0.427255	0.643182	1.22886	0.329367	1.01562
14	48.5931	49.4196	48.7414	57.3816	40.3971	22.165	13.324	34.2177	10.9797		28.6414	47.4974	50.2678	53.4536	78.8475	27.4275	21.9701	6.70873	33.674	120.701	61.1463	41.2167	47.6958	40.3813	53.736	20.6655	38.3343	0.079885	32.6658	14.669
21	56.3242	53.82	50.0513	49.7228	32.5789	72.7864	25.9787	34.3848	38.8437	44.1351	98.1107	52.1153	88.152	58.1225	72.412	33.6359	14.6316	107.062	18.6692	49.1185	52.4667	59.7675	20.6988	34.5986	45.4227	17.5728	18.3195	0.439303	1.97475	26.899
Fig 4D
	PBS										IgG										Anti-MFAP5 Ab
7	3.85651	5.03019	4.43959	3.87227	2.06891	1.54807	4.56755	3.29122	2.56417	1.98339	7.0682	5.37054	3.72478	3.13879	4.92727	1.77805	0.943215	1.70121	1.47015	3.72636	2.16551	1.0797	0.445264	1.72325	2.09247	2.84491	2.16378	3.27119	0.204332	1.69152
14	1.0773	0.549866	1.44382	1.28711	0.641906						1.17263	1.74305	0.669789	0.634717	1.2102						2.23837	1.61795	0.92673	0.528111	1.63157

## Sheet: Figure 6B and 6D
Figure 6B
		Control																rMFAP5
	12 hrs	89.828	95.1891	100	93.4979	80.594	83.2704	82.2993	91.2712	77.0937	78.6328	75.2686	77.3018	69.0132	75.6571	70.8898		93.149	76.3081	52.0469	76.5438	78.9454	76.3449	83.2603	83.1942	61.8668	68.7862	64.6545	61.1761	71.6413	71.8975	67.6914	54.799
	24 hrs	62.8002	79.4328	72.9988	62.8986	61.9475	55.8129	63.4312	69.1034	39.7247	32.48	29.1979	43.5198	35.691	13.9635	19.1203		44.5741	28.7	28.1709	43.3793	58.1872	58.4192	58.3437	65.4688	25.7507	30.749	18.3868	11.1047	28.4906	27.6935	14.6189	13.7844
	36 hrs	12.5771	51.7289	52.8076	46.2733	46.0144	26.6598	33.2666	46.866	4.8445	10.1341	7.5406	8.88	3.152	1.5619	0.543		35.4812	7.9191	22.2314	27.0651	21.4348	24.2901	37.8807	26.2613	2.0378	3.5193	1.5109	0.6278	2.124	7.3696	8.5803	5.1815
	48 hrs	3.9763	16.8513	16.781	13.4299	2.298	1.4943	32.0039	8.9274	0.4957	0.8815	0.0991	0.2926	0.2212	0.1695	0.1592		6.7218	1.15	2.853	4.7871	1.63	4.4502	1.1074	5.3062	0.8768	2.3643	0.3155	0.0433	0.1432	1.6786	2.2113	0.8009
Figure 6D
		Control									rMFAP5
	24 hrs	87.1883	90.7454	89.7252	91.1231	91.302	92.088	77.5964	85.1394	89.8139	73.1159	79.7024	81.254	81.9613	83.4597	81.9161	81.2329	78.7229	81.6198
	48 hrs	49.2074	54.9131	55.5122	45.8448	57.6427	53.1988	45.2429	47.6271	51.9857	48.4989	40.1162	49.6969	48.8343	47.6751	48.2733	44.0954	50.7556	43.8842
	72 hrs	27.3559	26.7569	32.4892	27.2172	33.8154	35.5662	29.2201	29.4031	32.1305	29.2949	27.7263	26.7576	24.648	25.1096	29.4123	30.7099	29.3499	28.7791

## Sheet: Figure 7
	Control									Rec. MFAP5
COL1A1	1.10765	0.892351	1.14227	0.857727	1.14227	0.857727	1.12885	0.981571	0.889577	3.84309	3.84643	4.28167	2.97301	4.28167	2.97301	0.97982	1.31223	0.829102
COL3A1	1.05858	0.864804	1.07661	0.890608	1.13908		0.970318	1.03995	0.96005	1.0952	1.06378	0.853046	1.28418	1.33193		0.903117	0.746958	1.70734
COL6A3	0.843294	1.19315	0.963557	0.931946	1.06805		0.872397	1.06098	1.06663	0.882769	1.09539	1.12579	1.18371	1.03143		1.49577	1.51578	1.48458
COL11A1	1.413	0.587004	1.13956	0.860445	0.681016	1.31898	1.15825	0.236341	1.60541	1.5084	1.96602	1.78848	2.01669	1.50135	1.11105	1.11235	1.25958	2.66896
MMP1	0.836	1.272	0.892	1.131	0.869		0.978	0.913	1.109	0.968	1.341	1.09	1.428	1.645		1.35	0.974	1.039
MMP9	1.21026	1.10956	0.680179	1.02645	0.973551		0.932059	0.723046	1.34489	1.27632	0.987363	1.56246	1.42569	1.69114		1.35675	1.47001	1.51834
ACTA2	1.04852	0.951481	1.152	0.848002	1.04675	0.953247	0.949904		1.0501	1.64504	1.03912	2.28729	1.05529	2.15311	1.24136	1.2333	1.22875	1.25152
CTGF	0.890289	0.992413	1.1173	1.1289	0.871103		1.05054	0.905929	1.04353	0.827031	1.05898	0.826935	1.12786	1.18886		1.50887	1.2883	1.54129
TGFß1	0.938899	1.02293	1.03817	1.03037	0.969626		0.81159	1.09071	1.0977	1.10551	1.01657	0.89764	1.12026	1.05665		1.23549	1.24516	1.27486

## Sheet: Figure 8
Fig 8A				Fig 8B				Fig 8E				Fig 8F
	Control	TGF-ß1			Control	TGF-ß1			Control	TGF-ß1		Control	TGF-ß1
	0.986	1.057			0.052764	3.96717			9.31888	9.6705		18.3503	17.6375
	0.764	0.96			2.66828	1.90886			9.715	9.82087		17.579	20.1957
	1.25	1.531			0.278956	4.75983			8.96629	10.3203		17.0813	20.6543
	0.985	1.105			0.065228	2.75689			9.103	10.9111
	0.714	1.723			2.6604	2.43419			8.377	9.453
	1.301	1.494			0.226321	2.29842
	0.931126	1.30299
	0.741116	1.1789
	1.32776	1.12099
	0.989225	1.06423
	0.788998	0.964883
	1.22178	0.965329
