# Supplementary material for: Microfibril-associated protein 5 and the regulation of skin scar formation
Source: Sci Rep. 2023 May 30;13:8728. doi: 10.1038/s41598-023-35558-x (PMC10229580; doi:10.1038/s41598-023-35558-x)
Supplement: Supplementary file 3 — Supplementary Information 3. [file 41598_2023_35558_MOESM3_ESM.xlsx]

## Sheet: Figure S3
Days PW	PBS																									IgG
1	44.4348	33.1888	37.9727	43.1957	56.1356	32.138	36.7336	47.807	37.6511	38.4511	59.8914	56.1319	51.8937	57.9507	45.1666	50.8782	43.4891	46.6819	41.9134	53.391	70.5462	37.9755	60.9169	64.742	44.3831	30.1537	38.3159	30.1148	43.8663	33.1076	38.0516	28.6612	40.648	44.8069	27.5107	43.77	51.2025	50.0122	42.2798	67.5202	55.1478	49.1861	42.2261	67.518	58.1714	62.8672	66.8478	81.1437	56.5135
3	22.7115	19.4726	20.0921	22.4997	23.3075	18.1158	24.3819	24.4289	21.4645	22.2644	34.8366	43.809	35.6546	35.3152	35.4545	39.0357	33.3881	31.8124	36.8546	38.1898	31.2395	28.0623	31.8429	47.4449	53.2402	20.2502	24.1369	27.5418	27.4018	22.5511	26.7489	32.2836	24.9609	26.7722	22.6444	33.9101	27.5179	41.4738	39.1775	34.0881	38.4513	48.4254	35.5608	39.3926	40.3815	34.7253	43.0789		42.3516
5	13.0026	13.2771	9.50493	13.3712	11.8655	9.71668	14.3672	9.71668	10.3284	15.0181	17.2921	20.7993	22.3657	24.1759	30.3634	21.1806	19.3561	21.3465	21.8192	23.4363	22.2404	24.184	21.7434	18.5484	20.8293	7.33048	12.5932	9.3827	12.7875	10.1134	13.0052	16.8686	11.0229	9.72474	8.72972	19.6075	23.3097	24.2844	31.4076	18.9795	20.9181	18.2558	25.5676	22.0021	23.3617	23.769	29.9504	16.4967	39.3183
7	4.76031	5.26222	5.04263	10.5558	5.83471	2.16449	7.41103	2.82325	3.46632	4.27408	4.22077	5.6567	4.07282	3.08943	3.55067	3.11821	2.74502	5.8964	1.83278	2.22255	4.53505	3.61206	4.87229	3.1417	3.15944	0.97947	3.4126	1.78792	3.14052	3.22603	3.52143	2.24656	3.25713	3.00837	1.33705	3.47723	2.62433	2.72743	2.45562	0.637337	7.19773	3.461	8.46233	4.99182	6.38953	4.36339	3.66486	3.5596	7.53067
9	0.784235	0.862659	0.854817	1.92922	0.972452	0	2.7213	0.211744	0.117635	0.047054																0.116604	1.0883	0.155471	0.505282	0.862866	0.769584	5.62807	1.39924	0.614112	0.551924
[truncated: 26 more columns]

## Sheet: Figure S4
Days PW	NS								PBS								IgG								MFAP5-Ab
14	0.954	1.038	0.922	1.106	0.82	1.564	1.388		66.0338	49.3177	48.7986	36.2355	42.9843				42.6728	45.4761	56.2741	50.1483	41.0116				46.722	48.9024	58.143	57.52	57.0355
21	0.978	0.848	1.344	1.966	0.738	1.884	1.2666	0.938	40.7123	44.8879	46.5742	41.8365	42.7198				40.9532		35.8942	30.9959	36.0548				67.4523	38.6245	34.2882	32.9231	50.5892
							z

## Sheet: Figure 5B
	Control												rMFAP5
12 hrs	80.9026	80.0592	97.3834	93.5452	90.602	89.2561	96.9201	77.4758	85.4785	90.1986	91.7972	94.3624	66.5459	63.5203	90.5646	68.1132	34.7381	36.7086	83.9276	86.403	75.8769	50.8498	95.3908	36.0224
24 hrs	46.1272	61.0916	46.392	57.1822	37.1234	51.6701	46.2453	39.3076	55.9867	64.5093	62.5085	66.3553	32.855	44.0404	60.4977	38.134	11.6961	6.0357	41.8476	26.3647	47.9059	30.3404	64.2232	10.9096
36 hrs	5.5108	6.4579	13.4904	11.8552	2.3518	3.7062	12.7761	3.4989	22.622	37.1844	36.2504	38.1426	9.1193	13.2088	24.5166	7.3851	0.6321	0.3452	3.7395	1.8156	22.8414	13.2541	38.2058	5.91778
48 hrs	0.0447	0.0387	0.7008	1.283	0.3921	0.1528	0.1026	0	2.4665	6.0615	6.7608	13.0264	0.156	1.8026	3.0788	0.3423	0.0849	0.1728	0.1622	0	0.6305	1.7804	4.7223	0.0263

## Sheet: Figure S6
Figure 5A
		Control			200 ng/mL rMFAP5			400 ng/mL rMFAP5			PBS Control
	12 hrs	0.650267	0.55675	0.5127	0.642033	0.593625	0.524025	0.701667	0.489	0.5194	0.6403	0.566825	0.519325
	24 hrs	0.856267	0.65435	0.6512	1.2538	0.6911	0.6569	1.47627	0.685825	0.6538	0.7575	0.635375	0.616025
	36 hrs	0.893	0.7858	0.8955	0.940217	1.04067	1.0465	0.940217	1.04067	1.0465	0.940217	1.04067	1.0465
Figure 5B
		Control			200 ng/mL rMFAP5			400 ng/mL rMFAP5			PBS Control
	12 hrs	0.8987	0.9243	0.8476	0.9157	0.9443	0.9274	0.7977	0.8779	0.8717	1.0162	0.9046	0.9157
	24 hrs	1.1657	1.1994	0.8796	1.2423	1.0721	1.2956	1.0364	1.1831	1.1455	1.1897	1.2015	1.205
	36 hrs	1.2133	0.9668	1.1807	1.051	1.1745	1.1055	1.0489	1.0143	1.1815	1.0912	1.1064	1.1903

## Sheet: Figure S7
	rMFAP5													Control													PBS
24 hr	62.2875	62.8931	55.0204	62.3284	62.4925	52.5808	57.5636	62.5276	49.8498	60.7372	54.0822	54.8431		64.9257	69.2057	69.5583	68.9859	67.2537	65.1424	64.3504	71.3526	69.1599	65.9462	66.4219	59.7275	69.5434	65.0134	67.4707	67.9915	56.6331	69.2366	59.6045	67.2316	69.2354	67.4998	67.4998	67.3923	63.5839
48 hr	44.1797	38.3352	45.9316	50.1035	37.3168	30.5608	36.0851	38.1122	39.5182	40.3459	38.6693	36.9987		48.835	35.2042	36.8165	36.6492	43.3119	40.5825	43.3956	52.0215	43.9412	48.9566	44.2811	38.6881	39.5182	41.0741	41.502	41.3528	40.2428	41.9268	35.4425	41.8263	46.2845	39.8242	45.2337	38.4065	36.5732
72 hr	31.8851	25.1803	22.5873	25.846	27.735	22.0317	24.4084	26.46	26.8804	31.9598	29.0522	28.3808		28.1326	25.1941	30.6908	35.3961	30.9411	28.7142	31.0573	33.713	33.7743	34.688	31.733	31.948	31.45	23.9723	30.4822	27.1857	24.6899	32.2717	24.0457	27.2528	34.8811	31.677	28.9809	32.4489	27.8271

## Sheet: Figure S8
	Control											Rec. MFAP5
COL1A1	0.0822	0.582482	2.33532	0.359664	2.04116	0.599177	0.437954	1.90068	0.661364	1.02299	0.977015	2.15689	2.31704	1.56242	15.5631	0.35842	7.10937	14.0827	0.474622	5.95121	29.3941	12.9432
COL3A1	1.10072	1.0515	0.847788	0.618928	1.55852	0.822551	0.714115	1.23333	1.05255	0.792169	1.3252	0.882629	1.09009	1.09109	0.709124	1.9924	0.666577	1.91611	2.57617	0.71428	2.07373	2.43043	0.826763	2.37163
COL6A3	1.09003	1.04562	0.864354	0.75868	1.36153	0.879789	1.16075	0.927271	0.911973	0.810653	1.2907	0.898645	1.49143	1.18183	1.23288	2.21847	0.95147	1.87761	2.40838	0.760172	2.02988	1.67732	0.754272	2.00809
COL11A1	0.901241	0.988047	1.11071	0.261083	2.07184	0.667073	0.204193	1.51327	1.28254	0.670433	1.86563	0.463936	1.44926	0.919116	1.1925	0.96588	0.504788	1.44501	1.87688	0.563375	2.6666	1.58154	1.07948	2.91399
MMP1	1.18341	0.993977	0.822612	0.632231	1.25805	1.10972	0.971999	1.0865	0.941496	0.748481	1.29687	0.954646	1.13128	1.04678	0.882877	1.35867	0.791791	1.09242	1.6055	0.991506	1.88822	0.748481	1.29687	0.954646
MMP9	0.995387	0.856978	1.14763	1.77259	0.79822	0.429191	2.18168	0.457267	0.361051	1.95492	0.653325	0.391759	0.570512	1.02148	1.04681	0.031078	0.833079	0.057254	0.032647	0.364109	0.054527	0.019155	0.021034	0.042808
ACTA2	0.895994	0.529142	1.57486	0.436554	1.96142	0.602026	0.570134	1.97525	0.454611	0.740418	1.68227	0.577308	2.23415	0.772118	0.717754	3.09992	0.425304	2.68248	3.85894	0.385563	3.56451	3.78094	0.728708	2.97745
CTGF	1.20626	0.958733	0.835012	0.837932	1.22369	0.938377	0.952272	0.928804	1.11892	1.02851	1.1251	0.846387	0.995299	1.03709	0.92929	1.70083	1.08893	1.18639	1.42614	0.889323	1.40455	1.45369	0.856815	1.14081
TGFß1	1.06758	0.818475	1.11394	0.885624	1.36361	0.750765	0.789998	1.2024	1.0076	0.720078	1.03399	1.24593	1.4959	0.87864	1.21196	2.29543	0.971374	1.64311	1.86252	0.801026	1.723	1.63002	0.622966	1.36688
