# Supplementary material for: Microfibril-associated protein 5 and the regulation of skin scar formation
Source: Sci Rep. 2023 May 30;13:8728. doi: 10.1038/s41598-023-35558-x (PMC10229580; doi:10.1038/s41598-023-35558-x)
Supplement: Supplementary file 4 — Supplementary Information 4. [file 41598_2023_35558_MOESM4_ESM.txt]

symbol	baseMean	log2FoldChange	lfcSE	stat	pvalue	padj	N_HDF_1	N_HDF_2	N_HDF_3	eApoEC_HDF_1	eApoEC_HDF_2	eApoEC_HDF_3	nApoEC_HDF_1	nApoEC_HDF_2	nApoEC_HDF_3
CXCL1	17457.2142601068	5.63781745122078	0.198814297578407	591.699787719966	3.26605598527384e-129	5.02417392214674e-125	432.352643731686	561.593785731209	537.826957743746	27744.3007519125	19300.6283994304	32250.347706883	26139.4385976151	24200.6279434849	25947.8115544287
CCL2	7872.83949296993	2.35479781800749	0.155496325329317	248.502139132468	1.09256206390925e-54	8.40344111455802e-51	2037.77181210196	1838.20158196337	2268.46930517227	12111.0718170516	9795.47036641447	11380.4783268871	9267.33530350564	11081.9729885704	11074.7839350625
SLC39A14	5645.5272520058	1.80521155066714	0.116775642437592	247.293828240053	1.99906765956623e-54	1.02505526023691e-50	2280.36369449505	2233.11660498177	2190.36165570741	6356.85001411913	7166.83853022007	7153.12014181266	7929.25295911787	7742.87925555576	7756.9624120425
CXCL3	1207.12835599398	5.09912914814727	0.343641669604279	169.722550737336	1.39706425207362e-37	5.37275984741212e-34	28.0328397432016	71.9749202623472	79.223473028643	1607.00856316434	1307.59206296399	1621.33617138396	2244.63313271049	2100.01277106586	1804.34126962302
CXCL8	2450.8018625179	5.79557759016106	0.383946480123273	166.075326545664	8.65368436101298e-37	2.66239253050925e-33	45.2838180467103	122.167956761089	35.7063540410785	3886.85444949821	2625.46766907289	3997.22088093382	3935.07716112037	4103.65257842459	3305.78589476236
CXCL5	763.707981251322	4.98791218875924	0.38656364340349	134.523147961381	6.14709006162224e-30	1.35086694882764e-26	29.1110258871709	22.7289221881096	63.6019431356712	1245.2366111413	946.877011111856	923.378773580511	1129.56451238734	1325.35771041045	1187.51532141949
CXCL6	1834.40570937243	4.68399432490092	0.367061734611254	129.815101491731	6.47155843830624e-29	1.24439979320581e-25	117.522289692653	49.2459980742376	166.257711003772	2174.53221835951	2366.79700688945	3098.3649348437	2378.44136714926	3111.46997111594	3047.01988722331
SPHK1	14174.4655544646	1.05902694806951	0.112975501241141	126.219063280862	3.90731705547901e-28	6.67847314049263e-25	7632.47971315862	7487.28578413312	8367.560904814	18701.9522044471	18580.7803792869	17866.7661980956	15013.2839040308	16721.168122062	17198.9127801532
SERPINB2	3448.29571180722	2.4680956362409	0.238369872898064	122.874787386735	2.08007472275982e-27	2.90888995092858e-24	822.65602784857	867.487196846185	669.494138270223	4724.48816051652	3997.92515802784	6893.74408181814	4190.42787517437	3847.5758462885	5020.86292147462
COX1	202744.329795286	0.518274888990112	0.140026314655619	121.571024752814	3.99197116182814e-27	5.11737436520019e-24	121328.286780865	106400.714031513	119041.636902265	347094.347112391	308374.981411679	325802.74055196	149472.718417077	195401.23202383	151782.310925993
UPK3BL	457.471964771936	-6.95476598609502	0.692225245578091	99.7662048083382	2.16792316337123e-22	2.5653201555492e-19	2041.00637053387	320.098987482544	1602.3226375934	23.403037327636	43.507297920762	54.7047690170272	17.8410979251703	7.34270199673377	7.02078315028413
FST	54206.3841071562	-0.797159155455183	0.110424874317484	92.6805071479125	7.49348052303861e-21	8.23372934899306e-18	80716.2492959732	75935.4349536253	77424.7654438237	42737.8466664846	36780.2786204318	39555.3207420015	48291.3918089547	43920.3719934631	42495.7974396484
MFAP5	2823.76352467185	-0.742331611609696	0.185761487438663	90.708570448087	2.00855716477256e-20	2.05984232437976e-17	2048.55367354166	2539.01001609675	2438.07448686739	4932.19011679928	4065.9547511403	5189.40757123593	1585.62757809951	1348.30365415024	1266.74987411555
ESM1	846.568048702242	1.98644974553045	0.274819080029309	90.4564072021454	2.27845654278081e-20	2.19059356234982e-17	219.949973369736	197.931030721455	230.975477703227	1477.31673130702	1735.54566614821	1186.52757626587	1053.73984620537	760.887494411537	756.238642187748
KRT19	6062.28069474698	-1.44231756030177	0.190912954048515	85.637777671598	2.5350869368941e-19	2.29395543236718e-16	6328.95266509975	7560.20774281997	6814.33450402708	9531.86207823508	9729.81389864314	6976.74442101639	2350.56465164118	2255.12735074686	3012.91894049336
PNP	3693.0506134248	1.16177526486544	0.164165016924269	84.3903353728636	4.73011294405772e-19	4.04240707880222e-16	1915.93677783343	1714.13954835327	1818.79240896744	4981.92157112051	5844.2166734289	4771.57631822656	4588.50737262973	3991.6763729744	3610.68847728898
MXD4	5607.4094595835	-0.885720715409591	0.132969846269588	76.4278032354443	2.53462313976364e-17	2.05211093468338e-14	8479.93402231849	7889.77711454756	8581.79902906047	3602.11749534531	4424.29667765131	3984.95946718862	4569.55120608424	4619.47739369514	4314.77273036033
ID3	10330.8855650602	1.14301102589374	0.14531128028332	73.2888644708808	1.21765789136341e-16	9.23584259945154e-14	6070.18799054712	5792.08700426994	5380.50122456502	13149.5815984655	13967.4247161254	10539.1567068321	12010.4041095006	13284.7835875906	12783.8431476459
CXCL2	800.86320365887	4.35384367525491	0.459600068479526	73.2191905949417	1.26082490143979e-16	9.23584259945154e-14	107.818614396929	45.4578443762193	34.5905304772948	905.892569890576	696.116766732192	1578.89281611213	1420.59742229168	1240.91663744801	1177.4856312048
PLAU	16704.2424958262	0.0227984922687278	0.156737840524271	66.2892959802968	4.03145924020638e-15	2.74296695011647e-12	12922.060935472	13290.7372494971	10162.921018942	27382.5287998894	25184.3971618782	24440.770336866	10799.4395878296	13961.2300090397	12194.0973630221
CCNB1	19452.2431027877	0.948018100862654	0.132462963091802	66.2550100389629	4.10116621287647e-15	2.74296695011647e-12	12057.3556480086	13266.11425046	10184.1216666539	23945.2076923929	24301.5945349769	22810.0023087549	23294.8985471708	21388.3730787359	23822.5201979355
CYB5R3	19332.8935321834	-1.40063967650462	0.200757679806547	62.6825369692543	2.44714690474193e-14	1.56851920148521e-11	28493.2252266765	31332.7662747336	36874.6213123601	10869.7357121316	16052.6108492004	13747.8743653826	9495.92437067188	13225.1241338671	13904.159544627
ICAM1	6533.61538914214	1.89855577735949	0.285131018380082	62.524930091333	2.64779245306242e-14	1.62923965221837e-11	1422.1275238955	1783.2733533421	2807.4120864798	8159.85901490241	12684.3549483531	9529.94803703523	5351.21430893076	8360.58406103099	8703.76516830939
FAM83D	4201.68582395649	0.674846402612225	0.163623685489073	61.9664254295854	3.50075474656579e-14	2.07123501024698e-11	2671.74526475591	2380.85459920449	2424.68460410199	5912.19230489404	6723.06409142829	5765.69401726013	3863.71276941969	3467.59101795752	4605.63374658639
HAS2	4270.2435775809	1.97040205803987	0.248258781229802	59.1205811503846	1.45254273896897e-13	8.27572776057766e-11	1569.83902561929	2253.95145032087	1221.82680234316	5363.19605424991	3808.86617251762	4436.74540441545	7488.80085409023	6676.35179053018	5612.61464414143
VSIR	5938.23782097022	-1.12180666849194	0.205057859329509	58.9289930774709	1.59857030464598e-13	8.78243107013185e-11	8324.67521758691	10589.7836628101	10437.4136156328	3193.53946866699	3161.79399616883	4249.99464121939	3555.9538302105	4697.49360241043	5233.49235402609
ANGPTL2	1916.48704076089	-1.87417387866871	0.283314518402129	58.4446810969256	2.03656723076755e-13	1.08029357623784e-10	3009.2175278183	4082.68264803919	3858.51788356405	858.111368679986	883.593668681657	1569.46095938506	837.41653386268	1027.06044179314	1122.32233502399
IER3	2396.26405002926	1.58874076079339	0.217969150161545	58.2132391635619	2.28641851751011e-13	1.1723992018286e-10	899.20724407039	1072.99453496368	1176.07803622802	3595.29160945808	2880.97416413482	2473.03283383871	2913.67430490437	3679.61153811321	2875.51218455209
SOD2	4460.33268956985	1.69710704390818	0.219856434701774	57.8064342736085	2.80215586335307e-13	1.37082425497502e-10	1513.77334613289	1868.50681154751	2606.56384499873	5048.23017688215	4140.31267849579	5548.76131253743	6194.20618589506	6482.68802536633	6739.95182427277
CDC20	25389.7244525068	0.739014676433604	0.144039483119837	57.7714422096113	2.85161386980437e-13	1.37082425497502e-10	16105.9446186133	15728.4141541719	15601.4450688238	38855.867849763	34403.9891121778	28640.7761374319	23744.271201161	27220.3141396417	28206.4977907772
ADH1B	150.892957572639	-2.45555305980805	0.91205618853028	54.1602858607614	1.73477580416502e-12	8.0866836955971e-10	382.756081109099	260.435566738756	505.468074394018	0	0	0	27.8767155080786	22.0281059902013	159.472074413597
TMEM158	1638.09947470334	0.629992457894461	0.191275645145387	53.01059039416	3.08245364815541e-12	1.39462895498749e-09	970.367529572363	842.864197809066	1042.17920857398	2618.21480102928	2546.36349103514	2304.2025984241	1635.80566601405	1290.47987592596	1492.41790394611
AURKA	6671.99367410637	0.950342156205034	0.195889938497515	52.4177752909212	4.14595628669014e-12	1.82220701594727e-09	3068.51776573661	3938.7328075145	3614.15252309542	11149.5970335079	10619.7359015678	7132.3700570131	6747.28022157534	7160.97012231461	6616.58663463206
UBE2C	15871.1104824926	0.405755212330568	0.182330620252915	49.9729636850132	1.40769579601741e-11	6.01516234170441e-09	10909.0874046813	9097.25110579089	10420.676262176	28649.2181952477	22956.8235083352	20498.2542249492	15084.6482957315	14377.9283473543	10846.1069981675
PLK1	9770.09434038693	0.733050456465455	0.186401123631305	49.6539535213935	1.65112894367691e-11	6.86468014610324e-09	5562.36231673758	6556.34701284513	4858.29579671425	12310.9727608918	17296.1285279538	13127.2581927411	8303.91601554645	9530.82719176044	10384.7412482917
NFKBIA	7571.25355467782	1.1964907863476	0.187049147220068	49.4511765240411	1.82731515456621e-11	7.39726026912948e-09	3469.60301129318	4132.87568453794	4544.74937529103	9362.19005760971	8412.72933431461	10378.8151424719	10487.2203741392	7334.44145698745	10018.6575554555
CCNA2	9233.07882431803	0.741158867823881	0.160598279402404	49.3896408356658	1.88441156508421e-11	7.43279566812576e-09	5644.30446367925	6426.602748688	4973.22562378397	12535.251868615	11840.3133686903	13187.6220757944	8006.19269392016	9909.89418234182	10574.3023933494
AMD1	4118.2429077292	1.39962008826411	0.208867519619915	48.4825807421286	2.96579656356327e-11	1.14057121343234e-08	2346.13304927718	1582.50120734713	2200.40406778147	4334.43753838925	4970.11550611177	5461.98823064836	6136.22261763825	4490.98010875229	5541.40384361712
IFI16	6277.69143289107	-0.43011192918243	0.128477353677688	48.2131263132801	3.39353742756843e-11	1.27323868898256e-08	8430.3374596959	8404.96601747805	7956.9378333416	3912.20773993648	4583.29607550718	4810.24693080757	6167.4445390073	6092.60698178985	6141.17931845568
IL6	376.23912201469	2.46300619611766	0.345164211947841	47.1283211039147	5.83734150224762e-11	2.13414713358503e-08	125.069592700438	92.8097656014477	110.466532814587	504.140429099492	380.491096361573	364.069669665043	541.923349477047	536.017245761566	731.164416651019
MAP1A	10587.810373715	-0.974720540589455	0.150522622414099	47.0848636259796	5.96556762297058e-11	2.13414713358503e-08	14151.193139597	13837.1784204363	17115.6176448782	8961.41304337395	9587.42637817519	8686.74004563484	7585.81182405834	6721.32584026018	8643.58702702124
UGDH	5845.25466166313	0.479643462965944	0.120992584380781	46.9576462693254	6.35735803834075e-11	2.2226190614499e-08	4126.21837297048	4301.44852409975	4168.71683429592	7594.28561281788	7347.98709792651	7504.92839773251	5661.2033853806	6420.27505839409	5482.22867135044
NUPR1	12068.5842364252	-0.815973084189145	0.146367847576414	46.3634210011409	8.55679344445524e-11	2.92509230124567e-08	16181.4176486911	16321.2602079117	18794.9321083727	10535.2673036575	9734.5601493254	7911.44142266939	9946.41209328243	9308.71045635924	9883.25673755712
DHRS3	2229.08720954797	-1.43021901114578	0.246841780646034	45.8398742964844	1.11172602124481e-10	3.71775682278456e-08	3002.74841095448	4163.18091412208	4227.85548317646	1579.70501961543	1464.21833547874	1396.85798127961	1013.59737587374	1469.45823709635	1744.16312833487
CLEC3B	949.182712128308	-1.686438338834	0.25041658049206	45.7511616778004	1.16214808612876e-10	3.77531138932923e-08	1628.06107739363	1394.04056087072	1661.46128647394	812.280420580032	922.354715920154	668.718641949523	584.295957049327	434.137255556884	437.294493360555
M6PR	4442.23745860193	-0.628873744622933	0.171501453016823	45.7240302981232	1.17802084565951e-10	3.77531138932923e-08	3677.69293707926	4077.00041749217	5133.90421696882	6191.07849971504	5878.23146998513	6688.12960516793	2592.53454225131	2729.64946728578	3011.91597147189
RCAN1	4235.34279690584	0.764965557516654	0.12289842360671	45.356520745208	1.41565250253023e-10	4.43810907344726e-08	2742.90555025788	2966.12434554831	3080.78885960681	4723.5130339612	4657.65400286267	5010.20229342153	4958.71015457702	4859.03304633857	5119.1538855786
CIAPIN1	2197.01455558264	0.171171748742345	0.146905636064667	45.3188952394181	1.44253691524646e-10	4.43810907344726e-08	1770.38164839758	1540.83151666893	1632.44987381556	3061.89738369904	3134.898575636	3066.29662197165	1915.68788971516	1753.07010172019	1897.61738861965
GCK	67.0735420044376	0.367824278345785	0.844728317878458	44.8183712574177	1.85273940115579e-10	5.58837062901558e-08	101.349497533114	47.3519212252284	114.929827069722	0	0	0	122.657548235546	111.058367700598	106.314716275731
DDIT4	7180.82332662073	-0.946889052419044	0.227604909195553	43.6383563877532	3.34234526612019e-10	9.6004415461298e-08	10006.645602179	12288.7705963713	12067.6318423208	2784.96144198868	5067.41364509821	4586.71192637592	5130.43072210678	6571.71828707673	6123.12587606923
CDCA8	5479.14763830327	0.610526113382522	0.176708064509142	43.5939139484867	3.41744759673414e-10	9.6004415461298e-08	4006.53971098989	2969.91249924633	3327.38586720301	7006.28429996102	8143.77512898627	8128.37412739208	4466.96489301451	5441.86001732932	5821.23220060702
RHOBTB3	10383.6142228491	-0.773419337864133	0.145109153575629	43.5793557937209	3.44241421899247e-10	9.6004415461298e-08	15195.9555131032	13916.7296480946	14488.9689757314	8523.58122003609	6738.09388525547	9080.99165682652	8792.31607124798	8613.90727991831	8101.98375542789
ITGA2	1672.88611405404	0.652066472502463	0.297770291875967	43.5683879573486	3.46134399416131e-10	9.6004415461298e-08	850.688867591772	647.774282361125	885.963909644261	2912.70302073536	3784.34387732592	2227.8045589348	1597.89333292306	1271.20528318453	877.597893785517
PTX3	64824.3152869384	0.853289297983091	0.129568965763312	43.5490764879367	3.49492769019872e-10	9.6004415461298e-08	43285.9391219352	44099.7912754797	47970.3708306252	65853.2216603017	59918.2506964734	77755.2836723225	85175.6316320036	81721.5197103981	77638.8289829064
RAB2A	11158.9424001075	-0.0903364087087579	0.138865362639711	43.2359233350006	4.08731903491704e-10	1.10307418796717e-07	13870.864742165	14012.3805289696	12450.3593246986	7700.57440734756	7667.56797719902	6840.92568414653	14314.1358790882	11247.183783497	12326.489273856
MYH10	2686.41118751016	-0.386511993746125	0.213894701216581	42.9601635305949	4.69157883613593e-10	1.24431995234964e-07	1870.65295978672	2530.48667027621	2145.72871315606	3691.82913843458	4088.89496277125	4841.37205800691	1527.64400984271	1462.11553509961	2018.97664021742
LRRC8A	4358.22529272544	0.00866007172059116	0.157316313483912	42.9138920877004	4.80138724767229e-10	1.25186000052446e-07	3224.85475661215	3975.66730607018	3026.11350498141	5767.87357470695	6651.87033119432	6288.21887994001	3397.61408612462	3563.96398166466	3327.85121323468
S1PR3	2461.39636835352	0.698302579101126	0.184136756983918	41.3908192430356	1.02824782761873e-09	2.6092430318547e-07	1730.48876107071	1352.37087019252	1422.67504382422	3141.85776123513	3668.8517773908	3525.62804458013	2599.22495397325	2113.78033730973	2597.68976560513
ITPRIP	863.416850823569	-1.78013849920809	0.310729253405296	41.3783598323623	1.03467350284819e-09	2.6092430318547e-07	1253.93048543629	1731.18623999435	1761.88540721447	531.443972648401	721.430103704272	388.592497155435	512.931565348646	478.193467537287	391.157918372973
MT2A	102328.655092528	0.698658357498262	0.130239378895801	41.3354917947889	1.05709009476518e-09	2.62277692383432e-07	74906.9823522666	67046.5323012254	69682.0657347286	127431.488502089	134584.684346305	103823.992480281	108954.469960395	114780.199775193	119747.480380268
MMP1	24933.7628366209	0.761746454146251	0.141559539891926	40.4395909367057	1.6544528808651e-09	4.03975375656315e-07	18569.5999575831	15851.5291493575	15527.800713614	33116.2729451602	27498.9854112627	29148.2100293484	31579.8583961717	25894.0385914817	27217.5703356086
NFKB1	3109.04433566532	1.06682055525436	0.187528084340521	40.0521140249021	2.00813980717993e-09	4.8267522896639e-07	1511.61697384495	1779.48519964408	2064.27359299985	3505.57996636881	3731.34407804062	4171.71023038468	3259.34557720455	3768.64179982361	4189.40160267669
IGFBP6	45536.5235196563	-0.771606625178129	0.126082185602614	39.8202521288987	2.25497699808549e-09	5.33666325562293e-07	65026.484528932	57124.4107276911	57313.1615301862	42299.0397165914	46059.9897460402	36881.3893598761	36527.4178645455	33491.8994826019	35104.9187204421
ARID5B	14494.423086627	-0.25964877028177	0.125859353257292	39.6565660442992	2.44729373186094e-09	5.70404840563891e-07	17691.9564363921	18771.248612105	17599.8850715604	9668.37979597962	9836.6045389941	11721.9115404071	15716.8922034547	14038.3283800054	15404.6012007449
SFRP1	1675.35325172172	-0.776357691550907	0.210857866047852	39.5421988356354	2.59131746241572e-09	5.93179328565318e-07	1934.26594228091	1525.67890187686	1458.3813978653	2560.6823342655	2540.03515679212	2187.24757500838	1088.30697343539	959.140448323349	824.440535647651
MMP3	20555.6367414568	0.96082484575403	0.155272989194731	39.4753938428941	2.67933576654544e-09	5.93179328565318e-07	15625.073598403	13525.6027787742	10908.2911595495	23500.5499831678	20339.266257066	23128.79906613	27523.2387554361	25243.2916270211	25206.617447563
EDA2R	739.921369713644	-2.41876046906863	0.403555085174033	39.4672769243389	2.69023183731892e-09	5.93179328565318e-07	1231.28857641293	1101.40568769881	586.923194550229	869.812887343804	1578.91939363347	745.116681438819	156.10960684524	210.184844656504	179.53145484298
CDC42EP2	3159.59367015927	-0.936802353204781	0.157886356041729	39.4605842302474	2.69924936615564e-09	5.93179328565318e-07	4639.43497749987	4260.72587184605	4395.22901774401	2473.89607084219	3117.49565646769	2605.07882801774	2128.66599619688	2437.77706291561	2378.03954990338
IGFBP2	2473.54311639613	-0.26748946785954	0.222912815662471	38.7256413313461	3.89792816125471e-09	8.44532801472974e-07	2037.77181210196	1630.80016699687	2120.06477118904	4618.19936598683	3550.19551033418	3495.4461030535	1852.12897835674	1270.28744543494	1686.99389411113
KPNA2	42918.3490395733	0.57718496143548	0.165870819113602	38.4345980218536	4.50851046902781e-09	9.63255785347983e-07	31284.649153413	29182.0420126838	24504.6012842539	52650.9832278491	52054.5043577408	69815.5466794719	42466.2733363866	37814.9152831789	46491.6260211815
TPX2	9905.0163884832	0.568858410756439	0.13286638412431	38.1024183291775	5.32310442852748e-09	1.11649511246257e-06	7175.32878811564	7296.9310608077	6532.03114238981	13759.0356955393	12262.7296794119	10960.7607025323	10934.3628908887	10033.8022785367	10190.1652581267
PPP1R3C	5707.79945796224	-1.05797593507298	0.189736730918903	38.0845386651598	5.37090543601573e-09	1.11649511246257e-06	8609.3163595948	9083.99256784782	7773.94276888107	3489.97794148372	5505.65079142734	4674.42819393771	4405.63611889674	3762.21693557647	4065.03344401451
PRC1	8716.55636256416	0.74257042927839	0.144645996162168	38.0306521796462	5.51758214501107e-09	1.13169288182274e-06	5341.33415722388	6368.83340479322	5842.45217997148	10624.0038201914	11281.0468299634	9620.49386161513	10631.0642261608	8625.839170663	10113.939612495
F10	1424.75896232546	-1.26214742766801	0.244600763767127	37.8043484814404	6.17859930575308e-09	1.23435575481039e-06	2306.24016195032	2130.83645513528	2547.4251961182	778.150991143897	1238.77142807115	910.174174162608	849.682288686235	1119.7620545019	941.787911159543
PDLIM4	3865.37122635443	0.308597950710552	0.202635530370408	37.5087351217583	7.16278073271563e-09	1.41262892322262e-06	2988.73199108288	2555.10966931333	2203.75153847282	4952.66777446097	6791.88472632114	5701.55739151603	2808.857854594	3744.77801833422	3041.0020730945
CLDN4	1313.11644331587	1.22185076561227	0.419230081360199	35.9315352318398	1.57603646369834e-08	3.0688821419078e-06	336.394076918419	197.931030721455	743.138493479947	2589.93613092505	2779.7208162465	2192.90668904463	1207.61931580996	993.100445058243	777.300991638601
CKS2	21063.16937678	0.650410646330843	0.166900253140478	35.8993268848443	1.60162269795817e-08	3.07972024533632e-06	15834.241710333	13494.3505107656	12064.2843716294	26430.8052818989	26240.4379386821	30531.8634112101	25842.8303446092	19368.2121918845	19761.4986300069
MKI67	12549.4437752059	0.579796145389962	0.134400003639856	35.7690700143757	1.70940564960152e-08	3.23244159250155e-06	9827.6667022801	8582.0622028604	8297.26402029563	15901.3887375733	16145.1627375046	14273.2287850806	14076.6262629594	11915.3696651997	13926.2248630993
ZC3H12A	1323.21129120564	1.72218128154273	0.308771826777641	35.7531436611737	1.72307229139392e-08	3.23244159250155e-06	322.377657046819	586.216784768328	642.714372739414	2225.23879923606	1651.6952374282	1361.96011138944	1674.83306772536	1679.64308175285	1764.22250876426
FAM69A	814.56140369528	-1.22586708539295	0.222536009244642	35.2244587074251	2.24442954849516e-08	4.1102452076787e-06	1346.65449381765	1162.96318529161	1261.99645063937	562.648022418582	690.579474269549	694.184655112621	495.090467423475	566.305891498092	550.62999278657
SREBF1	1507.85550696922	-1.33510140959085	0.236519459074212	35.1987789261168	2.27343358433029e-08	4.11437986208858e-06	1943.96961757663	2647.91943491477	2502.79225356685	1052.1615531883	1400.14395126816	1211.99358942897	773.857622504261	942.619368830698	1095.24217144432
ZNF710-AS1	60.6362275540276	-0.212230827981773	0.970303843386383	35.0939591265917	2.39576161082633e-08	4.28534893713273e-06	76.5512162218198	50.1930364987421	166.257711003772	0	0	0	72.4794603210043	122.072420695699	58.1722032452114
NFKBIZ	1377.10687695646	2.2732727806371	0.381589923562031	35.0582127497193	2.43896646363646e-08	4.31248518507123e-06	174.666155323025	480.148481223816	581.34407673131	1987.30791973842	1790.91859077464	1403.46028098856	2053.95639863523	2048.61385708872	1873.54613210439
HMOX1	7860.92767840489	0.342045893779158	0.163598073404187	34.9524043200911	2.57147222196865e-08	4.4951087716527e-06	4968.2817514105	5546.80405232326	6359.07849000333	11320.2441806886	11427.3895593332	9739.33525637626	6061.5130200766	7717.1797985672	7608.52299686506
CAB39	1882.34258515224	0.503715209497027	0.212561575614305	34.2982505378718	3.5663956895338e-08	6.16425448225825e-06	998.400369315565	1133.60499413197	1426.02251451557	2990.71314516082	2634.16912865704	2713.54518037909	1700.47964599279	1435.49824036145	1908.65004785582
NDRG4	86.3536384041165	-1.50419586925051	1.07745119782729	34.0410730831272	4.05578477853145e-08	6.93223747201658e-06	326.690401622696	179.937300655868	68.065237390806	0	0	0	13.3808234438777	69.7556689689709	119.35331355483
ATP2B1	13458.7341710685	1.15478068506853	0.200186345997067	33.9396953831314	4.26666739255131e-08	7.15079284502484e-06	7490.15914215468	9092.51591366836	7194.83033927733	14840.4510453872	11615.6575030631	17951.6529086393	20984.4763658612	16866.1864864975	15092.6778350679
XYLT1	2510.43607460136	1.04943509664603	0.234449739736615	33.9350340509931	4.27662316675736e-08	7.15079284502484e-06	1258.24323001216	1563.56043885704	1178.30968335559	3326.15668019026	2684.00476082083	4303.75622456371	2319.34273027214	2974.71214642677	2985.8387769137
RPSAP52	2293.48720666171	0.935642722543733	0.160002797989067	33.8926837230603	4.36814695937514e-08	7.22529082538363e-06	1550.43167502784	1489.69144174569	1611.24922610367	2469.0204380656	2500.48306777325	2124.9973206097	2849.00032492563	3248.2277958051	2798.28356989896
MYO10	4260.65648247073	0.561280696203525	0.137639402321652	33.6005870099176	5.05504744908707e-08	8.27253137333047e-06	3237.79299033979	3057.04003430075	2821.91779280899	4995.57334289497	5099.05531631331	5680.80730671647	4733.46629327174	4190.8471646358	4529.40810095474
ARL6IP1	17027.0083615005	0.641112713494184	0.178965859006927	33.4541632579783	5.43902118234844e-08	8.80720661558589e-06	11359.7692128605	12649.5922361075	9133.01586956962	21414.7542813422	19471.4934239919	27525.9306722918	17080.6211261099	16009.8438661284	18598.0545651027
DBF4B	304.865475481766	1.22270295426187	0.397593795432131	33.3535311402759	5.71969323560396e-08	9.16521260867664e-06	113.209545116776	77.6571508093746	136.130474781612	596.777451854718	521.296533268766	536.672647770491	257.580851294646	313.900510360369	190.564114079141
KIF2C	4014.21248742994	0.680344202479104	0.209206884184314	33.1490517527209	6.33541212934748e-08	1.00471798748198e-05	2852.88053694275	2444.30617364629	2030.79888608634	5926.81920322381	6525.30364633392	4604.63245415736	3399.84422336526	3831.97260454544	4511.35465856829
OCIAD1	4070.31421500479	0.661023649809318	0.166559732074499	32.7956883074106	7.55973842894555e-08	1.1866475127803e-05	3854.51546469022	3515.40663176096	3327.38586720301	2757.65789843977	2973.52605243899	3289.83162640329	5128.20058486613	5196.79733818833	6589.50647105239
FTL	542060.443569596	-0.478491298739948	0.103989255900668	32.2113743487468	1.01248578114352e-07	1.57323926983139e-05	640787.58908383	657349.78787129	723407.38540156	490168.815814893	479542.974975101	436368.624220754	490607.891569776	465809.082782046	494501.840407113
BIRC3	406.725228377148	3.21856442736222	0.542430331577082	32.038577239086	1.10385327000231e-07	1.66990369081949e-05	76.5512162218198	61.5574975927969	62.4861195718875	202.826323506179	791.832822157868	597.97971649647	861.948043509789	374.477801833422	630.867514504103
VEGFC	3440.01323620244	1.1026125424829	0.20999803663533	32.0366689576933	1.10490700395535e-07	1.66990369081949e-05	1608.65372680218	2217.9639901897	2093.28500565823	4569.44303822093	3620.59822878778	4137.75554616721	3377.5428509588	4852.60818209143	4482.26855694568
SERPINE1	104877.609393973	0.723912749031865	0.139125709683225	32.032409959288	1.10726240956633e-07	1.66990369081949e-05	65836.202323053	75142.763792315	80923.9881398494	117042.490181729	122700.072637913	115747.745754648	103524.085779421	133495.829327118	129485.306609712
IL32	746.748737651851	1.3907791068963	0.282036521819988	31.8748392642569	1.19802697822942e-07	1.7892474763207e-05	265.233791416446	344.721986519663	418.433836418889	1104.81838717548	842.459496102028	1048.82246805059	827.380916279772	839.821540876425	1029.04621602736
CYCS	12285.573020708	0.703135235529038	0.13886470197499	31.840610127247	1.2187071543841e-07	1.8026319380664e-05	8864.84647571553	8448.52978500526	8715.69785671452	13487.9505131609	12556.9972217123	16119.0431465689	15390.1770977	13094.7911734251	13892.1239163694
DMPK	1381.97713572386	-1.38938822044813	0.257243228724717	31.7220111266057	1.29316161941043e-07	1.89454335156102e-05	2133.73037891523	1798.42596813418	2629.99613983819	1372.97818988798	991.175350812996	1006.37911277876	866.408317991082	682.871285696241	955.829477460111
BTAF1	1179.07664614792	0.152823995920493	0.235466132860134	31.381051425247	1.53352642820277e-07	2.20469505093861e-05	1457.70766664648	1412.03429093631	1258.64897994802	743.046435152443	502.311530539707	647.96855714996	1652.5316953189	1635.58686977245	1301.85378986697
QPRT	965.385983670143	-1.51582703375094	0.351612795433479	31.2294397638072	1.65429637778822e-07	2.34016451206798e-05	1535.33706901227	1660.15835815651	2077.66347576526	351.04555991454	790.250738597113	430.092666754559	669.041172193886	698.4745274393	476.410285197852
RGMB	14473.2696679284	0.757980872567322	0.138871518098278	31.2247492681918	1.65818066577007e-07	2.34016451206798e-05	9842.76130829567	11350.2555176873	9870.57524523065	14571.3161161194	14121.677863299	17968.630250748	17929.1883461758	17662.8696531431	16942.1527106571
SPRY2	2695.04178157481	0.616021046628351	0.207845615661582	31.141133175223	1.72897554631329e-07	2.41789371172158e-05	1466.33315579824	1783.2733533421	1823.25570322257	3586.51547046022	3519.34488089946	4302.813038891	2087.40845724492	3107.79862011757	2578.63335419722
NFKB2	1675.18250440905	1.47653761340933	0.280902981764675	30.9473702369213	1.90486384293172e-07	2.63986671133502e-05	594.08056532708	954.614731900605	785.539788903728	2859.07106019286	1622.42669155423	1763.75720796277	2193.33997617562	2183.53600627871	2120.27651138581
BIRC2	2635.39199741581	1.15249563411945	0.236069943000848	30.9072600556369	1.94345170818109e-07	2.66929621669194e-05	1698.14317675164	1111.82311036836	1433.83327946206	3660.6250886644	2626.25871085327	3754.82216304802	3592.75109468117	2681.92190430701	3158.34944860639
DDX18	5528.5557680511	0.805855151034181	0.154392010766908	30.8794573541925	1.97065696881186e-07	2.68270939391441e-05	4383.90486137914	4548.62555289544	3862.98117781919	5130.14080752887	4925.81716641063	4533.89352870431	8565.95714132238	6641.4739560457	7164.20772035422
SYNPO2	585.053787037439	-1.41730417856447	0.355434244685198	30.7513662984435	2.10099806681556e-07	2.83505730366875e-05	973.602088004271	744.372201660591	1461.72886855665	251.582651272087	322.745046394016	321.626314393212	315.564419551449	490.125358281979	384.137135222689
PPP2CA	14393.8143269429	0.660948700504343	0.119039944370143	30.6404108492605	2.2208504904569e-07	2.97072548649552e-05	11455.7277796737	11175.0534091539	10613.7137387106	13142.7557125782	14479.2287480296	16113.3840325326	17950.374649962	17143.3734868742	17470.7173849713
CD82	2301.84449216069	0.505847956730486	0.189792495540822	30.3923710881182	2.51408798332169e-07	3.33398409029634e-05	1391.93831186436	1546.51374721596	1679.31446349448	3076.52428202881	3682.29948765722	2782.39773448673	2357.25506336312	1925.62359864343	2274.73374069206
CCL7	208.940637043627	3.02857482549368	0.532702829064134	30.2652765150832	2.67903697810173e-07	3.51951022529135e-05	59.3002379183111	26.5170758861279	31.2430597859437	235.005499831678	191.432110851353	382.933383119191	384.698674011484	306.557808363635	262.77788362492
EGR2	131.805838815341	6.83917899338656	1.19938202750125	30.249874567347	2.69974781631918e-07	3.51951022529135e-05	4.31274457587717	0	0	111.164427306271	468.296733983475	116.955023415713	110.391793411991	86.2767484616218	288.855078183119
POC1A	4011.65319463924	0.489714943040369	0.156142981195664	30.2025530191139	2.7643876380905e-07	3.55706224338685e-05	2602.74135154187	2699.05950983802	3248.16239417436	5042.37941755024	5312.63659701523	5196.00987094488	3584.9456143389	4043.99312470113	4374.95087164848
SNCAIP	116.680182746062	0.195878832059763	0.728994154195129	30.1950340261741	2.77479990383165e-07	3.55706224338685e-05	34.5019566070174	11.3644610940548	37.938001168646	469.035873108038	193.014194412108	208.444033668328	35.6821958503406	22.0281059902013	38.1128228158282
MEIS2	1875.64833964338	-0.546062544308967	0.191580939840034	30.1022522216555	2.906557932852e-07	3.69517195711259e-05	2435.62249922663	2948.13061548272	2409.06307420902	1159.4254742733	1373.24853073532	1216.7095177925	1991.51255589713	1554.81714780838	1792.30564136539
CCT6A	10854.4759460951	0.558017265717509	0.106691707938137	29.9944454120234	3.06753082038165e-07	3.86785464015827e-05	8890.72294317079	8140.74229704127	8360.8659634313	11982.3551117496	12046.7752733688	10886.2490343884	12288.056195961	12627.6117588829	12466.9049368617
SPON2	6509.81712563809	-0.882673547086247	0.189071212976233	29.91600483794	3.19023069380234e-07	3.98986331404564e-05	8150.00906226388	8565.96254964382	11276.5129355981	4983.87182423115	5159.174491622	5272.40791043418	4028.74292522752	5594.22108376154	5557.45134796063
NEPRO	1087.0005683613	0.186990667645377	0.218382272330732	29.2926109157223	4.35702808514629e-07	5.40517443821011e-05	1255.00867158026	1416.76948305883	1019.86273729831	648.459159286581	653.400510591807	585.718302751274	1473.00564744687	1268.45176993576	1462.32883330204
FOSL1	15358.4009393718	0.404370121630628	0.136820926562053	29.1909285426127	4.58427229878522e-07	5.64158886177704e-05	10303.1467917706	11982.8771852563	12297.4914964602	19613.6955336696	20798.070489685	17458.3668018133	14653.1167396664	14363.2429433609	16755.6004726638
RRS1	1227.12900052016	1.17016699716706	0.234082898908246	29.1370602310327	4.70942366038312e-07	5.74960826727567e-05	554.187678000216	643.986128663107	830.172731455076	1548.50096984525	1475.29292040402	1427.98310847895	1535.44949018497	1312.50798191616	1716.07999573374
ID1	10193.518319328	0.952351561009689	0.196545578646814	29.0973570585317	4.80384731917496e-07	5.81870734731247e-05	7414.68611207683	5563.85074396434	5793.35594316499	14989.6454083509	12011.1783932518	9645.01668910553	13241.4398663373	10887.391385657	12195.1003320435
HMGA2	7382.53291937831	0.901174953677909	0.181941610918152	29.0473752521018	4.92541248741824e-07	5.91934533546522e-05	4749.40996418473	5028.77403411926	4395.22901774401	8297.35185920228	7842.38821066244	9657.27810285072	10956.6642632952	8101.75381564613	7413.94700670004
RAB33A	44.2509769606868	-1.68520640250619	1.10062169130702	28.9801611126268	5.09375405787572e-07	6.07420299785289e-05	76.5512162218198	102.280149846493	124.972239143775	0	0	0	17.8410979251703	17.4389172422427	59.1751722666806
SLC20A1	6148.656320657	0.826300138721966	0.172713928281769	28.4624384219858	6.59872494333835e-07	7.80832198487491e-05	3597.90716242553	3737.96066151953	4828.16856049209	6858.06506355266	8298.81931794026	6450.44681564568	6877.74325015314	7630.90305010557	7057.89300407849
RGCC	963.656763248889	-1.44038204520196	0.335636338934686	28.4372889885046	6.68222594075857e-07	7.84676959135031e-05	1603.26279608234	1438.55136682244	2025.21976826742	838.608837573623	545.818828460469	354.63781293797	589.871300150942	647.075613462164	629.864545482634
CLDN11	7229.25003593581	-1.19257363581934	0.233720799074831	28.4211087287859	6.73650528378657e-07	7.85058036215825e-05	14432.599723173	8251.5457927083	9892.89171650632	7279.31973545011	5472.42703665148	5480.8519441025	5477.21706302728	4007.27961471746	4769.11769708587
UAP1	12113.03589344	0.86244836265928	0.163995444956134	28.40589341289	6.78794974958129e-07	7.85105496224127e-05	8193.13650802266	9267.71802220171	7412.41593421515	11694.6927779308	11481.9714421793	15742.7120631586	15596.4647924598	14938.7272123549	14689.4842884373
TUBA1C	68991.5330075826	0.415373923672725	0.125385607367539	28.3839899780069	6.86269802111262e-07	7.87827489990861e-05	53657.0116407758	52261.3684178601	52329.8934943282	91654.0951874651	86707.6716307375	73267.6062415809	65185.7964754706	69470.2214288478	76390.1325511772
BUB3	19706.9959498089	0.565741176701743	0.127680240812014	28.3013515029528	7.15219926901565e-07	8.14979861890872e-05	15222.9101667024	15193.3374443268	13567.2987120461	25040.2748140152	20262.5352043694	22973.1734301333	21583.2682149748	20531.1126206172	22989.0529410947
BTN2A1	1552.93932416426	0.392993498324	0.174232829625609	28.0022853093086	8.30579111582553e-07	9.39470475990766e-05	1155.81554633508	1180.9569153572	994.198795331281	1940.50184508315	2263.96157544038	2066.51980890184	1433.97824573556	1494.23985633532	1446.28132895853
MAP1B	29445.9772457358	-0.501443165435569	0.098978645920148	27.9824224109254	8.38869063307093e-07	9.41921372325037e-05	35120.8354536557	36601.1410302526	34985.5320188743	25646.8035314231	28448.2355477157	28833.1860146642	24471.2959416117	25389.2278292062	25517.5378442184
ALDH1A1	21728.2525959981	-0.549843898056458	0.163648425935641	27.9209203330855	8.65065883912037e-07	9.64297716827454e-05	27072.175888925	31675.5941844043	28531.6085259493	13073.5217271507	16043.1183478359	19538.0912101331	18820.128173814	19785.8283679487	21014.2069378219
ZC3H15	7641.61904502076	0.22504380038935	0.170081055806733	27.7729475030777	9.31496176541192e-07	0.000103087810674339	8319.28428686706	9614.33408557038	6616.83373323737	5713.26648760914	4732.80297199853	5080.94121887458	10147.1244449406	9060.89426396948	9489.08991211974
DEPDC1	3789.32027229221	0.910850479344031	0.237871075611548	27.6832107682995	9.7424270150932e-07	0.000107048396266556	2478.7499449854	2428.20652042971	1562.15298929719	5218.87732406283	4328.58062222563	5922.26283892955	4858.35397874793	3373.05372974958	3933.64450220205
BASP1	5878.89820811801	1.03924720909256	0.387196826955963	27.6401639440497	9.95439018948756e-07	0.000108601690982189	2921.88445015678	1970.78696139401	2381.16748511443	10177.3958578557	10651.3775727829	9859.1198368101	2947.12636351407	2652.55109632008	9348.67424911406
WTAP	7169.54042063457	1.33836006685606	0.269219862676853	27.5751617850167	1.02832335522346e-06	0.000111399282911285	3055.57953200898	3556.12928401465	4281.41501423807	5265.6833987181	9649.12763704463	11172.9774788915	10690.162863038	7484.0490101709	9370.73956758638
LEPROT	4520.13453848555	-1.7726269331717	0.383384139033741	27.5470513520645	1.04287871232031e-06	0.000112186036584778	6587.71733965238	7867.04819235945	1949.34376593013	6539.19867996362	5779.35124743795	7156.89288450349	1927.95364453871	1317.09717066412	1556.60792132014
LAMA4	9178.583679046	-0.67133542720825	0.162351839633148	27.4464436096634	1.09668144656861e-06	0.000117154518698368	11505.3243422963	11996.1357231994	13745.8304822515	8064.29661248123	6368.67737381918	7538.88308194998	8210.2502514393	8554.24782619485	6623.60741778235
B3GALT5-AS1	62.632496278053	0.397623879328584	1.141314503238	27.3615442983901	1.14423742272215e-06	0.000121391753611964	100.271311389144	11.3644610940548	131.667180526477	0	0	0	157.224675465563	89.9480994599887	73.2167385672488
RARG	4008.76194124201	-1.11802758214804	0.263940308232646	27.3108287084543	1.17362377255383e-06	0.000123656537624627	4603.85483474888	6338.52817520908	8064.05689546483	2561.65746082082	3163.37607972959	2591.87422859984	2139.81668240011	3794.34125681218	2821.35185739275
PAPPA	4997.3808895349	-0.43551824142324	0.167999306215601	27.2831471277344	1.18998058765698e-06	0.000124527016189982	5687.43190943802	6804.47108006532	7216.03098698922	3107.728331799	3718.68740955458	3868.94762944562	4904.07179218118	4342.29039331844	5326.76847302272
DSP	757.282060927404	-0.668451524524852	0.225507098354191	27.1937264887994	1.2443923189936e-06	0.00012934112866945	670.6317815489	771.836315971223	785.539788903728	970.250922541575	1147.80162332774	1067.68618150474	440.452105027641	448.822659550352	512.517169970742
UBE2S	28742.7513168693	0.667357132376133	0.189349723784085	27.0286427872377	1.3514649663454e-06	0.00013952741998182	21362.1020704636	18325.1935141634	16895.8004028129	47704.16621272	36040.6545557789	28493.6391724895	31011.1733998069	30041.7473818866	28810.2851417017
TSHZ1	1646.36447041216	-0.89215617068261	0.245051073702132	26.9948523214892	1.37449225965768e-06	0.00014095876286876	2471.20264197762	2555.10966931333	2480.47578229118	1107.74376684144	1348.72623554362	809.25330718292	1462.97002986396	1490.56850533696	1091.23029535845
LINC01085	97.3421822238315	-3.26836177603812	0.704627558076307	26.9573377857266	1.40051729541761e-06	0.000142594484966389	65.7693547821269	116.485726214062	140.593769036747	135.542591189225	227.820032748717	156.568821669423	5.57534310161571	14.6854039934675	13.0385972790991
LPXN	3007.24165184851	0.0311446149157511	0.187748230664408	26.9452869745829	1.40898145452065e-06	0.000142594484966389	2664.19796174812	2236.90475867979	2208.21483272795	4041.8995717938	4101.55163125729	4547.09812812221	2630.44687534229	1944.89819138486	2689.96291558029
MT1E	9060.19628814784	0.647966013105479	0.146950785749477	26.9107969421034	1.43349008103324e-06	0.000144126653049244	6898.23494911553	5998.54138081194	6521.98873031575	11565.0009460735	11335.6287128094	8795.20639799619	9894.00386812725	10214.6163152063	10318.5452928747
USP31	409.619679175119	0.181865124685651	0.50985576865612	26.8881430103926	1.44981948092437e-06	0.000144821903084803	107.818614396929	108.909418818025	312.430597859437	834.70833135235	648.654259909542	1074.28848121369	170.605498909441	163.375119427326	265.786790689328
NXT1	3243.51261387478	0.611776601416617	0.150403657621045	26.8270663744174	1.49477750660779e-06	0.000147782951133413	2086.29018858058	2288.04483360304	2557.46760819225	3961.93919425771	3777.22450130252	3927.42514115347	3846.98674011484	3306.05157402938	3440.18374363923
PLAUR	9923.67048626428	0.644116865658004	0.172132997638895	26.8218563646679	1.49867648552379e-06	0.000147782951133413	6470.19504995973	6682.30312330423	7107.7961013022	15367.9945118143	10088.9468669345	11933.1851310936	10812.8204112735	9752.94392716164	11096.8492535348
SCRN2	1018.66240033713	-1.21166393656457	0.294416306113025	26.772797084757	1.53589306872372e-06	0.000150488172459726	1576.30814248311	1751.07404690895	1684.89358131339	808.37991435876	436.655062768375	747.003052784234	605.482260835466	859.096133617851	699.069407964006
ARMC9	3460.7475267616	-1.29502905106732	0.277638517708092	26.72643231729	1.57191465106791e-06	0.000152359763503348	4102.49827780316	5925.61942212508	6572.20079068602	2095.54696737874	3024.15272638315	2662.61315405289	1487.50153951107	2736.07433153292	2540.52053138139
GSN	16692.4231037949	-0.849789005641944	0.190823489393739	26.7227600978266	1.57480351017567e-06	0.000152359763503348	20448.8784065216	23528.2226183915	26767.4914716073	10320.7394614875	14624.780435619	15289.0397545864	11567.7218672323	15052.5390933042	12632.3948254041
PLCD3	975.148068311512	-0.939320553025612	0.238785344819934	26.6733703304456	1.61417726388414e-06	0.000155193055314561	1417.81477931962	1351.42383176802	1658.11381578258	744.021561707761	701.654059194834	595.150159478348	644.509662546777	759.969656661946	903.675088343715
CSF2	149.232040331857	5.66104990695797	1.03802195397747	26.6393058379038	1.64190579784899e-06	0.000155528418925657	0	10.4174226695503	0	179.423286178543	291.894416959294	317.853571702382	292.147978524663	134.004311440391	117.347375511892
TOP2A	13206.9181009509	0.382964979590563	0.140244702643022	26.6321464714197	1.6477938328812e-06	0.000155528418925657	10362.4470296889	10630.5063150638	9031.4759252653	15910.1648765712	16620.5788475115	17151.8314581835	15022.2044529934	11855.7102114763	12277.343791804
LIF	1041.48594418876	1.90351684248844	0.426024327240861	26.6319003328558	1.64799663816434e-06	0.000155528418925657	173.587969179056	247.177028795692	566.838370402122	1445.13755498152	1969.69403313995	1278.01658651848	927.737092108855	1286.80852492759	1478.37633764554
PRSS12	3963.88243813873	-0.774421668907281	0.185384911602833	26.5192106916237	1.74351852481876e-06	0.000163539911385897	5224.89005367519	5401.90717337406	6003.13077315633	2970.23548749913	2952.1679243688	3399.24116443735	3989.7155235162	3009.58998091126	2724.06386231024
DNAJA1	17316.7641127707	0.642207000513617	0.133350074728144	26.3255635974156	1.92077501695378e-06	0.000178414295761991	13175.4346793048	13818.2376519462	11578.9011213835	17853.5921013203	17968.5140412747	21252.8027631151	21368.0599712524	18876.2511581033	19959.0835272363
CORO2B	482.340242468612	0.502903064055462	0.439245560821071	26.3208654040661	1.92529240697462e-06	0.000178414295761991	116.444103548684	343.774948095158	189.69000584323	949.773264879894	1077.39890487414	742.287124420697	259.810988535292	292.790242119759	369.092599900652
PLIN2	14377.2340477461	0.214398165908194	0.112202290518206	26.2294742081187	2.01531085486555e-06	0.000185637885511358	11888.0804234054	11536.8220873147	12124.5388440737	16459.1611272153	19337.0163213278	16804.7391306271	13689.6974517072	13468.3511375089	14086.6999065344
PPIF	6812.1317486745	0.726729330496234	0.147660537760243	26.2014476371744	2.04375078421495e-06	0.000187137013771301	5485.81110051576	5007.93918878016	4214.46560041105	7697.6490276816	7813.11966478848	6749.43667389391	7715.15978401582	8278.89650131733	8346.70819666637
LAYN	6340.02890472232	-0.648821023637462	0.150710252237279	26.1176521303852	2.1311984898487e-06	0.000193908994901141	8546.78156324458	8511.03432102256	8055.13030695456	6261.28761169795	5066.62260331783	4601.80289713924	5547.46638610764	5210.5649044322	5259.56954858429
REV3L	3436.81995309153	-1.7618233552367	0.344824801754261	26.0979563371917	2.15228999522983e-06	0.000193908994901141	7147.29594837244	6305.38183035142	3754.74629213217	1696.72020625361	2648.40788070384	4304.69941023642	1866.62487042094	1924.70576089384	1282.79737845906
DENND6B	150.022877347946	-1.0911261055687	0.995680793443617	26.0949526669257	2.15552480843107e-06	0.000193908994901141	138.007826428069	465.942904856248	309.083127168086	0	8.7014595841524	0	82.5150779039126	238.637814893848	107.3176852972
WDR13	4365.34679940003	-0.701587788425596	0.173803984160607	26.0737528713644	2.17849467511355e-06	0.000193969230917796	6009.80956648484	5915.20199945553	5997.55165533741	2860.04618674818	3987.64161488293	3496.38928872621	4048.81416039333	3200.50023282633	3772.16648974552
ARFGAP1	2192.75023093052	0.59314471862118	0.44068371926085	26.0710754061086	2.18141305004087e-06	0.000193969230917796	2766.62564542521	881.692773213753	3394.33528103003	379.324230018767	831.384911176743	858.298962163703	4114.6032089924	3728.25693884157	2780.23012751252
RELB	1127.01792159445	1.86152788617642	0.369569654091103	26.0152877781834	2.24311756619032e-06	0.000198309640923596	215.637228793859	479.201442799312	601.428900879417	1097.01737473294	1639.03856894216	1400.63072397044	1319.12617784228	1805.38685344692	1585.69402294275
LMO7	10185.9804185287	-0.426719868697221	0.156229235495171	25.7799581584344	2.52320893598023e-06	0.000221797274641051	11872.9858173899	14955.6307997761	12661.2499782537	7602.08662526042	7163.67436309856	8037.82830281217	11233.2012811353	9629.95366871634	8517.21293031612
ARL4C	1975.42519359194	-1.15419119082563	0.225345977275813	25.5965407799776	2.76555176379398e-06	0.000240353010070298	2361.22765529275	2439.57098152377	3401.03022241273	2273.02000044665	1658.02357167122	1960.88301355861	1312.43576612034	1269.36960768535	1103.26592361608
BTG3	1900.10729669809	0.839215326045673	0.217170835053342	25.4863144802069	2.92224839380056e-06	0.000251133782356614	907.832733222144	1388.3583303237	1188.35209542965	2809.33960587164	2198.30510766905	2373.05515253173	2200.03038789756	1981.61170136853	2054.08055596884
SRSF2	4240.74764145938	0.870151561318082	0.213758910333581	25.3335563710213	3.15419203370676e-06	0.000269560755858395	3081.45599946424	2207.54656752015	2516.18213633225	6352.94950789785	5228.78616829521	4515.02981525016	3832.49084805064	5250.94976541424	5181.33796490969
NT5DC3	446.763156497963	0.881185827099067	0.453196865444557	25.3185759859022	3.17790624052695e-06	0.000270086915458707	543.405816560524	271.800027832811	445.213601949698	175.52277995727	80.6862615985041	182.978020505229	1028.09326793794	688.378312193791	604.790319945905
TTYH2	59.4116088100721	-0.751436549760692	1.19768658430283	25.2925380425729	3.21954980180601e-06	0.000272122717588912	226.419090233551	33.1463448576599	75.8760023372919	0	0	0	63.5589113584191	18.3567549918344	117.347375511892
PKD1	2290.83393392869	-0.663915461836567	0.167864763270203	25.2358483790737	3.31211304679662e-06	0.000278416584693292	3238.87117648376	3029.57591999011	3004.91285726952	2045.81551305751	1702.32191137236	1742.06393749051	2156.54271170496	1757.65929046815	1939.74208752136
TNFRSF14	425.945313452067	-1.15180977529044	0.347961475028057	25.1270214605561	3.49733002608059e-06	0.000292388194517379	876.565335047035	507.612595534449	791.118906722647	184.298918955133	245.222951917022	249.944203267452	337.865791957912	357.03888459118	283.840233075773
RNR1	45469.0091435157	0.689108670378392	0.139587970536126	25.1088718140294	3.5292121213538e-06	0.000293458757096138	36828.6823057031	31431.2582708821	33285.0169076679	56203.3692688731	43421.0743667008	44332.5561742643	55883.8940447349	51644.894494027	56190.3364587883
DAP3	3442.75301136572	0.10082339608111	0.142712363670381	24.9193587991834	3.87998449841202e-06	0.000320891406124044	2876.60063211007	2866.68531097533	2769.47408531115	4060.42697634484	4706.69859324607	4575.39369830343	3247.07982238099	3114.22348436471	2768.19449925489
HBEGF	506.680277471701	2.30974939139341	0.487300139599785	24.7558751154802	4.21046460978582e-06	0.000346361374825322	138.007826428069	191.301761749923	74.7601787735082	626.031248514263	1058.41390214508	465.933722317439	739.290495274244	414.862662815458	851.520699227318
PDE5A	848.725454212509	-1.547207724167	0.308804286068221	24.5929381387802	4.56784476473278e-06	0.000373761468169598	1579.54270091501	1284.18410362819	1100.20203389073	674.787576280171	917.608465237889	725.309782311964	496.205536043799	312.064834861185	548.624054743632
TXNIP	6186.051394638	-0.922927098667004	0.19224253877749	24.5262691448958	4.72267787689245e-06	0.000382818426999019	6622.2192962594	9811.31807786733	9114.0468689853	5198.39966640114	5376.7109812258	6076.00210358085	5157.19236899454	4434.07416827761	3884.49902015006
MELK	3199.72569492879	0.413163909222048	0.170334666544504	24.5238879450666	4.72830404536265e-06	0.000382818426999019	2364.46221372466	2188.60579903006	2425.80042766577	3455.84851204758	4504.98293924981	4565.96184157636	2934.86060869051	3350.10778600978	3006.90112636455
NOP58	5865.6986401247	0.607605497635252	0.136309339989274	24.4666421666882	4.8655972591071e-06	0.000391871636842118	5188.23172478024	5058.1322252789	4507.92719768617	4863.93125792701	5186.06991215483	5503.48840024748	8224.7461435035	7044.40472811646	7214.35617142768
UBXN6	2592.73764094072	-1.50034124815947	0.379504691407327	24.4108178260063	5.00331976423105e-06	0.000400864937151907	1994.64436634319	6233.40691008907	5677.31029253149	1643.08824571111	1734.75462436784	1136.53873561238	1474.12071606719	2123.87655255524	1316.89832518901
CCNF	3122.66170105984	0.397636838676818	0.199171039637442	24.2818632296191	5.33654768601814e-06	0.000424475968182186	2663.11977560415	2142.20091622933	1767.46452503339	3842.97375450889	4606.23628713813	4423.54080499755	2814.43319769561	3204.1715838247	2639.81446450683
CSF3	51.7915621895542	8.77118512843769	1.65545227803249	24.2737148399735	5.35833417203016e-06	0.000424475968182186	0	0	0	142.368477076452	43.507297920762	28.295570181221	154.994538224917	46.8097252291778	50.1484510734581
TFPI	3070.99339098624	-0.877728088983709	0.18362346842157	24.265347779727	5.38079788048666e-06	0.000424475968182186	4031.33799230119	3824.14115814945	3490.29610751543	2898.07612240559	3110.37628044429	4110.4031616587	1944.67967384356	2161.5079002885	2068.12212226941
PCOLCE	31290.1384564461	-0.454352009693274	0.114240493209644	24.1686994257375	5.64720563588819e-06	0.000443219205596266	37324.647931929	35956.2078631649	42274.0915375094	29158.2342571238	26946.8382485592	25615.9796850594	27544.4250592223	27880.2394815981	28910.5820438486
TOMM34	9477.52018520611	0.537714703705649	0.168137085040735	24.1262498478095	5.76834744061927e-06	0.000450428876543382	5649.69539439909	7903.98269091513	6627.99196887521	12004.7830225219	12938.2793598542	10874.9308063159	8592.71878821014	10088.8725435122	10616.4270922511
RHEB	7349.24746583675	0.402688698180161	0.132509817694517	24.0740147042407	5.92098728344817e-06	0.000460012865562036	5668.02455884657	5533.54551438019	5793.35594316499	9211.0454415354	7734.8065285311	9735.56251368543	7698.43375471098	7182.99822830481	7585.45470937127
TOMM40	5705.28168796897	0.696182946802777	0.157453993665369	23.9635749658172	6.25713914495988e-06	0.000483686288778481	3816.7789496513	4094.04710913325	4254.63524870727	7146.70252392684	6397.15487791277	5928.8651386385	5555.2718664499	6918.6609564224	7235.41852087853
AURKB	5308.49345828527	0.242372808793957	0.20631498035543	23.9334974746148	6.35194979851336e-06	0.000486492246051305	4835.66485570228	2932.03096226614	3835.08558872459	7485.07143862224	8262.43139604289	6701.33420458584	5130.43072210678	4185.34013813825	4409.05181837844
AIMP2	5517.75252157263	0.548243380398405	0.115612073872137	23.932005938383	6.35668864696824e-06	0.000486492246051305	4447.51784387333	4570.40743665905	4033.70218307809	5810.77914314095	5936.76856173307	5773.23950264179	6512.00074268715	6205.50102498963	6369.85625535065
ATP5G3	19880.8742696059	0.240262619643523	0.116426691135251	23.877882009624	6.53106192874905e-06	0.00049491293423619	17093.5631264892	16141.3229072559	15648.3096585027	23372.8084044211	26601.9440323146	22328.9776156742	19341.9802881252	20012.5342920979	18386.4281015727
BZW2	6270.93938922248	0.679815460535736	0.157080650790018	23.8537370283271	6.61038596875251e-06	0.000496323675643058	5004.94008030546	5927.51349897409	4544.74937529103	4733.26429951438	5898.79855627495	5533.67034177412	8340.71328001711	8552.41215069566	7902.39292015553
KLHL21	3256.9057484348	0.640369216323394	0.202731937249551	23.8212152648995	6.71875537625567e-06	0.000501721426956024	2169.31052166622	1891.23573373562	2377.82001442307	4983.87182423115	3253.55484269262	4601.80289713924	3212.51269515097	3256.48833555143	3565.55487132287
PRPH2	45.2858280237237	-1.74781553503486	1.2514658238268	23.7226752319841	7.05807916804781e-06	0.000524514163488307	134.773267996162	65.3456512908152	113.814003505938	0	0	0	70.249323080358	7.34270199673377	16.0475043435066
PTTG1	11483.1604450256	0.588303656608401	0.168290090099948	23.6025714336986	7.49491537863295e-06	0.000553859792205293	8972.66509011245	7692.79312225061	7621.0749406427	15255.8549579527	15984.581256088	11307.8530300886	12221.1520787416	13175.5608953892	11116.9086339642
PTGES	2333.04599733472	0.784444921473356	0.186331072855294	23.5945660330014	7.52497539952585e-06	0.000553859792205293	1389.78193957642	1571.13674625308	1697.16764051501	2725.47872211427	2435.61764178229	3155.89926087885	2358.37013198345	2852.63972573107	2811.32216717806
SPRY4	907.196181765123	0.979654092993667	0.26474052759329	23.5570820200581	7.66733845459961e-06	0.00056165079736717	429.118085299778	420.485060480028	662.79919688752	1079.46509673721	1275.15934996852	1316.68719909948	964.534356579519	1010.53936230049	1005.97792853357
MTUS1	113.5759461023	-4.2720551656481	0.869877638271695	23.3133764649911	8.66093189120137e-06	0.000631427086646212	280.328397432016	170.466916410822	386.074953069162	22.4279107723178	64.0743842105768	55.6479546897346	2.23013724064629	12.8497284942841	28.0831326011365
SRSF7	6884.61239981003	0.543291401456178	0.146508920618568	23.2531736017813	8.92560182775579e-06	0.000647653457152676	5012.48738331324	5500.39916952253	4733.32355757047	9052.09981301854	7996.64135783605	7448.33725737007	6691.52679055918	8123.78192163633	7402.91434746388
MFSD2A	537.973112284544	2.05711077783179	0.462499233813388	23.1210945014694	9.53494344023707e-06	0.000688619882352896	266.311977560415	101.333111421989	127.203886271342	503.165302544174	823.474493372968	962.049386161513	593.216506011912	544.277785507891	920.725561708691
MIR210HG	288.72484603481	-0.973446573650926	0.493515660192629	23.0359470294808	9.94964670220363e-06	0.000715212220654198	445.290877459318	531.288556147063	564.606723274554	102.388288308407	56.9550081871793	113.182280724884	294.37811576531	357.03888459118	133.394879855399
SPAG5	3103.17068972086	0.654212672549547	0.239586827944734	22.947107668938	1.04015696588599e-05	0.000744220214242984	1997.8789247751	1462.22732743505	2347.69277820091	4320.78576661479	4499.44564678717	4161.3351879849	3167.90995033805	2275.31978123788	3695.94084411386
TNIP1	2917.38486590703	0.781214871371876	0.181425224216263	22.7899701576772	1.12517703321243e-05	0.000796872314819467	1692.75224603179	2327.82044743223	1913.63741188905	3475.35104315394	3674.38906985344	2971.97805470091	3572.67985951535	3273.92725279367	3353.92840779288
CLIC3	672.399899805952	-1.61386213706016	0.351475844635367	22.7804212612105	1.13056197755053e-05	0.000796872314819467	1324.01258479429	972.608461966192	1076.76973905127	654.30991861849	410.550684015918	511.206634607392	432.646624685379	437.808606555251	231.685843959376
ADAMTS1	6422.13485823605	-0.811101850492613	0.169385839941609	22.775005408349	1.13362760508474e-05	0.000796872314819467	6820.60554674975	9280.02952172027	8137.70125067456	6243.73533370222	5868.7389686206	7633.20164922071	4597.42792159232	4460.69146301577	4757.08206882823
CKS1B	9506.65131329919	0.563738902526258	0.240268110352322	22.7735253040015	1.13446685916572e-05	0.000796872314819467	6135.95734532925	4506.00882379274	7561.93629176217	16522.544353311	12278.5505150194	11650.2294292814	6741.70487847372	10097.1330832585	10065.7970994645
YPEL3	1555.4288765165	-0.881283169316911	0.24276796906737	22.7577333022376	1.14346006895766e-05	0.000799538465489804	2131.57400662729	2451.88248104233	2328.72377761659	812.280420580032	1443.65124918892	1078.06122390452	1260.02754096515	1218.88853145781	1273.77065726584
SHCBP1	3889.7020138933	0.799502314075761	0.196157376815119	22.7233841741422	1.1632681074725e-05	0.000809708293993188	2100.30660845218	2388.43090660052	3165.59145045437	4309.08424795098	4782.63860416231	4940.40655364118	4397.83063855448	4978.3519537855	3944.67716143821
CRYBG1	1767.48223792623	-0.932988601763801	0.210055780341799	22.6329205967584	1.21709292464418e-05	0.000843357678369434	2736.43643339406	2482.18771062647	2250.61612815173	1461.71470642193	1315.50248076777	1747.72305152675	1515.37825501915	1128.02259424823	1269.75878117996
NPC1	2080.91482289766	0.842429739178974	0.211674986068985	22.5871404193774	1.24527358813527e-05	0.000859015408353581	1223.74127340515	1410.1402140873	1322.25092308369	3153.55927989895	2508.39348557702	2015.58778257564	2553.50714054	2210.15330101687	2330.90000589433
AP3B2	39.2440584040144	0.22560713818937	1.19972934236878	22.5745941834781	1.25310988955693e-05	0.000860562028172067	78.7075885097584	47.3519212252284	36.8221776048622	0	0	0	34.5671272300174	126.661609443658	29.0861016226057
LMOD1	680.140057059196	-1.6662023416825	0.449614476475581	22.5201639700013	1.28768171307978e-05	0.000880373679658055	1168.75378006271	1047.42449750205	1640.26063876205	324.717142920949	503.893614100462	220.705447413524	627.783633241929	357.03888459118	230.682874937907
FRMD6	4450.47276341477	0.684700316857019	0.221651686013873	22.4140155532193	1.35787053339808e-05	0.000924253204215165	2227.53257344056	2984.1180756139	3330.73333789436	5727.89338593891	6175.66317940707	5878.87629798501	3431.06614473431	5559.34324927706	4739.02862644179
CRABP2	13483.1819432954	-0.617158661707917	0.150075379933786	22.370194777304	1.387950330245e-05	0.000940565635689819	19658.5679629921	15280.4649793812	17418.0058306636	13031.591285272	10414.85608045	11411.6034540864	10820.6258916158	10987.4357003625	12325.4863048345
B4GALT1	2566.35866139601	0.412100874946912	0.156799346032438	22.3353150797496	1.41236827788517e-05	0.000952914965732791	1855.55835377115	1872.29496524553	2039.72547459661	3018.01668870972	3591.32968291381	3045.54653717208	2743.06880599493	2421.25598342296	2510.43146073731
ARPC5L	6788.75569902452	0.694588023983189	0.163326740547508	22.294914544051	1.44118860455292e-05	0.000968113725058411	5065.31850436774	4679.31685547707	4726.62861618777	8938.98513260163	7417.59877459973	6849.41435520089	9034.2859618581	7324.34524174194	7062.90784918584
NACA	16140.0713716373	0.334473625072896	0.141614906994153	22.1893739959357	1.51928293005358e-05	0.00101601830056003	15177.6263486557	17825.157226025	14557.0342131222	12594.7345884894	12751.5934996852	12382.1415113023	22281.301171297	17328.7767122917	20362.2770738669
CCNB2	7416.92302400996	0.488271287154387	0.172684964929094	22.1809289793196	1.52571167801707e-05	0.00101601830056003	6396.87839216981	5222.9169111427	4405.27142981807	10404.6003452448	9479.05365426347	8364.17054556892	7154.28026799328	7409.70415245397	7915.43151743463
GLI3	1208.4426759562	-0.789774173676726	0.213740241625475	22.1680389152778	1.53557669466257e-05	0.00101818001267217	1814.58728030032	1697.09285671219	1632.44987381556	953.673771101167	887.548877583545	915.833288198852	796.158994910724	1025.22476629395	1153.41437468954
IMP4	7343.09587764448	0.676996872132021	0.143444311655158	22.1070349901819	1.58313644303585e-05	0.00104470798367115	5555.89319987377	6405.7679033489	5070.30227383315	7732.75358367306	6522.93052099279	7567.1786521312	8896.01745293803	8913.12238628521	9423.89692572425
KLF10	1917.68013354428	0.835167780072594	0.266483118677712	22.0994300825549	1.58916770577293e-05	0.00104470798367115	1374.68733356085	1079.62380393521	869.226556187506	2273.99512700196	2358.0955473053	3373.77515127425	2229.02217202596	2133.05493005116	1567.6405805563
NGF	3337.83500344243	0.820762518078234	0.177542607672963	22.0053768728007	1.66568596332013e-05	0.00109035094356398	2360.14946914878	2141.25387780483	2980.36473886627	3266.67396031586	3009.91397433635	3068.18299331706	4624.18956848007	3943.03097224604	4646.75547646663
DUSP5	602.594290248059	0.656995828369989	0.271660984080495	21.8086968274648	1.83781442155469e-05	0.00118786131288974	334.237704630481	411.961714659487	339.210363390246	784.976877031124	1059.99598570584	780.957737001699	540.808280856724	554.3740007534	616.825948203535
ISCU	5666.04842564339	-0.954368988357604	0.20328633574797	21.7721888646138	1.87166991053182e-05	0.00120468193446489	8367.80266334568	6966.41465065561	6779.74397354979	6270.06375069581	4266.08832157581	6932.41469439914	3727.67439774027	4114.66663141969	3569.56674740875
SAPCD2	1966.95913918042	0.571001603081736	0.193922738828188	21.7261929363418	1.9152132934067e-05	0.00122757192051981	1366.06184440909	1339.11233224946	1353.49398286963	2762.53353121636	2572.4678697876	2280.62295660641	1855.47418421771	2416.666794675	1756.1987565925
PARP9	815.262693755255	-0.639473755454427	0.254981232795253	21.6646992307899	1.97501471621868e-05	0.00126064943483784	1314.30890949857	1058.78895859611	1153.76156495235	448.558215446356	541.863619558581	555.536361224639	918.81654314627	694.803176440933	650.926894933486
CDCA4	3127.90283996081	0.53762013010239	0.16125463699778	21.6150457861168	2.02466159277001e-05	0.00128699873064384	2193.03061683354	2260.5807192924	2376.70419085929	3783.49103463449	3308.13672553867	4314.13126696349	3555.9538302105	3251.89914680347	3107.19802851146
FAM212B	556.590300714997	-1.50389780350095	0.318459944145389	21.5555001505856	2.08584779659721e-05	0.00132043607633971	641.520755661729	864.646081572671	1015.39944304317	408.578026678312	617.80363047482	572.513703333371	275.421949219816	328.585914353836	284.843202097242
ALDH1L2	1747.38824581075	-0.181890580858434	0.218230000248536	21.4474214505664	2.20166686565514e-05	0.00138237719977033	1986.01887719144	2042.76188165635	2561.93090244739	1011.20623786494	1263.29372326285	1052.59521074142	1604.583744645	2231.26356925748	1972.84006522984
DOLK	4328.5870430024	0.587415860995702	0.202459313578655	21.3410739866669	2.32190616607038e-05	0.00145194644523011	2404.35510105152	3279.59406405932	3123.19015503059	6387.07893733399	5510.3970421096	5017.74777880319	4998.85262490865	3550.19641542078	4685.87126830392
GTSE1	3005.00196769441	0.484472650241462	0.219862776052988	21.0975359358761	2.62257719637441e-05	0.00163332408954767	2431.30975465076	1855.24827360445	1839.99305667933	5228.62858961601	3746.3738718678	3371.88877992883	3044.13733348218	2626.85163933151	2900.58641008882
PYGL	1469.66718647834	-0.549809634719099	0.217176129904109	21.0615437467803	2.67020057571183e-05	0.0016562780425877	1819.97821102017	2231.22252813276	2001.78747342797	950.748391435212	849.578872125425	1238.40278826477	1374.87960885844	1295.06906467392	1465.33774036645
TRIP13	3647.77586311666	0.732887175233484	0.20868680811215	21.0482471218525	2.68801204598472e-05	0.00166063009250534	2320.25658182192	2202.81137539763	2645.61766973116	5256.90725972023	5015.20488759329	3476.58238959935	3360.81682165395	4222.97148587151	4328.8142966609
HIST1H2AC	999.530134850982	-1.24302143102376	0.376605514897738	21.0325294958155	2.7092198549973e-05	0.00166587285483765	2681.44894005163	1447.07471264298	1006.4728545329	437.831823337857	578.251541455946	675.320941658474	744.865838375859	818.711272635816	605.793288967374
SFPQ	11083.9378884019	0.597300424345412	0.133953352309033	21.0259427983965	2.71815696914939e-05	0.00166587285483765	9450.30155189085	8569.75070334184	7634.46482340811	11019.9052016506	11867.2087892231	12400.0620390837	14027.5632436651	12480.7577189482	12305.4269244051
SMAGP	2411.30381103496	1.00090768489084	0.311683305975611	20.9181767518669	2.86863724373112e-05	0.00175112090159983	1021.04227833892	1475.48586537812	1291.00786329775	4186.21830198089	3414.13632410925	2734.29526517865	1448.47413779976	2963.69809343167	3167.37616979961
NAV2	2589.2066644497	0.66743285993786	0.295315521817668	20.8369075373632	2.98760390416194e-05	0.00181653402599696	1812.43090801238	1141.181301528	1572.19540137124	3946.33716937262	5097.47323275255	2546.60131630989	1852.12897835674	2738.8278447817	2595.68382756219
CREB5	454.970631453311	-0.830356602531415	0.405796891060584	20.8220288064762	3.00991266001099e-05	0.00182289316728146	679.257270700654	686.602857765812	873.689850442641	112.139553861589	285.566082716274	198.068991268547	378.008262289545	369.888613085464	511.514200949273
CDKN3	8099.92743250337	0.722498215462235	0.170613940925303	20.8035742864839	3.03781443719851e-05	0.00183257645048724	6726.80335222442	5400.01309652505	5099.31368649153	8398.76502095536	8154.84971391155	10695.7255285015	9702.21206543167	8810.32455833094	9911.33987015826
ALG11	1191.92059109497	0.334708912519342	0.503357520976263	20.7273912659696	3.15576150694133e-05	0.00189629215864369	1660.40666171271	699.861395708876	1919.21652970797	201.85119695086	658.93780305445	190.523505886888	2128.66599619688	1890.74576415895	1377.07646647716
ZNF395	2425.86882793178	-0.709943531156282	0.201727111370779	20.7015976257495	3.19672437299302e-05	0.001913432335788	3247.49666563551	2839.2211966647	3957.8261807408	2058.49215827665	1801.20213391955	1788.28003545317	1960.29063452809	1798.96198919977	2381.04845696779
SS18	3431.24782753799	0.864554039761788	0.196198745718526	20.6933773585135	3.20989037578659e-05	0.00191386603297384	2072.27376870898	2280.468526207	2584.24737372306	3033.61871359482	3652.23990000287	4628.21209597505	4227.22513964503	4411.12822453781	3991.81670544726
P3H2	1845.15345647609	1.152371255516	0.251574764349977	20.6763650064538	3.23731072418158e-05	0.00192276258185658	971.445715716333	1566.40155413056	974.113971183174	1759.12830579397	2025.06695776638	1501.55159095013	2400.74273955573	2520.38246037887	2887.54781280972
AKAP12	11304.1553986076	-0.579877600188147	0.130016124069731	20.5392355859184	3.46706242496523e-05	0.00204344142847664	13357.6481376356	13423.3226289278	12917.8893979239	11862.4145454455	11618.0306284042	11997.3217568377	10034.502514288	8798.39266758624	7727.87631041989
TMEM222	3804.09529425486	-1.11669522837054	0.243761827350269	20.5198438992519	3.50084201523924e-05	0.00204377443811157	5269.09568557793	4698.25762396716	5777.73441327202	3514.35610536667	2931.60083807898	4785.72410331717	1862.16459593965	2357.92517870113	3039.99910407303
CNBP	13601.356100463	1.08179618188889	0.251628175541172	20.5142668046934	3.51061790264312e-05	0.00204377443811157	7292.8510778083	10826.5432689362	10066.9601924566	10135.465415977	14716.5412821428	9712.92605754046	13549.1988055465	22976.2323855296	23135.4864182292
ZBTB20	871.988850478321	-1.72760167527282	0.448681724220693	20.5115340495289	3.51541801087857e-05	0.00204377443811157	1517.00790456479	2218.9110286142	1110.24444596479	269.134929267814	374.162762118553	895.08320339929	446.027448129257	504.810762275447	512.517169970742
B4GALT7	2949.43189828845	-0.960829777069046	0.214547230970254	20.5000336918548	3.53569052255339e-05	0.00204377443811157	3615.15814072904	3719.01989302944	3904.26664967918	3957.06356148112	2974.31709421937	2600.36289965421	2311.53724992988	1785.1944229559	1677.96717291791
NSUN2	2290.37330042397	1.17556040724686	0.272842039615946	20.4965257813631	3.54189740720088e-05	0.00204377443811157	1968.76789888793	1270.92556568513	1323.36674664747	2644.54321802287	1554.39709844177	1544.93813189467	3520.27163436016	3427.20615697549	3358.94325290022
PARD6G-AS1	26.6333490447891	1.33210487950483	1.24420213837086	20.4934531801198	3.54734300835851e-05	0.00204377443811157	21.5637228793859	33.1463448576599	13.3898827654045	0	0	0	46.832882053572	60.5772914730536	64.1900173740264
COPZ2	6197.31068342536	-0.540936042604236	0.121881435540918	20.4038154759496	3.70994750526659e-05	0.00212948218184761	7131.1231562129	7660.59381581745	7727.07817920215	6024.33185875563	6310.14028207124	5444.06770286692	5319.99238756171	4959.07736104407	5199.39140729614
TROAP	2127.67187587447	0.551122206820296	0.234856195125362	20.3893429565923	3.7368910163593e-05	0.00213697377340725	1509.46060155701	1332.48306327793	1357.95727712477	3352.48509718386	3271.7488036413	2172.15660424506	1731.70156736184	2444.20192716276	1976.85194131572
SEPT2	7121.25635148696	-0.389757453940933	0.24953402477555	20.3676538305207	3.7776365007103e-05	0.00215227341816395	5707.91744617344	6863.18746238461	6295.47654686766	12177.3804228133	11862.4625385409	6785.27772945679	4491.49640266162	6068.74320030046	3839.36541418395
THBD	220.369717427588	1.37359376213867	0.622941304111129	20.290123070002	3.92695348249966e-05	0.00222908949894068	72.2384716459426	45.4578443762193	64.7177666994549	468.06074655272	653.400510591807	207.500847995621	88.0904210055283	262.501596383232	121.359251597769
ARL4D	3210.28715193997	-0.814193680125027	0.180087302812503	20.2280924390342	4.05065762894167e-05	0.00229084967687895	4005.46152484592	4242.73214178047	4120.73642105322	3597.24186256872	3101.67482086014	2789.94321986839	2210.06600548047	2060.54574783342	2764.18262316901
TMEM198B	248.159290897984	-1.14375615534106	0.418381293812296	20.2161997339666	4.07481602317659e-05	0.00229084967687895	456.072738899011	386.391677197864	449.676896204833	94.5872758658621	89.3877211826564	172.602978105448	185.101390973642	189.992414165486	209.620525487055
PNPT1	1611.61638753998	0.845500269516583	0.212275900912295	20.2134453369256	4.080431719852e-05	0.00229084967687895	1108.37535600043	1105.19384139683	922.786087249124	1515.34666696443	2023.48487420562	2192.90668904463	1869.97007628191	1780.60523420794	1985.87866250894
ZNF346	794.989060172355	1.40907956454432	0.312029401136247	20.1977403712777	4.11259937252458e-05	0.0023005133144562	475.480089490458	397.756138291919	372.685070303757	972.201175652212	877.265334438637	751.718981147771	745.980906996183	1446.51229335655	1115.30155187371
MARCKSL1	4368.88223803122	0.499187472675186	0.200775336219087	20.1831756894382	4.14265803911015e-05	0.00230893147158085	2460.42078053793	3610.11047421141	3094.17874237221	6972.15487052489	5000.9661355465	5227.13499814422	4511.56763782744	4158.72284340009	4284.68365971626
FIBIN	850.031013854885	-1.24175803513774	0.312571135930394	20.1070633399114	4.30335002523868e-05	0.00238983514217497	1319.69984021841	1269.03148883612	1458.3813978653	904.917443335258	458.804232618945	528.183976716125	533.002800514462	532.345894763199	645.91204982614
SMIM3	4099.56715673775	0.20343075754219	0.166669478100899	20.0854263183207	4.35015860697687e-05	0.00240162102684567	3186.04005542926	3311.79337049248	3232.54086428139	4803.47341149729	6330.70736836106	4828.16745858901	3373.08257647751	3837.47963104299	3992.81967446873
TBX3	5340.85913802832	0.491414738361283	0.197775559968387	20.082835685018	4.35579709087917e-05	0.00240162102684567	3901.95565502487	3810.88262020638	3566.17210985272	6072.11305996622	7920.70134691981	6940.90336545351	3961.83880800813	6110.04589903209	5783.11937779119
TNFAIP6	571.249974690224	0.855682318862418	0.367372085482743	20.0030412041141	4.53309469968581e-05	0.00249044984875953	333.159518486511	195.089915447941	332.515422007544	1196.48028337539	858.280331709577	668.718641949523	549.728829819309	418.534013813825	588.742815602398
FOXC2	1063.39122177767	0.751005910543067	0.278061818788606	19.9710422193747	4.60620521976303e-05	0.00252161049450586	692.195504428286	621.257206474997	572.41748822104	1071.66408429466	2008.45508037845	1430.81266549707	1001.33162105018	1114.25502800435	1058.13231764997
IFI30	1216.59969974993	-0.889443712755064	0.198229147792172	19.9441089660184	4.66865481478491e-05	0.00254673464595164	1692.75224603179	1615.64755220479	1489.62445765125	1037.53465485853	1253.80122189832	1269.52791546411	878.674072814636	781.079924902555	930.755251923382
TDP1	1457.89011793257	0.679628110018682	0.262642075306008	19.8961839804393	4.78187856606837e-05	0.00259928049405759	792.46681581743	1111.82311036836	786.655612467512	1734.75014191102	1695.99357712934	2688.07916721599	1391.60563816328	1438.25175361023	1481.38524470995
E2F7	1349.12501832552	0.684990196307865	0.237723108026263	19.8818156652074	4.81635603287729e-05	0.00260880298780815	1122.39177587203	741.531086387077	717.474551512922	1923.92469364274	1672.26232371802	1814.68923428897	1438.43852021685	1304.24744216984	1407.16553712123
KRT7	4218.7041855271	-0.607947817289463	0.152814774269645	19.7993142977842	5.01918874507817e-05	0.00270912913914166	4622.18399919636	4559.04297556499	5142.83080547909	4744.9658181782	5119.62240260312	4381.09744972572	3109.92638208125	2789.30892100924	3499.35891590591
H2AFX	5332.48986641681	0.402761631700019	0.17553787787233	19.7918132087031	5.03804878161954e-05	0.00270980085341445	4442.12691315349	3483.2073253278	3944.4362979754	8168.63515390028	6150.34984243499	6112.78634481644	4851.66356702599	5373.02218610994	5466.18116700693
ANGPTL4	443.428863960491	1.91678903420595	0.573668879906471	19.7636924279544	5.10938605391707e-05	0.00273449815560044	60.3784240622804	237.706644550647	54.6753546254015	578.250047303673	1018.86181312621	706.446068857817	551.958967059956	386.409692578115	396.172763480319
PIF1	968.557105751292	0.805024682703391	0.324167799995597	19.7597303041798	5.11951809668418e-05	0.00273449815560044	481.949206354274	569.170093127246	533.363663488611	1716.22273735997	1632.71023469914	1015.81096950583	671.271309434532	1251.01285269352	845.502885098503
HMMR	2518.39536754626	0.551991001141362	0.203895597171968	19.7345969560607	5.18425935106861e-05	0.00275949694108956	2042.08455667784	1572.08378467758	1600.09099046583	2648.44372424414	3508.27029597417	3650.12855337751	2748.64414909655	2580.95975185192	2314.85250155083
TNFRSF12A	25756.1494243725	0.566955790305112	0.155364957043178	19.7105251013565	5.24703373615365e-05	0.00278327999873281	20127.5789356188	18563.8471971386	18544.9876300852	32281.5646138079	30720.1075409599	26776.0980624894	34031.8942922623	26168.4720786096	24590.7944683809
CPXM2	181.860081392592	-0.321210616478982	0.637884192368579	19.5892610011826	5.57501475722699e-05	0.00294709457080491	163.884293883333	287.899681049389	398.349012270783	29.253796659545	17.4029191683048	59.4206973805641	231.934273027214	137.675662438758	310.92039665544
WDR12	2874.92187149807	0.783991011008694	0.200691784553592	19.57339058439	5.61942964879072e-05	0.00295483495969108	2122.94851747554	2402.63648296809	2333.18707187173	2325.67683443383	1943.58965438749	2935.19381346532	4250.64158067182	3438.22020997059	4122.20267823826
RFTN1	5308.62731802251	0.439085456247661	0.134008953956808	19.5703163088537	5.62807412851516e-05	0.00295483495969108	4284.71173613397	4342.17117635345	3789.33682260946	6373.42716555953	5868.7389686206	6284.44613724918	5640.01708159446	5150.90545070874	6043.89132337317
CDKN2C	1750.70588068558	0.437626443326344	0.183975504692364	19.4437856961028	5.99564047070356e-05	0.00313355222887713	1258.24323001216	1355.21198546604	1217.36350808802	2577.25948570591	2010.82820571958	2148.57696242738	1651.41662669857	1643.84740951877	1893.60551253378
C1orf43	6196.47749900483	0.381283820475216	0.12106709912101	19.4392618935008	6.00921736669541e-05	0.00313355222887713	5059.92757364789	4677.42277862806	5176.30551239261	7761.03225377728	6831.43681534001	6838.0961271284	6519.80622302942	6389.98641265757	6514.28379444221
PNO1	2245.50194657923	0.983459561548685	0.232518898697878	19.4183414602982	6.07240498389221e-05	0.00315580425227074	1638.84293883332	1406.35206038928	1188.35209542965	3302.75364286263	2170.61864535583	2131.59962031865	2834.50443286143	2658.97596056722	2877.51812259503
GALNTL6	31.5990260808492	-0.108900870872273	1.27478205259569	19.3989491480335	6.13157034546925e-05	0.0031758231186651	74.3948439338812	53.0341517722558	20.0848241481067	0	0	0	73.5945289413274	42.2205364812192	21.0623494508524
ADA	1671.54596274329	-0.886210010109541	0.208444133727502	19.3827662235208	6.18138498032308e-05	0.00318370727990741	2047.47548739769	1771.90889224805	2345.46113107335	1968.78051518738	1679.38169974141	1896.74638781451	927.737092108855	1207.87447846271	1198.54798065565
MGMT	3852.01641651655	-0.139754505049393	0.126651593582006	19.3805673181875	6.18818485791013e-05	0.00318370727990741	4508.97445407958	4505.06178536823	4356.17519301158	2973.16086716509	3041.55564555145	3146.46740415177	4353.22789374155	4017.37582996297	3766.1486756167
NDUFAF4	1835.12428258193	0.747295790906559	0.1925560768144	19.3121670578085	6.40348219945999e-05	0.00325886856445908	1274.4160221717	1332.48306327793	1163.8039770264	2348.10474520614	2215.70802683735	1850.53028985185	2253.55368167307	1811.81171769406	2265.70701949884
TM4SF1	652.52980619871	0.905132464965105	0.443980263254408	19.3111836423845	6.40663161527374e-05	0.00325886856445908	290.03207272774	196.036953872446	381.611658814027	1079.46509673721	946.085969331479	1355.35781168048	656.775417370331	718.666957930318	248.736317324352
NHSL2	344.549078524918	-1.04389358766946	0.393834128136634	19.3073213740163	6.41901563434376e-05	0.00325886856445908	278.172025144078	261.382605163261	449.676896204833	485.613024548447	684.251140026529	462.160979626609	178.410979251703	168.882145924877	132.391910833929
RSPO3	370.301766367024	1.94813839214775	0.432793553386303	19.2914886199992	6.47003265066448e-05	0.00327396421924907	91.6458222373899	165.731724288299	178.531770205393	415.403912565539	514.968199025746	283.898887484917	693.572681840995	572.730755745234	416.232143909702
CTSF	3195.45569894946	-0.596270359350229	0.169453794602461	19.2020191589556	6.76603934531042e-05	0.00341252404094787	3953.7085899354	4239.89102650695	4339.43783955483	2575.30923259528	2260.00636653849	3100.25130618911	2938.20581455148	2752.59541102557	2599.69570364807
CEP55	3458.55136698315	0.792277857271804	0.215504743503691	19.1457034824281	6.95926401480856e-05	0.00349850844247713	2530.50287989593	2384.6427529025	1870.12029290149	4559.69177266775	3201.34608518771	4829.11064426171	4179.27718897114	4143.11960165703	3429.15108440306
CCT2	14548.7224538466	0.541077508994422	0.124281866252169	19.0617654100872	7.25755329209042e-05	0.00362526061833581	12085.3884877518	10593.5718165081	12464.8650310278	15536.6914058843	14081.3347324997	15040.9819226644	18520.1747149471	16112.6416940827	16502.8522792536
SFRP2	263.765448722017	-2.15728831602759	0.561058108779278	19.0614951962573	7.25853390396822e-05	0.00362526061833581	250.139185400876	249.071105644702	445.213601949698	338.368914695404	505.475697661217	374.444712064824	28.9917841284017	111.97620545019	70.2078315028413
CAPG	4838.09080502788	-0.719522252357554	0.173553395325777	19.0053767648248	7.46508697945194e-05	0.00371635705517505	5365.0542523912	5385.80752015748	6412.63802106495	6298.34242080004	4516.05752417509	5141.30510192785	3687.53192740863	3231.70671631245	3504.37376101325
DST	15402.3961800384	-0.717302789043746	0.18626757651149	18.9669785509472	7.60979466688147e-05	0.00376574511210054	21311.427321697	23308.5097039064	17150.2081753555	11744.424232252	11826.0746166435	15708.7573789412	14615.2044065754	11873.1491287185	11083.8106562557
CSRP2	2949.12229339935	-0.354493470890523	0.201667484552154	18.9289115416097	7.75602293285829e-05	0.0038240673325692	3590.35985941774	3532.45332340204	4299.26819125861	2217.43778679351	1854.99297498522	2115.56546388262	2487.71809194093	3674.10451161566	2770.20043729783
KIF18B	1021.86484549141	0.766823359537045	0.233795359695137	18.9173046634822	7.80116540341509e-05	0.00383403601919279	684.648201420501	605.157553258419	665.030844015088	1517.29692007507	1298.89060337984	1100.6976800495	954.49873899661	1259.27339243984	1111.28967578783
DGKA	1325.30885075719	-1.15187274074581	0.262380633067181	18.9041007904919	7.85283858584758e-05	0.00384714063586284	1601.1064237944	1754.86220060697	2038.60965103283	1474.39135164107	1482.41229642742	1148.80014935757	675.731583915825	684.706961195424	1067.15903884319
ATAD3B	2860.13884370224	0.53643314006832	0.143918017169744	18.797527633891	8.28263908780583e-05	0.00404062192413581	2622.14870213332	2556.05670773783	2264.00601091714	2389.06006052951	2456.97576985249	2658.84041136206	3428.83600749366	3746.61369383341	3618.71222946074
WNT5A	10094.330454147	-0.418420412691383	0.176868263945231	18.7925333781993	8.30334774182613e-05	0.00404062192413581	13177.5910515927	12903.3985338747	12796.2646294715	6586.00475461889	6797.42201878378	9497.87972416318	11011.302625691	9444.55044329882	8634.56030582802
PRR13	2598.50821788753	-1.31509273543022	0.353468032903039	18.7869463318351	8.32657576513717e-05	0.00404062192413581	5869.64536776883	5174.61795149296	1781.97023136258	1685.99381414511	1935.67923658372	1783.56410708963	1714.97553805699	1665.87551550897	1774.25219897895
DBP	297.579162708069	-1.83112870541447	0.543717737162397	18.7541022771151	8.46444395941873e-05	0.00409460822099806	603.784240622804	716.908087349958	442.981954822131	226.229360833815	56.9550081871793	135.818736869861	119.312342374576	182.649712168753	193.573021143548
FLVCR2	39.8844564334285	-3.28091812137334	1.55997568440214	18.7242863818363	8.59157673659149e-05	0.00414307915169238	64.6911686381576	120.27387991208	140.593769036747	0	0	0	0	18.3567549918344	15.0445353220374
YRDC	2207.55390173272	1.03623307406088	0.25732602298105	18.7160072578828	8.62721581516556e-05	0.00414670230650414	1748.81792551819	1210.31510651684	997.546266022632	3149.65877367768	2272.66303502453	2373.99833820444	3095.43049001704	2555.26029486335	2464.29488574973
CHST2	961.665104625866	0.975524450901576	0.24608272228531	18.7100380899715	8.6530029278283e-05	0.00414670230650414	511.060232241445	679.026550369776	577.996606039959	1271.56502813489	1105.08536718735	1032.78831161457	1024.74806207697	1065.60962727599	1387.10615669185
GNL3	5503.18227721348	0.524771871519522	0.125003118322331	18.6995567103851	8.69846966642826e-05	0.00415554530679087	4113.28013924285	4765.49735210699	4291.45742631213	5671.33604573045	6135.32004860782	5601.57971020905	6562.1788306017	6192.65129649535	6195.33964561501
MAP3K5	917.46483759005	1.22493556641777	0.31071440141484	18.6717672062541	8.82017632965439e-05	0.00420064311080723	590.846006895172	320.098987482544	540.058604871313	1057.03718596489	1031.51848161225	1327.06224149926	1360.38371679423	938.948017832331	1091.23029535845
SLC22A18	1100.2654277233	-1.14503119855954	0.272924972645143	18.6629429581855	8.85917801849955e-05	0.00420619553884502	1315.38709564254	1671.52281925056	1853.38293944473	889.315418450168	834.549078298253	1148.80014935757	922.161749007239	632.390209468696	634.879390589979
MMP12	120.661510865395	1.82700266848952	0.627289093431017	18.6452365542751	8.93795832507587e-05	0.00423054193583514	37.7365150389252	17.0466916410822	37.938001168646	208.677082838088	280.028790253632	176.375720796277	127.117822716838	135.839986939575	65.1929863954955
VAT1	16709.4317968571	-0.87222306943428	0.200979085776476	18.5773523242544	9.24653884740432e-05	0.0043631750640988	18846.6937965832	22683.4643437334	23683.3551413091	13292.9252020972	20839.995704045	15412.5970777111	9953.10250500437	11821.7502147414	13851.0021864891
GRB7	36.651171790158	-1.10247950051158	1.37128920873107	18.5355390043201	9.44188802502218e-05	0.00444172977030325	30.1892120311402	159.102455316768	35.7063540410785	0	0	0	25.6465782674323	11.0140529951007	68.201893459903
KPNA4	4520.3777800082	0.480464708681868	0.179125938583205	18.52921391954	9.47179566330315e-05	0.00444221441123757	3598.9853485695	3020.10553574507	3292.79533672571	5452.90769733919	4720.93734529286	6769.24357302077	4480.34571645839	4310.16607208272	5037.9133948396
RASL12	75.2130656066691	-1.84508710194321	1.55009086162653	18.3955257544523	0.000101265692409519	0.00472306204899791	63.6129824941883	221.606991334069	244.365360468631	0	0	0	39.02740171131	108.304854451823	0
RASSF1	7733.89134559178	0.199016377692055	0.177752434924639	18.3513076719781	0.000103529513016443	0.00481146374239257	7247.56725976159	5936.03684479463	5123.86180489477	10982.8503925485	10554.0794337965	8744.27437166999	7850.08308707493	6603.84260831244	6562.42630747273
MEG3	6111.28099329117	-0.696474421948752	0.205934058827748	18.324921994404	0.000104904410650988	0.00486067635254259	8597.45631201114	7409.62863332374	9037.05504308422	4239.85026252339	5381.45723190807	4881.92904193333	6009.10479492142	5686.92269647031	3758.12492344495
MARCH3	563.009078226696	1.59860585777891	0.366048595860224	18.3085635784321	0.000105765964254286	0.00488046434352767	336.394076918419	221.606991334069	297.924891530249	633.832260956808	589.326126381231	397.081168209801	616.632947038698	827.889650131733	1146.39359153925
ODC1	11200.7080999992	0.483743966064198	0.131896698398833	18.3047844017212	0.000105966007328755	0.00488046434352767	7645.41794688625	9923.06861195887	8783.76309410532	12919.4517314104	12279.3415567998	12403.8347817746	11825.3027185269	12650.5577026227	12375.634755908
ASPM	9137.87820924691	0.481353579639622	0.194043847601643	18.2645324744177	0.000108120281041783	0.00496481875601717	6926.26778885874	7384.05859586212	5365.99551823584	10722.4916022786	10495.5423420485	13875.2044311981	10848.5026071239	8579.02944543382	8043.81155218268
STARD3	2324.38289738138	-0.309858118828442	0.215438885641393	18.2046395087879	0.000111407071459427	0.00510052077458444	2291.14555593475	2242.58698922682	1794.2442905642	3229.61915121377	3102.46586264052	3154.01288953343	1541.02483328658	1407.9631078737	2156.3833961587
IL1B	201.103731950631	2.04807097498668	0.625695570812557	18.1853831862188	0.000112484897125027	0.00513458508152607	38.8147011828945	33.1463448576599	75.8760023372919	210.627335948724	537.908410656694	302.762600939064	287.687704043371	106.46917895264	216.641308637339
JMJD6	2652.7851817268	0.668027414927058	0.187090203175537	18.1612481679839	0.00011385053298576	0.00516790424688402	2106.775725316	1677.20504979759	1810.98164402095	3311.52978186049	3004.37668187371	3075.72847869872	2514.47973882869	2896.69593771147	3477.29359743358
LGALS3	25679.8253815449	-0.529539360518439	0.134256592371411	18.160612431857	0.000113886728186549	0.00516790424688402	29142.293285346	32867.9155608556	32959.1964270431	23788.2123169867	24811.02544154	21758.3502836862	19087.7446426916	22400.7481165356	24302.9423592193
BZW1	15033.8689350581	1.34318554740616	0.346555771301187	18.1230621555305	0.000116045166325557	0.00523496420406463	6377.47104157837	7715.52204443872	14597.2038614184	6719.59709269748	16646.6832262639	10458.985924652	31307.7816528129	19920.7505171387	21560.8250545226
SEMA3B	621.424105249188	-1.56579411870766	0.373237996782444	18.1122895600711	0.000116671906530895	0.00523795929313367	1102.98442528059	1049.31857435106	861.41579124102	627.006375069581	409.75964223554	523.468048352588	495.090467423475	213.856195654871	309.917427633971
NPHP3-ACAD11	78.8514416971938	1.9363725389459	1.57837784574814	18.1102222795375	0.00011679256565981	0.00523795929313367	118.600475836622	28.4111527351371	0	0	0	0	143.843852021685	58.7416159738702	360.065878707429
IRGQ	925.642808831466	0.355945560371066	0.302209665449087	18.0940559333402	0.000117740445963946	0.00524108014281632	492.731067793967	687.549896190317	624.861195718875	1924.89982019806	1091.63765692094	1198.78899001106	723.67953458972	876.535050860094	710.102067200167
ABTB1	988.860945638723	-1.05172573920829	0.385828972266126	18.089214938742	0.000118025781583129	0.00524108014281632	1435.06575762313	1432.86913627541	2038.60965103283	366.647584799631	391.565681286858	868.674004563484	621.09322151999	1005.03233580294	740.191137844242
ARHGAP20	29.1068903360696	-7.53590771782839	1.75091162531606	18.0858423407511	0.000118224976243728	0.00524108014281632	32.3455843190788	53.0341517722558	17.8531770205393	20.4776576616815	60.9102170890668	77.341225162004	0	0	0
NCAPH2	6855.91267496407	0.330427647758497	0.190959091267388	18.076920494266	0.000118753546868054	0.00524938451572204	5038.3638507685	5192.61168155855	5185.23210090287	8559.66090258286	7715.82152580204	10628.7593457393	5511.78419025729	8013.64139168532	5857.33908537991
ERC1	1426.33820963675	-0.73621271862319	0.281761772928848	18.0493653618153	0.000120401004643693	0.00529930984466956	1119.15721744013	1286.0781804772	1886.85764635824	1569.95375406225	1870.81381059277	2527.73760285574	851.912425926881	784.751275900922	939.781973116605
KIAA1109	1520.8362702961	-0.595929206646278	0.321016843068828	18.0336522659298	0.000121350666556356	0.00529930984466956	2441.01342994648	2467.0350958344	1788.66517274528	681.613462167398	755.444900260504	1122.39095052177	1983.70707555487	1487.81499208818	959.841353545988
GALNT5	1326.04300895568	-1.3649471154756	0.318115216118568	18.0305781472463	0.000121537333154086	0.00529930984466956	2155.29410179462	1822.10192874679	1574.42704849881	1156.50009460735	1664.35190591424	1407.23302367939	470.558957776366	1027.97827954273	655.941740040832
ENPP2	10260.872551003	-0.255909769171379	0.148183436905295	18.029457821025	0.000121605432956404	0.00529930984466956	12519.8975037714	12547.312086261	12123.42302051	6911.69702409516	9568.44137544613	7531.33759656832	10524.0176386098	10578.9979017942	10042.7288119707
PREB	3774.82306643573	0.240965641353974	0.155116386802874	17.9671317593786	0.000125454692603037	0.00544528726158926	2641.55605272477	3203.83099009896	3224.73009933491	4891.23480147592	4686.92254873663	4606.51882550278	3215.85790101194	3584.15641215567	3918.59996688002
DENND5A	2824.88841408428	0.591587931615527	0.195544367096185	17.9638105202396	0.000125663198196983	0.00544528726158926	1698.14317675164	2008.66849837419	2242.80536320525	3555.31142069003	3788.2990862278	3166.27430327863	2801.05237425173	3544.68938892323	2618.75211505598
SLC7A14	536.223644104021	0.428805072030843	0.402879217402166	17.9194125551322	0.000128483986821919	0.00553632820527053	543.405816560524	487.724788619853	725.285316459408	246.707018495496	156.626272514743	302.762600939064	650.085005648392	1131.69394524659	581.722032452114
HDHD2	1778.81388662089	0.318799472640932	0.198976982715691	17.8962443245464	0.000129981014267123	0.00558518978343898	1918.09315012137	1611.85939850678	1914.75323545284	1160.40060082862	1518.0091765444	1095.98175168596	2211.18107410079	2330.39004621338	2248.65654613386
LOC100129940	1913.78841669022	0.737567004033514	0.244593405888349	17.8902371802495	0.000130372008517182	0.00558638609197717	1260.3996023001	1156.33391632008	1237.44833223613	2964.38472816723	1797.24692501766	2716.37473739721	1839.86322353319	2449.70895366031	1802.33533158008
SLFN5	1254.37727398551	-1.22551898023936	0.392553560242135	17.8748986536567	0.000131375709681631	0.00561375706120146	1673.34489544034	1771.90889224805	2910.0678543479	666.986563837626	437.446104548752	1112.01590812198	1006.9069641518	1095.89827301252	614.820010160596
PHLDA2	5678.70405504885	0.596766597807078	0.161537155251295	17.8396201995834	0.000133713634627628	0.00569783058580831	4048.58897060469	3890.43384786477	4698.73302709318	7321.25017732879	6627.34803600262	5411.05620432216	6101.65549040824	6425.78208489164	6583.48865692358
PCDH9	1398.20949822405	-0.270998047150384	0.228738971019743	17.8131335602745	0.000135496224684829	0.00575784095117881	1566.60446718738	1842.93677408589	1963.84947225932	973.17630220753	735.668855751066	1047.87928237788	1620.19470532953	1273.95879643331	1559.61682838455
INHBA	3286.57334757518	0.922471726393277	0.240971102321098	17.7625580772624	0.000138966308565932	0.00588903229936563	2243.7053656001	2415.89502091115	1535.37322376638	2870.77257885668	4260.55102911316	4509.37070121392	4116.83334623304	3513.48290543711	4113.17595704503
ADM	15439.9425849763	-0.0973300447416191	0.138802172085843	17.7538009540756	0.00013957611517103	0.00589862466943942	17059.0611698821	16561.8079677359	19542.5338961078	12533.3016155044	12010.3873514714	11559.6836047015	14214.8947718794	17639.0058716537	17838.8070158505
TFB2M	1876.2029355827	0.961329960465766	0.234943356632892	17.7395903385909	0.000140571378060168	0.00592440961287552	1487.89687867762	1450.862866341	1080.11720974263	1608.95881627497	1980.76861806524	1450.61956462393	3082.04966657317	2568.11002335764	2176.44277658808
ARHGAP22	3394.01589469142	0.474880273393534	0.198483411617429	17.7272067750646	0.000141444465549486	0.00594491861625066	2101.38479459615	2415.89502091115	2789.55890945926	4709.86126218674	4455.14730708603	3919.87965577181	3508.00587953661	3917.33151525747	2729.07870741759
CDC25B	4491.79282356993	-0.525451461327613	0.309229958966906	17.7062021130301	0.000142937790115711	0.00599131342057217	4365.57569693167	4706.78096978771	2850.92920546737	7457.76789507334	5465.30766062808	7294.59799271877	4208.26897309954	1926.54143639302	2150.36558202988
DHX38	2251.31040416661	0.670530963327845	0.164202650490134	17.6879023204129	0.000144251657783844	0.00602995448828497	1549.35348888387	1670.57578082606	1806.51834976582	2385.15955430823	2293.23012131435	2556.03317303696	2970.54280454085	2579.12407635274	2451.25628847063
CNN3	15047.4543972904	0.396074638921971	0.123115875708208	17.6564880706638	0.000146535324554777	0.00609476140789745	11322.0326978215	12794.4891150567	12214.9205527402	15368.9696383696	16953.6074370504	18962.7479497816	16024.6511426639	15835.454693706	15950.2163484241
TNFAIP3	630.174745902366	1.3947396548371	0.472362488826525	17.6556818785571	0.000146594404272382	0.00609476140789745	159.571549307455	178.990262231363	389.422423760513	1256.93812980512	504.684655880839	1268.58472979141	759.36173044006	631.472371719105	522.546860185433
OSR2	3870.00888190927	-0.988266491395171	0.298434658277308	17.6143621844836	0.000149654524200956	0.00620521710453722	8128.4453393845	4585.56005145112	4986.61550654938	3366.13686895831	3045.51085445334	1795.82552083483	2807.74278597367	3675.02234936525	2439.220660213
ARHGDIB	237.842746381539	1.26387418959629	0.570746943265819	17.5663919466827	0.000153287399065543	0.00633316795491444	101.349497533114	77.6571508093746	62.4861195718875	430.030810895311	450.102773034792	439.524523481633	71.3643917006811	307.475646113227	200.593804293832
CD58	2123.92205492239	0.345535312568783	0.217708405758386	17.5624726791691	0.000153588080744007	0.00633316795491444	1819.97821102017	1421.50467518136	1384.73704265558	2893.200489629	2921.31729493407	2795.60233390463	2218.98655444305	1501.58255833206	2158.38933420164
AMPD3	705.652558712876	1.05987286897573	0.420875634454629	17.5574343726958	0.000153975480409413	0.00633316795491444	181.135272186841	321.046025907049	461.950955406454	1162.35085393925	1029.14535627112	1185.58439059316	505.126085006384	496.550222529121	1007.98386657651
BTF3L4	4274.31572415542	-0.0201549201942927	0.2699368062855	17.5350596492648	0.000155707731396341	0.00638733875218645	5438.37091018111	5800.61035009048	4311.54225046023	2351.0301248721	2388.15513495964	2842.76161754	7419.66659963019	4441.41687027434	3475.28765939065
LURAP1L	647.573629057551	-1.44037402310675	0.356781834978932	17.5203944978982	0.000156853666314113	0.00641723390667552	684.648201420501	1289.86633417522	1128.09762298533	355.921192691131	646.28113456841	580.05918871503	382.468536770838	404.766447569949	356.054002621553
ATP5SL	2511.25548926585	-0.275408717240244	0.234514461335966	17.4931140017869	0.000159007847614898	0.00648811066275854	1662.56303400065	2375.17236865746	2592.05813866955	3542.6347754709	3266.21151117866	3685.96960894039	1469.6604415859	2225.75654275993	1781.27298212923
CDCA3	5312.62114346534	0.580869419247272	0.215310450360587	17.4876029931756	0.000159446598636189	0.00648880165825529	4614.63669618857	3174.47279893931	3157.78068550788	8373.41173051709	6191.48401501462	5927.9219529658	5962.27191286784	4825.07304960368	5586.53744958323
CASP3	1730.21529909135	0.895333033543625	0.238765674837907	17.4547138913666	0.000162090304041718	0.0065789845569228	1026.43320905877	1190.42729960224	1075.65391548749	1513.39641385379	2101.00696868262	2539.99901660094	2061.76187897749	1792.53712495263	2270.72186460618
MCTP2	56.1812246789122	-1.98511149076169	1.56007991175911	17.4300744231513	0.000164099564855387	0.00664300948992216	123.991406556469	164.784685863795	114.929827069722	0	0	0	0	25.6994569885682	76.2256456316563
ZNF207	11324.9742682398	0.366426605268944	0.136095620716326	17.4219646336694	0.0001647663222198	0.00665249431681677	8506.88867591772	10208.1271777347	8322.92796226265	14694.1820620894	12280.9236403605	13053.6897102699	11455.0999365796	11487.65727389	11915.2719750536
ESPL1	790.772407165331	0.657301439841287	0.295190356036039	17.4100115605716	0.000165754002680855	0.00667485294041778	420.492596148024	515.188902930485	504.352250830234	1480.24211097298	885.175752242412	1040.33379699622	659.005554610977	709.488580434401	902.672119322246
SERPINF1	5618.79268071212	-0.525337760090116	0.159128028696927	17.3896189697545	0.000167452725077824	0.00672565344614142	8048.65956473077	6802.57700321632	6613.48626254602	4238.87513596807	5340.32305932844	4612.17793953902	4571.78134332489	4913.18547356449	5428.0683441911
KIFC1	5246.34333109778	0.352325051402319	0.226594321993573	17.3215909945413	0.000173246435006222	0.00692907753457598	3396.28635350327	4001.2373435318	3906.49829680675	9254.92613652471	5989.76836101836	6238.23003928652	3668.57576086314	5366.5973218628	5394.97036648262
SLC35D1	897.42325993793	0.84455348303586	0.231319674910298	17.3196070696045	0.000173418374232058	0.00692907753457598	646.911686381576	576.746400523282	516.626310031855	1040.46003452448	1220.57746712247	950.731158089025	925.506954868208	1094.98043526292	1104.26889263755
POU2F2	616.106441201543	1.62217372824675	0.4010453893886	17.3075476890726	0.000174467192161064	0.00695292439640842	217.793601081797	286.952642624884	304.619832912951	972.201175652212	899.414504289207	372.55834071941	748.211044236829	961.893961572124	781.312867724477
GPN3	3323.52420316617	0.258166260856033	0.154067438484039	17.2926485503247	0.000175771750779363	0.00698681354583706	2835.62955863924	2787.13408331694	2359.96683740254	4267.1538060723	3832.59742592894	4282.06295409144	2923.70992248728	3202.33590832552	3421.12733223131
ZNF844	161.491245089819	-0.288786505264868	0.949005735923707	17.2820895968022	0.000176702187601514	0.00700569523678888	201.620808922258	401.544291989937	177.415946641609	22.4279107723178	9.49250136452989	1.88637134541473	60.2137054974497	85.3589107120301	493.460758562828
ZNF829	259.187785449237	0.479000275801396	0.493624170373827	17.200890622669	0.000184023827522488	0.00726217817007695	314.830354039033	158.155416892263	387.190776632945	56.5573402084536	98.8802225471863	118.841394761128	383.583605391161	451.576172799127	363.074785771837
DOCK4	101.693879802094	-0.140233503759388	0.806498818978713	17.1998940302979	0.000184115548744069	0.00726217817007695	34.5019566070174	37.8815369801827	37.938001168646	188.199425176406	122.611475958511	394.251611191679	8.92054896258514	46.8097252291778	44.1306369446431
PODN	3247.51698303263	-0.991627710280421	0.244810745294304	17.1762207759353	0.000186307804715562	0.0073298541174923	3714.35126597421	4386.68198230516	5511.05258152772	2049.71601927879	3557.31488635758	3163.44474626051	2058.41667311652	2470.81922190091	2315.85547057229
ECT2	1968.7114474146	0.457647813957223	0.25459671229003	17.1661955514215	0.00018724403802799	0.00734789550251165	1354.20179682543	1543.67263194245	1091.27544538046	2449.51790695923	2432.45347466078	3369.05922291071	1372.64947161779	2125.71222805443	1979.86084838013
AGPAT5	1218.37724708501	0.567941779590869	0.253052361600455	17.1566403495426	0.000188140755693892	0.00736429833292404	901.363616358329	750.054432207618	753.180905554001	1233.53509247748	1684.12795042368	2078.78122264703	1129.56451238734	1139.95448499292	1294.83300671669
CTSK	17402.4852224552	-0.641267787559416	0.154659522374199	17.0882550415384	0.000194685032977159	0.00760111640174528	18625.6656370695	21327.3053198429	23305.0909531865	17641.9896388163	20115.4014332192	15049.4705937187	12644.8781544644	13247.1522398573	14665.4130319221
PGAM5	1720.41482396255	0.815577764167347	0.221061893334718	17.0458419916483	0.000198857713637835	0.00774437521238181	1043.68418736228	1176.22172323467	1199.51033106748	1862.4917206577	2505.22931845551	1678.87049741911	1745.08239080572	2130.30141680239	2142.34182985813
CALD1	31625.9494988224	-0.378150807746389	0.120709105928531	17.0305093129779	0.000200388083020167	0.00775493793026512	38553.780136054	36973.3271310829	38521.5768925048	28506.8497181713	29272.501082869	25052.8978384531	32184.2255883869	28710.8826449786	26857.5044569012
FAM46B	456.02176345522	-1.51577939864422	0.503550435515663	17.0299659996096	0.000200442527177068	0.00775493793026512	849.610681447803	643.039090238602	1047.7583263929	83.8608837573623	224.655865627207	366.899226683165	323.369899893711	299.215106366901	265.786790689328
SSR3	32208.7404622272	0.661348538846858	0.179574301826078	17.025840773734	0.000200856389198761	0.00775493793026512	25712.5831613797	29022.939557367	25084.8295374215	23859.3965555249	25715.9772382918	34240.4694762955	49087.5508038654	41745.0965269307	35409.8213029688
PTGDS	2267.7994266084	-0.573020778635953	0.19353069620654	17.0229647037717	0.000201145435492152	0.00775493793026512	2163.91959094637	2592.044167869	2447.00107537766	2704.02593789728	3304.97255841716	2356.077810423	1554.40565673046	1524.52850207185	1763.21953974279
LRRC59	13921.8336057396	0.580076192687053	0.144158642816582	17.0077230769298	0.000202684183133729	0.0077947269728654	10110.1514720001	11217.6701382566	11217.3742867176	12266.1169393472	15881.7458246389	15951.156096827	15383.4866859781	17276.459960565	15992.3410473258
ORC6	2728.27720147392	0.415476587517277	0.240856966713613	16.9959852864991	0.000203877212825085	0.00782105527403563	1772.53802068552	2005.82738310068	1915.86905901662	4890.2596749206	2632.58704509629	3742.56074930283	2380.67150438991	2327.63653296461	2886.54484378825
FAM180A	1324.08696567695	-0.0692008953581134	0.306671370732811	16.9373470840361	0.000209943199581059	0.00801378719393408	1180.61382764638	772.783354395728	1038.83173788263	1921.97444053211	2805.82519499896	1344.9827692807	970.109699681134	885.713428356011	995.948238318878
FKBP4	3217.93954076033	0.66196168967658	0.161111788289541	16.9221451463434	0.00021154505140127	0.00805494437055877	2273.89457763124	2229.32845128375	2872.12985317926	3364.18661584767	3461.5988309319	3092.70582080745	3736.59494670285	3984.33367097766	3946.68309948115
AHNAK2	1229.53819209274	-1.30228831601602	0.330305204182167	16.8580012611303	0.000218439683287383	0.00827836494525244	2041.00637053387	1539.88447824443	2117.83312406147	1316.42084967952	1171.53287673906	568.740960642542	681.30692701744	764.558845409904	864.559296506418
ITGBL1	6041.44439766202	-0.715384685302213	0.191589961848353	16.8575498468379	0.000218488992249398	0.00827836494525244	7337.05670971104	7794.1262336726	8869.68150851667	5926.81920322381	4979.6080074763	4849.86072906128	4025.39771936655	6076.0859022972	4514.3635656327
LHFPL2	947.767492601031	0.511502592229384	0.289789787173029	16.835860066025	0.000220871376423365	0.00834126890935374	531.545768976861	529.394479298054	757.644199809135	1361.27667122416	1084.51828089754	1674.15456905557	696.917887701964	931.605315835597	962.850260610395
SMAD9	783.682772498065	1.25516900687706	0.301641945778437	16.8325820698636	0.000221233681012568	0.00834126890935374	479.792834066335	364.609793434259	538.942781307529	743.046435152443	940.548676868837	685.695984058255	1123.98916928573	1340.04311440391	836.476163905281
ASF1B	5085.11402575617	0.399958112601077	0.158008600794263	16.827113518831	0.000221839422604751	0.00834365730544959	3978.50687124669	3823.19411972494	3972.33188706999	5231.55396928196	7291.03208973933	5934.52425267475	5073.5622224703	5381.28272585626	5080.03809374131
BMPER	2913.44876988033	1.04469940477199	0.25779471441076	16.8026461028221	0.000224570009872719	0.00842575722407815	1302.44886191491	2232.16956655727	1919.21652970797	2884.42435063114	2853.28770182161	3776.51543352029	4706.70464638399	3180.30780233532	3365.96403605051
NRCAM	82.4646053123988	0.107852502785006	1.58076078459338	16.7757330457532	0.000227612366489313	0.00851912660268881	64.6911686381576	86.1804966299157	206.427359299985	0	0	0	0	251.487543388132	133.394879855399
RAB40B	534.240244770556	-1.01819269207282	0.343342889292047	16.7571137604261	0.000229741250486024	0.0085779360588022	1001.63492774747	817.294160347443	713.011257257787	482.687644882492	259.461703963817	283.898887484917	417.035664000855	392.834556825257	440.303400424962
ENC1	1161.55137228006	1.29217928072408	0.310984759699532	16.7430672244626	0.000231360464285053	0.00861747705108224	743.948439338812	843.811236233571	432.939542748077	1308.61983723698	1279.1145588704	895.08320339929	1865.50980180062	1699.83551224387	1385.10021864891
PIMREG	3877.64840152333	0.528213943357213	0.156581703965098	16.7366831752067	0.000232100152508448	0.00862414648801316	3349.92434931259	2643.18424279225	2825.26526350034	4456.32835780402	4057.25329155615	4850.80391473398	4175.93198311017	4434.9920060272	4105.15220487328
ATP6V1G1	4411.72672238435	0.298273410846865	0.158133487931175	16.723625476565	0.000233620456950477	0.00865971925125106	3591.43804556171	3209.51322064598	3666.59623059325	6363.67590000635	4907.62320546195	5096.0321896379	4340.96213891799	4482.71956900597	4046.98000162807
DTX4	101.216884350841	-0.758482068149248	0.728112632839817	16.7123007730305	0.000234947050432767	0.00868795787694053	67.9257270700654	230.13033715461	239.902066213496	9.75126555318166	24.5222951917022	20.7500847995621	104.816450310375	134.922149189983	78.2315836745946
NUP188	3841.93969434377	0.524342445674353	0.181053158482932	16.702683672879	0.000236079525689805	0.00870890010476324	2930.50993930854	3016.31738204705	2488.28654723766	5329.06662481378	3770.8961670595	4909.28142644184	4042.12374867139	3795.25909456177	4295.71631895242
VKORC1L1	1038.33196836556	-0.993581969170472	0.25466043539215	16.6936868355054	0.000237143902451027	0.00872723600814391	1359.59272754528	1223.5736444599	1836.64558598798	977.076808428803	972.190348083936	756.434909511308	786.123377327816	777.408573904188	655.941740040832
ETS1	2235.41534432133	0.697950672147234	0.180863942788309	16.6856400988322	0.000238099941678687	0.00874150692802681	1736.95787793453	1604.28309111074	1513.0567524907	2571.408726374	2201.46927479056	2617.34024176294	2618.18112051874	2979.30133517473	2276.739678735
UBASH3B	2535.49790009209	0.502982895281425	0.173156531825234	16.5568888098338	0.000253931908179923	0.00927846684924408	2019.44264765449	1820.20785189778	1815.44493827609	2894.17561618432	3282.82338856659	2973.86442604633	2380.67150438991	2517.62894713009	3115.22178068322
CDH2	2687.37206563942	0.574981237221232	0.242909008879865	16.5221869031481	0.000258376314715668	0.00941849016414959	1920.24952240931	1495.37367229271	1978.35517858851	3757.16261764089	3307.34568375829	3692.57190864934	3055.28801968541	1824.66144618834	3155.34054154198
KIF24	317.553154381067	1.3988301132121	0.5530740853647	16.4806793762314	0.000263794626334075	0.00959326888155337	75.4730300778505	205.507338117491	47.9804132426993	616.279982961081	560.848622287641	482.911064426171	299.953458866925	342.353480597712	226.670998852031
STEAP1	4630.90530488863	0.758739696357484	0.201434243353554	16.4164065528865	0.000272409726827384	0.00988320478251331	3080.37781332027	3433.01428882906	3153.31739125275	4612.34860665493	4701.95234256381	6339.15090626621	6397.14867479387	4343.20823106803	5617.62948924878
NFIX	4339.94070709964	-0.700984748140854	0.180640571444748	16.3722240382596	0.000278494563584664	0.0100801926391127	5684.19735100611	5242.80471805729	5888.20094608661	3790.31692052171	4376.83417082866	3735.01526392117	2725.22770806976	3965.05907823624	3651.81020716922
SLC25A24	1147.42643484948	0.802017222575179	0.235394032501111	16.3563198476921	0.00028071800769323	0.0101368195125469	624.26977735822	908.209849099881	708.547963002652	1185.75389126689	1516.42709298365	1475.14239211432	1225.46041373513	1285.890687178	1397.13584690654
SLC44A1	1396.46759484352	1.18526705348361	0.302581136032764	16.3270885572751	0.000284851012187881	0.0102619745210449	488.41832321809	752.895547481132	1132.56091724046	1501.69489518998	1580.50147719423	1714.71155298199	1658.10703842051	1781.52307195753	1957.7955299078
LTBP3	2338.02670601305	-0.924365809514318	0.236370859736059	16.3169874470426	0.00028629330705386	0.010289836314041	2862.58421223847	2443.35913522179	3385.40869251976	3045.32023225863	2709.31809779291	2017.47415392106	1272.29329578871	1517.18580007512	1789.29673430098
DAAM2	586.867102638053	-0.80543053093379	0.429657178682737	16.2690485047309	0.000293238510122726	0.0105148904457294	1240.99225170866	751.948509056627	840.215143529129	298.388725927359	174.820233463425	354.63781293797	351.24661540179	467.179414542186	802.37521717533
ECM2	83.7565036176269	-1.49587836397883	0.589006986121544	16.2348060701169	0.000298302336111331	0.0106715926427921	129.382337276315	218.765876060555	137.246298345396	27.3035435489087	34.0147965562321	34.8978698901725	60.2137054974497	57.8237782242785	54.1603271593347
TIMM17A	10935.1977079877	0.61617985845092	0.155148187907687	16.2213576352235	0.000300314944910454	0.0107186654235673	8458.3702994391	9305.59955918189	7530.69323197622	11952.1261885348	11068.2565910419	11326.7167435428	15268.6346180848	11994.3037116646	11512.078428423
CNTF	23.695674192621	-0.566254688759103	1.37256971828784	16.1981144111045	0.00030382544803743	0.0108188584887958	38.8147011828945	35.9874601311736	52.4437074978341	0	0	0	46.832882053572	10.0962152455089	29.0861016226057
GEM	1182.9355938893	0.720130837026668	0.281667291642625	16.1521331945077	0.000310891495025793	0.0110449050068863	692.195504428286	661.979858728693	837.983496401562	1401.2568599922	1299.68164516022	2141.97466271843	1433.97824573556	984.839905311917	1192.53016652683
ZDHHC6	2327.36099486149	0.629723720532243	0.177002088702599	16.1430147998695	0.000312312146751367	0.0110698104918808	1523.47702142861	1952.79323132842	1631.33405025178	2308.1245564381	2838.25790799444	2788.05684852297	2596.9948167326	2622.26245058355	2684.94807047295
CENPN	3040.63124546074	0.573023951732022	0.185622628241678	16.1295974493218	0.000314414391281433	0.0111187047840972	2727.81094424231	1961.31657714896	1923.67982396311	3616.74439367508	3484.53904256285	3814.24286042859	3503.54560505531	3135.33375260532	3198.46820946516
BRIX1	4382.54642820233	0.771956326502155	0.216104029702237	16.0919905941514	0.000320382393124266	0.0113037668656665	4138.07842055415	3773.94812165071	2558.58343175603	3506.55509292413	3569.18051306324	4015.14140871526	7058.38436664549	5190.37247394119	5632.67402457081
TFDP1	5190.56449622366	0.55736461893635	0.156867912491931	16.0340669467673	0.000329796924449642	0.0115828772199113	3821.09169422717	4185.90983631019	3842.89635367108	4939.99112924183	6122.66338012178	6364.61691942931	5199.56497656681	6065.0718493021	6173.27432714269
TMEM53	730.600417722929	-1.21887612231644	0.300356198809111	16.0335021118224	0.000329890078016951	0.0115828772199113	905.676360934206	821.082314045461	1340.10410010423	819.10630646726	594.072377063496	778.128179983577	400.309634696008	419.451851563417	497.472634648704
PRELP	1585.51598269127	-0.922424753528962	0.234761187846823	16.0251216572818	0.000331275292573161	0.0115828772199113	1689.51768759988	2321.1911784607	2479.35995872739	1322.27160901143	1756.11275243803	1277.07340084577	1055.96998344602	1155.55772673598	1212.58954695622
LOXL4	2658.57289009001	-1.33850095852661	0.334544991327531	15.9962167771073	0.000336097793403037	0.0117237921902923	2998.4356663786	4422.66944243633	4553.6759638013	2280.82101288919	2380.24471715587	2556.97635870967	767.167210782322	1876.97819791507	2090.18744074173
CARMIL1	155.971023406838	-1.56888961109627	0.538967923566225	15.9888243708529	0.00033734237781953	0.0117405832533888	270.624722136292	238.653682975151	373.800893867541	86.7862634233168	84.6414705003915	51.8752119989051	86.9753523852051	143.182688936309	67.1989244384338
TUBB4B	77418.3402781642	0.326339755635431	0.133681244587746	15.9629433278333	0.000341736131534497	0.0118666521701922	68947.8475345483	60109.4758417295	59164.3128225034	101113.797900607	92999.6179518601	78433.4341709991	74388.4577989975	81157.9673321488	80450.1511500844
FOXP1	4545.59028561738	0.680919290370566	0.211577863143958	15.950757761058	0.000343824611627355	0.0119069416472291	2901.39891342137	3625.26308900349	2863.20326466899	5181.82251496074	5262.00992307107	6023.18370590924	3658.54014328023	5545.57568303318	5849.31533320815
PA2G4	16982.7686714611	0.571913973763779	0.149822848830063	15.9471554352521	0.000344444453813751	0.0119069416472291	14060.6255035035	13017.0431448153	12396.799793637	20539.0906346665	19304.5836083323	14848.5720454321	18560.3171852787	19862.9267389144	20254.9593885697
AVPI1	3476.94157381567	-0.781785085221501	0.198556677368432	15.9173308541675	0.000349619398828045	0.0120587336595781	3933.22305319998	4768.3384673805	4888.42303293641	3307.62927563922	3637.2101061757	2854.07984561249	2091.86873172622	2870.99648072291	2940.70517094758
HNRNPAB	8709.51920155988	0.50553405379537	0.134611091787069	15.8988939369088	0.000352857251869969	0.0121431836812432	6924.1114165708	6281.7058697388	7588.71605729297	10099.3857334302	8586.75852599766	9386.58381478371	9190.39556870334	10187.9990204681	10140.0168070532
SNHG17	1598.62209203713	1.04284201708323	0.268039795613937	15.8790769827068	0.000356370908616841	0.0122367269804751	795.701374249338	1101.40568769881	1062.26403272209	2196.96012913183	1858.9481838871	1274.24384382765	2377.32629852894	1938.47332713772	1782.2759511507
GSTA4	1785.757381603	-0.764433525530089	0.291338541800327	15.8572792107676	0.00036027619750422	0.0123297989534887	3390.89542278343	2635.60793539621	1815.44493827609	1322.27160901143	935.011384406194	1355.35781168048	1888.9262428274	1251.93069044311	1476.37039960261
OBSL1	2416.8290277694	-0.580716160379127	0.228640426085319	15.8550139344111	0.000360684491261127	0.0123297989534887	3606.53265157728	2891.30831001245	3347.47069135111	2195.98500257651	1667.51607303575	1460.99460702371	1780.76458665606	2566.27434785845	2234.61497983329
GAL	909.051019115669	0.816446339048078	0.242428301260203	15.82460783351	0.00036620989081797	0.0124909240586537	668.475409260962	549.28228621265	546.753546254015	1240.36097836471	1159.6672500334	910.174174162608	974.569974162427	1169.32529297985	962.850260610395
RDH8	40.4255767440506	6.57704830601907	1.99273381286466	15.8031224640209	0.000370165175374571	0.012597900205281	0	0	0	135.542591189225	64.8654259909542	108.466352361347	0	23.8637814893848	31.092039665544
ANKH	1600.58033849218	0.0873466698362259	0.235196210437926	15.7982493685258	0.000371068200183634	0.0126007552393484	1101.90623913662	1133.60499413197	1517.52004674584	2676.72239434837	1835.21693047578	2153.29289079092	1336.96727576745	1198.69610096679	1451.29617406588
CALCOCO1	2542.49228348192	-1.28273612959179	0.337408886952888	15.7854402204878	0.000373452360554031	0.0126537833973627	3720.82038283803	2593.93824471801	5437.40822631799	1498.76951552402	1906.41069070975	2895.58001521161	1136.25492410928	1791.61928720304	1901.62926470553
ALKBH1	1040.26267264442	0.522852332544225	0.255204488337229	15.7675079904113	0.000376815833489917	0.0127038312844585	628.582521934098	830.552698290507	639.366902048063	1271.56502813489	1375.62165607646	1601.52927225711	820.690504557833	1211.54582946107	982.909641039779
PTGS2	271.546525856512	1.83551557312744	0.48777892954406	15.7643730934651	0.000377406936033123	0.0127038312844585	159.571549307455	61.5574975927969	80.3392965924267	399.801887680448	289.521291618162	378.217454755654	352.361684022113	449.740497299944	272.807573839612
C14orf132	1008.80787218607	0.751334718295297	0.284567473716851	15.6784732917542	0.00039396966426685	0.0132323915838798	859.314356743526	844.758274658075	906.048733792368	651.384538952535	578.251541455946	845.0943627458	1953.60022280615	1280.38366068045	1160.43515783982
HSPA1L	48.750704739156	-0.523758078820541	1.17459409711173	15.6541928530149	0.000398781692855825	0.013364833945972	30.1892120311402	70.0808434133381	156.215298929719	0	3.95520890188745	0	49.0630192942183	77.0983709657046	52.1543891163964
ZNF521	892.256183558656	-0.913865881898567	0.295839012222898	15.6333936491522	0.000402950503130804	0.0134751904123069	1170.91015235065	1848.61900463292	964.071559109121	577.274920748354	705.609268096722	648.911742822668	711.413779766165	688.378312193791	715.116912307513
MEST	4116.270032469	-0.841606080655204	0.238941231994437	15.6001436362285	0.000409705553642904	0.0136420749719479	5976.38579602179	6263.71213967322	4956.48827032722	2370.53265597846	3846.04513619536	4037.77786486023	2724.11263944944	3838.39746879258	3032.97832092275
CYSTM1	4000.75743508409	-0.773322349665341	0.207292638545841	15.6000998111348	0.000409714531433396	0.0136420749719479	4543.4764106866	4790.12035114411	4945.33003468938	4903.91144669506	4198.84977024372	4272.63109736437	2126.43585895623	3583.23857440608	2642.82337157124
NAA15	5370.78603621674	0.534482214873672	0.160282266772325	15.5691794691323	0.000416098005807757	0.0138246989704983	4324.60462346083	4690.68131657113	5020.09021346289	4847.3541064866	5061.08531085519	4063.24387802333	7710.69950953453	6456.07073062817	6163.244636928
CMSS1	2564.78568324214	0.992800923452847	0.249711291336482	15.5457775643797	0.000420995344646482	0.0139572659196052	1795.17992970887	1814.52562135075	1489.62445765125	2946.8324501715	2002.12674613543	2885.20497281183	4436.85804026579	2835.20080848883	2877.51812259503
SLC4A7	2556.99434327105	0.633401187297164	0.192900742828925	15.5394332254274	0.000422332933636227	0.0139715000389808	1732.64513335865	2098.63714870212	1659.22963934637	3153.55927989895	3191.85358382318	2657.89722568936	3309.52366511909	2712.21055004354	2497.39286345821
CDK1	9595.25632818467	0.478191019147239	0.221500418468479	15.5188572090332	0.00042670032568048	0.0140856890771305	6365.6109939947	8786.62250255339	5255.52898542125	12180.3058024792	10145.1108333413	15193.778001643	10506.1765406847	8541.39809770056	9382.77519584401
GARS	16938.6846137636	-0.241799456184181	0.170858919902633	15.504072079372	0.000429866423875469	0.0141598184121549	18330.2426336219	23957.2310246921	19357.3071845197	10273.9333868322	14697.5562794138	13698.8287104018	16872.1032941095	17814.3128818257	17446.6461284561
SIM1	1039.53906191469	-0.982801396263596	0.338524445196173	15.464276471594	0.000438505485825	0.0143893947366057	2014.05171693464	1083.41195763323	1740.68475950258	814.230673690669	818.728242690703	436.69496646351	899.860376600776	728.763173175827	819.425690540305
MED15	2728.08525565495	-1.00466561770197	0.271575325732646	15.4573523100319	0.000440026258239329	0.0144019658095651	4393.60853667487	4680.26389390158	2672.39743526197	2295.44791121896	2402.39388700644	2255.15694344331	1406.10153022748	2484.58678814479	1962.81037501515
TFPI2	1159.9101849456	0.624955543965554	0.320008730314689	15.4468075430926	0.000442352372103192	0.0144473599576718	787.075885097584	638.303898116079	686.231491726978	1709.39685147275	1458.68104301609	1903.34868752346	1261.14260958547	1372.16743563962	622.84376233235
NOP56	7801.34753687554	0.532748366783195	0.138327354721255	15.4311189961581	0.000445835950286007	0.0145302847950204	6156.44288206466	5926.56646054959	6609.02296829088	9318.3093626204	7955.50718525642	7205.93853948428	8956.23115843548	9206.83046615456	8877.27880902355
GRN	28748.2967940916	-0.656887522128884	0.168231621699516	15.4242154138108	0.000447377541979758	0.0145497013282761	28734.7389229256	37196.8281992659	37636.7288064244	28952.4825539517	34341.496811528	26185.6638313746	19256.1200043604	24490.6646723559	21939.9473446379
ZNF674-AS1	116.389781267164	0.751921364342852	0.564694623043645	15.4038391577698	0.000451958779139435	0.0146676833322825	90.5676360934206	137.320571553162	119.393121324856	41.9304418786811	31.6416712150996	41.5001695991241	262.041125775939	203.759980409362	119.35331355483
NIM1K	68.6139892534907	-0.0246479703458802	1.6269321249263	15.396096211482	0.000453711916838054	0.0146935798246732	209.168111930043	15.1526147920731	87.034237975129	0	0	0	292.147978524663	11.0140529951007	3.00890706440749
C19orf47	574.726144870201	-0.953446102305372	0.323395179887139	15.3710417874085	0.000459431412091782	0.0148475491853107	508.903859953506	709.331779953922	657.220079068602	1024.85800963939	563.221747628773	740.400753075282	324.484968514035	322.161050106694	321.953055891601
LRIF1	1300.72987054279	0.583147766329146	0.221616838401713	15.3641007068611	0.00046102865735928	0.0148679325705614	1073.87339939342	1057.8419201716	1375.81045414531	901.992063669304	969.026180962426	1073.34529554098	2027.19475174747	1525.44633982144	1702.03842943317
CCT4	11403.6047921604	0.340033900205305	0.1276659779353	15.3541832550289	0.000463320449599308	0.0149105825861635	10019.5838359066	8956.1423805397	8955.59992292801	14652.2516202108	11838.7312851295	12855.6207190014	11726.0616113182	12019.0853309036	11609.3664235055
BDKRB1	2729.5260169282	1.47874625490592	0.378654071664695	15.314605151554	0.0004725804430042	0.0151510634447351	1444.76943291885	1280.39594993018	1324.48257021126	3885.87932294289	4214.67060585127	1128.99325023072	3848.10180873517	3509.81155443874	3928.62965709471
SERPINB8	1476.9757025438	0.689416926364146	0.195618254588836	15.3138334675443	0.000472762819571791	0.0151510634447351	978.993018724118	1046.47745907755	1132.56091724046	1868.34247998961	1754.53066887727	1419.49443742459	1716.09060667732	1802.63334019814	1573.65839468512
GPR68	334.100703810097	0.950089683388488	0.678304776451609	15.3053235347526	0.000474778695182345	0.0151840346527859	43.1274457587717	66.2926897153198	224.280536320525	407.602900122994	1112.99578499113	508.37707758927	274.306880599493	250.56970563854	119.35331355483
DCTN4	2509.22730388243	4.81548592739462	1.05169353939696	15.2623626470394	0.000485087474488438	0.015481536556132	177.900713754933	184.672492778391	141.70959260053	83.8608837573623	2623.88558551214	5170.54385778178	5803.93216878196	3798.93044556014	4597.60999441464
MAPKBP1	511.740596605323	-0.875409064531147	0.303956881407232	15.2438374906927	0.000489601508665456	0.0155932505337489	513.216604529383	459.313635884716	682.884021035627	702.09111982908	686.624265367662	659.286785222449	341.210997818882	320.325374607511	240.712565152599
NUF2	2874.11897427459	0.530633811856537	0.191646174104391	15.2036778331877	0.000499531990643643	0.0158766541571718	2480.90631727334	2121.36607089023	1686.00940487718	3571.88857213044	3097.71961195825	3824.61790282837	3163.44967585676	2967.36944443004	2953.74376822668
WDR62	914.63535965046	0.899193939865893	0.306872765300027	15.1791750529185	0.000505689594530088	0.016039222747745	694.351876716225	386.391677197864	518.857957159423	1021.93262997344	1053.66765146282	1574.17688774859	1022.51792483632	1027.06044179314	932.761189966321
PDGFRB	5480.99991222876	-0.427673913774328	0.225485509867768	15.1648816023382	0.000509316564184677	0.0161177876109397	5046.98933992026	8040.35622404379	8493.64896752156	4459.25373746997	3340.56943853414	3903.84549933579	4642.03066640524	5411.57137159279	5990.7339652353
UCK2	6360.29648847678	0.48487423887609	0.151239675984471	15.157769160403	0.000511131030839311	0.0161177876109397	4930.54523637158	5181.24722046449	4703.19632134831	7938.50528684519	7673.89631144204	6080.71803194439	7465.38441306344	6543.26531683938	6725.9102579722
SPOCD1	6101.38752804649	-0.12683630208375	0.201026373419371	15.1570693460083	0.000511309910559615	0.0161177876109397	5999.02770504515	4641.43531849689	5401.70187227691	7757.13174755601	9100.93568324303	7321.95037722728	3706.48809395413	5262.88165615893	5720.9352984601
ATP1B3	13974.4811008283	0.397416332318324	0.200255718353348	15.1388328247513	0.000515993488176336	0.0162321632487046	9960.28359798833	11417.4952458271	9780.19353656417	20009.5969151288	21233.934510673	12328.379927958	14154.681066382	13698.7284126564	13187.0366942765
SNX19	1741.68519893914	0.246899444502132	0.194012285903588	15.1220064439357	0.000520352952428777	0.016335896871861	1426.44026847137	1405.40502196478	1241.91162649126	2391.01031364014	2186.43948096338	2190.0771320265	1359.26864817391	1586.0236312945	1888.59066742643
MYLIP	607.520046804191	-1.57159074627059	0.402673071471585	15.1058879699366	0.000524563544485204	0.0164345437979957	1219.42852882927	810.664891375911	854.720849858318	770.349978701351	484.117569591024	358.410555628799	218.553449583336	419.451851563417	331.982746106293
F3	2443.3147769331	1.14113832956342	0.290363355341598	15.0830378891619	0.00053059107096836	0.0165671054977355	1228.05401798102	1867.55977312301	1509.70928179935	3067.74814303095	1543.32251351648	2614.51068474482	4151.40047346306	2922.39539470004	3085.13271003914
SPC25	4045.70607066153	0.537591680376165	0.199136416991009	15.0798061016389	0.000531449142859649	0.0165671054977355	3343.45523244878	2855.32084988127	2565.27837313874	4402.69639726152	4477.2964769366	6044.87697638151	4828.24712599921	3721.83207459443	4172.35112931171
TMEM237	2432.55697589401	0.64235213164623	0.167136894043497	15.0776378229388	0.000532025620222409	0.0165671054977355	1686.28312916797	2131.78349355978	1756.30628939555	2606.51328236546	2377.87159181474	2631.48802685355	3057.51815692606	2946.25917618943	2698.98963677351
IGFBP5	796.476755583725	-1.1932642526592	0.397012208711308	15.0386257354282	0.000542505210648323	0.0168100892114756	535.858513552738	984.919961484751	1115.8235637837	842.509343794896	1249.05497121606	1286.50525757285	497.320604664122	234.048626145889	422.249958038517
PINX1	900.462594839476	0.750364220014044	0.24852438632834	15.0364085619738	0.000543106958207331	0.0168100892114756	561.734981008002	548.335247788145	651.640961249683	1018.03212375217	1100.33911650509	1261.03924440975	1064.8905324086	1118.84421675231	779.306929681539
DCN	25962.8093518793	-0.664654463576039	0.17224098428076	15.0277798026854	0.000545455189751166	0.0168488698472735	27919.6301980848	32391.5552333298	33501.4866790419	20429.8764604709	28864.3235241943	31377.9009596287	18962.8569572154	20225.4726500032	19992.1815049448
RRM2	6028.1144257459	0.680884794042143	0.198678370106875	15.0038340370654	0.000552025112792501	0.0169911408680683	3417.85007638266	5660.44866326381	3780.41023409919	6726.42297858471	6760.24305510604	7290.82525002794	7096.29669973648	6871.85123119322	6648.68164331907
RPL41	22345.4134801007	0.336134834175009	0.100861976185322	15.0019409590575	0.000552547873460577	0.0169911408680683	21160.4812615413	19369.7768963919	21066.7488842363	21283.1121963743	21138.2184552473	19333.4199191556	26219.7235382784	25869.2569722427	25667.9831974388
ZFP36L2	6076.71814385676	-0.530967399271204	0.140871370004498	14.9989507552752	0.000553374606702347	0.0169911408680683	7134.35771464481	7069.6418389266	7905.60994940755	5132.09106063951	6119.49921300027	6028.84281994548	4781.41424394564	5570.35730227216	4948.64915192884
HSPB6	7059.76968439201	-0.786959622904176	0.202109222005435	14.994614453393	0.00055457570799056	0.0169940998327067	6996.34988821674	9547.09435743055	10141.7203712301	6740.07475035916	7314.76334315066	7332.32541962706	4408.98132475771	4618.55955594554	6438.05814881055
GOLGA8A	1070.66417146184	-0.417697018556999	0.295312284663994	14.9672297747131	0.000562221370828641	0.0171941378677077	1518.08609070876	1667.73466555255	1199.51033106748	793.753016028987	541.863619558581	630.991215041228	1462.97002986396	933.440991334781	887.627584000208
SAR1A	10430.4263464634	-0.764834155600559	0.286541058763336	14.95656029375	0.000565228690437808	0.017251811398819	14311.8428750484	5561.00962869083	12913.4261036688	15575.6964680971	11875.9102488073	14341.1381535155	6498.61991924328	5998.0696935819	6798.12402751798
CLP1	1911.78498926015	-0.0923058355399572	0.172549837914852	14.9406815001642	0.000569734126847309	0.0173548912342419	1570.91721176326	1770.01481539904	1770.81199572474	2205.73626812969	2748.87018681178	2344.75958235051	1535.44949018497	1569.50255180184	1690.00280117554
ZNF439	428.487092459503	-1.06351471460244	0.316680915246903	14.930310009816	0.000572696296737022	0.01738423858505	663.084478541115	725.431433170499	556.795958328069	333.493281918813	382.864221702706	264.091988358063	293.263047144987	362.54591108873	274.81351188255
GLI2	884.179586887133	0.887198495945487	0.228084080708629	14.9293971813643	0.00057295774313335	0.01738423858505	678.179084556685	581.481592645805	610.355489389686	823.98193924385	796.579072840133	1008.26548412417	1291.2494623342	1123.43340550027	1044.0907513494
MT1X	2673.70199196883	0.766986604298084	0.207130967489186	14.9187202292372	0.000576024643333438	0.017442887969288	1964.45515431205	1647.84685863795	2035.26218034148	2645.51834457818	3718.68740955458	2441.90770663937	3295.02777305489	3115.1413221143	3199.47117848663
SOGA1	1267.27515949716	0.409238727417126	0.245890798073822	14.8832238946618	0.00058633928732288	0.0177203482453592	899.20724407039	727.325510019509	1058.91656203074	1727.92425602379	1805.94838460181	1621.33617138396	960.074082098226	1167.48961748067	1437.25460776531
ING4	780.808741317486	-1.03803348478469	0.267051721380773	14.8521706267468	0.000595514206295687	0.017962343206758	1043.68418736228	905.368733826367	1231.86921441721	844.459596905532	623.340922937463	830.003391982482	505.126085006384	591.087510737069	452.339028682592
PTPN13	1511.58181319978	-0.856222023258393	0.283514126027881	14.8476653300484	0.000596857202470562	0.0179676210285805	2258.79997161567	2044.65595850536	2297.48071783065	870.788013899122	861.444498831087	1625.10891407479	1083.84669895409	1270.28744543494	1291.82409965228
IRAK2	375.394585771025	0.72501799167305	0.438452940399543	14.8368030359689	0.000600107640512444	0.018030187175787	201.620808922258	150.579109496226	225.396359884308	474.886632439947	534.744243535184	837.548877364141	192.906871315904	425.876715810559	334.9916531707
CEP85	453.011001864641	0.60522036853931	0.466908693200454	14.8242325461346	0.000603891342299911	0.0180833135569687	239.357323961183	286.952642624884	168.489358131339	506.090682210128	565.594872969906	1253.49375902809	248.660302332061	356.121046841588	452.339028682592
ATOH8	1940.88317266134	0.801138889794666	0.217380834222512	14.8231213719094	0.000604226949768051	0.0180833135569687	1123.469962016	1238.72625925198	1662.57711003772	1929.77545297465	2094.6786344396	2407.0098367492	2089.63859448557	2373.52842044419	2548.54428355314
NUMA1	4437.38105633498	-0.712571210055264	0.184499936868807	14.8129078162487	0.000607320494860291	0.018140604218322	5138.63516215765	5098.8548775326	6421.56460957522	4295.43247617652	5013.62280403254	3803.86781802881	2930.40033420922	3777.82017731953	3456.23124798273
KCNE3	30.3332108182555	-2.89302610403842	1.69226592296601	14.7995465285286	0.00061139136968722	0.0182268089920514	107.818614396929	55.8752670457695	76.9918259010756	0	0	0	0	19.2745927414262	13.0385972790991
PAK1IP1	3624.05591259287	0.996574583639697	0.258447602722412	14.7748480290921	0.000618988406692688	0.0184175989558097	2464.7335251138	2930.13688541713	1700.51511120637	4767.39372895051	2905.49645932652	3688.79916595851	5557.50200369054	4277.12391309742	4324.80242057503
EIF2S1	8697.37270484576	0.667709228271075	0.174545283737077	14.7612684650504	0.000623205503430299	0.0185072784927959	6948.90969788209	7245.79098588445	5607.01340801312	10159.84357986	7434.21065198766	9422.42487034659	11651.3520137565	9741.01203641694	10065.7970994645
FCGRT	4079.70570244498	-0.783501820987065	0.203297994891466	14.7532817348409	0.000625699166280017	0.0185455303947697	5301.44126989701	5313.83259989513	5039.05921404721	3805.9189454068	3646.70260754023	4515.97300092287	3328.47983166458	3537.3466869265	2228.59716570448
FDXACB1	195.277954966587	1.83029091803964	0.538327787173216	14.6817205211049	0.000648492408479929	0.0191841513839361	53.9093071984646	58.7163823192832	89.2658851026964	140.418223965816	389.192555945725	308.421714975309	259.810988535292	201.006467160587	256.760069496105
NCL	25058.1017943505	0.395102191970656	0.10838655699266	14.6719210122438	0.000651677659132019	0.0192413770257732	23225.2077272425	22410.7172774761	20973.0197048785	25379.6188552659	22529.6609469313	23409.8683965968	30696.7240488758	27804.9767861316	29093.122405756
ZNF646	324.865863916798	-1.46834151189697	0.43282582470072	14.6593794396736	0.000655777030165832	0.019325321944523	838.82882000811	414.802829933001	397.233188706999	233.055246721042	214.3723224823	229.19411846789	178.410979251703	252.405381137723	165.489888542412
SYTL2	983.50207003064	-1.01827395401007	0.276777444871621	14.6170851398283	0.000669792516828576	0.0196630119968969	1533.18069672433	1424.34579045487	1239.6799793637	997.554466090484	652.60946881143	931.867444634878	766.052142161999	774.655060655413	531.573581378656
PABPC1	21724.2122171081	-0.15376340915453	0.100265672449204	14.6106375543695	0.000671955273340796	0.0196889294662885	25144.3790635079	23700.5836116513	24496.7905193075	18129.5529164753	20029.9689209384	18090.3012025273	21470.6462843221	21766.5222315677	22689.1652036754
PID1	1103.00536246688	0.317518632106289	0.289165790283253	14.5890579636877	0.00067924478868763	0.0198521360260952	631.817080366006	778.465584942755	884.848086080478	1541.67508395802	1973.64924204184	1257.26650171892	739.290495274244	1181.25718372455	938.779004095136
B3GLCT	1121.24374862892	0.762496696126848	0.200595613943602	14.5859958048602	0.000680285562951197	0.0198521360260952	920.770966949776	818.241198771947	701.85302161995	1212.08230826048	1147.01058154736	1149.74333503028	1478.58099054849	1318.9328461633	1343.97848876868
TTLL3	550.661029806805	-1.12422449160933	0.310013786335113	14.5827313362406	0.00068139685508537	0.0198521360260952	742.870253194843	568.223054702741	766.570788319405	645.533779620626	790.250738597113	489.513364135123	338.980860578235	333.175103101795	280.831326011365
EVA1A	4639.43226273828	0.443690727378653	0.130623599947363	14.5545942419557	0.000691050868606428	0.0200458104578005	3591.43804556171	3512.56551648744	4145.28453945646	5247.15599416705	5093.51802385066	4866.83807117001	4921.91289010635	5217.90760642894	5158.2696774159
CEBPZ	3275.13888637438	0.56747673668227	0.267146993035856	14.5544003239599	0.000691117875454572	0.0200458104578005	2910.02440257312	3123.33272401607	3134.34839066843	2425.13974307628	1558.35230734366	2738.06800786948	6119.49658833341	3780.5736905683	3686.91412292064
CHST3	2037.16487306616	0.224451998558512	0.183404483498822	14.5519827262012	0.000691953803100311	0.0200458104578005	1784.39806826918	1482.11513434965	1598.97516690205	2970.23548749913	2583.54245471288	2231.57730162563	1816.4467825064	1981.61170136853	1885.58176036202
DAPK3	3079.66057601835	-1.36312427335541	0.351155751066747	14.5471661655997	0.00069362223002684	0.0200563736174866	3849.12453397038	4618.70639630878	4856.06414958668	1892.72064387256	2494.15473353023	4827.2242729163	1082.73163033377	1923.78792314425	2172.4309005022
GK	1307.09036566654	0.465190550543982	0.315488891224959	14.5234180019571	0.000701907449479255	0.0202578654696799	857.157984455588	1050.26561277557	621.513725027523	1419.78426454325	2423.75201507663	1898.63275915993	1496.42208847366	915.084236342946	1081.20060514376
COL3A1	32750.3959316544	-0.56641060083603	0.180204569598618	14.5126542549364	0.00070569521006995	0.0202631193547618	33034.5452650752	44691.6902907951	48469.1439636366	22307.9702060137	30691.6300368663	30339.4535339778	28380.7265244646	28459.3951015905	28379.0084624699
MFSD14B	2387.90577848699	0.463183306249247	0.255026959733496	14.5116738946407	0.000706041212647228	0.0202631193547618	1340.18537695383	1401.61686826676	2210.44647985552	3090.17605380327	2916.57104425181	3706.71969373995	1805.29609630317	2505.6970563854	2514.44333682319
TTC26	516.718492713404	0.902859697484064	0.384170575412501	14.5024599059492	0.000709301444690685	0.020311611241392	210.246298074012	263.27668201227	345.905304772948	470.986126218674	934.220342625817	894.140017726583	490.630192942183	605.772914730536	435.288555317616
TNFRSF11B	33001.6604036615	-0.404891601911901	0.146491459648333	14.4994445930267	0.000710371634133062	0.020311611241392	34101.9495476048	45310.1063819966	41825.5304648684	29086.0748920303	26264.1691920934	28857.7088421546	26992.4660921623	32540.1017362753	32036.836483768
TOX	809.203894886284	-0.971197334933544	0.305629589287144	14.4887288523562	0.000714187927712185	0.0203828439554667	1200.02117823782	1260.50814301558	1153.76156495235	654.30991861849	636.78863320388	534.786276425076	430.416487444733	853.589107120301	558.653744958323
ARID1B	1006.05099800818	0.72199294328462	0.321431941152732	14.4816735295156	0.000716711789960027	0.0204169953054724	595.15875147105	406.27948411246	806.740436615618	1248.16199080725	1377.20373963721	1640.19988483811	745.980906996183	1166.57177973108	1068.16200786466
CEP290	1197.6153794918	-0.55931994934666	0.191298175462952	14.4747996176781	0.000719179334780965	0.0204494190516369	1692.75224603179	1486.85032647217	1487.39281052368	1007.30573164367	864.608665952597	1072.40210986828	1088.30697343539	1029.81395504191	1049.10559645674
SEM1	14123.9220678733	0.115842358442146	0.190802875028802	14.4552449471495	0.000726245479996309	0.0206122402560576	15667.1228580178	17266.4045555673	13234.7832900385	10029.1766214473	10953.5555328871	9933.63150495398	21273.2791385249	15406.8244646466	13350.520644776
NCAPH	2057.13983755091	0.302471240604993	0.220387863406362	14.4203694271801	0.000739020635699926	0.0208593659430678	1566.60446718738	1219.78549076188	1845.57217449825	2946.8324501715	2964.03355107446	2259.87287180685	2027.19475174747	1757.65929046815	1926.70349024226
MSC	1378.80327504267	0.617559964475804	0.291672898251494	14.4137526228233	0.000741469662129321	0.0208901608288193	602.706054478835	913.892079646909	1121.40268160262	2160.88044658506	2138.18593236036	1425.15355146083	1193.12342374576	1422.64851186717	1431.23679363649
PDK2	1597.66567986184	-0.84678698192622	0.231002669617649	14.3709293860161	0.000757516913325141	0.0213032590085569	1836.15100317971	2166.82391526645	2452.58019319658	1693.79482658765	1206.33871507567	1434.5854081879	993.52614070792	1281.30149843004	1313.8894181246
SVEP1	2913.91408696806	-0.892970926183195	0.24147544009632	14.3522928678682	0.000764608642145141	0.0214634575586108	3032.93762298562	4544.83739919742	4293.68907343969	2600.66252303355	2057.49967076185	3303.0362258212	1833.17281181125	2239.5241090038	2319.86734665817
ZNHIT1	5617.70245277332	-0.514583967577559	0.193697217706806	14.2938927442638	0.000787264427158578	0.0220190703326916	7461.04811626751	8167.2593729274	6188.35748474443	5042.37941755024	4821.39965140081	3605.79882676026	5806.1623060226	4467.11632726291	4999.80057202377
AKNA	149.892709461564	-1.69898725135187	0.657237640688742	14.2710070403684	0.000796324716354393	0.0222320564640284	389.225197972915	206.454376541996	302.388185785384	64.358352650999	69.6116766732192	40.5569839264167	99.2411072087597	144.1005266859	33.0979777084823
ERRFI1	1372.80358325634	0.820832452054044	0.241167942976802	14.2413934715505	0.000808203450653361	0.0225228146402186	860.392542887496	1027.53669058746	843.562614220481	1918.07393431083	1358.21873690815	1522.30167574969	1479.69605916881	1951.323055632	1394.12693984214
HSPA14	1899.56588529233	0.66253173458527	0.211301048111374	14.2305498203981	0.00081259728934285	0.0225921928415768	1523.47702142861	1386.46425347469	1097.97038676317	2510.95087994428	2177.73802137923	2054.25839515664	2449.80575884994	1990.79007886444	1904.63817176994
ACAT1	5786.85148579874	-0.183365220858694	0.132190403518891	14.225484286573	0.000814658017440888	0.0225921928415768	7320.8839175515	6672.83273905919	6122.52389448119	4646.47803609106	5153.63719915935	4449.95000383335	5867.49108014038	5960.43834584864	5887.42815602398
CCDC113	255.619682310626	-0.435729173229411	0.515659892053459	14.2244021013648	0.000815098942148807	0.0225921928415768	382.756081109099	352.298293915699	421.78130711024	145.293856742407	65.6564677713317	77.341225162004	301.068527487249	154.196741931409	400.184639566196
CSPG4	5234.32650916085	0.343205649471004	0.185505931938648	14.2129612236842	0.000819775027675331	0.0226402140946672	4201.69140304833	3850.65823403558	4049.32371297106	5635.25636318368	7836.05987641942	6185.41164161491	4210.49911034019	5406.06434509524	5733.9738957392
UBN2	491.444838743217	-0.332094686031272	0.38316121447968	14.1971897141134	0.00082626512856257	0.0227785599868782	722.384716459426	688.496934614821	637.135254920495	321.791763254995	232.566283430982	193.35306290501	731.485014931982	560.798865000542	334.9916531707
ZMYND19	4019.65121994808	0.679500131644113	0.183904956135382	14.1871305397723	0.000830431369505955	0.0228126601074213	3339.1424878729	2714.21212463009	2939.07926700628	4184.26804887025	5120.4134443835	3478.46876094477	4834.93753772115	4984.77681803264	4581.56249007113
LRRC32	577.755488358189	-1.51098214179228	0.80986484285434	14.1832346310169	0.00083205058849791	0.0228126601074213	623.191591214251	127.850187308117	408.391424344836	1054.11180629894	2336.73741923511	242.398717885793	287.687704043371	53.2345894763199	66.1959554169647
ANKRD1	123.230071310547	2.5426746292744	0.651673063834243	14.1806309686785	0.000833134483259305	0.0228126601074213	38.8147011828945	20.8348453391005	40.1696482962134	154.06999574027	196.178361533618	78.2844108347114	267.616468877554	192.745927414262	120.356282576299
ITIH3	51.236948758643	-0.548696844067012	1.65629689482722	14.1799121238372	0.000833433984292451	0.0228126601074213	107.818614396929	70.0808434133381	95.9608264853986	0	0	0	86.9753523852051	0	100.296902146916
TGFBR3	1952.5960866038	-0.493434344607245	0.267032825367092	14.1581380519691	0.000842557182207537	0.0230214158683811	2724.5763858104	2587.30897574648	2653.42843467765	820.081433022578	1597.11335458215	1532.67671814947	2084.06325138395	1908.18468140119	1665.93154466028
NKX3-1	229.501295899093	1.51645445594535	0.521616930044594	14.1487392672889	0.000846526007204547	0.0230632053069693	106.74042825296	50.1930364987421	104.887414995668	237.930879497633	515.759240806124	301.819415266357	287.687704043371	268.926460630374	191.56708310061
DPYSL2	3529.70495370265	-1.38475285728588	0.414420325691463	14.1270194215666	0.000855769314299199	0.0232584794379233	11148.4447286425	3040.94038108417	3311.76433731003	2154.05456069783	2720.39268271819	2689.96553856141	2085.17832000428	2758.10243752312	1858.50159678236
ATP6V0E2-AS1	84.1689205138895	-0.296576611554387	0.979152271055454	14.1067751413318	0.000864475519586932	0.0234536629943665	138.007826428069	134.479456279649	132.783004090261	0	15.8208356075498	6.60229970895156	53.5232937755109	156.950255180184	119.35331355483
CD3EAP	1264.96502055449	1.04464676144603	0.282637693685573	14.0838633498844	0.000874435804055091	0.0236821231932737	809.717794120939	756.68370117915	793.350553850214	1429.53553009643	1728.42629012482	999.776813069808	1238.84123717901	1615.39443928143	2012.95882608861
SEC24A	1172.57514326977	0.544960418013106	0.172907482196196	14.0671020320466	0.000881794946433777	0.0238394581036745	845.297936871925	914.839118071413	894.890498154531	1271.56502813489	1331.32331637532	1421.38080877	1287.90425647323	1294.15122692433	1291.82409965228
LRP3	2455.34420335809	-0.0819421315996529	0.224936876614797	14.0566963280922	0.000886394750688406	0.0239217727190171	2361.22765529275	1963.21065399797	1928.14311821824	3074.57402891818	3514.59863021719	3350.19550945656	1741.73718494475	2572.6992121056	1591.71183707156
HS3ST3B1	2412.17908334344	0.485780777770266	0.218120448928633	14.0237817090784	0.000901103121581694	0.0242735624907271	2071.19558256501	1317.33044848585	1822.13987965879	3089.20092724795	3492.44946036662	2622.05617012648	2331.60848509569	2412.07760592704	2551.55319061755
MCM7	17902.2684153815	0.384568919367089	0.108385844140779	14.0204935508358	0.000902585824916849	0.0242735624907271	16151.22843666	13938.5115318582	15267.8138232524	19185.6149758849	18201.0803247057	19165.5328694137	19464.6378363608	20628.4034220739	19117.5925182237
NUP62	3595.37569469074	0.598409583660221	0.250344892810242	14.0047735493114	0.000909708104080844	0.0243308252233663	2271.7382053433	2294.67410257457	2728.18861345116	3371.98762829022	4852.25028083553	5794.93277311406	3926.15661215779	2742.49919578006	4375.95384066995
GREM2	1198.92641557727	0.256336115780529	0.218530377631739	14.0034237897954	0.000910322254881672	0.0243308252233663	884.11263805482	1025.64261373845	840.215143529129	1528.99843873888	1772.72462982596	1452.50593596934	1244.41658028063	933.440991334781	1108.28076872342
CDK6	4814.99925435679	0.717886087802212	0.243712573967493	13.9901757856915	0.000916372246823973	0.0243888628548864	2740.74917796994	3829.82338869647	3076.32556535167	4995.57334289497	5457.39724282431	7366.28010384453	6838.71584844184	4959.07736104407	4071.05125814333
C5orf15	1337.54237693671	0.510784618350444	0.197659026538949	13.990146210281	0.00091638579796687	0.0243888628548864	1046.91874579418	928.097656014477	970.766500491823	1517.29692007507	1737.91879148935	1640.19988483811	1260.02754096515	1308.8366309178	1627.81872184445
BTG1	4854.59079069091	-0.212045451957471	0.112522099025384	13.9770945387094	0.000922385536562923	0.0245061428479231	4993.08003272179	4697.31058554266	4783.53561794074	5398.30061024137	5723.18728103115	5600.63652453634	4113.48814037207	4077.03528368643	4304.74304014564
KIF23	4512.97762654463	0.410727979388298	0.195136182708648	13.9719622217894	0.000924755563642897	0.0245191706748623	2954.23003447586	3999.34326668279	3222.49845220734	5792.25173858991	4856.99653151779	6263.69605244962	3938.42236698134	5309.69138138811	4279.66881460891
HYLS1	2211.97357345147	0.117166975427474	0.229391170961131	13.9691350331709	0.000926063717226484	0.0245191706748623	2021.59901994242	1639.32351281741	1580.00616631773	2645.51834457818	2657.90038206837	3678.42412355873	2288.12080890309	1742.97388647468	1653.89591640265
PRR5	801.537817231317	-0.679777281561311	0.26084825966215	13.9616198233844	0.000929550044800453	0.0245691895861948	1013.49497533114	1033.21892113448	1306.62939319072	621.155615737672	507.057781221972	638.536700422887	838.531602483003	643.404262463797	611.811103096189
PHLDA1	8328.04784087558	0.407891982142019	0.212945031350352	13.9435752529349	0.000937974657918501	0.024714007469812	6776.399914847	4935.01723009331	6725.06861892439	10293.4359179386	8517.93789110482	13246.0995875022	6797.45830948988	9064.56561496784	8596.44748301219
IL11	499.000096153722	1.24003270774424	0.366274143307168	13.943004783555	0.000938242238989158	0.024714007469812	243.67006853706	253.806297767224	281.187538073494	546.070870978173	870.14595841524	457.445051263073	531.887731894139	790.258302398472	516.529046056618
LRP12	601.20982659301	0.887275309474613	0.304106022730046	13.9234246787227	0.00094747278975063	0.0248719691548361	342.863193782235	328.622333303085	407.275600781052	844.459596905532	572.714248993303	919.606030889682	774.972691124584	586.49832198911	633.87642156851
MED12	421.15086523024	0.039368746491774	0.365564536294441	13.9035174176419	0.000956950675280873	0.0250779765551034	479.792834066335	504.771480260935	561.259252583203	133.592338078589	261.834829304949	260.319245667233	609.942535316759	476.357792038104	502.48747975605
RFWD3	999.660372978352	0.901094577345551	0.252607120912891	13.8986423315457	0.000959286128974862	0.0250964260578577	710.524668875764	559.6997088822	696.273903801032	1260.83863602639	942.130760429592	1155.40244906652	1461.85496124364	1182.17502147414	1028.04324700589
SMS	11582.9402126238	0.396866646881675	0.144737081903994	13.8825644464151	0.00096702885503692	0.0252560354448777	9190.45869119425	9444.81420758406	9120.741810368	15682.9603891821	11690.8064721989	12570.7786458438	12863.4316040478	11360.9956644463	12321.4744287487
HSPB3	494.9949914041	-1.54768756199251	0.458040360898466	13.8723736819029	0.000971968811501301	0.0253420275039398	535.858513552738	965.97919299466	1036.60009075506	578.250047303673	243.640868356267	226.364561449768	289.917841284017	317.571861358736	260.771945581982
DAB2	14821.7125556552	-0.0411814200936124	0.118308126670181	13.8670504164849	0.000974559281392493	0.025366574324299	14787.3229645388	16618.6302732062	17522.8932456593	11530.8715166373	12284.8788492624	13098.9626225599	16021.3059368029	16153.0265550647	15377.5210371652
GALNT18	304.415516489809	0.439006704854056	0.515555956711721	13.8164037482685	0.000999553504556638	0.0259731952037074	64.6911686381576	196.98399229695	210.89065355512	643.58352650999	490.445903834044	492.342921153245	187.331528214288	171.635659173652	281.834295032835
PODXL	343.848880372235	1.67722792906151	0.696663921882735	13.7873893908212	0.00101415989850613	0.0262964635843044	127.225964988377	113.644610940548	44.6329425513482	700.140866718443	416.879018258938	778.128179983577	601.021986354174	75.2626954665212	237.703658088191
METTL3	3066.85562145271	0.551402514250213	0.160693792251	13.7849195530156	0.00101541307736312	0.0262964635843044	2048.55367354166	2354.33752331836	2710.33543643062	3195.48972177763	3519.34488089946	3349.25232378386	3565.98944779341	3307.88724952857	3550.51033600083
PTP4A1	4512.55999459196	0.88152745493632	0.269702244753302	13.7773813851889	0.00101924747600426	0.0263514015518882	2779.56387915284	3204.77802852346	2588.71066797819	3547.51040824749	4695.62400832078	8001.98724724929	5140.46633968969	5624.50972949807	5029.88964266785
ERICH5	60.4735578811383	-2.173773917506	1.11447016480719	13.7683729826467	0.00102384872648124	0.0264259479185586	238.279137817214	40.7226522536964	151.752004674584	11.701518663818	6.32833424301993	0	39.02740171131	29.3708079869351	27.0801635796674
JARID2	382.517909260308	-0.245859962442689	0.323318783687778	13.7434906345468	0.00103666617340595	0.0267119526725355	276.015652856139	336.198640699122	328.052127752409	638.707893733399	435.07297920762	635.707143404765	259.810988535292	286.365377872617	246.730379281414
FUBP1	3501.82704121368	0.444758645576953	0.144112336924575	13.7224611227903	0.00104762397348521	0.0269491631841523	2734.28006110613	2787.13408331694	2840.88679339331	4162.81526465325	3975.77598817727	3634.09439694148	3882.66893596518	4102.734740675	3396.05310669458
EFTUD2	5147.07153310639	0.542982160798601	0.181565067953931	13.7140108980929	0.00105205966652442	0.0269857460512212	3679.8493093672	4740.87435306987	5121.6301577672	3725.95856787071	4614.1467049419	4710.26924950059	6184.17056831215	6297.2847999488	7249.4600871791
YAE1D1	2088.15919678829	0.579043599215282	0.211869064691942	13.7110923945131	0.00105359600715714	0.0269857460512212	2052.86641811753	2000.14515255365	1482.92951626854	1404.18223965816	1612.14314840933	1970.31487028569	2755.33456081849	2658.05812281763	2857.45874216564
HEATR1	1783.37439866624	0.47345814946085	0.244297333556563	13.7097396488563	0.00105430887192251	0.0269857460512212	1464.1767835103	1356.15902389054	941.755087833447	2344.20423898487	1957.82840643429	2761.64764968717	1985.93721279552	1588.77714454327	1649.88404031677
C1QTNF5	1478.08933447635	-1.16141299964603	0.312051925825699	13.6975586313036	0.00106074974354253	0.0271055038287621	1285.1978836114	2091.06084130609	2584.24737372306	1106.76864028612	1769.56046270445	1801.48463487107	771.627485263615	938.03018008274	954.826508438642
N6AMT1	1064.96980731147	0.50776535781167	0.257545663642066	13.6770423193222	0.00107168708243218	0.0273128650642494	748.261183914689	714.066972076445	734.211904969678	1829.33741777688	1059.99598570584	1376.10789648005	980.145317264043	1132.61178299618	1009.98980461945
MED21	1763.42523677155	0.478232997239396	0.34789523778943	13.6752474833432	0.00107264926537461	0.0273128650642494	697.586435148132	1135.49907098098	1479.58204557719	1634.31210671325	2597.78120675968	3711.43562210349	1536.56455880529	1362.98905814371	1715.07702671227
LYPLA1	1733.70164534107	0.61443744961009	0.203470017488198	13.6705136675539	0.00107519113438725	0.0273128650642494	1251.77411314835	1304.07191054279	1186.12044830208	1770.82982445779	2106.54426114526	2254.2137577706	2207.83586823982	1930.21278739139	1591.71183707156
PLEKHF1	1016.81349600635	-1.0667551866225	0.346428891499915	13.6690714730106	0.00107596673138758	0.0273128650642494	1832.9164447478	1499.16182599073	1362.4205713799	433.931317116584	836.131161859008	945.072044052781	958.959013477903	584.662646489927	698.066438942537
IFIT2	311.753682367238	-0.534110725119693	0.505121108257397	13.6641890277536	0.00107859661447874	0.0273345168377701	432.352643731686	494.354057591385	509.931368649153	175.52277995727	57.7460499675568	143.36422225152	451.602791230873	212.938357905279	327.970870020416
CEBPD	2497.43748218173	-0.262712613341507	0.221091597903508	13.6330356894819	0.00109552909049895	0.0277179671038575	2457.18622210602	2992.64142143444	3909.8457674981	1605.0583100537	2074.11154814978	1637.37032781999	2399.6276709354	2756.26676202394	2644.82930961418
LACTB2	1527.48371783281	-0.679473600380615	0.190091718893925	13.6185951112388	0.00110346775250237	0.0278729793706796	2281.44188063902	1847.67196620841	1719.48411179069	1343.72439322843	1484.78542176855	1418.55125175188	1175.28232582059	1188.59988572128	1287.8122235664
TBX4	293.446990112289	-1.31990347610644	0.600387214942796	13.5934166887784	0.00111744735256032	0.0281798239744844	105.662242108991	385.444638773359	294.577420838898	571.424161416445	378.117971020441	591.377416787519	49.0630192942183	156.032417430593	109.323623340139
SEPT4	41.2610023768422	-2.24479933263958	1.76588727986066	13.5859194969582	0.00112164407212443	0.0282071014008358	205.933553498135	79.5512276583838	21.2006477118904	0	0	0	0	16.521079492651	48.1425130305198
ARMCX6	2998.89532199759	-0.663085380894005	0.265785472282909	13.5849350201177	0.0011221963243393	0.0282071014008358	3493.32310646051	2812.70412077857	3067.3989768414	4326.6365259467	4007.41765939237	3363.40010887447	2178.84408411142	2516.7111093805	1223.62220619238
MGLL	17819.6118215759	0.316406028694872	0.132954985262086	13.5630411765575	0.00113454840500334	0.02847105728249	15567.9297327726	14001.9631063	14409.7455027028	22597.5827929432	21542.4408050202	17493.2646717035	17737.3965434802	18755.0965751572	18271.0866641037
RPL39	7099.019977169	-0.141073339688526	0.295080338256553	13.5362003484148	0.00114987714332248	0.0288087297976055	10567.302397043	11098.343296769	5044.63833186613	4150.13861943412	4712.23588570871	4096.25537656809	7772.02828365231	10612.9578985291	5837.27970495052
MGAT2	2850.01171282042	0.392315248313616	0.189344982631973	13.5244017001797	0.00115668068971753	0.0289320634958127	2273.89457763124	1692.35766458966	2551.88849037333	3728.88394753667	3380.12152755302	3469.9800898904	2731.9181197917	2921.47755695045	2899.58344106735
TFRC	7274.47850774748	0.411048370190331	0.18780501211033	13.5079344908402	0.0011662436560635	0.0291239061058845	7981.81202380467	7243.89690903544	5501.01016945366	6431.93475887862	5099.05531631331	5651.56855086254	10297.6587086842	7955.81761346104	9307.55251923382
GAA	1588.06519052128	-0.933193958840169	0.296981035480309	13.4953444598346	0.00117360833401927	0.0292603192904676	1481.42776181381	2336.34379325277	3126.53762572194	982.927567760712	1294.93539447795	1433.6422225152	1322.47138370325	1217.05285595862	1097.24810948726
HIST1H3F	17.7710858026093	1.47604163683609	1.52746280662769	13.493890771772	0.001174461674317	NA	6.46911686381576	24.6229990371188	11.158235637837	0	0	0	28.9917841284017	38.5491854828523	50.1484510734581
DNMBP	1013.88455507766	0.406593578828099	0.208076207994522	13.4787108849646	0.00118340968645193	0.0294226705404014	767.668534506136	740.584047962573	758.760023372919	1110.66914650739	1401.72603482891	1340.26684091717	1025.86313069729	902.234507848662	1077.18872905788
SLC25A32	1705.15060161672	1.10518865895998	0.299993557718449	13.4759771165058	0.0011850283765182	0.0294226705404014	798.935932681246	1043.63634380403	1313.32433457342	2538.25442349319	1381.94999031948	1481.74469182327	2097.44407482783	2614.91974858682	2076.14587444117
ZBTB3	176.699309204742	-0.51828507828631	0.767433899822399	13.4745771989757	0.00118585813788266	0.0294226705404014	23.7200951673244	146.790955798208	101.539944304317	460.259734110174	362.297135412891	305.592157957187	42.3726075722794	29.3708079869351	118.350344533361
TMEM138	2710.34354855005	0.246489177533494	0.286001940341807	13.4550393251596	0.00119749948040412	0.0296636626522651	2211.35978128102	2156.4064925969	1482.92951626854	4160.86501154262	4132.40226069201	3307.75215418473	1981.47693831422	1652.1079492651	3307.7918328053
ILF2	20323.6078712007	0.437044999134167	0.207475110932729	13.4463641241473	0.00120270503640586	0.0297447131431373	17910.8282236179	12962.114916194	14254.6460273368	28442.4913655203	26397.8552529772	21851.7256652843	16388.1635128892	26186.8288336014	18517.8170433851
CD109	2654.51462876916	-0.480178484140999	0.258693290069809	13.4270402164325	0.00121438183648455	0.0299852901936466	4363.41932464373	2815.54523605208	3517.07587304624	1900.52165631511	2172.20072891659	1455.33549298747	1940.21939936227	3099.53808037124	2626.77586722774
FAM208B	1247.5097712622	1.00242734723246	0.272220323140184	13.4195309557831	0.00121894996179798	0.0300496453188964	849.610681447803	993.443307305292	603.660548006984	1124.32091828185	1175.48808564095	1577.94963043942	1751.77280252766	1773.26253221121	1378.07943549863
COL14A1	183.582494463904	-2.98713920050436	0.786605026087966	13.4163421078433	0.00122089503505885	0.0300496453188964	272.781094424231	280.323373653352	280.07171450971	391.025748682585	65.6564677713317	257.489688649111	8.92054896258514	35.7956722340771	60.1781412881497
LPAR2	92.1978621606162	-0.232532139525576	0.985180466055382	13.3616178507007	0.00125476255268079	0.03081404471763	111.053172828837	117.432764638566	205.311535736202	11.701518663818	0	15.0909707633179	153.879469604594	144.1005266859	71.2108005243105
CYR61	56920.8927486946	0.445933661763295	0.134567353506948	13.3591509646223	0.00125631118569618	0.03081404471763	45205.1104582005	51152.3864227653	54189.9713751556	46974.771549342	53684.8414670988	56007.3084310361	60862.6754344778	72687.2427411668	71523.7268590089
RNF26	8100.77467261827	0.256028741217705	0.181195447356182	13.3565256233994	0.00125796139131975	0.03081404471763	6530.57347402201	5804.3985037885	7021.87768689085	9618.64834165839	10478.9304646606	10339.2013442181	5839.6143646323	8503.7667499673	8769.96112372635
PIGS	3781.25157905111	-0.375289842331256	0.142336199025799	13.3509908068387	0.00126144750561633	0.0308503131619968	4503.58352335974	4702.04577766518	4505.6955505586	3067.74814303095	3285.19651390772	3397.35479309193	3099.89076449834	3777.82017731953	3691.92896802798
MICALL1	2373.91672138024	0.84618615457539	0.232500126684518	13.3404794693921	0.00126809470826446	0.0309148261344753	1225.89764569309	1955.63434660193	2031.91470965013	2140.40278892337	2189.60364808489	2448.51000634832	3229.23872445582	2704.8678480468	3439.18077461776
CDK15	336.857635179177	-2.72195411912898	0.701038716402854	13.3404636399758	0.00126810474490372	0.0309148261344753	840.985192296048	790.777084461315	137.246298345396	450.508468556993	113.118974593981	431.035852427266	69.1342544600349	104.633503453456	94.2790880181012
PTMA	22555.60115635	0.598281798653166	0.183131111905466	13.3370475547742	0.00127027257267431	0.0309186756098874	19433.2270589025	13402.4877835887	17674.6452503339	22889.1456329833	25795.87245811	27339.1799090957	21582.1531463544	24749.4949177408	30134.204250041
SWAP70	6149.63364967506	-0.246385288733475	0.112126142709541	13.3298854194883	0.00127482965943	0.0309317108060122	7014.67905266422	7236.32060163941	7047.54162885788	5589.42541508373	5048.42864236915	5454.4427452667	6234.34865622669	5797.98106417091	5923.53504079687
BDKRB2	1043.77799378781	-0.153000619807114	0.361262786575159	13.3222055027281	0.00127973436316625	0.0310018168639156	817.265097128724	600.422361135896	972.99814761939	1135.04731039035	2382.617842497	1335.55091255363	914.356268664977	691.131825442566	544.612178657755
ERCC2	2228.19408329434	-0.326935937090066	0.155222019863187	13.307547392182	0.00128914806166895	0.0311356854813057	2763.3910869933	2515.33405548413	2825.26526350034	1955.12874341292	1692.03836822745	1842.98480447019	1999.3180362394	2226.67438050952	2233.61201081182
NTN4	2344.10663577841	-0.777796728678685	0.290537736564338	13.3038227715008	0.00129155109233473	0.0311356854813057	1870.65295978672	3010.63515150002	2666.81831744305	2631.86657280373	2364.42388154832	4150.01695991241	1232.15082545707	1329.9468991584	1840.44815439591
ZFAND2B	3223.17054461859	-0.377052994764661	0.195157471919026	13.3010290053122	0.00129335649889842	0.0311356854813057	4778.52099007191	3533.40036182654	3873.02358989324	2947.80757672682	2058.29071254223	2435.30540693042	3145.60857793159	3048.13916639411	3188.43851925047
GPR21	1670.55004729353	-0.852750912631386	0.356171457920939	13.2978491669274	0.00129541446678639	0.0311365011602736	2169.31052166622	2552.26855403981	2896.6779715825	553.871883420718	948.459094672611	1695.84783952784	1425.05769677298	1273.95879643331	1519.49806752578
ZNF7	848.530108875847	1.92993980725708	0.527539660393638	13.2806319441984	0.0013066143249333	0.0313567053985163	357.957799797805	288.846719473893	311.314774295654	1558.25223539843	1128.81662059868	340.490027847359	1838.74815491286	605.772914730536	1206.5717328274
KNSTRN	3614.54853677587	0.406789607737773	0.285038049249899	13.2362472426352	0.00133593531585283	0.0320104251772027	2361.22765529275	2589.20305259549	2515.06631276847	5655.73402084536	5270.71138265522	4241.50597016503	4063.31005245753	4012.78664121501	1821.391742988
NT5M	85.3458288483012	-2.6523832807199	1.54924481457545	13.2131890149504	0.00135142659496368	0.032331252426635	247.982813112937	119.326841487576	291.229950147547	4.87563277659083	0	0	0	17.4389172422427	87.2583048678171
FBXO6	920.783435420653	-0.238842750168111	0.281837180421833	13.200925727963	0.00135973851788397	0.0324598668176067	1198.94299209385	1090.04122660476	1248.60656787397	754.747953816261	582.997792138211	414.058510318534	934.427503830794	917.837749591722	1145.39062251778
TTN	265.019708768456	-1.5084146375875	0.424171061474521	13.1942070431723	0.0013643140261802	0.0324598668176067	400.007059412608	447.949174790661	426.244601365375	313.99075081245	136.850228005306	212.216776359157	150.534263743624	145.936202185084	151.448322241843
EXOSC10	2749.23186315061	0.345767217161115	0.178419187159651	13.1938358071357	0.00136456729095064	0.0324598668176067	1946.12598986457	2135.5716472578	2362.1984845301	3681.10274632608	2797.12373541481	3632.20802559607	2776.52086460463	2841.62567273597	2570.60960202546
FNBP1	1075.89498770885	-0.521855336071476	0.227913799540835	13.1928456158571	0.00136524304953465	0.0324598668176067	1460.94222507839	1590.07751474317	1219.59515521559	796.678395694942	880.429501560147	760.207652202137	1128.44944376702	1014.21071329885	832.464287819404
SRSF10	5116.47049789775	0.674018953133389	0.196866764061427	13.1877581892328	0.00136872025708871	0.0324923205475242	3512.73045705196	3647.04497276709	4076.10347850187	4108.20817755543	6238.15548005689	6539.10626888017	6155.17878418375	5624.50972949807	6147.19713258449
TACC3	4073.67889886121	0.554127953960687	0.247281949158149	13.1790916822023	0.00137466413782448	0.0325778901196959	3261.51308550711	2095.79603342861	3093.06291880843	4820.0505629377	5142.56261423407	5844.92161376755	2898.06334421985	4801.2092681143	4705.93064873331
NEAT1	6945.99574207674	-1.23634302480101	0.336284811740906	13.1763347151122	0.00137656039639878	0.0325778901196959	9093.42193823702	7535.58474378285	13075.2205204174	10176.4207313004	4498.65460500679	5527.06804206517	4786.98958704725	5174.76923219813	2645.83227863565
CAMK2D	4469.88449357659	-0.589122924650443	0.227965135969212	13.1704042616774	0.00138064826780183	0.0325908061702499	5691.7446540139	7438.03978605888	4774.60902943047	2816.16549175886	4263.71519623468	3341.7068384022	4488.15119680065	3980.6623199793	3434.16592951041
IRF2BP2	3240.7785527584	0.329620360722563	0.193558125409874	13.169397540662	0.00138134340655288	0.0325908061702499	2575.78669794264	2380.85459920449	2555.23596106468	4293.48222306589	3304.97255841716	4615.95068222985	3714.29357429639	2882.01053371801	2844.42014488654
MAD2L1	6136.31243080714	0.689195683332744	0.254295554238396	13.1605666381317	0.00138745614636605	0.0326517821766554	5180.68442177245	3705.76135508638	3409.956810923	7294.9217603352	6200.97651637915	9607.28926219723	8637.32153302306	5971.45239884374	5218.44781870405
RP9P	1314.37857301902	-0.577292128540075	0.240877475997511	13.1594990331311	0.0013881969716356	0.0326517821766554	2063.64827955723	1863.77161942499	1383.62121909179	945.872758658621	1140.68224730434	871.503561581606	1291.2494623342	1034.40314378987	1234.65486542854
NOTCH2	8218.25318294902	0.42834691720017	0.13241384105381	13.156477774785	0.00139029560720986	0.0326517821766554	7251.88000433746	6553.50589757161	6284.31831122982	8451.42185494255	9963.1712238545	8425.4776142949	8820.19278675606	8722.21213437013	9492.09881918415
NUS1	1927.89650669115	0.886592186056074	0.29459930456998	13.0983000820442	0.00143133165462589	0.0335642909193751	1079.26433011326	972.608461966192	1504.13016398043	2600.66252303355	1494.27792313308	3126.66050502492	2271.39477959824	2126.63006580402	2175.43980756661
OXTR	3745.5029611554	-0.215824183056676	0.248982811529664	13.0836666838603	0.00144184268377074	0.0337080030462694	4987.68910200195	5406.64236549658	3643.1639357538	1978.53178074056	3286.77859746847	2318.35038351471	4756.88273429853	3343.68292176264	3987.80482936139
ZNF362	659.564361798747	-0.44080170208135	0.321135377235364	13.0789739753511	0.001445229729537	0.0337157788821367	759.043045354382	942.303232382046	1023.21020798966	418.329292231493	272.909414230234	513.093005952807	609.942535316759	625.965345221554	771.283177509786
LYN	876.434714839741	0.735744168574167	0.332567168257585	13.0771355653018	0.00144655880271795	0.0337157788821367	489.496509362059	660.085781879684	430.70789562051	786.92713014176	1661.97878057311	1226.14137451958	909.895994183684	793.929653396839	928.749313880444
NDUFA1	20719.1207764314	0.0447014132140655	0.194108488389017	13.0686848191508	0.00145268398481169	0.0337284210579991	24950.3055575934	26101.3260177704	18242.5994442998	14746.8388960766	14596.3029315255	16357.6691217638	29653.0198202533	22284.1827223374	19539.8424762622
RABGGTB	2487.63875006912	0.642473718546525	0.230201406295789	13.0685598257182	0.00145277477562759	0.0337284210579991	1905.15491639374	2766.29923797784	1750.72717157663	1997.0591852916	1767.97837914369	2174.04297559048	3898.27989664971	3178.47212683613	2950.73486116227
DNAJC21	3518.11202060111	-0.22241305851832	0.223371084367293	13.0673154691616	0.00145367894178336	0.0337284210579991	4047.51078446073	4993.73361241259	3980.14265201647	2846.39441497373	2104.9621775845	2527.73760285574	4708.93478362463	3519.90776968425	2933.6843877973
KIF4A	3129.15811896034	0.282670626938348	0.168994477215315	13.0462205818978	0.00146909268336987	0.0340347179943958	2407.58965948343	2659.28389600883	2460.39095814307	3935.61077726412	4300.10311813204	3241.72915709522	3350.78120407104	2922.39539470004	2884.53890574531
NR4A1	381.862016146796	0.622470075790451	0.386952174273742	13.0297635252652	0.00148123102597295	0.0342643261241232	229.653648665459	268.958912559297	167.373534567556	624.080995403626	633.62446608237	487.626992789708	311.104145070157	462.590225794228	251.74522438876
DDX21	7133.62078838182	1.17858407976821	0.329776521488073	13.0260263452897	0.00148400142700334	0.0342768677951838	5765.06131180381	4576.08966720607	2097.74829991336	9887.78327092621	5522.26266881526	8196.28349582701	11486.3218579487	8448.6964849918	8222.34003800419
AHSA1	8107.61589857676	0.387549094272666	0.125026962376264	13.0216311129972	0.00148726627863176	0.0343007753586092	7007.13174965643	7839.58407804882	7189.25122145841	8063.32148592592	6697.75075445621	7343.64364769955	9697.75179095037	9759.36879140878	9370.73956758638
AFF3	594.139476930241	-1.68772085960493	0.622640034805867	12.9870332841134	0.001513218193538	0.0348470590886153	617.800660494405	974.502538815201	1844.45635093446	60.4578464297263	420.043185380448	363.126483992336	437.106899166672	357.956722340771	271.804604818143
ANKRD52	1866.20440196521	0.615213576822202	0.232416339862602	12.9666034060652	0.00152875484298113	0.0351522208513883	1403.79835944802	1076.78268866169	1423.79086738801	2017.53684295329	2612.81100058685	2282.50932795183	1574.47689189628	2367.10355619705	2037.03008260387
DUSP4	214.88513941932	0.00323342633158222	0.578212373123153	12.9619299661325	0.00153233129189881	0.0351818690496707	111.053172828837	193.195838598932	60.25447244432	427.105431229357	487.281736712534	289.558001521161	74.7095975616506	130.332960442024	160.475043435066
ANLN	4289.98239977839	0.445349136387398	0.205746490761105	12.9480531232394	0.00154300022216337	0.0353356054505472	3617.31451301698	3040.94038108417	2908.95203078412	4548.96538055925	5720.81415569001	5744.94393246057	5335.60334824624	4233.06770111702	3459.24015504714
LYAR	1555.15814364337	1.06204051012701	0.292077390523595	12.9441430905885	0.00154601976345236	0.0353356054505472	1200.02117823782	895.898349581322	918.322792993989	1656.74001748556	1191.3089212485	1840.15524745207	2731.9181197917	1475.88310134349	2086.17556465586
CSGALNACT2	1425.09542584676	0.602968887989978	0.232563884707185	12.9399212825639	0.00154928670966597	0.0353356054505472	957.429295844732	884.533888487267	1145.95080000586	1848.83994888324	1470.54666972176	1981.63309835818	1272.29329578871	1503.41823383124	1761.21360169985
SPOCK1	13323.5012246238	-0.211854389818379	0.155571215216658	12.9371699068305	0.00155141951129278	0.0353356054505472	14279.4972907293	15835.4294961409	17056.4789959977	10278.8090196088	9661.78430553067	12070.8902393089	14035.3687240074	15049.7855800555	11643.4673702355
ANKRD33B	320.823512454302	-1.29186043781161	0.659093690121836	12.9356037977457	0.00155263483315778	0.0353356054505472	564.969539439909	751.001470632123	493.194015192397	190.149678287042	18.9850027290598	130.159622833617	238.624684749153	239.555652643439	260.771945581982
RAB30	826.70852226144	-0.725584454850066	0.259099533161145	12.933464951246	0.00155429614511138	0.0353356054505472	1035.05869821052	1200.84472227179	1202.85780175883	752.797700705624	578.251541455946	591.377416787519	664.580897712593	838.903703126834	575.704218323299
C1RL	407.921530156705	-1.00562754852517	0.37901671787991	12.93242236009	0.00155510660404476	0.0353356054505472	883.034451910851	522.765210326522	508.815545085369	260.35879026995	268.954205328347	273.523845085136	349.016478161144	226.705924149155	378.119321093874
ATXN1	846.050609344862	-0.902427747165377	0.280636247406371	12.9258475122263	0.00156022731106715	0.0353996706875309	1451.23854978267	899.68650327934	1253.0698621291	806.429661248123	715.892811241629	560.252289588175	686.882270119056	645.23993796298	595.763598752682
KIF26B	205.357146652745	-0.590104712056909	0.736422565501519	12.9007519692238	0.00157992802842284	0.0357938628294972	93.8021945253285	401.544291989937	528.900369233476	21.4527842169997	86.2235540611465	35.8410555628799	214.093175102043	162.457281677735	303.899613505156
ALG5	4393.20853908537	0.45672727850373	0.17667995518885	12.8811749053614	0.00159546914263479	0.0360927967958103	4263.14801325458	4513.58513118877	3280.52127752409	3730.8342006473	3257.51005159451	3943.4592975895	5958.92670700688	5022.4081657659	5568.48400719679
OST4	18384.2002593655	-0.0765124494100753	0.206223774167792	12.8489859148502	0.00162135516564366	0.0366245323246643	25854.9037323836	22204.2629009341	16398.1430933653	13925.7823364987	13762.5448950076	12185.0157057065	15546.2867045453	22600.8367459466	22980.0262199014
PEX3	1983.65492220864	0.688697401756244	0.194558320308605	12.8211660142213	0.00164406572060401	0.0369452254919589	1632.37382196951	1516.20851763181	1519.75169387341	1688.91919381106	2054.33550364034	1916.55328694137	2831.15922700046	2652.55109632008	2041.04195868974
LOC102724927	119.784133278815	-1.89544273060726	1.01225790782006	12.8209151066463	0.00164427198781382	0.0369452254919589	172.509783035087	302.105257416957	332.515422007544	0	37.9700054581196	16.0341564360252	54.638362395834	67.0021557201957	95.2820570395704
PXN	7475.76065111656	0.141098262553561	0.184111514570511	12.8180220243566	0.00164665221603152	0.0369452254919589	5895.52183522409	6263.71213967322	6331.18290090874	7825.39060642828	12084.7452788269	8491.50061138442	6241.03906794863	6954.45662865648	7194.2967909983
KYAT1	315.541854602928	-1.27505430526642	0.612161154994414	12.8160312672073	0.00164829207437176	0.0369452254919589	591.924193039142	536.023748269586	612.587136517254	233.055246721042	52.2087575049144	95.261752943444	148.304126502978	402.012934321174	168.498795606819
SRD5A2	234.263344198141	-1.89406258384675	0.991441074053015	12.8140056912872	0.00164996229038392	0.0369452254919589	24.7982813112937	181.831377504877	224.280536320525	35.104555991454	591.699251722363	934.697001653	50.1780879145414	47.7275629787695	18.0534423864449
EHBP1	1915.18200460765	-0.671548989786003	0.309269381004575	12.8006183953073	0.0016610436029806	0.0371392932335038	2819.4567664797	3057.98707272525	2337.65036612686	965.375289764985	1934.88819480334	962.992571834221	2082.94818276363	1641.09389627	1434.2457007009
CCDC77	483.401184216776	0.661871401095362	0.36988243009141	12.794204594348	0.00166637895490651	0.0372045101064249	341.785007638266	250.018144069206	262.218537489171	747.922067929033	842.459496102028	554.593175551931	628.898701862253	350.614020344038	372.101506965059
ATAD2	2816.20339895543	0.456759988744342	0.147763779349716	12.782824240717	0.00167588797414498	0.0373625865308294	2713.79452437071	2435.78282782575	2345.46113107335	2595.78689025696	2403.97597056719	2564.52184409133	3550.37848710889	3598.84181614914	3137.28709915554
SH2D4A	4620.14606890199	-0.149966260621593	0.159526378290053	12.7717232490499	0.00168521584657374	0.037425405624552	5591.47334262475	4734.24508409834	5793.35594316499	3294.95263042008	3854.74659577951	3786.89047592007	4416.78680509997	5429.01028883503	4679.85345417511
PANX2	56.0891529222707	-1.21885596429134	1.21556168941261	12.7707876300241	0.00168600439100801	0.037425405624552	102.427683677083	161.943570590281	82.5709437199941	8.7761389978635	0	0	51.2931565348646	48.6454007283613	49.1454820519889
QRSL1	1288.03600189912	0.812073206139499	0.292229428012246	12.7707875875393	0.00168600442682276	0.037425405624552	1117.00084515219	1088.14714975575	951.7974999075	609.454097073854	1063.16015282735	1219.53907481062	2113.05503551236	1870.55333366793	1559.61682838455
MED27	4102.32557533355	0.396758677527303	0.139537440999679	12.7660730052785	0.00168998351819969	0.0374390838184502	3303.56234512191	3276.75294878581	3390.98781033868	4923.41397780142	4667.93754600757	4232.07411343795	3966.29908248942	4727.78224814696	4432.12010587223
CLIP3	2867.87183361661	-0.720852893802658	0.255823444450533	12.7642930706483	0.00169148821776135	0.0374390838184502	2899.24254113343	4291.9781398547	4679.76402650886	2479.7468301741	2656.31829850761	1601.52927225711	2218.98655444305	2654.38677181926	2328.89406785139
ATP8B3	90.1115014520803	3.27472483356407	0.860541316630646	12.7103173465494	0.00173775944071569	0.0383656681744206	25.876467455263	11.3644610940548	17.8531770205393	135.542591189225	47.4625068226494	40.5569839264167	226.358929925598	247.816192389765	58.1722032452114
SYNE1	3624.10057882849	-0.513778674321214	0.216499453512736	12.7096502980993	0.00173833912224996	0.0383656681744206	4292.25903914175	4978.58099762052	4928.59268123262	2801.53859342909	2210.17073437471	3461.49141883603	2928.17019696857	4008.19745246705	3007.90409538602
CPT1B	123.045496193988	2.07922228046184	0.632579255553312	12.6974068954108	0.00174901335408622	0.0385459490342527	34.5019566070174	30.3052295841462	46.8645896789156	141.393350521134	139.223353346438	243.3419035585	246.430165091415	89.9480994599887	135.400817898337
PRDM2	1097.56543591132	-0.225478502466133	0.224087758526668	12.6825385267372	0.00176206429320439	0.0387652706492787	1352.04542453749	1102.35272612332	1606.78593184853	757.673333482215	823.474493372968	763.037209220259	1177.51246306124	1239.08096194882	1056.12637960703
LRR1	5503.73882901279	0.636331863454961	0.178478507848495	12.6768062858625	0.00176712182597387	0.0387652706492787	5054.53664292804	4353.5356374475	3636.46899437109	5040.4291644396	6235.78235471576	4935.69062527765	7311.50494345885	6192.65129649535	6773.04980198125
RPA2	4849.05743421141	0.547724773282652	0.159167962096305	12.6765757097264	0.00176732556577942	0.0387652706492787	3945.08310078364	3264.44144926725	4249.05613088835	5160.36973074374	5508.02391676847	4766.86038986303	5169.45812381809	5472.14866306584	6106.07540270426
RAN	49992.0499866044	0.47015668326357	0.132624154285173	12.6746307961413	0.00176904504945678	0.0387652706492787	43828.2667523518	41689.5784851156	38884.2195507345	56218.9712937582	48407.8017502005	48568.4030303931	65319.6047099094	53290.577579045	53721.0267279313
TMTC1	1344.01595036188	-1.08121679486563	0.300541375351794	12.6638116198533	0.00177864078567242	0.0389201012887608	1514.85153227686	1840.09565881238	2115.6014769339	1301.79395134975	1200.80142261303	1538.33583218571	719.219260108427	1233.57393545127	631.870483525572
ST6GALNAC6	1768.46161706482	-0.577940229816739	0.360301898323068	12.6476247791541	0.00179309448423372	0.0391557049449831	2375.24407516435	2522.91036288017	2769.47408531115	849.335229682123	1681.75482508255	581.002374387738	1350.34809921133	1655.77930026347	2130.3062016005
LOC100129534	32.3803885817492	0.605614384841889	1.67297033116019	12.6460592534532	0.001794498601457	0.0391557049449831	25.876467455263	35.040421706669	54.6753546254015	0	0	0	1.11506862032314	30.2886457365268	144.427539091559
SNRPA1	4546.06043111032	0.560388857666027	0.195714509410708	12.6211601344085	0.00181697896355691	0.0395900671337053	3523.51231849165	3179.20799106184	3385.40869251976	6782.00519223785	4732.01193021815	4436.74540441545	4686.63341121817	5527.21892804135	4661.80001178866
KIF22	7092.81297554488	0.303262577127757	0.188558819655512	12.6129923515593	0.00182441448095349	0.0396958528437165	5948.35295627859	5395.27790440253	5357.06892972557	11353.3984835694	7726.10506894695	7448.33725737007	6285.64181276156	7377.57983121826	6943.55453563101
ISLR	1097.03480952895	-0.674078500622184	0.378303278485824	12.6072793396997	0.00182963338209904	0.0397446664063247	1134.2518234557	1928.1702322913	1832.18229173284	486.588151103765	502.311530539707	922.435587907804	679.076789776794	1003.19666030375	1385.10021864891
SNRPD1	8946.42915458008	0.635822036188	0.179436940904126	12.6048847627308	0.00183182529299124	0.0397446664063247	7726.28190768395	7627.44747095979	5952.91871278606	9263.70227552258	8466.52017538028	8371.71603095058	13502.3659234929	9874.09851010774	9732.81138433675
DUSP1	8722.56858167736	0.798613641595612	0.269451591858456	12.5941013322171	0.00184172864741352	0.0398917525130003	4875.55774302914	6351.78671315214	5777.73441327202	6969.22949085893	11383.0912196321	13566.7827162228	6958.02819081641	10176.0671297234	12444.8396183894
TTC3	12074.5001188345	-0.286391554109086	0.172202019590439	12.5881263942556	0.00184723898149646	0.0398917525130003	16086.5372680218	15531.4301618749	12310.8813792256	9136.93582333122	8733.1012553675	10850.4079788255	14047.634478831	11067.287584577	10906.2851394557
TTK	2047.88925759369	0.836195442677412	0.317539927797068	12.5871178848207	0.0018481706953579	0.0398917525130003	1079.26433011326	1830.62527456733	803.392965924267	2492.42347539323	2253.67803229547	3339.82046705678	2614.83591465777	1837.51117468263	2179.45168365249
MTHFR	510.666349925321	-1.01143386621707	0.307964538143658	12.5862450850576	0.00184897741284335	0.0398917525130003	682.491829132562	799.300430281856	738.675199224812	461.234860665493	511.804031904237	300.87622959365	384.698674011484	369.888613085464	347.02728142833
DCAF5	1295.63570717097	-1.3556885052374	0.385888850896044	12.5785382683736	0.00185611602298686	0.0399896817669565	1594.63730693058	1970.78696139401	2365.54595522145	1440.26192220493	1180.23433632322	792.275965074188	399.194566075685	777.408573904188	1140.37577741044
MSANTD3	3323.3532073814	0.57548013137921	0.214350932120751	12.5681051540248	0.00186582385706433	0.0401426131373715	2828.08225563145	3136.59126195913	2810.75955717115	2617.23967447396	2950.58584080804	2488.12380460203	5209.60059414972	3126.1553751094	4743.04050252767
RGS20	416.006531505896	0.693031343845184	0.347818235854433	12.5551663136958	0.00187793378541913	0.0403467254484672	265.233791416446	229.183298730106	256.639419670252	526.56833987181	462.759441520832	789.446408056065	422.611007102471	332.257265352203	459.359811832876
ADI1	7404.12842319746	-0.730686376828642	0.22055709816632	12.5389275446971	0.00189324352059356	0.0406189192151892	8553.2506801084	8316.89144399912	9237.90328456529	8089.64990291951	8783.72792931166	7920.87327939646	7090.72135663486	3681.4472136124	4962.69071822941
TANC2	2275.29941634957	-0.494900373880747	0.241241831036971	12.5174352649432	0.00191369828834283	0.0410005860300527	2721.3418273785	3480.36621005429	2834.19185201061	1861.51659410238	1271.20414106663	1895.80320214181	2549.0468660587	1710.84956523897	2153.37448909429
ALDH2	3246.30244422714	-0.609877765998556	0.185582530692491	12.5065122211556	0.00192417858658114	0.0411585486416498	3519.19957391577	3639.46866537106	4016.96482962134	3202.31560766486	4107.08892371993	3407.72983549171	2836.73457010208	2066.05277433097	2421.16721782656
CEP250	1822.69292132917	-1.01832596252797	0.289149057828664	12.5041814011248	0.00192642235077604	0.0411585486416498	2517.5646461683	1855.24827360445	3194.60286311275	1891.74551731724	1853.41089142446	1356.30099735319	993.52614070792	1105.99448825802	1635.8424740162
DEGS1	7975.51800123461	1.13261282825756	0.32188248014648	12.4809062066067	0.00194897223699164	0.0414946472229587	5219.49912295535	4572.30151350806	4575.99243507697	12713.7000282383	5609.27726465679	7586.04236558534	12751.9247420155	5986.13780283721	12764.786736238
PRSS3	972.945619751901	0.196171838321592	0.389012173664993	12.480094527107	0.00194976336792213	0.0414946472229587	808.63960797697	567.276016278237	566.838370402122	2425.13974307628	1143.05537264547	1019.58371219666	850.797357306558	528.674543764832	846.505854119973
OLFML3	10550.8422108454	-0.382492119251953	0.136591584748704	12.4795998060815	0.00195024572204376	0.0414946472229587	11483.7606194169	12621.1810833724	13788.2317776752	10075.0075695473	9334.29300845439	8587.70555000057	8891.55717845674	9676.76339394552	10499.0797167392
TMEM254	1255.38026246518	-0.951832880825586	0.270257707687216	12.4744534649231	0.00195527049898951	0.0415440968038061	1173.06652463859	1649.74093548696	2000.67164986418	1167.22648671584	1412.00957797382	1402.51709531585	684.65213287841	830.643163380508	977.894795932433
SH2B3	3388.2347995751	0.686704112115597	0.219852764449532	12.4645570786217	0.00196496953163411	0.0416925880070724	3175.25819398957	1884.60646476409	2145.72871315606	3463.64952449013	4069.11891826181	4158.50563096678	3922.81140629682	3582.32073665649	4092.11360759418
NBPF3	325.81233840215	-1.7567695825904	0.48984568888991	12.4225630054883	0.00200666426987611	0.0424601326870759	685.72638756447	393.9679845939	357.063540410785	252.557777827405	553.729246264244	264.091988358063	163.915087187502	156.950255180184	104.308778232793
ZDHHC24	2080.81389923138	-0.398878796116395	0.193486747388748	12.4145370455935	0.00201473315265616	0.0425723078122387	2791.4239267365	2272.89221881096	2789.55890945926	1581.65527272607	1615.30731553084	1721.31385269094	1628.00018567179	2158.75438703973	2168.41902441633
ADA2	158.935782889457	-2.07612480149982	0.650421838635073	12.4080340226156	0.0020212947424105	0.0426523690294935	279.250211288047	227.289221881096	87.034237975129	208.677082838088	133.686060883796	353.694627265262	40.1424703316331	39.467023232444	61.1811103096189
SPATC1L	1821.6689087017	-0.724160842192527	0.207276474074795	12.3916214950457	0.00203795026659736	0.0428831234148931	2575.78669794264	2131.78349355978	2256.19524597065	1654.78976437493	1893.75402222371	1668.49545501933	1210.96452167093	1715.43875398693	1287.8122235664
SLC9B1	36.3258325589107	-5.25733804336699	1.59168623311948	12.389157522523	0.00204046254055288	0.0428831234148931	54.9874933424339	11.3644610940548	43.5171189875645	153.094869184952	34.8058383366096	26.4091988358063	0	2.75351324877517	0
USP9X	4107.22973655008	-0.0984935927534032	0.138453495187294	12.3890293852688	0.00204059327437442	0.0428831234148931	4281.47717770206	4434.98094195489	5199.73780723206	3319.33079430304	3278.8681796647	3453.94593345437	4274.05802169861	4543.29686047902	4179.371912462
ACOX2	1187.12877894083	-0.952038646545878	0.276728171803289	12.3856968930999	0.00204399623922893	0.0428960356726585	1357.43635525734	1666.78762712804	1892.43676417716	862.987001456577	1184.1895452251	1178.0389052115	1087.19190481506	672.775070450732	782.315836745946
CDC123	9881.98784902	0.388475844762007	0.127037316354175	12.343044819129	0.00208805470505803	0.0436366275957025	7423.31160122858	8456.10609240129	8649.86426645128	11579.6278444032	10476.5573393195	10243.9395912747	9945.29702466211	10936.954624135	11226.2322573043
C5orf30	2126.73352203988	0.776418943604096	0.234663206997778	12.3421802869338	0.00208895749542578	0.0436366275957025	1766.0689038217	1241.56737452549	1419.32757313287	2756.68277188446	1955.45528109316	2419.27125049439	2436.42493540607	2134.89060555034	3010.91300245042
CASC4	1384.51886902421	0.241629503120566	0.418271696940232	12.3407355942537	0.00209046699135086	0.0436366275957025	756.886673066443	1157.28095474458	730.864434278326	1547.52584328993	1990.26111942977	3150.2401468426	656.775417370331	729.681010925419	1741.15422127047
LAMB1	4702.34295448551	-0.571812324913678	0.205444306386778	12.3405775783902	0.00209063216134907	0.0436366275957025	7067.51017371871	5609.30858834056	5634.90899710771	2873.69795852264	4251.05852774864	4565.01865590365	4103.45252278917	3873.27530327707	4342.85586296147
RAB32	12815.725580643	0.284941081579916	0.110614998126452	12.3003739299277	0.00213308292098226	0.0444623503705557	11205.5885942729	10834.1195763323	10766.581566949	15439.1787503525	13468.2773527072	13658.2717264754	12892.4233881762	13149.8614384006	13927.2278321208
TMEM150A	1062.37990449714	-1.02193605849443	0.288917231782571	12.2975661001147	0.00213607969100472	0.044464565475948	1361.74909983322	1593.86566844119	1354.60980643342	723.543904046079	1327.36810747343	1078.06122390452	568.684996364803	779.244249403372	774.292084574193
EDEM3	492.082921682582	0.27030900671969	0.45555990294983	12.2939163212918	0.00213998135918844	0.0444855854708051	242.591882393091	316.310833784526	336.978716262679	1097.01737473294	984.055974789599	371.615155046702	267.616468877554	452.494010548719	360.065878707429
BORA	1227.02206535297	1.0971503631208	0.324714802360112	12.288101441944	0.00214621227951685	0.0445549035031143	828.046958568417	929.991732863486	421.78130711024	1542.65021051334	1247.4728876553	1408.1762093521	1601.23853878403	1224.39555795536	1839.44518537444
ESCO1	701.434824298917	-0.461250461157554	0.309551977137988	12.2779497448887	0.00215713382255611	0.0447212797740979	1000.5567416035	1001.96665312583	875.921497570208	494.38916354631	446.938605913282	402.740282246045	674.616515295501	934.358829084373	481.425130305198
YIPF5	8871.90814130725	0.922982540401109	0.308536839867938	12.2730566566792	0.00216241780670732	0.0447704887221786	3413.53733180678	8920.15492040853	3865.21282494675	9519.18543301594	11542.8816592683	11869.9916910222	9422.32984173056	9690.5309601894	11603.3486093767
CEP350	3658.77063041615	0.30018945702013	0.200789592169506	12.2648730193987	0.00217128415557192	0.044848569205388	3355.31528003244	2400.74240611908	2789.55890945926	4107.23305100012	5611.65038999792	4142.47147453075	3816.87988736612	3273.92725279367	3431.157022446
MYOCD	215.128109918456	1.06027871454421	0.609602298898106	12.2641953138749	0.00217202002587363	0.044848569205388	25.876467455263	99.4390345729797	130.551356962693	485.613024548447	368.625469655911	292.387558539283	189.561665454934	150.525390933042	193.573021143548
NIP7	3826.03719999686	0.832761673425908	0.298373604441776	12.2592920265532	0.0021773515778637	0.044898390512436	1355.2799829694	3192.4665290049	2616.60625707279	6106.24248940236	3963.91036147161	4438.63177576086	3696.45247637122	4456.10227426781	4608.6426536508
CREBBP	3933.16961521054	-0.233358911098117	0.2043731772925	12.2392252516732	0.00219930775305207	0.0452904299400267	5661.55544198276	4382.89382860714	4340.55366311861	3178.91257033722	3161.79399616883	2435.30540693042	4779.18410670499	3414.3564284812	4043.97109456366
CCT5	33241.8493817244	0.511340819855292	0.147517841768618	12.2302826934402	0.00220916348933306	0.0454325694604417	26212.8615321814	29612.9444958334	25123.8833621539	38922.1764555246	28829.5176858576	35089.3365817321	41406.9581470796	35738.7662936025	38240.1998815547
SLC30A7	1053.10965860807	1.42314498050558	0.407190151792915	12.2184247904725	0.00222230041810485	0.0455756735890586	729.932019467211	443.213982668138	447.445249077266	1216.95794103707	605.14696198878	1690.1887254916	1015.82751311438	1779.68739645835	1549.58713816986
RAB39B	80.2695827342633	-1.48711780081288	1.29941749883015	12.2131826322158	0.00222813288368553	0.0455756735890586	336.394076918419	97.5449577239706	90.3817086664801	0	11.0745849252849	0	40.1424703316331	27.5351324877516	119.35331355483
XPNPEP3	731.9350235745	1.02640135890109	0.304857680299463	12.2129621973695	0.00222837847628438	0.0455756735890586	527.233024400984	463.101789582734	545.637722690231	744.996688263079	422.41631072158	755.4917238386	1150.75081617348	930.687478086006	1047.0996584138
ADGRE5	3051.38381552719	0.562044287899067	0.229982501568899	12.2119943199835	0.00222945713583322	0.0455756735890586	1732.64513335865	2789.97519859046	1991.74506135391	3666.4758479963	4449.61001462339	3213.433586914	2935.97567731084	3624.54127313771	3058.05254645947
GDF15	1523.04464517807	-0.689492562112043	0.247709810225162	12.2106684669793	0.00223093559205364	0.0455756735890586	1623.74833281775	1801.26708340769	1603.43846115718	2143.32816858933	1314.71143898739	2102.36086446472	1180.85766892221	1016.96422654763	920.725561708691
ADRB2	602.17392421877	0.148549077642073	0.287481512524606	12.199237931611	0.00224372249161908	0.0457599464142502	508.903859953506	437.531752121111	412.854718599971	991.703706758575	860.65345705071	701.73014049428	404.769909177301	549.784812005441	551.632961808039
MCCC1	972.73878822849	-0.39800543570455	0.331651431497043	12.1972932724705	0.00224590519032431	0.0457599464142502	881.956265766881	1524.73186345236	1567.7321071161	454.408974778265	532.371118194051	777.18499431087	1059.31518930699	1144.54367374088	812.404907390021
MTIF2	2209.31764177968	0.681735045090219	0.261743285632055	12.1834492974654	0.00226150524739551	0.0460168455300069	2077.66469942883	2102.42530240014	1503.01434041665	1832.26279744283	1306.80102118361	1943.90567144988	3865.94290666034	2397.39220193358	2854.44983510123
ACTL6A	5452.36577047308	0.66263779844779	0.191598691389872	12.1693691449757	0.00227748259163616	0.0462807327703289	3899.79928273693	4845.99561818988	4186.57001131646	5609.90307274541	4053.29808265426	6002.43362110968	7650.48580403708	6522.15504859877	6300.65139286928
MSANTD2	422.615017650552	0.0892502994657633	0.382167600420538	12.1636614389052	0.00228399147552445	0.0462917630514032	333.159518486511	251.912220918215	301.2723622216	922.469721330985	479.371318908759	572.513703333371	366.857576086314	332.257265352203	243.721472217006
ZBTB9	634.545183899308	1.07266541049772	0.521891039976682	12.1636154854684	0.00228404395475623	0.0462917630514032	204.855367354166	521.818171902017	118.277297761073	1363.2269243348	710.355518778987	1013.92459816042	433.761693305703	619.540480974412	725.146602522204
IVNS1ABP	1891.07167471608	0.692885402191458	0.304113058818502	12.1436939005483	0.0023069085281477	0.0466322915748962	1350.96723839352	1922.48800174427	1716.13664109934	1300.81882479443	1512.47188408176	1151.62970637569	1580.05223499789	3483.19425970058	3001.8862812572
SELENBP1	1998.87770663358	-0.221456751920573	0.195043090827911	12.1334834056327	0.00231871598138638	0.0468094592410323	2542.36292747959	2489.76401802251	2212.67812698309	1202.3310427073	1695.99357712934	1632.65439945645	2029.42488898812	1997.21494311159	2187.47543582424
ZNF781	75.1460284688639	-4.92971229168464	1.37549434456514	12.1183429800386	0.00233633576338472	0.0471033460657236	449.603622035195	9.47038424504568	126.088062707559	8.7761389978635	44.2983397011395	18.8637134541473	10.0356175829083	9.17837749591722	0
STX1A	539.442754891694	0.559305119241353	0.42074212249162	12.0908124280164	0.00236871843691339	0.0476314344678797	410.788920852301	359.874601311736	166.257711003772	1045.33566730107	741.997189994086	749.832609802356	353.476752642436	417.616176064233	609.80516505325
DGKQ	1265.71246925294	0.431400544028262	0.29905640877083	12.0899577017003	0.00236973095624648	0.0476314344678797	1225.89764569309	1576.81897680011	995.314618895064	813.255547135351	666.848220858225	991.288142015442	1206.50424718964	1893.49927740772	2021.98554728183
TCF25	6715.79961690011	-0.398098527052643	0.134824270840773	12.0881969210789	0.00237181816306285	0.0476314344678797	8312.81517000325	8104.7548369101	7611.03252856865	6551.87532518276	6170.91692872481	5457.27230228482	5819.54312946648	6636.88476729774	5777.10156366237
TWIST2	6952.23906323605	-0.546941979642196	0.168344251401215	12.0806916887744	0.0023807354072446	0.0476550342613119	9068.62365692572	7822.53738640774	8907.61950968531	7040.41372939716	6976.19746114909	5096.0321896379	6316.8637341306	5468.47731206748	5873.38658972341
SOBP	109.475406303466	-1.9011788837105	0.84606276767699	12.0799486670336	0.00238162004064315	0.0476550342613119	105.662242108991	116.485726214062	52.4437074978341	253.532904382723	107.581682131339	276.353402103258	6.69041172193886	50.4810762275447	16.0475043435066
MAB21L1	1582.29670079303	-0.847838854428314	0.247161461486591	12.0793886333963	0.00238228702768958	0.0476550342613119	1702.45592132751	2163.98279999294	2441.42195755875	1340.79901356248	1721.30691410142	1366.67603975297	908.780925563361	1248.25933944474	1346.98739583308
RASSF2	267.808738259515	-1.82036843323692	0.582050283704015	12.056405987437	0.00240982055268527	0.0481301486703039	286.797514295832	682.814704067794	507.699721521586	144.318730187089	253.924411501175	116.011837743006	228.589067166244	112.894043199782	77.2286146531255
TRA2B	8214.39174799447	0.632671841575088	0.286358951571984	12.0543528314643	0.0024122956916599	0.0481301486703039	8545.70337710061	9557.51178010011	4011.38571180242	4945.84188857374	7325.83792807594	5254.48738265274	12164.2835791052	11786.8723802569	10337.6017042827
ZWILCH	3314.69776720295	0.838104158958378	0.240066143944996	12.024577486785	0.0024484778250873	0.0487887751079248	2530.50287989593	2453.77655789134	2141.26541890093	2598.71226992291	3747.16491364817	3620.88979752358	5583.14858195798	3334.50454426673	3822.31494081898
ZWINT	4475.89227978443	0.987786825375284	0.285818432146852	12.0219704207504	0.0024516715779033	0.0487892158898918	3055.57953200898	3684.92650974728	2540.7302547355	4895.13530769719	4256.59582021128	3441.68451970918	8627.28591544016	3826.46557804789	5954.62708046241
DDX39A	9987.57569241558	0.315992480736085	0.140861076253615	11.992465191371	0.0024881082513031	0.0492877907455539	8681.55483124074	8249.6517158593	7733.77312058486	13017.9395134975	11274.7184957204	10225.0758778206	10374.5984434865	9389.48017832331	10941.3890552071
ARMCX3	3386.02040499982	-0.793041075213312	0.317380818936825	11.9913136260249	0.00248954127343791	0.0492877907455539	4405.46858425853	2229.32845128375	4197.7282469543	3841.02350139826	4312.75978661808	5237.510040544	1532.104284324	2992.15106366901	1726.10968594843
TSTD2	465.909652769302	0.100534449243902	0.297050150029031	11.9745594567354	0.00251048396830399	0.049638528129075	589.767820751203	518.977056628504	493.194015192397	279.861321376314	309.297336127599	283.898887484917	719.219260108427	486.454007283612	512.517169970742
THY1	66975.9415663923	-0.445300921808252	0.132181138498975	11.9705654991579	0.00251550236068208	0.0496739060518259	79324.3109841088	71580.9522777533	75754.3775688395	68019.9528662187	73231.4838602266	68408.3136557925	47353.6190992629	56134.0389272801	62976.4248580487
FRMD4A	953.018409772862	0.338685673024039	0.286836133814204	11.9228884588412	0.00257618867654819	0.0507967683006568	800.014118825215	708.384741529417	526.668722105909	1656.74001748556	1196.05517193077	1115.78865081281	713.643917006811	871.945862112136	987.924486147125
RRM1	9207.99765895345	0.517675101622565	0.14962558363561	11.9207313505323	0.00257896873449997	0.0507967683006568	7986.12476838055	7708.89277546719	7102.21698348328	8268.09806254273	9220.38299208003	9946.83610437188	12605.8507527531	10129.2574044942	9904.31908700797
ADD3	3213.08212741101	-0.761589689520968	0.220720853320052	11.899649876975	0.00260629674072332	0.0512693897219268	4380.67030294724	4603.55378151671	2950.23750264412	3064.822763365	3231.40567284205	3646.35581068668	2540.12631709612	1932.96630064017	2567.60069496105
TMEM201	522.302371321121	1.39753600562798	0.437014039063172	11.8907036385474	0.00261798113010185	0.0514334658037761	294.344817303617	142.055763675685	315.778068550788	846.409850016168	507.057781221972	614.957058605203	443.797310888611	629.636696219921	906.683995408122
CREBRF	948.565504650903	-1.01300600638527	0.322531445107821	11.8765247542862	0.00263660710168451	0.0517333253127714	1605.41916837028	1558.82524673452	991.967148203713	788.877383252396	535.535285315561	996.947256051686	608.827466696436	655.336153208489	795.354434025045
APCDD1	1778.62727700927	-0.776292316986944	0.375456671644123	11.8704124826962	0.00264467725648857	0.0518255671803359	2485.21906184922	3177.31391421283	2353.27189601983	606.528717407899	1582.08356075498	1123.33413619447	967.879562440488	1567.66687630266	2144.34776790107
POSTN	4471.82352794278	-0.70376528155335	0.258647209892184	11.8647428002703	0.00265218513336165	0.0519065698556009	7661.59073904579	5662.34274011281	5054.68074394018	2541.17980315914	3463.97195627303	4578.22325532155	4558.40051988101	3545.60722667282	3180.41476707871
NCEH1	1731.26119595204	0.816987598044862	0.32505022521259	11.8613308467872	0.00265671356111138	0.0519291292383435	1487.89687867762	1049.31857435106	621.513725027523	2466.09505839964	1915.11215029391	2475.86239085684	2303.73176958761	1782.44090970712	1479.37930666701
PRDX5	18933.9277768703	-0.454602604602438	0.144767112333529	11.8580184210596	0.00266111729003639	0.0519491970464845	24363.7722952741	22117.1353658797	21872.3734972882	19271.4261127529	18058.6928042377	14842.9129313958	18473.3418328935	16093.3671013412	15312.3280507697
SAP130	1139.00099297624	0.680223766241587	0.35102741160996	11.8285268853278	0.00270064824873878	0.0526540836633063	894.894499494513	550.229324637154	632.67196066536	2228.16417890201	1151.75683222963	1464.76734971454	756.016524579091	1201.44961421556	1371.05865234834
UBE2N	8687.12693561397	0.470240771245512	0.234216263996904	11.8179618033077	0.0027149522814229	0.0528101961019216	5586.08241190491	6884.02230772371	6420.44878601144	8640.59640667427	8964.8764970181	15517.2906873816	10033.3874456676	8113.68570639082	8023.7521717533
SLFN13	53.7293671384127	1.66459415945228	0.8414631042304	11.8175426274201	0.00271552136232334	0.0528101961019216	33.4237704630481	26.5170758861279	45.7487661151319	21.4527842169997	15.8208356075498	5.6591140362442	149.419195123301	65.1664802210122	120.356282576299
C8orf58	1496.97615777759	-0.578389269784218	0.293586936526534	11.8020872154185	0.0027365874043057	0.0531526818692356	2101.38479459615	1859.98346572697	2249.50030458795	818.131179911941	802.116365302776	1482.68787749598	1134.02478686864	1384.09932638432	1640.85731912355
CENPW	4366.31626307658	0.636625847550059	0.185584695153197	11.7986622229753	0.00274127781490457	0.0531766413955574	4180.12768016895	2949.07765390723	2991.52297450411	4790.79676627815	4187.77518531844	4463.15460325126	5810.6225805039	5110.52058972671	4813.24833403051
IDH1	2372.88469522135	-0.315280607927018	0.276318885807746	11.7866883602719	0.00275773888347381	0.0533697120764641	2988.73199108288	2989.80030616092	3225.84592289869	1125.29604483716	2200.67823301018	1428.92629415166	2060.64681035717	3122.48402411104	2213.55263038244
SIDT2	955.89707086649	-0.998414209370561	0.438950086079145	11.7863761028192	0.00275816947934662	0.0533697120764641	1924.56226698519	1682.88728034462	999.777913150199	518.767327429264	261.834829304949	909.230988489901	612.172672557405	845.328567373976	848.511792162911
E2F4	4219.68276680521	0.372886806008465	0.195931637504854	11.7820738974208	0.00276410897109647	0.0533948006798851	3092.23786090393	2912.14315535155	3754.74629213217	5178.89713529478	5785.67958168097	4615.95068222985	4505.99229472582	3358.36832575611	4773.12957317174
CLU	2878.1689986839	-0.721426106557093	0.241353448173403	11.7804110141342	0.00276640812207426	0.0533948006798851	3231.32387347597	2681.06577977243	3927.69894451864	3675.25198699417	3820.73179922328	2599.4197139815	2365.06054370539	1997.21494311159	1605.75340337213
ZNF217	1250.05088125169	-0.289987030741867	0.221465704615465	11.7685688199925	0.00278283688324888	0.0536445861842324	1309.99616492269	938.515078684027	1278.73380409613	1568.00350095161	1701.53086959198	1569.46095938506	896.515170739807	899.480994599887	1088.22138829404
PITHD1	3479.83889664428	0.540425505425594	0.160320995016488	11.7627509621177	0.00279094374341009	0.0537335264141144	2625.38326056523	3032.41703526363	2661.23919962414	3906.35698060457	3373.79319331	3618.06024050546	4575.12654918585	3872.35746552747	3653.81614521216
WASHC5	2644.72418905598	-0.480387089646968	0.16969677205484	11.7520520230687	0.00280591381718714	0.0539542153122373	2737.51461953803	2579.73266835044	3306.18521949112	2874.67308507795	2880.97416413482	3243.61552844063	1896.73172316967	2179.86465528034	2103.22603802083
DHX30	4854.25558751936	0.638984336744225	0.187809393148766	11.7404442030049	0.00282224643922638	0.0542005205675648	3400.59909807915	4316.60113889182	3454.58975347435	4221.32285797234	5467.68078596922	5429.91991777631	4894.03617459827	6211.92588923677	6291.62467167605
CYB561D2	1370.51132906894	0.0891080609758851	0.415859659222958	11.7341603560358	0.00283112766635488	0.0543032878946847	791.388629673461	937.568040259523	1063.37985628587	3587.49059701553	2107.33530292564	877.16267561785	989.065866226628	882.959915107236	1098.25107850873
GAS1	583.04468754238	-0.696509703814821	0.480673769321687	11.7298413092221	0.00283724815911333	0.0543529121191038	687.882759852409	1096.67049557629	938.407617142096	514.866821207992	165.327732098896	164.114307051082	453.832928471519	641.568586964613	584.730939516521
DOCK6	585.495227385962	-0.0725052951721488	0.372094637306662	11.7110523235207	0.00286402826244476	0.0547976949766018	396.7725009807	448.896213215165	475.340838171858	661.135804505717	1099.54807472471	931.867444634878	408.11511503827	580.99129549156	266.789759710797
RADIL	175.89750435185	-1.40821397629695	0.607310907884906	11.6925217086424	0.00289068767793462	0.0552319906755678	331.003146198573	372.186100830295	267.797655308089	89.7116430892713	92.5518883041664	64.1366257441009	50.1780879145414	101.879990204681	213.632401572931
TBC1D8	198.121813389295	-1.95270191986778	0.56981107663552	11.6901799499428	0.00289407430672338	0.0552319906755678	182.21345833081	391.126869320387	281.187538073494	305.214611814586	252.34232794042	149.966521960471	108.161656171345	69.7556689689709	43.127667923174
CTPS1	3674.76194703258	0.865109234838128	0.251514052977025	11.6856666098975	0.00290061265212394	0.0552319906755678	2617.83595755744	3019.15849732056	2116.71730049769	3618.69464678571	3571.55363840437	4005.70955198818	3049.7126765838	5474.90217631462	5598.57307784086
C1orf174	1512.84046270874	0.600372788605175	0.210046688954799	11.6853383527577	0.00290108876460111	0.0552319906755678	1263.63416073201	985.866999909256	1065.61150341344	1914.17342808956	1529.08376146969	1831.6665763977	1590.0878525808	1521.77498882307	1913.66489296316
NEIL2	769.630060204308	1.11109034462792	0.322190870916592	11.6772223141309	0.00291288535805144	0.0553880290023552	328.846773910634	577.693438947787	533.363663488611	826.907318909805	572.714248993303	976.197171252124	1029.20833655826	1042.6636835362	1039.07590624205
MARCH6	2585.12197350483	-0.212769453974846	0.188516104655595	11.656977906784	0.00294251990736816	0.0558824490556104	3105.17609463156	3223.71879701355	2962.51156184574	1950.25311063633	1889.79881332183	2118.39502090074	2094.09886896686	2999.49376566575	2922.65172856114
NRIP3	744.861503662974	0.306077845954929	0.340334456654995	11.6442421053507	0.00296131736865875	0.0561700925796271	569.282284015787	398.703176716423	562.375076146987	1155.52496805203	1435.74083138515	690.411912421792	638.934319445161	550.702649755033	702.078315028413
PSRC1	2411.11911570513	0.491155916251186	0.246802211480057	11.6408089944652	0.00296640499945652	0.0561973006239405	1470.64590037412	2110.00160979618	1580.00616631773	3512.40585225603	3372.21110974924	2400.40753704025	2020.50434002553	2288.16950973216	2945.72001605493
CCDC86	4394.07657233394	0.610870936148704	0.184237386117459	11.6382671988539	0.00297017739371705	0.0561995557780435	4006.53971098989	3116.70345504453	2979.24891530249	4886.35916869933	5277.83075867862	3851.97028733688	5125.97044762549	5054.53248700161	5247.53392032665
FGF7	2513.40439945532	0.774997252898866	0.234875182323442	11.6226169476049	0.00299351057843834	0.0565714658822075	1967.68971274396	2161.14168471943	1671.50369854799	1722.07349669188	2432.45347466078	2739.01119354219	3375.31271371815	2735.15649378333	3816.29712669016
ADAMTSL4	295.31296823065	-1.3978330222599	0.497209488678155	11.6179318941147	0.00300053117678923	0.0566345657577285	671.709967692869	350.40421706669	496.541485883749	184.298918955133	263.416912865704	115.068652070299	185.101390973642	128.497284942841	262.77788362492
TRAF2	1961.14560579967	0.369089358951395	0.238089618431507	11.6107911674147	0.00301126331074167	0.0567674797906117	1321.85621250635	1250.09072034603	1794.2442905642	3097.0019396905	2470.4234801189	2078.78122264703	1659.22210704084	1882.48522441262	2096.20525487055
UTP18	3564.23812525976	0.654002088003668	0.213695556609469	11.6035876233787	0.00302212875034503	0.0568427067023887	3118.11432835919	3382.82125233032	2335.41871899929	3541.65964891558	2752.82539571367	3040.83060880855	5592.06913092056	4230.31418786825	4084.08985542243
POLH	1236.6969036428	-0.313675097760776	0.333861880207186	11.6032466063279	0.00302264409299577	0.0568427067023887	996.243997027627	1116.55830249089	1057.80073846695	2444.64227418264	1539.3673046146	1425.15355146083	521.852114311231	901.316670099071	1127.33718013134
ZNF385A	107.790534704228	-2.19842203889758	0.668442264734837	11.6006849965003	0.00302651799072676	0.0568460637989619	135.851454140131	115.538687789557	189.69000584323	102.388288308407	187.476901949465	143.36422225152	13.3808234438777	41.3026987316275	41.1217298802356
PSPC1	1194.34912209542	0.478441022362224	0.238616745050629	11.5755440197175	0.00306480292602441	0.057394671511244	893.816313350544	811.611929800415	882.61643895291	1786.43184934288	1427.03937180099	1341.21002658987	1442.89879469815	971.990176817633	1191.52719750536
ND2	33174.7841928866	0.411379110466062	0.121937130242232	11.5736214610745	0.00306775047418335	0.057394671511244	30221.5576154593	26958.395791947	27247.2956040343	38262.9909041295	32271.3404722801	31327.9121189752	36238.6150918818	38043.4568828273	38001.4932544451
SSR2	11080.2823616115	0.121419905215103	0.10774706868527	11.570242995626	0.00307293699806369	0.057394671511244	10429.294570615	9581.18774071272	9586.04023646581	12276.8433314557	13018.1745796724	12636.8016429333	10175.0011604487	10726.7697794785	11292.4282127213
LINC00327	196.687665769712	-1.77285366096235	0.52597664029002	11.5659294081723	0.00307957184172676	0.057394671511244	421.570782291993	293.581911596416	280.07171450971	251.582651272087	101.253347888319	131.102808506324	72.4794603210043	109.222692201415	109.323623340139
C17orf80	500.174515618702	-1.51033828937524	0.438442804169308	11.5643939097721	0.00308193708838676	0.057394671511244	863.627101319403	911.050964373395	527.784545669692	410.528279788948	666.848220858225	313.137643338846	362.397301605021	271.67997387915	174.516609735634
IL11RA	3030.13885609845	-0.551006126346871	0.230840120514544	11.5620347966246	0.00308557455241493	0.057394671511244	4289.02448070985	3769.21292952818	3907.61412037053	2970.23548749913	2208.58865081395	1959.93982788591	2178.84408411142	2583.7132651007	3404.07685886634
ATP6V1E1	5843.43511311243	0.461450872424018	0.186476977696379	11.5587397236386	0.00309066233909816	0.0574198777323031	4348.32471862816	4393.31125127669	4690.92226214669	6510.9200098594	7295.7783404216	6855.07346923714	6611.24184989591	4604.79198970167	7280.55212684465
TMEM70	2685.02021830085	0.65146317093006	0.192623618719984	11.5508327615669	0.00310290539945078	0.0575777970563949	1883.59119351435	2528.5925934272	1744.03223019393	2940.98169083959	2485.45327394608	2910.67098597493	3117.73186242351	3279.43427929122	3274.69385509681
SMTN	8677.96587052375	0.407536497353239	0.234447396815887	11.535405242619	0.00312693301786618	0.0579537477275127	5008.17463873737	7387.84674956014	6809.87120977195	9901.43504270066	13832.1565716808	9687.46004437736	6276.72126379897	9135.23912168641	10062.7881924001
DDX17	5278.19684724315	-0.437304264272617	0.153089682755239	11.5206952444351	0.00315001639241284	0.0583113142773607	6058.32794296346	7017.55472557885	6145.95618932064	5342.71839658823	4497.86356322641	4244.33552718315	5150.5019572726	4512.0903769929	4534.42294606208
KDELR3	14990.5715382806	-0.102231882197763	0.148605137875856	11.5157709968075	0.0031577816784115	0.0583799233279439	17663.9235966489	18212.4959416474	15117.1776421416	10282.7095258301	12438.3409546557	13694.1127820382	16137.2730733165	14941.4807256036	16427.6296026434
RNH1	29821.3934364239	-0.354965419548983	0.105917612456259	11.5135357345468	0.0031613128864446	0.0583799233279439	31359.0439973469	33718.3560660607	34149.7801696003	31032.4274964453	31413.8511823509	29135.9486156032	23973.9753369476	27234.0817058856	26375.0763575746
MRPS23	5326.17319180269	0.580292179107583	0.170649534064226	11.4884919036946	0.00320114746113344	0.0590446659407862	4575.82199500568	4495.59140112319	3732.42982085649	5771.77408092823	4408.47584204376	5806.25100118655	6956.91312219609	6053.1399585574	6135.16150432686
ST20-MTHFS	57.797094681819	1.83520410606736	0.727549247838248	11.4822437103454	0.00321116379311972	0.0591584821910905	34.5019566070174	20.8348453391005	42.4012954237808	33.1543028808177	17.4029191683048	23.5796418176842	138.26850892007	103.715665703865	106.314716275731
EXTL1	134.400751942039	-0.904096896256619	1.13177140273111	11.4765031684294	0.00322039394347584	0.0592575598474748	273.8592805682	384.497600348855	107.119062123236	2.9253796659545	0	32.0683128720504	139.383577540393	76.1805332161129	193.573021143548
RNF213	3225.19203161891	-0.293066982692288	0.210534666961114	11.4697487647575	0.00323128824959503	0.0593869858345523	4491.72347577607	3904.63942423234	3575.09869836299	1972.68102140865	3046.30189623372	2265.53198584309	3093.2003527764	2997.65809016656	3679.89333977035
POP1	1565.31546995909	0.799585906863396	0.237617182689979	11.4569772250585	0.00325198853596353	0.0596961093660226	1117.00084515219	1458.43917373704	933.944322886961	1757.17805268334	1263.29372326285	1447.79000760581	2105.24955517009	2075.23115182688	1929.71239730667
LTBP4	1063.45666090499	-0.691883912696106	0.268313152036207	11.4528625902693	0.00325868579537754	0.0597477515974884	1505.14785698113	1237.77922082747	1643.6081094534	974.151428762848	629.669257180483	865.844447545362	911.011062804008	1053.6777365313	750.220828058933
CIART	301.747327713361	-1.13716673289314	0.411727454353252	11.4472028556767	0.0032679205040761	0.0598337054919858	527.233024400984	625.99239859752	282.303361637277	212.57758905936	193.014194412108	221.648633086231	219.668518203659	194.581602913445	238.706627109661
EIF4E	3991.92456867038	0.47542948876478	0.190164082307127	11.4452255248046	0.00327115298178249	0.0598337054919858	3538.60692450722	2743.57031578973	2845.35008764845	4981.92157112051	3933.05973203688	5194.12349959946	4819.32657703662	3773.23098857157	4098.131421723
EMP2	6479.37996266011	0.464874327509736	0.168892003289491	11.4389702298576	0.00328140001133622	0.0599123684118957	4941.32709781127	5187.87648943603	5093.73456867261	7730.80333056242	8587.54956777804	5761.9212745693	7311.50494345885	6789.24583372997	6910.45655792253
JRKL	470.4523954544	0.442924103247934	0.302723051189762	11.4360929741679	0.00328612412206646	0.0599123684118957	525.076652113046	412.908753083992	463.066778970237	249.632398161451	340.147965562321	338.603656501944	708.068573905196	529.592381514423	666.974399276993
FAM43A	683.389691283265	-0.908560286632906	0.411382813496749	11.4281697172676	0.00329916834600331	0.0600604812622117	692.195504428286	1194.21545330026	1305.51356962693	243.781638829542	600.400711306516	414.058510318534	473.904163637336	510.317788772997	716.119881328982
ND1	52287.3359684253	0.365771156164875	0.11498247814882	11.4210047040077	0.00331100883512775	0.0602047859465368	48655.3061189023	46361.3190331966	45667.3109949757	54677.2962098002	48933.8445341516	45008.8203015955	63939.1497579493	57769.6257970526	59573.3509682038
EEA1	5805.6071909406	-0.378774025491422	0.202934894502237	11.4186239208283	0.0033149525790326	0.0602053311962911	7987.20295452452	7917.24122885819	5939.52883002066	4204.74570653193	3875.31368206933	5525.18167071975	6498.61991924328	5264.71733165812	5037.9133948396
STC1	827.299794302547	0.675048714635638	0.365494462750696	11.4098831947009	0.00332947182942988	0.060397718339764	458.229111186949	338.092717548131	701.85302161995	1671.36691581534	939.757635088459	945.072044052781	890.939827638191	725.09182217746	775.295053595662
C3orf70	194.193267770429	1.33173561970426	0.604008228351762	11.3964837550761	0.0033518532487114	0.0607321066253562	83.0203330856355	71.0278818378426	69.1810609545897	463.185113776129	368.625469655911	131.102808506324	107.046587551022	224.870248649972	229.679905916438
PIK3CD	582.386888700408	1.06012495790682	0.311939587593039	11.3812891116686	0.00337741533488961	0.0611232707018903	417.258037716116	291.687834747407	441.866131258347	551.921630310082	590.908209941986	548.934061515687	858.60283764882	597.512374984211	942.790880181012
ALDOC	1114.31013134859	-0.628150284436711	0.389053564678001	11.3731295073024	0.003391222667788	0.0613010320782406	1872.80933207466	1374.15275395613	1656.9979922188	952.698644545848	688.997390708794	310.308086320723	975.68504278275	858.17829586826	1338.96364366133
CDR2	2619.61216284165	0.77056263036288	0.238745362371352	11.370020611782	0.00339649824551088	0.0613243339327394	1948.28236215251	2329.71452428124	1812.09746758474	1714.27248424934	2700.61663820875	2680.53368183433	4142.47992450048	3157.36185859552	3091.15052416796
FOXF2	3740.09618063438	-0.466594635012829	0.142206106440457	11.3667122796195	0.00340212126712738	0.0613267871601797	4355.87202163594	4100.67637810478	4858.29579671425	3759.11287075153	3681.50844587684	3270.02472727644	3347.43599821007	3121.56618636145	3166.37320077814
PGPEP1	310.742557631303	-0.68996713766076	0.497710297470426	11.3652512711773	0.00340460743904268	0.0613267871601797	552.031305712278	512.347787656971	390.538247324297	251.582651272087	80.6862615985041	107.52316668864	296.608253005956	253.323218887315	352.042126535676
HSD17B6	38.2924087412578	-1.44068953945022	1.31464163293082	11.3611196725635	0.00341164794436224	0.0613817313779233	76.5512162218198	91.8627271769431	79.223473028643	0	0	5.6591140362442	52.4082251551877	12.8497284942841	26.0771945581982
BMPR1A	1069.21552818593	1.24964980404549	0.402125857072118	11.354797246446	0.00342244995512884	0.0615041444623213	440.978132883441	351.351255491195	885.963909644261	1734.75014191102	1162.83141715491	1057.31113910496	1822.02212560802	1099.56962401088	1068.16200786466
GTPBP4	8009.81311483891	0.463635410995817	0.141181002918608	11.3365969536303	0.0034537368927379	0.0619666682982637	6592.03008422826	6687.03831542676	6477.35578776441	8574.28780091264	7703.95589909638	8807.46781174138	10484.9902368985	8514.7808029624	8246.41129451945
ZNF615	171.379209814231	-2.02287595154601	0.580701770876665	11.3351456593208	0.00345624399661381	0.0619666682982637	327.768587766665	165.731724288299	330.283774879977	218.428348391269	180.357525926068	116.955023415713	100.356175829083	62.4129669722371	40.1187608587665
RHBDL1	105.850577937274	-2.33311908824361	1.12409931603922	11.3256903957081	0.00347262253099715	0.0621878374788464	433.430829875656	87.1275350544203	232.091301267011	0	25.3133369720797	25.4660131630989	30.1068527487249	89.030261710397	30.0890706440749
IARS	9773.15880554941	-0.689660051772341	0.240735548277862	11.3103044631155	0.00349944032100494	0.0625952214628128	9903.13973235795	16973.7696823954	12328.7345562462	9957.01725635379	5885.35084600853	8602.79652076389	7358.33782551242	9038.86615797928	7910.41667232728
POLE3	5052.63547684814	0.570698004035126	0.17655347856115	11.2980015238052	0.00352103336834633	0.0629083116205245	4354.79383549197	4220.00321959236	3206.87692231437	5093.08599842678	6235.78235471576	4863.06532847918	6036.98151042949	5523.54757704298	5939.58254514038
RAB14	5659.10562361023	0.376851315106611	0.13229199586321	11.2922323306602	0.00353120479230667	0.063016848399134	4478.78524204844	4563.77816768752	5021.20603702667	6518.72102230194	5913.03730832174	6175.97978488783	5977.88287355237	6658.91287328794	5623.64730337759
SNX29	1305.31283795823	-0.751046653183002	0.227410221168048	11.2742856756391	0.0035630340429847	0.0635071605270506	1862.02747063497	1378.88794607865	1825.48735035014	1295.94319201784	1145.42849798661	1229.91411721041	1127.3343751467	1057.34908752966	825.44350466912
OIP5	1099.97531311	0.686510724190413	0.293665743338385	11.2614696388649	0.0035859393410522	0.0636980425905382	670.6317815489	761.418893301673	725.285316459408	1992.18355251501	1287.02497667418	991.288142015442	1029.20833655826	1184.01069697332	1258.7261219438
HEXIM2	214.562386948451	-1.21663502273428	0.650097424339683	11.2587917068138	0.00359074400792453	0.0637098213078466	341.785007638266	343.774948095158	486.499073809695	87.761389978635	66.4475095517092	99.9776813069808	344.556203679851	78.0162087152963	82.2434597604713
DCBLD1	2673.13826412289	0.480520889627256	0.194858524258816	11.2443590276337	0.00361674975636741	0.0640295735290316	2011.8953446467	1908.28242537671	2166.92936086795	3208.16636699677	3579.46405620815	2689.96553856141	3373.08257647751	2591.97380484702	2528.48490312376
ATP6V1B2	5093.75528262345	0.277961431632587	0.185196265952803	11.2418681266051	0.00362125704543176	0.0640295735290316	3220.54201203628	4832.73708024681	4178.75924636997	5846.85882568772	5917.78355900401	7015.41503359739	4562.8607943623	5228.92165942404	5039.91933288254
PRDX3	14261.9635585642	0.44210201829937	0.154035233906542	11.2376989461875	0.00362881375599809	0.0640295735290316	10741.9685523661	11999.9238768974	11559.9321207992	14579.1171285619	13749.8882265215	19124.0326998146	16438.3416008038	15234.2709677234	14930.1968535899
MRPL39	6051.6985649982	0.722980522540577	0.219594299378996	11.2362258068937	0.00363148761468571	0.0640295735290316	4329.99555418068	6124.49749127104	3666.59623059325	5903.41616589618	5449.48682502053	5679.86412104376	9487.0038217093	6677.26962827978	7147.15724698925
CPT1C	676.164071727671	-1.14989440618654	0.388511078953854	11.2349858853531	0.00363373969257262	0.0640295735290316	1047.99693193815	1222.6266060354	864.763261932371	323.742016365631	764.937401625034	448.013194535999	597.676780493205	461.672388044636	354.048064578614
CCDC28B	1202.2651168415	-0.5313290702229	0.225585948620928	11.2132269271178	0.00367348871996633	0.0646559233172105	1721.86327191896	1408.24613723829	1574.42704849881	1082.39047640316	904.951796751849	874.333118599728	885.364484536575	1159.22907773434	1209.58063989181
FKBP9	5575.61372852413	-0.880652377957463	0.282272626287393	11.2105078781415	0.00367848631424416	0.0646698913965919	6992.03714364086	5197.34687368107	7897.79918446106	6720.5722192528	8632.63894925956	3830.27701686461	4248.41144343117	3430.87750797386	3230.56321815217
SEMA6D	43.9841378452498	-0.435847208354238	1.86294137180545	11.2040497095226	0.00369038365510472	0.0648049906009999	192.995319770503	0	34.5905304772948	0	0	0	110.391793411991	24.7816192389765	33.0979777084823
HNRNPH2	1152.41078281043	0.296999375071949	0.643722298876279	11.2001834408947	0.00369752456232253	0.0648563515874658	721.306530315457	577.693438947787	417.318012855106	5187.67327429264	829.01178583561	530.07034806154	559.764447402218	678.282096948282	870.577110635233
LRP1	25435.4006522314	-0.517314705658445	0.178512642146653	11.1961377836309	0.00370501159080925	0.0649136597966045	28078.1235612483	32991.9775944657	34066.0934023165	20347.9658298242	26475.3773474542	20491.6519252402	17931.4184834165	25883.9423762361	22652.055349881
PLPP3	10602.0062845175	-0.118994318929933	0.156003136013462	11.1893984381955	0.00371751732556883	0.0650586678261949	10621.2117042415	11881.5440738343	13851.8337208109	9859.50460082198	8142.98408720589	7585.09917991264	10949.9738515733	11048.9308295851	11476.9745126716
AREL1	1151.85161584228	0.48839505788382	0.242378424000917	11.1865282974923	0.0037228560542738	0.0650780621396521	713.759227307672	983.025884635742	794.466377413998	1366.15230400075	1700.73982781161	1312.91445640865	1037.01381690052	1099.56962401088	1359.02302409071
SLC2A1	5366.75548929035	0.284487348678979	0.268403768824615	11.1770269044574	0.00374058429095945	0.0651810829187923	5758.59219493999	3357.2512148687	7704.76170792648	3548.48553480281	3882.43305809272	3564.29865716114	5652.28283641801	7647.42412959823	7185.27006980508
EPHB3	444.122592298741	-1.94089103042758	0.617324579617286	11.1767335117793	0.00374113306123102	0.0651810829187923	863.627101319403	628.833513871033	959.608264853986	200.876070395542	337.774840221189	367.842412355873	263.156194396262	332.257265352203	43.127667923174
NNMT	26413.9581392087	0.292195608334053	0.111290019010212	11.1757907444633	0.0037428969859285	0.0651810829187923	23738.4243317719	25261.3029352349	25477.5994318733	25071.4788637854	24284.1916158086	22693.0472853392	32738.4146926875	27940.8167730712	30520.3473233066
DKK1	51235.5019639413	0.303349702325972	0.129317178527012	11.174294422697	0.00374569832283771	0.0651810829187923	42981.8906293359	43341.2134974516	42637.8500193029	52246.305707392	54214.8394599517	66558.7265516134	50996.5482818586	50801.4016021522	57340.7419264135
MCAM	483.151299566055	-0.647051843941081	0.452561667724573	11.1392396942547	0.0038119292730476	0.066212816518414	391.381570260853	403.438368838946	467.530073225372	848.360103126805	1083.72723911716	348.035513229018	200.712351658166	266.172947381599	339.003529256577
JADE1	1760.67144086336	-0.803744654941591	0.244183654309054	11.1383651274626	0.00381359653093121	0.066212816518414	2554.22297506325	1910.17650222571	2467.08589952577	1520.22229974102	1906.41069070975	1518.52893305886	1057.08505206634	1668.62902875775	1243.68158662176
MRPL36	5731.61679616633	0.451754907463802	0.150791999746402	11.1276121054638	0.00383415559311427	0.0664234822222384	5145.10427902147	4227.57952698839	4495.65313848455	6608.43266539121	6757.07888798453	5383.70381981365	6445.09662546777	6381.72587291124	6140.17634943421
UBE2D4	653.269768806423	-0.648303358844801	0.314967391209029	11.1263331889305	0.00383660815967722	0.0664234822222384	1088.96800540899	795.512276583838	879.268968261559	502.190175988856	515.759240806124	334.830913811115	570.915133605449	719.58479567991	472.398409111975
MINPP1	1463.25724026062	0.550960281492019	0.270132416610075	11.12525136827	0.00383868398203016	0.0664234822222384	749.339370058658	1233.99106712945	1051.10579708425	1577.75476650479	1843.91839005993	2267.41835718851	1285.67411923258	1776.01604545998	1384.09724962744
IGFBP7	36965.3281902606	-0.0806946679720604	0.140440231860309	11.1081995448156	0.00387155217938222	0.0669169518825131	30257.1377582103	33998.679439714	38946.7056703064	42216.1539593894	46839.9569414924	42840.4364400413	33071.8202101641	28946.7669466237	35570.2963464038
RAB7B	1268.62161448074	-0.877138254590356	0.272254750724771	11.098156844886	0.00389104148815164	0.067178329082196	1257.1650438682	1840.09565881238	2076.54765220147	1063.86307185212	1232.44309382813	1129.93643590342	1071.58094413054	715.913444681543	1030.04918504883
PHLPP2	612.668077628294	0.333264195357332	0.327204551526546	11.0944663238809	0.00389822810187139	0.0672248966316156	479.792834066335	680.920627218785	774.381553265891	410.528279788948	349.640466926851	380.103826101069	1064.8905324086	630.554533969513	743.200044908649
SRPX2	1838.47142506812	-0.939534787703136	0.281945913326261	11.0922866323112	0.00390247888526508	0.0672248966316156	2549.91023048738	2097.69011027762	2771.70573243872	2063.36779105324	1627.96398401688	1568.51777371235	827.380916279772	1657.61497576265	1382.09131158451
SLC27A3	235.322981614658	-1.90091362870744	0.596003295057225	11.0872427851746	0.00391233305925463	0.0672598599809683	442.05631902741	139.214648402172	363.758481793488	151.144616074316	308.506294347221	460.274608281195	85.860283764882	90.8659372095805	76.2256456316563
NDUFA12	4755.68767775884	0.24993680385592	0.281540917561047	11.0867724374218	0.00391325324598366	0.0672598599809683	6666.42492816214	4957.74615228142	3591.83605181975	2907.82738795877	2424.54305685701	4158.50563096678	6578.90485990654	6938.85338691342	4576.54764496379
EIF1	38862.8471927884	0.29497416055857	0.0925083050183474	11.078634146237	0.00392920928488758	0.0674587348542696	33288.9971950519	35898.4385192702	33644.3120952063	41468.2318914603	39764.8792577961	39539.2865855655	42169.6650833806	43284.310432996	40707.5036743689
ZBED3	335.042669263132	-0.670189079392445	0.426970630913258	11.0763990344406	0.00393360285046959	0.0674588769774511	608.096985198681	431.849521574083	470.877543916723	157.970501961543	117.865225276246	279.18295912138	361.282232984698	286.365377872617	301.893675462218
SEC11A	6724.54557154039	0.315255289763819	0.132446778352107	11.0447028871393	0.00399643948277182	0.0683840139749487	5983.93309902957	6846.14077074353	6228.52713304064	6305.16830668726	5948.63418843873	5493.1133578477	8600.5242685524	7643.75277859986	7471.11624092379
TMBIM6	31530.4640136402	0.634311260448681	0.190354694679308	11.0357712845435	0.00401432669804781	0.0685466036889777	24000.4235647565	26780.3525681402	23740.2621430621	31055.830533773	31898.7597937223	30627.1251641536	30178.2171404255	34212.4021160314	51280.8030986968
PCNP	1447.17880625192	1.06910532113726	0.377864047045171	11.0355088883344	0.00401485340465247	0.0685466036889777	859.314356743526	1440.44544367145	861.41579124102	999.50471920112	1019.65285490659	1210.10721808355	3249.30995962164	2272.5662679891	1112.2926448093
FZD2	3534.79009429685	-0.773212910098858	0.249300151170199	11.0269720281321	0.00403202715217222	0.0687634963213584	4639.43497749987	4965.32245967745	4579.33990576832	3795.1925532983	2992.51105516805	2542.82857361906	1876.66048800385	2932.49160994555	3489.32922569121
POMP	37986.8262972124	0.384344538455676	0.201193144802267	11.0164217014367	0.00405335295311075	0.0689802909990949	38959.1781261864	41968.00778192	28300.6330482461	30834.4768057157	27434.1199852718	31810.8231834013	60493.5877211508	39700.1540208403	42380.4560021794
ANXA11	10070.9453793611	-0.393158110500078	0.147569331246947	11.0162467500899	0.00405370753839835	0.0689802909990949	9590.46575060686	10678.8052747135	11990.6400164197	9999.92282478779	11388.6285120947	12426.4712379195	7524.48304994057	8568.01539243872	8471.07635532854
ARF6	5246.23930891482	0.423499176446446	0.142118077763127	11.0064097487758	0.0040736948150123	0.0692438092147339	3929.98849476807	4608.28897363923	4338.32201599104	5266.65852527342	6381.33404230522	5420.48806104923	5884.21710944522	5502.43730880237	5884.41924895957
BUB1	5171.17529183861	0.774965626086704	0.302502142984978	10.9967510572975	0.00409341567681131	0.0695022222476693	3869.61007070579	4292.92517827921	1759.6537600869	5861.4857240175	6902.63057557398	6873.93718269128	7152.05013075264	5328.96597412954	4499.31903031066
ADCY3	1078.00299382725	0.040262963049642	0.333117105733277	10.9867552463958	0.00411392539144948	0.0696857995727216	1070.63884096151	1400.66982984226	1355.7256299972	788.877383252396	373.371720338176	777.18499431087	1476.35085330784	1428.15553836472	1031.0521540703
PARD3B	609.789557455136	-1.46001766484276	0.443206247059688	10.9848638135077	0.00411781783862731	0.0696857995727216	757.964859210413	869.381273695194	1228.52174372586	263.284169935905	806.862615985041	524.411234025295	254.235645433677	420.369689313009	363.074785771837
CTSL	30497.0549053672	0.24907179736631	0.124312407290755	10.9722088066525	0.00414395595240958	0.0699945998621061	24649.491623426	25152.3935164168	28216.9462809623	35921.7120448106	36406.1158583133	31408.0829011553	28236.8826724429	32710.8195576994	31771.0496930786
TIMM10	7200.19955950728	0.52551715334591	0.205662795162709	10.9716251400629	0.0041451654732093	0.0699945998621061	6140.27008990512	5381.07232803496	4607.23549486292	11036.482353091	7416.80773281935	7003.15361985219	8290.53519210257	7785.09979203698	7141.13943286043
CDK17	929.141338637809	0.261577786263938	0.30837722541509	10.9683070437529	0.00415204821015714	0.0700339447553151	578.98595931151	896.845388005826	536.711134179962	1483.16749063893	1257.75643080021	1195.95943299294	594.331574632235	960.976123822533	857.538513356133
ASAP1-IT2	80.2695520158654	-1.05406231640662	0.872874866171653	10.9659296185523	0.00415698673684449	0.0700404457534269	182.21345833081	62.5045360173015	208.659006427553	23.403037327636	23.7312534113247	3.77274269082946	49.0630192942183	101.879990204681	67.1989244384338
CKAP2	5938.29027559055	0.476813550495128	0.264177503132109	10.9541197461482	0.00418160609465069	0.0703781690962928	4459.37789145699	4773.07365950302	3395.45110459381	5961.92375921527	8359.72953502932	8919.70690679356	7905.83651809108	5656.63405073378	4012.87905489812
NINJ1	5906.82115595269	0.0593975263493965	0.227666646533757	10.9464850544946	0.00419759923748273	0.0705701301313627	4643.74772207574	4673.63462493004	5331.40498775854	6445.58653065308	8460.98288291764	8341.53408942395	4591.8525784907	3827.38341579748	6845.26357152703
PPP2CB	3735.69708239065	0.575905329789378	0.195208904628892	10.9420023540387	0.00420701807900884	0.0706512654032674	2628.61781899714	3165.00241469427	2663.4708467517	4502.15930590397	3884.80618343386	4168.88067336656	5186.18415312294	3999.01907497113	3423.13327027425
XRCC5	17958.897244954	0.279500228963151	0.100277287399376	10.9365264337855	0.00421855250996152	0.0707677134795399	15240.161145006	15456.6141263391	16217.3796760324	19284.1027579721	20237.2218673973	18251.5859525602	18930.519967226	18426.5106608034	19585.9790512498
SPSB2	853.975433814098	-0.651114107528923	0.270683660792097	10.9321045537339	0.00422788979484148	0.0708470901024472	1195.70843366195	797.406353432847	739.791022788596	1020.95750341812	1048.92140078055	1143.14103532133	544.153486717694	647.075613462164	548.624054743632
KCNJ2	364.993850273044	-1.30161705878151	0.453834327807222	10.9041587998454	0.00428738023708042	0.071765799985863	644.755314093637	623.151283324006	516.626310031855	428.080557784675	145.551687589458	202.784919632084	252.00550819303	242.309165892215	229.679905916438
GRIN3B	42.0658503888824	0.568521704187267	1.88657643583876	10.9019482960715	0.00429212149183528	0.0717670705531544	67.9257270700654	19.8878069145959	64.7177666994549	0	0	0	22.3013724064629	203.759980409362	0
MTMR9	1220.81113184365	1.1315582442311	0.344212338985715	10.8925364153032	0.0043123675607301	0.0720273074774279	802.170491113154	517.082979779494	882.61643895291	1639.18773948984	750.698649578239	1572.29051640318	1805.29609630317	1470.37607484594	1547.58120012692
MFGE8	5998.23354065703	-0.571547282507301	0.231615268787874	10.8716882990087	0.00435755504021668	0.0727031119128559	4680.4060509707	7284.61956128914	7297.48610714543	5403.17624301796	8130.32741871985	8226.46543735365	3918.35113181552	4255.09580710722	4788.17410849378
SKA3	1883.5351583841	0.571478262429455	0.233382698167384	10.8615042815414	0.00437980033709598	0.0729950905585562	1338.02900466589	1423.39875203037	1301.0502753718	2777.16042954614	1605.81481416631	2469.26009114788	1897.84679178999	2076.14898957647	2063.10727716207
ZNF695	188.685580819887	1.61071577325041	0.684545876754615	10.8553193229649	0.00439336574348331	0.0730945008951786	39.8928873268638	49.2459980742376	95.9608264853986	149.194362963679	260.252745744194	538.559019115906	217.438380963013	90.8659372095805	256.760069496105
DNAAF3	29.8577799497456	0.835531969251858	1.82216504914661	10.8542213061128	0.0043957784005191	0.0730945008951786	61.4566102062497	35.040421706669	0	0	0	0	55.7534310161571	74.3448577169295	42.1246989017048
NRP1	4705.79117221419	0.13378898741295	0.26660849569781	10.8522923802356	0.00440002001098195	0.0730945008951786	3368.25351376007	3326.94598528455	4331.62707460834	7239.33954668207	8097.89470572437	3889.69771424518	4686.63341121817	3786.99855481544	3624.73004358955
TCN2	793.092223398192	-0.77891135725664	0.47542747512524	10.8446174764428	0.00441693731502715	0.073296382650553	759.043045354382	644.933167087611	743.138493479947	674.787576280171	2047.21612761695	1017.69734085125	220.783586823982	387.327530327707	642.903142761733
PDLIM2	9685.13711043779	-0.98751588632906	0.313039683438033	10.841862178716	0.00442302649711328	0.0733183368589371	17118.3614078005	7153.92825870751	11795.3708927575	11247.1096890397	11244.658908066	10415.5993837074	8284.95984900095	3807.19098530646	6099.05461955397
PLP2	6698.95494781338	0.415855399222823	0.157232695243406	10.8130432895006	0.00448722124703143	0.0743023944489607	5857.78532018517	5097.90783910809	5184.11627733909	8298.32698575759	8125.58116803758	6195.78668401469	6832.0254367199	7390.42955971254	7308.63525944578
AKR1C1	2258.44509786182	0.153724657728258	0.185574573816128	10.8097945712492	0.00449451602888188	0.0743431613680536	1715.39415505514	2189.55283745456	1728.41070030096	2826.89188386736	2985.39167914465	2612.6243133994	1937.98926212162	1968.76197287424	2360.98907653841
UBE2G1	3797.68729683723	0.553030421024097	0.199406735966856	10.805567116163	0.0045040262586815	0.0744204467640145	2954.23003447586	3251.18291132418	2361.08266096632	4314.93500728289	3588.95655757268	5138.47554490973	4625.3046371004	3909.07097551114	4035.94734239191
DONSON	1481.34164591123	0.409581397338044	0.219626134571101	10.7980261457054	0.00452104067931342	0.0746214257187535	974.680274148241	1100.45864927431	1274.27050984099	2229.13930545733	1639.82961072254	1664.7227123285	1497.53715709398	1365.74257139248	1585.69402294275
LOC105376382	193.180221996306	0.462105402987407	0.527113876886449	10.7884079209226	0.00454283523629882	0.0749007871811198	92.7240083813592	90.9156887524386	133.898827654045	303.26435870395	469.087775763852	211.27359068645	198.482214417519	137.675662438758	101.299871168385
DKK3	24367.1012284159	-0.312670147867021	0.149312018193763	10.785733748099	0.00454891346221542	0.0749207021298284	21083.9300453195	27694.2446477871	25951.8244464814	26868.6371052368	26184.2739722753	31352.4349464656	18709.736380402	21906.9514072552	19551.8781045198
SLC25A5	25225.1531537132	0.366541868715506	0.113819602894553	10.7596098776417	0.00460872082483867	0.0758245480732548	23076.4180393748	21625.6224235618	20435.1927471348	26371.3225620245	27422.2543585661	24115.3712797819	29501.3704878894	26238.2277475785	28240.5987375072
NUP35	2090.72169708311	1.05838788407192	0.329729388438961	10.7195024915819	0.00470207562321878	0.0772174318696159	1752.0524839501	1177.16876165918	922.786087249124	2313.97531577001	1432.57666426364	3195.51305913256	3079.81952933252	2638.7835300762	2303.81984231467
EFEMP1	27614.8697278155	-0.238145927182402	0.165488886906297	10.7189300926763	0.00470342154728142	0.0772174318696159	26909.3697811856	36337.8643482403	34831.5483670721	21844.7850922376	23193.345000668	22262.011432912	24998.7233990245	25119.3835308262	33036.7965981727
PBK	5537.15547094941	0.568366702235577	0.198655024533777	10.703189057859	0.0047405859682147	0.077661803992595	3920.28481947235	5175.56498991747	3415.53592874192	5919.01819078127	5871.90313574211	6976.74442101639	6915.65558324413	5252.78544091342	6386.90672871562
RRP15	1511.50161655784	0.809616860924731	0.246032751501916	10.6987847936825	0.00475103686759952	0.0777502129088122	1261.47778844407	1197.05656857377	843.562614220481	1349.57515256034	1589.20293677838	1573.23370207589	2297.04135786567	1567.66687630266	1924.69755219932
UQCRB	6635.54269309661	0.142534472831084	0.230167190725439	10.6958575868686	0.00475799559251	0.0777813455893532	7620.61966557496	8224.08167839767	5713.01664657257	4308.10912139566	4882.30986848987	5173.3734147999	10631.0642261608	6927.83933391832	6239.47028255966
TSC22D1	4757.65986765149	-0.341269709042185	0.175159164337374	10.6877468400886	0.00477733021929291	0.0779907456943961	5471.79468064416	6601.80485722135	5296.81445728125	3657.69970899844	3686.25469655911	4391.4724921255	5316.64718170075	4297.31634358844	4099.13439074447
KLF6	13149.5622894598	-0.225422274670113	0.240773798392245	10.6862342083947	0.00478094475653744	0.0779907456943961	14481.1180996516	8078.23776102397	13300.6168803018	19680.0041394312	19132.9275419904	13000.8713125983	11546.5355634461	8876.40887630154	10249.3404303934
TSPAN10	335.210122977296	-1.15942836476613	0.388671166395479	10.6798899052449	0.0047961347176685	0.0781525607412334	543.405816560524	525.606325600035	466.414249661588	220.378601501906	276.073581351744	298.046672575528	198.482214417519	323.996725605878	164.486919520943
FOPNL	1716.33840263539	0.425579660466257	0.226702159166377	10.6778516214223	0.00480102515117114	0.0781525607412334	1471.72408651808	1095.72345715179	1277.61798053234	2512.90113305491	1896.12714756485	2029.73556766625	1449.58920642009	1701.67118774305	2011.95585706714
NACAD	487.441068134784	-1.22160370533503	0.384769507071056	10.6574831254602	0.0048501698077905	0.0786893813089118	989.774880163811	475.413289101293	723.053669331841	420.27954534213	339.356923781944	500.831592207611	364.627438845668	335.92861635057	237.703658088191
PCDHGA8	354.647557187297	0.732834619194679	0.822647046744867	10.6537854145581	0.00485914536537567	0.0786893813089118	154.180618587609	160.049493741272	59.1386488805363	1836.16330366411	145.551687589458	215.989519049987	258.695919914969	205.595655908546	156.463167349189
ITGA6	930.189867393621	0.352154831173854	0.282879816637687	10.6537198096797	0.0048593047598102	0.0786893813089118	738.557508618965	649.668359210134	628.208666410226	936.12149310544	1240.35351163191	1604.35882927523	1025.86313069729	746.20209041807	802.37521717533
USP33	2134.32704567336	-0.289299805366757	0.17487606818384	10.6528318433367	0.00486146268835524	0.0786893813089118	1943.96961757663	2127.04830143726	2260.65854022579	2339.32860620828	2388.94617674002	2968.20531201008	1641.38100911567	1774.1803699608	1765.22547778572
WDR5	2527.37891782293	0.46653713988851	0.145162931499513	10.6524044930313	0.00486250157312568	0.0786893813089118	2145.59042649889	2230.27548970826	2101.09577060472	2468.04531151028	2405.55805412795	2444.73726365749	3086.50994105446	2679.16839105824	3185.42961218606
PRIM1	2099.61512946373	0.421819109688305	0.267188301915989	10.6515025577233	0.00486469489857473	0.0786893813089118	2293.30192822269	2258.6866424434	1604.55428472097	1704.52121869615	1197.63725549152	1589.26785851191	3495.74012471305	2716.7997387915	2036.0271135824
RUNX1T1	2353.80267207217	-0.531555860364702	0.212820518230404	10.646774935841	0.00487620771930645	0.0787261971702513	3053.42315972104	3306.11113994545	2711.4512599944	1861.51659410238	1853.41089142446	2121.22457791887	2650.51811050811	1731.95983347958	1894.60848155525
ATP9B	700.534842138183	0.357159020685669	0.323578517228471	10.646021475739	0.00487804507936199	0.0787261971702513	342.863193782235	424.273214178047	694.042256673464	904.917443335258	1072.65265419188	995.060884706271	580.950751188357	603.019401481761	687.033779706376
PITX1	1425.23624279037	-0.710338885415526	0.254433169356008	10.6442678324572	0.00488232413056099	0.0787261971702513	1953.67329287236	1857.14235045346	1943.76464811121	1533.87407151548	916.026381677134	1106.35679408574	971.224768301457	1367.57824689167	1177.4856312048
TTL	2672.42834697311	0.434907565697431	0.176458567964504	10.6331144275937	0.00490962745992382	0.0790835593884901	1924.56226698519	2312.66783264016	2054.2311809258	2968.2852343885	2690.33309506385	3596.36697003319	2715.19209048685	2972.87647092759	2817.33998130688
HSPA8	86079.1725959843	0.676690844957362	0.209388656782788	10.6294014427091	0.00491875061210913	0.0791476366799945	69585.0555456342	68923.5624585935	55817.957954716	83085.6581458844	92800.2754232049	93872.440447546	138226.136312497	73995.161534335	98406.3055414468
TYMS	9913.51899177732	0.392019397930529	0.220888902947009	10.6258342189908	0.00492753158262665	0.0792060797654606	5821.12699129021	8708.01831331951	7982.60177530862	13108.6262831421	12383.7590718096	11676.6386281172	7865.69404775945	8682.74511113769	12992.4607041115
COL1A2	229893.075743272	-0.611322228574453	0.207349294510998	10.6186962346804	0.0049451493242796	0.0794062965087611	216409.210072941	310551.893125114	354462.555683606	172563.270861879	232067.136067564	206007.785075725	155722.678033988	201874.741671701	219378.411096928
LYST	797.12066600687	-0.938197306744909	0.311745308383554	10.6161544919362	0.00495143796816893	0.0794243694101591	1355.2799829694	669.55616612473	856.952496985885	998.529592645802	936.593467966949	853.583033800166	495.090467423475	535.099408011974	473.401378133444
SPDL1	4118.27470822541	0.526560579803211	0.210722314785441	10.5898927633867	0.00501688336506944	0.0803040848112878	3515.96501548386	3144.16756935517	2548.54101968198	5815.65477591754	3837.34367661121	4936.63381095035	5028.95947765737	4013.7044789646	4223.50254940664
SIK1	37.4196050144118	7.86787453456724	2.19538439807751	10.5888990618503	0.00501937662676153	0.0803040848112878	0	0	0	94.5872758658621	107.581682131339	0	14.4958920642009	45.8918874795861	74.219707588718
TNS2	1754.25122899307	-0.910613127466317	0.327814699378224	10.5862847917181	0.00502594191988799	0.0803040848112878	2857.19328151863	2276.68037250898	2482.70742941874	688.439348054625	1616.09835731121	1815.63241996168	1282.32891337161	1395.11337937942	1374.06755941275
ZNHIT3	2926.0751531996	0.432060281382062	0.157332402084433	10.5857993213999	0.00502716204077684	0.0803040848112878	2457.18622210602	2072.120072816	2526.22454840631	3094.07656002454	3202.13712696808	3465.26416152686	3293.91270443456	3316.14778927489	2907.6071932391
TMEM25	486.198130581212	-1.52104303060366	0.515125097470793	10.5749973455429	0.00505438713730131	0.080636382651428	781.684954377737	1225.46772130891	467.530073225372	243.781638829542	255.50649506193	539.502204788613	313.334282310803	385.491854828523	163.483950499473
KCNK15	317.523584273291	-1.40123951824025	0.44166962962736	10.5733910297504	0.0050584482388759	0.080636382651428	538.014885840677	355.139409189213	598.081430188066	250.607524716769	230.19315808985	320.683128720504	258.695919914969	114.729718698965	191.56708310061
NIFK-AS1	277.660125466039	-1.27948157255174	0.472715380160852	10.5684026122419	0.00507108081234477	0.0807540746752583	429.118085299778	443.213982668138	499.8889565751	176.497906512588	162.954606757763	221.648633086231	212.97810648172	90.8659372095805	261.774914603451
LDB1	1560.30252638185	-0.846701546513772	0.276871574951445	10.5542558601314	0.00510707763337851	0.0812432008627318	1883.59119351435	2093.9019565796	2414.64219202794	865.912381122532	1741.08295861086	1489.29017720493	1205.38917856932	1211.54582946107	1137.36687034603
NXPE3	1371.03851236534	-0.298171396595201	0.30179216691985	10.5314521592646	0.00516564099963186	0.0820899333650174	1818.9000248762	1862.82458100049	1636.91316807069	595.8023252994	1104.29432540698	994.117699033564	1866.62487042094	1085.80205776701	1374.06755941275
PAIP2	7612.11718774438	0.0785990744998695	0.154074326998517	10.5246747527458	0.00518317551698264	0.0822835799563921	8429.25927355193	8716.54165914005	7180.32463294814	5535.79345454123	5959.70877336402	6997.49450581595	9412.29422414765	8191.70191510612	8085.93625108438
CBFB	1947.43314032105	0.74993597708006	0.320603602744688	10.5165763799992	0.00520420570950681	0.0825322643601476	1547.19711659594	802.141545555369	1353.49398286963	2325.67683443383	1702.32191137236	3569.95777119738	2178.84408411142	2008.22899610669	2039.03602064681
PRDM15	222.121324049036	0.65067359175226	0.540206947766444	10.5127594329577	0.00521414728189635	0.0826047658469738	105.662242108991	178.990262231363	56.9070017529689	373.473470686858	422.41631072158	324.455871411334	227.473998545921	121.154582946107	188.558176036202
ARRDC1-AS1	912.743721303366	-0.862282526581141	0.328464463077961	10.5053936064396	0.00523338593946307	0.0828242550481074	1150.42461561524	1209.36806809233	1598.97516690205	704.041372939716	950.041178233366	424.433552718315	702.49323080358	761.805332161129	713.110974264574
PINK1	7019.41559885662	-0.381192325093034	0.180944873078672	10.4832306842041	0.00529170201918979	0.083593802403169	7762.94023657891	8219.34648627515	9895.12336363389	6097.46635040449	5761.15728648927	5571.39776868241	5267.58416240653	6774.5604297365	7825.1643055024
BSG	39648.8783066351	-0.306111604608191	0.151455984442091	10.4827857489723	0.00529287938247979	0.083593802403169	41841.1696890163	47392.6438774821	52087.7597809871	30404.4459948204	32534.7573851458	38276.3609698103	34089.8778605191	37290.8299281621	42922.0592737728
TRAF3	751.379064657682	1.00898662437104	0.404939544187138	10.4796325183676	0.00530123079886311	0.0836398291065756	533.7021412648	284.111527351371	415.086365727538	668.936816948262	1552.81501488101	827.17383496436	769.397348022969	669.103719452365	1042.08481330646
DAAM1	666.940872354195	-1.27192455827018	0.469185097256808	10.4479744343262	0.00538581185646226	0.0848077437997584	1153.65917404714	1039.84819010602	1086.81215112533	347.145053693267	766.519485185789	249.944203267452	596.561711872881	511.235626522589	250.74225536729
LGMN	3491.57226720587	-0.329235841870401	0.231834959926615	10.4478001049463	0.00538628132954326	0.0848077437997584	2490.60999256907	4088.36487858622	3459.05304772948	5087.23523909487	4743.08651514343	3565.24184283384	2589.18933639034	2396.47436418399	3004.89518832161
HIST1H1D	739.740750804102	-0.975059064947591	0.30250463378822	10.4377958026318	0.00541329182189151	0.0849974296576732	1186.00475836622	807.823776102397	863.647438368587	612.379476739808	945.294927551101	789.446408056065	395.849360214716	539.688596759932	517.532015078088
COBLL1	524.600200710348	-0.578179113248558	0.341243975565652	10.4370191328141	0.00541539440030368	0.0849974296576732	626.426149646159	440.372867394624	449.676896204833	606.528717407899	914.444298116379	667.775456276815	430.416487444733	280.858351375067	304.902582526625
MLPH	1568.23349240858	-0.639769795185188	0.2175189936149	10.4352689378238	0.00542013547252627	0.0849974296576732	2066.88283798913	1845.7778893594	2150.1920074112	1500.71976863466	1246.68184587493	1411.94895204293	1597.89333292306	1208.7923162123	1085.21248122963
PTPN1	1786.46042054444	0.25453141627353	0.202432229984954	10.4338684159775	0.00542393231082944	0.0849974296576732	1445.84761906282	1546.51374721596	1287.6603926064	2625.0406869165	1979.97757628486	2086.32670802869	1707.17005771473	1508.0074225792	1891.59957449084
MAP3K20-AS1	29.8535838778868	-0.695741399175334	1.85838532539123	10.4331224729436	0.00542595566039362	0.0849974296576732	71.1602855019733	68.1867665643289	26.7797655308089	0	0	0	40.1424703316331	62.4129669722371	0
CDCA5	2931.68919233935	0.404041756415569	0.216088678624209	10.4247996384303	0.00544858237285549	0.0852650484655504	2400.04235647565	2563.63301513387	1718.3682882269	3705.48091020903	3246.43546666922	3907.61824202662	3215.85790101194	2410.24193042786	3217.52462087307
GALNT15	978.375003953461	-0.999192383340586	0.354703856043518	10.4163383686938	0.00547168216436251	0.0855395190390127	1579.54270091501	1616.5945906293	1147.06662356965	487.563277659083	821.101368031835	980.913099615661	504.011016386061	706.735067185626	961.847291588926
CTNNB1	2363.78421951728	0.208416571560955	0.200672881069084	10.4101928243302	0.00548852125520024	0.0856057667070625	1926.71863927313	2056.02041959942	1764.11705434204	3519.23173814326	2843.0041586767	2523.96486016491	2246.86326995113	1901.75981715405	2492.37801835087
TWISTNB	3163.48622305977	0.573178288889559	0.1903563692088	10.4100318153664	0.0054889631235464	0.0856057667070625	2903.55528570931	2854.37381145677	2209.33065629174	2638.69245869096	3173.65962287449	2836.15931783105	4609.69367641587	3585.07424990526	3660.83692836244
TUBB3	7118.19229232183	-0.0871357436469616	0.390263164854678	10.4087017463054	0.0054926146876338	0.0856057667070625	8010.92304969185	8369.92559577138	10542.3010306284	2243.7662037871	7317.13646849179	2234.40685864375	8738.79277747247	6192.65129649535	10413.8273499143
ATP6V0B	12952.4792704241	0.49379726474269	0.159228633726604	10.4038612119731	0.00550592438263044	0.0857263509898827	11152.7574732184	9116.19187428098	11056.6956935327	16132.4937311837	12761.8770428301	12243.4932174143	13391.9741300809	15594.0633655634	15122.766905712
ID4	462.382226065554	1.05661202095753	0.334885674724817	10.3992056348561	0.00551875593919335	0.0857968571873579	335.31589077445	282.217450502361	234.322948394578	588.976439412172	401.058182651388	547.99087584298	473.904163637336	704.899391686442	592.754691688275
ZNF638	2133.34495566252	-0.0976480211585355	0.245791873913724	10.396828260666	0.00552531991364205	0.0857968571873579	2519.72101845624	2945.28950020921	2126.75971257174	1490.96850308148	1114.57786855188	1907.12143021429	2566.88796398387	2450.6267914099	2078.1518124841
C20orf24	11618.701710723	0.43571795704113	0.142682642284318	10.3961533018057	0.00552718491013922	0.0857968571873579	9903.13973235795	9653.16266097507	9177.64881212097	13806.8168967499	12376.6396957862	10784.384981736	14471.3605545537	12252.2161192999	12142.9459429271
ZNF486	301.939060222472	1.3959146137812	0.458703976297682	10.3863514760784	0.00555433964891696	0.0861314584871871	230.731834809429	95.6508808749614	225.396359884308	254.508030938041	261.043787524572	199.012176941254	606.59732945579	389.16320582689	455.347935746999
TEX264	3623.3048602966	-0.449408398987201	0.175693192745994	10.3842391315873	0.00556020908731973	0.0861356459116208	4337.54285718846	3441.5376346496	3886.41347265864	4448.52734536147	3713.94115887232	4239.61959881961	2511.13453296772	2766.36297726945	3264.66416488212
MIAT	59.9620902198194	-4.18146931377621	1.24999027799791	10.3808130946076	0.00556974199098285	0.0861455158350152	14.0164198716008	164.784685863795	66.9494138270223	103.363414863726	113.910016374359	63.1934400713935	3.34520586096943	10.0962152455089	0
IQGAP3	445.634513303114	-0.0662698117668617	0.465867383599121	10.3799858268546	0.00557204630149126	0.0861455158350152	357.957799797805	300.211180567948	278.955890945926	508.040935320765	1240.35351163191	430.092666754559	278.767155080786	243.227003641806	373.104475986528
PLEKHA5	1321.58154179884	-0.862810924580242	0.291737381318783	10.3645593770063	0.0056151909260962	0.0867253835503392	1607.57554065822	2454.72359631584	1436.06492658963	894.191051226758	1257.75643080021	1219.53907481062	1101.68779687927	789.340464648881	1133.35499426015
FAM50B	680.757158776892	-0.322429388168233	0.383509847818332	10.3576212288689	0.00563470426637092	0.0868397793859763	1055.54423494594	558.752670457695	1141.48750575073	269.134929267814	440.610271670262	457.445051263073	937.772709691763	602.101563732169	663.965492212585
HYOU1	2307.17987315831	0.557644621310108	0.289977099794194	10.3559204540567	0.00563949798588658	0.0868397793859763	1457.70766664648	1244.408489799	2027.45141539499	2258.39310211687	3997.13411624746	2819.18197572232	2051.72626139458	1977.94035037016	2930.67548073289
LBH	2485.15143816071	-2.05596239688128	0.730180113426048	10.3542621493513	0.00564417592800486	0.0868397793859763	1789.78899898903	4992.78657398808	7949.12706839511	516.817074318628	2157.17093508942	1417.60806607917	2040.57557519135	767.312358658679	735.176292736896
GJA1	4041.14935944803	-0.325234839974798	0.253623591006686	10.3539069560288	0.00564517840382086	0.0868397793859763	3209.76015059658	4493.69732427418	3683.33358405001	5447.05693800728	3830.22430058781	6616.44749404217	3491.27985023176	2292.75869848012	3305.78589476236
SMARCA1	2132.38163339741	-0.394453365095651	0.223941701469886	10.3464928336063	0.00566614426256315	0.0870752219690399	2419.44970706709	3087.34526388489	2595.4056093609	1242.31123147534	1810.69463528408	1871.28037465141	2224.56189754467	1798.04415145018	2142.34182985813
NEXN	6080.31008001478	-0.383647154366514	0.288420894224258	10.3419994014609	0.00567888879125592	0.0870970551105582	7683.15446192518	10124.7877963783	6094.62830538659	4639.65215020383	4453.56522352527	3403.95709280088	9029.82568737681	4674.54765867064	4618.67234386549
SGSM2	847.053471897774	-1.32178307488165	0.433779724626451	10.334448118383	0.0057003707682739	0.087339445745376	797.857746537277	1024.69557531394	1432.71745589828	578.250047303673	838.50428720014	1649.63174156518	364.627438845668	590.169672987477	347.02728142833
NAB2	3093.75838443995	0.472695718334847	0.172315164314402	10.3240045214436	0.00573021480759428	0.0875077297701965	2208.12522284911	2346.76121592232	2761.66332036467	3171.11155789468	3615.85197810551	3588.82148465153	3061.97843140735	3843.90449529013	3245.60775347421
HMGB3	4339.65211094412	0.456023680090867	0.162536991663521	10.3237132760954	0.00573104931755794	0.0875077297701965	3882.54830443342	3290.95852515338	3233.65668784518	5012.15049433537	4980.39904925668	4380.15426405301	5255.31840758297	4120.17365791724	4901.50960791979
HSPA9	12540.0901216903	0.311875484044052	0.121311258925706	10.313544205395	0.00576026324709801	0.0878197517642306	10092.9004936965	10168.3515639056	11716.1474197289	13834.1204402988	13847.9774072884	13508.3052045149	12695.056242379	12597.3231131464	14400.6292102542
ANKLE2	2952.86346789327	0.36870746712153	0.141724063636769	10.3114424201398	0.005766319847138	0.0878250477312118	2353.68035228497	2471.77028795692	2487.17072367388	3112.60396457559	3073.19731676655	3635.03758261419	3218.08803825259	3138.0872658541	3086.13567906061
CNIH3	477.687787500241	0.568415519559077	0.490368885056645	10.2987548130243	0.00580301652268221	0.0882548014926435	118.600475836622	311.575641662003	368.221776048622	624.080995403626	986.429100130731	706.446068857817	398.079497455362	536.017245761566	249.739286345821
PKN3	483.910945975206	0.531471546511012	0.524322934915488	10.2977232190169	0.00580601047328579	0.0882548014926435	134.773267996162	332.410487001104	321.357186369707	1281.31629368807	356.759842950248	788.503222383358	457.178134332489	368.970775335872	313.929303719848
TATDN1	3044.53103132764	0.564909805160161	0.259511912313163	10.2955864716427	0.00581221677683787	0.0882619256447156	3012.4520862502	3082.61007176237	2133.45465395444	1929.77545297465	2199.09614944942	2869.17081637581	5308.84170135848	3232.62455406204	3632.7537957613
LAMB2	15659.4175850684	-0.550522614312117	0.181435112559444	10.2783567644239	0.00586250447307632	0.0889377774253777	18617.0401479178	18199.2374037043	21141.5090630098	11488.9410747586	16549.3850872775	15368.2673510938	10961.1245377765	15002.9758548263	13606.2777452507
BCR	1397.63469787189	-0.788435185087014	0.37173699962584	10.2722438275455	0.00588045044464977	0.0891221371330517	1846.9328646194	869.381273695194	1601.20681402962	2054.59165205538	2285.31970351057	1421.38080877	954.49873899661	499.303735777897	1046.09668939234
PPIG	5059.3554955651	0.277426751394593	0.257780692034885	10.2690865951723	0.00588974074988995	0.0891750806649185	6087.43896885063	5621.62008785912	4016.96482962134	4141.36248043625	2914.98896069105	3689.74235163122	8683.03934645631	5154.57680170711	5224.46563283286
PAM	7782.69602000099	-0.540905356344214	0.17822935751839	10.262490566508	0.00590919726559416	0.0893816927597197	8815.24991309294	10130.4700269254	9752.29794746958	6547.97481896149	6571.18406959582	8502.8188394569	5351.21430893076	7120.58526133258	7252.46899424351
ODF2	2108.22255103352	-0.111804395724356	0.208742830989266	10.247224851072	0.005954473902795	0.0899605009631942	1662.56303400065	2019.08592104374	1992.8608849177	2585.06049814846	2963.24250929408	2498.49884700181	2024.96461450683	1382.26365088513	1845.46299950326
ERVK3-1	4083.39482689453	0.355120032797044	0.207952383677389	10.2456516650137	0.00595915949304394	0.0899605009631942	3430.78831011029	2899.83165583299	3171.17056827329	6194.97900593631	4818.2354842793	4082.10759147748	4522.71832403067	4323.9336383266	3306.78886378383
CDKN1A	22064.5321735782	-0.873063322595602	0.292242684424544	10.2432403884978	0.00596634841646378	0.0899807232259434	26676.4815740882	30008.8065572763	34823.7376021256	21043.231063766	9797.8434917556	26268.6641705729	13278.237130808	18932.2392608284	17751.5487109827
AIMP1	4921.77990517823	0.418529765303594	0.236702507340766	10.2409427264934	0.0059732066812339	0.0899959239739678	4849.68127557388	5357.39636742234	3950.01541579431	3915.13311960244	3940.17910806028	3359.62736618364	8650.70235646694	5418.91407358953	4854.37006391074
FGD4	442.220196331274	-1.20118778963735	0.370934111437329	10.2376336848561	0.00598309765619758	0.0900567429014554	491.652881649997	870.328312119698	469.76172035294	485.613024548447	461.177357960077	404.62665359146	224.128792684952	248.734030139357	323.958993934539
HDAC5	2215.82925993574	-0.711657751497045	0.343045568725636	10.234596641432	0.00599219002162394	0.0900822501455833	2384.94775046008	3043.78149635768	4117.38895036187	1412.95837865602	2151.63364262677	1003.54955576064	1283.44398199194	2440.53057616439	2104.2290070423
IL13RA1	7130.16186701881	0.259691344787537	0.277368950126948	10.2331572248907	0.0059965042026313	0.0900822501455833	6425.98941805698	9534.782857912	6586.70649701521	4085.78026678312	5046.84655880839	5494.99972919311	13108.7467005189	7672.2057488372	6215.3990260444
ABHD12	5847.79403950138	-0.168993534791206	0.189573407508393	10.2251599327419	0.00602053010414704	0.0903549410654575	4802.24108523923	4957.74615228142	6580.01155563251	6671.81589148689	8677.72833074107	6408.00346037384	4435.74297164546	5115.10977847467	4981.74712963733
SLC39A11	491.606319980748	-1.24203575957875	0.444851595742028	10.2176209122878	0.00604326738122287	0.0903899221896079	581.142331599449	860.857927874653	913.859498738854	226.229360833815	460.3863161797	385.762940137313	314.449350931126	197.33511616222	484.434037369605
FAM105A	196.949997820854	1.87532894849863	0.793161422797307	10.217552085718	0.00604347535348352	0.0903899221896079	47.4401903346489	39.7756138291919	72.5285316459408	520.717580539901	466.71465042272	39.6137982537094	225.243861305275	178.978361170386	181.537392885918
LRIG3	725.178926963953	-1.44466681076083	0.450468797778095	10.2170934382545	0.00604486142472751	0.0903899221896079	1478.1932033819	977.343654088715	885.963909644261	950.748391435212	297.431709421937	709.275625875939	491.745261562506	457.083199296677	278.825387968427
LYPD6	551.165065771855	0.263735918296988	0.470787942950884	10.1995477699265	0.00609812528745824	0.0910752051426894	915.380036229929	516.13594135499	457.487661151319	127.74157874668	262.625871085327	413.115324645826	851.912425926881	606.690752480128	809.396000325614
GRK3	119.702716344275	-0.202325435071871	0.500387070753856	10.1956882892268	0.00610990444758909	0.0911626189304199	173.587969179056	158.155416892263	157.331122493502	72.1593650935443	41.1341725796295	49.9888406534904	126.002754096515	150.525390933042	148.439415177436
NOP16	7520.61882051063	0.666447497299532	0.20815092666916	10.1904679951831	0.0061258730275913	0.0912363230258218	6857.2638756447	5439.78871035424	5022.32186059045	9802.94726061352	6496.82614224033	6577.77688146117	9865.01208399884	9521.64881426452	8101.98375542789
SEC14L2	1135.91099663791	0.916642463804905	0.318156270556178	10.1859841171322	0.00613962226811731	0.0913402411513042	514.294790673353	703.649549406894	923.901910812907	889.315418450168	1566.26272514743	1582.66555880296	1497.53715709398	1264.78041893739	1280.79144041612
XPC	3426.87959705756	-0.644731940516068	0.22433943884534	10.1833476284479	0.00614772112740004	0.0913723614519757	4427.03230713792	4183.06872103668	4706.54379203967	2593.83663714632	3668.06073561042	2745.61349325114	2767.60031564204	2193.63222152421	3556.52815012965
HSPH1	7144.45826679402	0.642679447760649	0.200720504314743	10.1758385801727	0.0061708462795701	0.0916275369870916	6079.89166584284	6360.31005897268	4348.3644280651	6974.10512363553	6212.05110130444	8112.33997095606	10312.1546007484	8111.85003089164	7789.05742072951
LDB2	534.42127745092	-1.3406814122185	0.420013763559505	10.1717993152914	0.00618332171455872	0.0917242410174125	645.833500237606	887.375003760781	657.220079068602	344.219674027313	900.996587849962	509.320263261978	230.819204406891	268.926460630374	365.080723814775
B2M	39246.3935942657	0.215283460678193	0.273185464454541	10.1684836916701	0.0061935809999585	0.0917879157248184	37350.5243993842	37495.1453029849	14946.4566368827	55312.1035973123	53411.1410110882	50458.5471184987	34829.1683557934	35144.007431867	34270.4484945798
KIF1BP	3417.85323109254	0.251953589379342	0.183379911215391	10.1658580731609	0.00620171732997055	0.0918200362723166	2547.75385819944	3072.19264909282	2723.72531919602	3564.0875596879	4509.72918993207	4405.62027721611	3677.49630982572	2794.81594750679	3465.25796917595
CARS	5167.41919977826	-0.434499005831925	0.175205292322833	10.1553275962486	0.00623445696590948	0.0922160110640246	6609.28106253176	6647.26270159757	5784.42935465472	3917.08337271307	5480.33745445526	3978.35716747967	4773.60876360337	4402.86768479149	4913.54523617742
PITRM1	4301.48943174276	0.162382815660547	0.252331507378487	10.1527277256342	0.00624256662651604	0.0922272060698598	3286.3113668184	3496.46586327087	3402.14604597652	5901.46591278554	7544.95650124051	3684.08323759497	3183.52091102257	3826.46557804789	4387.98946892758
SNRPF	7586.34862691184	0.377045377736643	0.170372928708659	10.1511910355995	0.00624736491461331	0.0922272060698598	7843.8041973766	7295.03698395869	6167.15683703253	6145.24755161508	6986.481004294	6168.43429950617	10664.5162847705	9330.73856234944	7675.7219213035
GPR180	1946.5996624294	1.11843063804028	0.347571190737125	10.149323885643	0.0062532000215084	0.0922272060698598	1195.70843366195	1561.66636200803	874.805674006424	1742.55115435356	1544.90459707724	2712.60199470638	3211.39762653065	3115.1413221143	1560.61979740602
ARSE	108.723808142169	0.0854726169409081	0.7953769965442	10.145071152044	0.00626651076517127	0.0923349953071165	231.810020953398	89.0216119034294	116.045650633505	41.9304418786811	26.1043787524572	10.375042399781	110.391793411991	272.597811628741	80.237521717533
CA13	35.5339093376506	7.75679524043151	2.22684513410226	10.139086435126	0.00628529049549707	0.0925230848729487	0	0	0	84.8360103126805	49.8356321637819	60.3638830532714	113.736999272961	0	11.0326592361608
ZNF320	92.681655743695	0.19706605623606	1.34295612284306	10.1323491073535	0.0063064992290953	0.092746536941848	106.74042825296	75.7630739603655	199.732417917283	11.701518663818	0	1.88637134541473	376.893193669222	8.2605397463255	53.1573581378656
ABHD11	1380.65525116452	0.591461301950313	0.206358850191997	10.1145314912384	0.00636293362860749	0.0933809304233874	1109.4535421444	1110.87607194386	890.427203899396	1724.99887635784	1487.94958889006	1414.77850906105	1493.07688261269	1753.07010172019	1441.26648385119
RABAC1	14362.2356220317	-0.589422325245786	0.199969039834457	10.1131531378597	0.00636732032557131	0.0933809304233874	22980.4594725615	15767.2427295766	15499.9051245194	15608.8507709779	12311.7742697953	11038.1019276943	13327.3001501022	11254.5264854937	11471.9596675643
ARHGAP32	311.729681770195	0.406656419115009	0.50411052208234	10.1129875996167	0.00636784736489198	0.0933809304233874	278.172025144078	425.220252602551	315.778068550788	92.6370227552258	173.23814990267	169.773421087326	230.819204406891	674.610745949915	445.318245532308
ZMYM6	600.447435233851	0.442289589056954	0.364863387262372	10.1037307764349	0.0063973886954265	0.0936449918761978	299.735748023463	424.273214178047	460.83513184267	972.201175652212	769.683652307299	866.787633218069	758.246661819737	500.221573527488	352.042126535676
HSCB	474.178434359809	-0.474978026826072	0.251570146693918	10.0908612221859	0.00643868719668427	0.0938349891364106	498.121998513813	486.777750195348	450.792719768617	635.782514067444	562.430705848396	600.809273514592	326.715105754681	345.106993846487	361.068847728898
LGALS3BP	6782.737289874	-0.496170378703947	0.198952183904712	10.0907934183392	0.00643890548426418	0.0938349891364106	7466.43904698735	9239.30686946657	8925.47268670585	5941.44610155359	5010.45863691103	6290.10525128542	4629.76491158169	6200.91183624167	7340.7302681328
RPL21	32638.4057377388	0.254271446326943	0.183775671263994	10.0902246600834	0.00644073683497698	0.0938349891364106	35072.3170771771	36637.1284903837	26614.6236433689	26062.2074439886	28100.96820613	23981.4389142575	48431.8904551154	34664.8961265801	34180.1812826476
HNRNPDL	9394.94646333676	0.390060420175681	0.122681260434551	10.0899845846035	0.00644151001287458	0.0938349891364106	8659.99110836136	7415.31086387077	8259.32601912698	9630.34986032221	9318.47217284684	9381.86788642017	11525.34925966	9953.03255657263	10410.8184428499
GPNMB	5864.78469042423	-0.528252657989876	0.180680562358494	10.0873874867749	0.00644988006199123	0.0938680274300957	6158.5992543526	7610.40077931871	7942.43212701241	4794.69727249942	6147.97671709386	5075.28210483834	4241.72103170923	5374.85786160912	5437.09506538433
SEPT1	12.9207689369696	-0.77327372674874	1.67940950919508	10.0871181814263	0.0064507486140658	NA	26.9546535992323	27.4641143106325	18.969000584323	0	0	0	8.92054896258514	22.945943739793	11.0326592361608
SEC31A	9879.45633058957	-0.401445884690331	0.154484523615118	10.0836550677688	0.00646192812806765	0.0939431829889728	11360.8473990044	12845.62918998	11399.2535276143	8072.09762492378	10275.6327271036	8002.930432922	9841.59564297206	8094.41111364939	9022.70931713658
FAM120B	1273.10275267053	0.367464978127833	0.288146171383365	10.081220122449	0.00646980013990084	0.0939431829889728	770.903092938044	1189.48026117774	793.350553850214	1832.26279744283	1938.05236192485	1380.82382484358	1131.79464962799	1480.47229009145	940.784942138074
RNF115	3483.03531394458	-0.128937433132684	0.164960896107991	10.0799331619836	0.0064739646681527	0.0939431829889728	4349.40290477213	3799.51815911233	3832.85394159702	2897.10099585027	2671.34809233479	2838.98887484917	4218.30459068245	3602.51316714751	3137.28709915554
PCNX2	230.770213409628	-1.93590207094761	0.593454875630024	10.0782325193734	0.00647947195939025	0.0939431829889728	609.17517134265	250.965182493711	195.269123662148	279.861321376314	291.103375178917	174.489349450863	136.038371679423	79.8518842144798	60.1781412881497
CBX3	7622.73984636044	0.563147174310554	0.176972645082436	10.0668656863748	0.0065164023431993	0.0943008628837581	6182.31934951992	6131.12676024258	6187.24166118064	6938.02544108875	7551.28483548353	8278.34064935255	10918.7519302042	7093.96796659442	9323.60002357733
CXCL12	9149.15441614406	0.222617359171851	0.14444524839783	10.0577875501959	0.00654604796798854	0.0944784658229857	7259.42730734525	7446.56313187942	8551.67179283831	12091.5692859453	9777.27640546579	10077.9389128782	9653.14904613745	9082.92236995968	8401.87149284717
MGARP	309.931677374489	-1.39479503026902	0.541183117999702	10.0571687481467	0.00654807363529249	0.0944784658229857	629.660708078067	495.301096015889	476.456661735642	346.169927137949	148.715854710968	83.9435248709556	219.668518203659	158.785930679368	230.682874937907
RNF169	495.233368288154	1.18791170660508	0.442013227666508	10.0563547812576	0.00655073913522622	0.0944784658229857	195.151692058442	287.899681049389	278.955890945926	958.549403877757	612.266338012178	387.649311482727	690.227475980025	364.381586587913	682.01893459903
UTRN	2955.07993477685	-0.641822931928661	0.20843509352376	10.0555907531858	0.00655324208757237	0.0944784658229857	3559.09246124264	3758.79550685863	3846.24382436243	2099.44747360001	3036.80939486919	3139.86510444282	2677.27975739587	2466.23003315296	2011.95585706714
PAFAH1B1	4148.50765709751	0.405630730381895	0.199013053990635	10.0517603779629	0.00656580480177083	0.094570950623259	4009.7742694218	2826.90969714614	2806.29626291602	5723.99287971764	4488.37106186188	4707.43969248246	4715.62519534657	4073.36393268806	3984.79592229698
RNF215	96.4546019404811	0.870541954870168	1.23447568891888	10.0459476053157	0.00658491532487924	0.0947202951222545	11.8600475836622	35.9874601311736	251.060301851334	7.80101244254533	0	15.0909707633179	189.561665454934	144.1005266859	212.629432551462
C12orf49	1384.3310825814	0.829976117215921	0.260216192455909	10.0431895604626	0.00659400233494425	0.0947202951222545	1239.91406556469	794.565238159333	961.839911981553	1424.65989731984	1662.76982235349	1049.7656537233	1717.20567529764	1734.71334672835	1873.54613210439
PLAT	4359.80584154016	-0.472183820388207	0.22037288457989	10.0429944084521	0.00659464578274293	0.0947202951222545	3849.12453397038	4777.80885162555	4962.06738814613	3708.40628987499	5827.60479604097	6317.45763579394	3187.98118550387	3468.50885570712	3139.29303719848
MEX3C	420.653175911386	-1.71790918575036	0.791889257044273	10.0176833196675	0.00667863495857735	0.0958371656416002	325.612215478726	438.478790545615	412.854718599971	388.10036901663	648.654259909542	1213.87996077438	298.838390246602	29.3708079869351	30.0890706440749
CALHM2	3422.59536408817	-0.51776815880117	0.184732161196051	10.0041844981608	0.00672386427309543	0.0963962759674063	4423.79774870601	4005.02549722982	4310.42642689645	2457.31891940178	3291.52484815074	3417.16169221879	3325.13462580361	2936.16296094392	2636.80555744243
ZBTB47	754.968448402539	-0.684237400082847	0.320748750950137	9.99390477405295	0.00675851297642651	0.0967884737453447	1485.74050638969	804.035622404379	897.122145282098	546.070870978173	582.997792138211	495.172478171367	803.964475252986	571.812917995643	607.799227010312
KIFC3	2616.92548235523	0.30001457750198	0.199527901729342	9.992339413324	0.00676380480246022	0.0967884737453447	2074.43014099692	2031.3974205623	2127.87553613552	2637.71733213564	3740.04553762478	3267.19517025832	2120.86051585462	2699.36082154925	2853.44686607977
GATAD2A	1820.43708739126	0.517794811327922	0.21836443862062	9.97886561183458	0.00680952571978865	0.0973521692820714	1879.27844893848	1362.78829286207	1646.95558014475	1559.22736195375	1370.08436361381	1567.57458803964	1978.13173245326	2800.32297400434	2219.57044451126
PDCD4	1644.7159716305	-0.712223497674059	0.272101339814668	9.97260343740695	0.00683088035286511	0.0975667896639963	1815.66546644429	2378.96052235548	2507.25554782198	884.439785673577	1453.93479233383	1671.32501203745	1381.57002058037	1273.04095868372	1436.25163874384
ERCC6L2	1004.01073753561	0.479122573791417	0.327139910129122	9.96895546004963	0.00684335117115223	0.0976542403208115	801.092304969185	733.007740566536	502.120603702667	871.763140454441	1825.72442911125	1463.82416404183	942.232984173056	1008.7036868013	887.627584000208
C22orf39	1001.20831442432	-0.395179455425254	0.254527637882713	9.96413298227576	0.00685987203548387	0.0977103210612525	999.478555459534	870.328312119698	1048.87414995668	1593.35679138988	1305.21893762286	974.310799906709	773.857622504261	690.213987692975	755.235673166279
LRRN4CL	555.239877294213	-1.24333240894389	0.391068473346109	9.96410009522016	0.0068599848369078	0.0977103210612525	650.146244813484	910.10392594889	849.141732039399	526.56833987181	403.43130799252	639.479886095594	399.194566075685	191.82808966467	427.264803145863
TMEM106C	5005.55511035786	0.153566070123021	0.224081281450411	9.96114564744312	0.00687012605896735	0.0977642452961098	3825.40443880305	4579.87782090409	3778.17858697162	8164.73464767901	5723.97832281152	5426.14717508548	4229.45527688568	5616.24918975174	3705.97053432855
EZH2	1552.47171331561	0.527206799036157	0.18930316264294	9.94985874028919	0.00690900690438054	0.0982266665527595	1120.2354035841	1327.7478711554	1148.18244713343	1707.44659836211	1889.00777154145	1595.87015822086	1884.46596834611	1767.75550571366	1531.53369578341
TERF2IP	6278.66400605969	-0.207646296650328	0.134787163815489	9.94383654773353	0.0069298419417635	0.0983824553212347	6498.22788970293	7330.07740566536	7818.57571143242	5809.80401658563	5349.02451891259	4957.38389574992	6290.10208724285	6434.96046238756	6019.82006685791
PLD1	162.167189648754	-1.68605857941782	0.626466952027323	9.94299578191659	0.00693275574128703	0.0983824553212347	250.139185400876	343.774948095158	295.693244402682	38.0299356574085	134.477102664173	120.727766106543	130.463028577808	89.030261710397	57.1692342237422
MGAT5B	27.2181287989632	-1.14245247452109	1.91466707299421	9.93852398153611	0.006948274033379	0.0984610392015578	51.7529349105261	95.6508808749614	21.2006477118904	0	0	0	0	20.1924304910179	56.1662652022731
MSRB2	2660.83448377739	-0.525421658745644	0.178211566399856	9.93771226442783	0.0069510946221733	0.0984610392015578	3748.85322258123	3074.08672594183	2973.66979748357	2550.93106871232	2695.87038752649	2097.64493610118	2369.52081818668	2197.30357252258	2239.62982494064
TENM2	230.640623896191	-1.60721794607502	0.535354060818169	9.92851452285088	0.00698313542747005	0.0988238935425683	429.118085299778	195.089915447941	286.766655892412	425.15517811872	278.446706692877	162.227935705667	111.506862032314	109.222692201415	78.2315836745946
GRWD1	6688.02643610098	0.444314484916575	0.144470901841139	9.92570917361667	0.00699293736714084	0.0988716502929481	6060.48431525139	4756.97400628645	5831.29394433364	7467.51916062652	6734.13867635358	6690.95916218605	7089.60628801454	7848.43059675881	7712.83177509785
UBE2T	4746.6984323029	0.576426476739945	0.253984968499499	9.92224216087484	0.00700507018173555	0.0989522448169312	4044.27622602882	2695.27135614	3380.94539826462	8140.35648379605	4595.16170221284	4774.40587524469	4470.31009887548	5567.60378902338	5051.95496114017
GCDH	1043.92990716888	0.158222908366501	0.273801564626208	9.91642994042984	0.00702545729705393	0.0991090088001009	684.648201420501	1055.94784332259	697.389727364815	1592.38166483457	1546.48668063799	1096.92493735867	928.852160729178	882.042077357645	910.695871493999
EMG1	6568.70735104833	0.51433744748763	0.177860999114211	9.91540646468835	0.00702905340966717	0.0991090088001009	5228.1246121071	5096.01376225908	5166.26310031855	8798.56690863581	7116.21185627591	5587.43192511844	7614.80360818674	7028.80148637341	7482.14890015995
GALE	2476.90627205329	0.0103667088484672	0.215677991193275	9.90834463693298	0.00705391626035945	0.0993550117241077	2362.30584143672	2157.35353102141	1844.45635093446	3113.5790911309	3558.89696991833	2846.53436023083	1654.76183255954	2506.61489413499	2247.65357711239
COL1A1	358695.936365034	-0.53825044188709	0.210534000613516	9.9041843301531	0.00706860476005053	0.0993550117241077	329603.660583701	498958.558411326	542209.912702288	258476.796018186	356955.230270002	298139.104771453	256678.760780805	337866.171839958	349375.231907589
UTP4	5628.49171244313	0.544870996230774	0.182883704219837	9.90193091153134	0.00707657351123869	0.0993550117241077	3468.52482514921	4379.10567490912	5359.30057685313	6586.00475461889	5587.91913658659	6009.03592081863	6170.78974486827	6791.08150922915	6304.66326895515
PHLPP1	272.654649553511	-0.298185965172137	0.41811186097518	9.90013531755896	0.00708292969046194	0.0993550117241077	474.401903346489	267.064835710288	367.105952484839	137.492844299861	185.103776608333	121.67095177925	258.695919914969	373.559964083831	268.795697753735
LUM	15754.402624432	-0.311645683803318	0.151239887258087	9.8920616751308	0.00711158000047693	0.0995321121557436	15399.7326943134	21388.8628174357	19226.755827557	14703.9333276426	13616.9932074181	12319.8912569036	14786.9249741052	15369.1931169134	14977.336397599
SCD	3441.62245649941	-0.091958705055307	0.224867936857971	9.89109299947302	0.00711502524195741	0.0995321121557436	3824.32625265908	3415.02055876347	4827.05273692831	2195.00987602119	2123.15613853319	3269.08154160373	3978.56483731297	3420.78129272835	3921.60887394442
METTL13	2712.15681760804	0.0105489767405726	0.196988715746481	9.8856066880399	0.00713456965855658	0.0996830926953459	2460.42078053793	2453.77655789134	2155.77112523012	3924.88438515562	3690.20990546099	2602.24927099962	2319.34273027214	2351.50031445399	2451.25628847063
SAT2	1243.7847584682	-0.62026362660725	0.234004303400153	9.87795990778545	0.00716190011595784	0.0999741465370049	2015.12990307861	1629.85312857236	1226.29009659829	1023.88288308407	1053.66765146282	1076.1748525591	1029.20833655826	1075.7058425215	1064.15013177878
ALCAM	3398.38580261649	-0.0307095861208442	0.18202252691428	9.86977171830262	0.00719128171805222	0.100293278938166	2861.5060260945	3295.6937172759	2933.50014918736	3443.17186682844	4517.63960773585	4633.87121001129	3240.38941065905	3049.97484189329	2609.72539386276
ISOC1	775.496777941974	0.54483873427343	0.338784686572321	9.84290572493074	0.00728853391335886	0.101557533685869	329.924960054604	452.684366913184	749.833434862649	1155.52496805203	969.817222742804	1086.54989495889	812.885024215571	767.312358658679	654.938771019363
DDX10	1475.69308213178	0.69336321983738	0.238303245295019	9.82673447237899	0.00734770517064638	0.102289365285116	1207.56848124561	1121.29349461341	858.068320549669	1491.94362963679	1987.88799408863	1460.99460702371	1593.43305844177	1973.3511616222	1586.69699196421
TNFRSF19	573.109521209128	-1.31616550957683	0.466016584937318	9.82431559009441	0.00735659716366835	0.102320555306248	1277.65058060361	845.70531308258	643.830196303198	664.061184171671	269.745247108724	346.149141883603	238.624684749153	512.153464272181	360.065878707429
PRPS2	1370.67153945896	0.686579033752785	0.399892904969121	9.82050868324052	0.00737061343918213	0.102422896598861	679.257270700654	1239.67329767648	538.942781307529	2742.05587355468	1446.81541631043	1731.68889509072	1862.16459593965	894.891805851929	1200.55391869859
CHD2	2575.70469675716	-0.1572390323714	0.15793170428177	9.81721842450493	0.00738274903138213	0.102429109029985	2811.90946347192	3230.34806598508	2843.11844052088	2126.75101714892	1942.79861260712	2257.98650046143	2524.5153564116	2543.32840411866	2900.58641008882
SOWAHD	24.8864870640011	-1.50865490784605	1.9356516337615	9.81633805455564	0.00738599952193336	0.102429109029985	20.4855367354166	54.928228621265	90.3817086664801	0	0	0	0	43.1383742308109	15.0445353220374
LOC101927811	56.4101378320984	-0.516898621292619	1.29843471055365	9.81497465430321	0.00739103627532235	0.102429109029985	48.5183764786182	132.58537943064	111.58235637837	0	0	10.375042399781	99.2411072087597	53.2345894763199	52.1543891163964
CRIPT	1890.38930366833	0.0141906433225779	0.185974275362889	9.80687661836467	0.00742102338221125	0.102659714647982	2252.33085475185	2222.69918231222	1796.47593769176	1337.87363389652	1457.89000123572	1612.8475003296	1923.49337005742	2272.5662679891	2137.32698475078
ATP6AP1	7604.33149171367	-0.349436545117282	0.125142078641389	9.80475419762055	0.00742890282933177	0.102676381153289	9043.82537561443	9079.2573757253	8338.54949215562	7797.11193632406	6806.91452014831	6604.18608029698	6584.48020300816	7172.90201305931	7011.75642909091
HINFP	577.068855831045	-1.00464185591793	0.347155077372581	9.80031697698577	0.00744540296671523	0.102719895257288	695.430062860194	965.97919299466	844.678437784264	315.941003923086	645.490092788032	477.251950389927	360.167164364375	464.425901293411	424.255896081455
NUDT14	2008.34082690036	-0.590589639172009	0.217921711631144	9.79888096593474	0.00745075072681591	0.102719895257288	2557.45753349516	2311.72079421565	2858.73997041385	2033.13886783838	1345.56206842211	1836.38250476124	1826.48240008931	1505.25390933042	1800.32939353715
NEK6	6761.38507024454	-0.37138540308074	0.135657151515966	9.79852319669402	0.00745208367074911	0.102719895257288	7146.21776222847	7365.11782737203	7411.30011065137	7932.65452751328	6642.37782982979	7408.72345911636	5064.64167350771	5782.37782242785	6099.05461955397
PDGFRA	6788.17909387399	-0.412057123812673	0.186383381519803	9.77578909130028	0.00753727516936636	0.10380116735037	8607.15998730686	8132.21895122073	8375.37166976049	5383.6737119116	4488.37106186188	7232.34773832008	6038.09657904982	6754.36799924548	6082.004146189
DYNLT1	11716.3300554355	0.30426684036519	0.113242537380403	9.7672443317484	0.00756954615924044	0.104152351133807	10414.1999645994	10275.3669058746	9612.82000199662	13766.8367079819	11929.7010898729	12030.3332553825	12602.5055468922	12567.9523051594	12247.2547211599
MAML2	910.623558286616	0.195847996949829	0.282758435864723	9.76368275269758	0.00758303793719593	0.104244747620988	1070.63884096151	901.580580128349	983.040559693444	708.917005716307	571.923207212926	574.400074678786	1402.75632436651	1195.02474996842	787.330681853292
TAX1BP1	10631.0751377766	-0.228755895921292	0.186774223243506	9.75175075648579	0.00762841354798189	0.104774897864826	13479.4831719041	14498.2112407404	9982.15760160902	7008.23455307166	8725.9818793441	9590.3119200885	11876.5958750618	10413.7871068677	10104.9128913018
KRT34	916.705071463411	0.451815126481391	0.321707568251523	9.7455972001278	0.00765192062881907	0.105004009842216	474.401903346489	633.568705993556	781.076494648593	1187.70414437753	1662.76982235349	927.151516271341	808.424749734279	746.20209041807	1029.04621602736
PPP1R14A	342.73568202905	-1.26046837823672	0.43010605624205	9.74258468423716	0.00766345507981165	0.105031582760705	375.208778101314	454.578443762193	469.76172035294	606.528717407899	338.565882001566	297.10348690282	241.969890610122	140.429175687533	160.475043435066
HNRNPF	7970.74461376824	0.462130437619395	0.150273284145407	9.74007661879759	0.00767307133151527	0.105031582760705	6633.00115769909	7415.31086387077	5720.82741151905	8106.22705435992	7662.03068473638	8964.97981908351	8434.37904412425	9869.50932135978	8930.43616716142
NFIC	6094.74980773851	-0.478120259491929	0.161391109431791	9.73972687591447	0.00767441324988837	0.105031582760705	6704.16144320106	8028.99176294973	7233.88416400976	5300.78795470955	6795.04889344265	5018.69096447589	5429.26911235338	5165.59085470221	5176.32311980234
NUDT9	1165.55439579173	0.461916943098124	0.280745277653002	9.73788699453353	0.00768147650330143	0.105034802711365	1456.62948050251	1054.05376647358	843.562614220481	810.330167469396	723.803229045404	981.856285288368	1491.96181399237	1810.89387994447	1316.89832518901
SEPT7	21719.9840898409	-0.147939426628297	0.191667582763099	9.73549555654481	0.00769066688412262	0.105067076979093	26397.2313628002	28789.9681049389	20897.1437025412	18757.5344181002	14760.0485800636	17206.5362272005	28423.0991320369	19354.4446256406	20893.8506552456
RPS13	28128.2410302492	0.234271161893192	0.147701484085274	9.73190725630437	0.00770447748047422	0.105151639282016	29376.2596785874	30242.7250481289	23905.4040305021	24666.8013433283	24185.3113932614	22524.2170499246	37772.9495134465	30597.0392203896	29883.4619946737
ENAH	2390.1812506844	1.1463253594352	0.433689906803468	9.73012170980266	0.0077113589031986	0.105151639282016	1005.94767232335	1358.05310073955	2721.49367206846	2601.63764958887	1823.35130377012	745.116681438819	3874.86345562292	3175.71861358736	4205.4491070202
TRPS1	627.813512012043	-0.496515440682493	0.280775940666316	9.72856501084541	0.00771736337186476	0.105151639282016	614.566102062497	612.733860654456	648.293490558332	588.976439412172	911.280130994869	945.072044052781	439.337036407318	438.726444304843	451.336059661123
DHX58	287.423263193971	-1.23623086166098	0.550482249459385	9.71780641768734	0.0077589892167561	0.105625248779964	407.554362420393	510.453710807962	554.564311200501	100.438035197771	88.596679402279	299.933043920942	241.969890610122	149.607553183451	233.691782002315
NDUFB1	3091.20946515628	0.17310484120855	0.225414834892868	9.71144630259204	0.0077837025230184	0.105867989311752	3812.46620507542	3532.45332340204	2497.21313574793	2167.70633247228	2774.18352378386	1939.18974308634	4065.54018969818	3770.47747532279	3261.65525781771
CORO1B	5172.63647184505	-0.464016432237905	0.149515010372683	9.70653238320961	0.00780285027936627	0.106032664191477	5808.18875756258	5321.40890729117	6680.43567637304	4753.74195717606	5487.45683047865	5591.20466780927	4555.05531402004	4255.09580710722	4101.1403287874
MAP4	14770.7931485942	-0.403635101781932	0.13423443165686	9.70480420223467	0.00780959556191536	0.106032664191477	17646.6726183454	16409.3347813907	17535.1673048609	14686.3810496469	15039.2863285369	12621.71067217	11427.2232210716	13757.4700286303	13813.8923326948
C11orf87	34.317298179998	-4.99910923831285	1.4662103709705	9.70143583655066	0.00782275943083324	0.106117732208561	61.4566102062497	50.1930364987421	128.319709835126	15.6020248850907	30.8506294347221	15.0909707633179	0	7.34270199673377	0
LRRC8C	1001.78327583755	0.653318631206616	0.396024905684688	9.68881596012309	0.00787227662041134	0.106602561372242	625.34796350219	607.998668531933	591.386488805363	705.016499495034	1934.09715302296	1682.64324010994	636.704182204514	992.182607308651	1240.67267955735
METTL9	3950.9490123197	0.64032909273866	0.267412329314167	9.68879484586304	0.00787235972949791	0.106602561372242	2984.419246507	2849.63861933425	2410.1788977728	5689.8634502815	5205.84595666427	3569.01458552467	3810.18947564418	5908.12159412191	3131.26928502672
RPL3	52370.6857259911	-0.263720859887583	0.12363411603987	9.68484359474775	0.00788792793799012	0.106719433131136	67721.9498888552	53109.9148462162	60023.4969666168	47206.8516695077	48907.7401553991	43726.0877867135	51290.9263976239	50303.0157041239	49046.1881188635
LGALS8-AS1	24.5021999031659	-1.29063846191487	1.9288720614124	9.68181402968148	0.00789988548771049	0.106787292141872	90.5676360934206	36.9344985556782	29.0114126583763	0	0	0	40.1424703316331	23.8637814893848	0
CTHRC1	6426.27753486938	-0.361122143864983	0.13960481337056	9.67668915113981	0.00792015442238573	0.106967283125162	7495.55007287452	8116.11929800415	7098.86951279193	5147.6930855246	6352.85653821163	5943.95610940182	5498.40336681342	6044.87941881108	6138.17041139127
C9orf40	1017.49005921108	-0.00231360276223261	0.258254841668901	9.66980323446752	0.00794747018060324	0.107182421419318	713.759227307672	954.614731900605	877.037321133992	1135.04731039035	1215.04017465983	1720.37066701824	793.928857670078	827.889650131733	919.722592687221
SLC11A2	1250.17463885689	0.71490685079238	0.275014561382436	9.66883170891549	0.00795133170359661	0.107182421419318	739.635694762935	757.630739603655	1066.72732697722	1364.20205089011	1696.78461890972	1419.49443742459	1025.86313069729	1494.23985633532	1686.99389411113
CYGB	222.068591501129	-1.15680480800358	0.424474176310124	9.66740983085742	0.00795698662555167	0.107182421419318	307.283051031248	375.027216103809	352.600246155651	105.313667974362	191.432110851353	202.784919632084	149.419195123301	153.278904181818	161.478012456535
GDNF	367.232313116917	0.472279495992998	0.428434917246846	9.66294668176309	0.00797476306172154	0.107309018145793	142.320571003947	264.223720436775	275.608420254575	760.59871314817	396.311931969123	519.695305661759	260.926057155615	320.325374607511	365.080723814775
PHYH	2186.43342092243	-0.628627786642364	0.201503103804926	9.66154939480008	0.00798033652465624	0.107309018145793	2947.76091761205	2490.71105644701	2541.84607829928	1747.42678713015	2600.15433210081	2188.19076068109	1839.86322353319	1664.03984000979	1657.90779248852
TSNAX-DISC1	29.3258510021922	0.141606520324042	1.92481805909295	9.65899343656982	0.00799054174770847	0.107352404982532	48.5183764786182	0	76.9918259010756	0	0	0	63.5589113584191	14.6854039934675	60.1781412881497
HDAC11	525.706463117936	-0.171567777472001	0.440006209305689	9.65243160071385	0.0080168011132388	0.107441028858967	1092.20256384089	332.410487001104	646.061843430765	277.911068265677	276.073581351744	268.807916721599	574.260339466418	758.133981162762	505.496386820458
NET1	1029.18529619535	0.469173410834007	0.284994523441477	9.65210971272668	0.00801809147306079	0.107441028858967	991.931252451749	792.671161310324	1171.61474197289	942.947378992667	613.057379792555	658.343599549741	1553.29058811014	1110.58367700598	1428.22788657209
PTPN9	1679.90554071324	0.311550421018252	0.252437346788001	9.65010814090995	0.00802611988270856	0.107455006227768	998.400369315565	1359.94717758856	1468.42380993936	1888.82013765129	1955.45528109316	2699.39739528848	1303.51521715775	1686.98578374958	1758.20469463544
DIS3L	815.940817567119	-0.107198593870056	0.349112713221861	9.64079284035675	0.00806358993566286	0.107862786069828	707.290110443856	1157.28095474458	1172.73056553667	313.99075081245	672.385513320867	499.888406534904	892.054896258514	906.823696596621	1021.02246385561
PSAP	35874.2102134064	-0.49420664977181	0.158858391594743	9.63158498718784	0.00810079970152369	0.108211727543409	34906.2764110059	44245.6351928534	46725.1117334426	34647.2216370098	38893.9422576005	34083.9006546261	25613.1262088226	30256.5214152911	33496.1564100056
HPCAL1	1697.80139290242	0.0615208425313209	0.17005195579609	9.63085794419231	0.00810374505168087	0.108211727543409	1499.75692626129	1430.9750594264	1517.52004674584	2133.57690303615	1873.1869359339	2183.47483231755	1471.89057882655	1465.78688609798	1704.04436747611
FAM149B1	1606.4575797983	0.514467010564769	0.239823930490588	9.62498744710074	0.0081275665013939	0.108413734776729	1306.76160649078	1645.95278178894	1426.02251451557	1372.00306333266	1158.08516647265	1293.1075572818	2613.72084603745	2068.80628757974	1573.65839468512
LOC101927204	342.262281020208	-0.939828768222588	0.322810485815141	9.62203308603864	0.00813958125619074	0.108413734776729	425.883526867871	430.902483149579	589.154841677796	257.433410603996	323.536088174394	299.933043920942	244.200027850768	261.583758633641	247.733348302883
SMYD5	2069.23964961087	0.540687076208906	0.184930192257151	9.62036127572051	0.00814638801866301	0.108413734776729	1677.65764001622	1893.12981058463	1681.54611062204	1835.18817710879	1691.24732644708	2203.28173144441	2671.70441429425	2706.70352354599	2262.69811243443
EIF2S3	3242.75081655406	0.452666714966015	0.145890628144932	9.62019545348799	0.00814706347278805	0.108413734776729	2851.80235079878	2563.63301513387	2840.88679339331	3145.7582674564	3263.83838583753	3219.09270095024	4156.97581656468	3388.65697149264	3754.11304735907
PIGF	3430.38027552832	-0.4829167117114	0.218023878791586	9.61135262712924	0.00818316475713542	0.108742455557319	3704.64759067849	3666.93277968169	3459.05304772948	3444.14699338376	4545.32607004906	4304.69941023642	1874.4303507632	2792.06243425802	3082.12380297473
NPM1	45693.4666994987	0.463866926071541	0.20047799196123	9.61068322005644	0.00818590414973516	0.108742455557319	42945.2323004409	45744.7970188442	35807.8939853829	41863.1581463642	35170.5085973636	37995.2916393435	76347.6333649053	48559.1239798996	46807.5612629443
H1F0	846.717036283655	-0.728286568420263	0.244981526736317	9.60813838020771	0.00819632668678995	0.108786965852364	968.211157284425	1181.9039537817	1159.34068277127	720.618524380125	923.936799480909	668.718641949523	628.898701862253	629.636696219921	739.188168822772
RNFT1	681.195344992765	0.819643112845016	0.387035794641407	9.60160758730764	0.00822313468841224	0.109048690441246	264.155605272477	354.192370764709	589.154841677796	1108.71889339675	665.26613729747	1018.64052652396	769.397348022969	819.629110385407	541.603271593347
RNF139-AS1	135.876863609393	0.336063701368599	0.999411075780093	9.59830085467988	0.00823674178796086	0.109059259955447	394.616128692761	90.9156887524386	26.7797655308089	23.403037327636	5.53729246264244	34.8978698901725	350.131546781467	208.349169157321	88.2612738892862
PDXP	2967.75384363612	0.291498964674353	0.169475294026256	9.59796844063095	0.00823811090608009	0.109059259955447	2485.21906184922	2642.23720436775	2162.46606661282	3771.78951597067	3747.16491364817	2977.63716873715	3072.01404899026	3006.83646766248	2844.42014488654
DPYSL4	295.056342382701	1.28273920611427	0.472921643551985	9.59142545722982	0.00826510595049299	0.109289052825163	177.900713754933	200.772145994969	208.659006427553	330.567902252858	107.581682131339	200.898548286669	512.931565348646	405.684285319541	510.511231927803
FANCC	388.875927963107	1.40756876976746	0.490404009722026	9.59031940042981	0.0082696780529474	0.109289052825163	207.011739642104	357.033486038222	150.6361811108	170.647147180679	352.013592267983	365.012855337751	876.44393557399	507.564275524222	513.520138992211
RPL5	39971.9549729182	0.231491437061406	0.140915450190713	9.57126829461359	0.00834882768228787	0.110226847305339	42082.6833852655	41463.236301659	34703.228657237	35246.9244685304	31964.4162614936	35454.3494370699	53150.8608563229	42396.7613291408	43285.1340595446
PDCD1LG2	2139.04424769542	0.744413634441067	0.26624758101588	9.56432170156936	0.00837787605404203	0.110226847305339	1190.3175029421	1554.090054612	1700.51511120637	1702.57096558552	3056.58543937862	2601.30608532692	2063.99201621814	2767.28081501904	2614.74023897011
ARHGAP28	25.8452930376553	-0.782005127444484	1.92323651937109	9.56322274779352	0.00838248076827974	0.110226847305339	19.4073505914473	78.6041892338792	49.096236806483	0	0	0	0	51.3989139771364	34.1009467299515
PRRT3	525.424069583809	-1.145968894789	0.395771490948946	9.56294808647644	0.00838363201893304	0.110226847305339	680.335456844624	1154.43983947107	531.132016361043	308.139991480541	555.311329824999	430.092666754559	327.830174375004	342.353480597712	399.181670544726
PLCB4	1411.61887535446	-0.695356624255428	0.365144229969487	9.55266426653924	0.00842685091860694	0.110700467703613	2346.13304927718	2380.85459920449	1374.69463058152	605.553590852581	1061.57806926659	1166.72067713901	1639.15087187502	793.929653396839	1335.95473659692
TGIF1	2086.09308392288	0.0681214472592905	0.325574495752066	9.54971587807506	0.00843928289494825	0.110769188372857	1297.05793119506	1598.60086056371	1931.49058890959	3504.60483981349	1685.71003398443	3696.34465134017	2059.53174173684	1269.36960768535	1732.12750007724
PAPOLA	4528.02207565366	0.309738517067117	0.273952011025526	9.54363269916496	0.00846499080544523	0.111011895618213	5093.35134411094	5076.12595534449	3752.5146450046	4539.21411500606	2038.51466803279	2995.55769651859	6400.49388065484	5122.4524804714	5733.9738957392
KCNN2	191.240377603479	-1.49147085561997	0.786381794231407	9.53429225882772	0.00850461663488285	0.111436556809542	547.718561136401	337.145679123626	229.859654139443	72.1593650935443	95.7160554256764	42.4433552718315	75.8246661819737	288.201053371801	32.0950086870132
SAAL1	1505.10551315704	0.175418307331718	0.191903723527823	9.50339280449495	0.0086370308897374	0.113075273341983	1242.07043785263	1310.70117951432	1195.04703681235	1830.3125443322	2059.08175432261	1675.09775472828	1596.77826430274	1253.76636594229	1383.09428060597
SNHG15	1506.52991012452	0.805761934128668	0.302401901730001	9.49980013323142	0.00865255983950444	0.113182251710116	1015.65134761907	887.375003760781	1064.49567984965	2344.20423898487	2017.1565399626	1043.16335401435	1545.48510776788	1854.95009192487	1786.28782723658
TMEM140	447.57201297451	-0.878166319907019	0.408090820591948	9.4952352937911	0.00867233116736316	0.113338723072651	406.476176276423	471.625135403275	533.363663488611	597.752578410036	542.654661338959	708.332440203232	200.712351658166	167.046470425693	400.184639566196
MRPL1	1324.94918433409	0.440425640367326	0.284645904662116	9.49363862598328	0.00867925734769442	0.113338723072651	1437.22212991107	1122.24053303791	1294.3553339891	1097.01737473294	683.460098246152	1060.14069612308	2243.51806409016	1386.85283963309	1599.73558924331
TMEM87A	2559.70905925205	0.454900936499558	0.206807871726775	9.4894044271972	0.00869765166258326	0.11339189606708	1794.1017435649	2174.40022266249	1915.86905901662	3427.56984194335	3166.5402468511	2491.89654729286	3155.64419551449	2629.60515258028	2281.75452384234
EFNB2	1246.13384491584	-1.08045342677849	0.356241021410928	9.48930783718282	0.00869807172587624	0.11339189606708	981.149391012056	2259.6336808679	2084.35841714796	1420.75939109857	978.518682326956	972.424428561294	760.476799060383	684.706961195424	1073.176852972
PPIL4	5600.62092410693	-0.275494481904205	0.251315039262697	9.47832646415807	0.0087459614644425	0.113919665713395	6045.38970923582	9691.99123637975	5172.95804170125	3783.49103463449	4074.65621072445	4360.34736492615	6627.96787920076	6225.69345548065	4423.093384679
SPEF2	408.418072321152	0.079752630946947	0.42323887071786	9.4669183010086	0.0087959916946916	0.114474399525754	452.838180467103	606.104591682924	407.275600781052	136.517717744543	253.133369720797	269.751102394307	550.843898439633	342.353480597712	656.944709062301
ABHD14A	1490.22425012229	-0.96719772807702	0.320375245210181	9.45066471745952	0.00886776614060667	0.11509639730371	1877.12207665054	2362.8608691389	1938.18553029229	1996.08405873629	911.280130994869	1166.72067713901	803.964475252986	1191.35339897005	1164.4470339257
SHISA5	9610.15049709273	-0.107854389976173	0.308919689625272	9.44978288682199	0.00887167693664285	0.11509639730371	6088.5171549946	8372.76671104489	9548.10223529716	6682.54228359539	18734.2424846801	14785.3786053607	6888.89393635638	7262.85011251929	8128.06094998609
RHOJ	425.582328427837	-1.63744358304965	0.524951404860178	9.44932393463637	0.00887371300800888	0.11509639730371	559.578608720063	632.621667569052	824.593613636158	457.33435444422	371.789636777421	336.71728515653	126.002754096515	410.2734740675	111.329561383077
CCNI	11525.1511500722	0.199705729489588	0.125574017588601	9.44585196643177	0.00888913101155162	0.115199243766385	12084.3103016078	10977.1223784325	11200.6369332608	9844.87770249221	10493.1692167074	9776.11949761185	14669.8427689713	11989.7145229167	12690.5670286493
SLC29A1	1664.44596669498	0.670669417470848	0.228562369458023	9.4419223448114	0.00890661364166231	0.115229320477073	1149.34642947127	1346.6886396455	1187.23627186586	1382.72945544116	1863.69443456937	2186.30438933567	2173.26874100981	1937.55548938812	1753.1898495281
APOD	460.209440904961	-1.04247638464574	0.351172327528462	9.44105336954131	0.00891048429597458	0.115229320477073	506.747487665568	785.094853914287	448.561072641049	568.498781750491	556.893413385754	431.035852427266	236.394547508506	282.69402687425	325.964931977478
HOXC11	113.33452113277	-1.52133214823821	0.597462981994984	9.44028148304919	0.00891392390091118	0.115229320477073	204.855367354166	108.909418818025	79.223473028643	192.099931397679	142.387520467948	155.625635996715	49.0630192942183	47.7275629787695	40.1187608587665
IQCE	861.121786334599	-0.722318799668576	0.240749209422162	9.4335186753522	0.00894411649540427	0.11530873797041	1007.02585846732	971.661423541687	1125.86597585776	1063.86307185212	728.549479727669	971.481242888587	624.43842738096	600.265888232986	656.944709062301
TAF1A	509.785491854764	1.3887490405353	0.446425237499502	9.43316800150393	0.00894568486677239	0.11530873797041	369.817847381467	176.14914695785	322.473009933491	363.722205133676	753.862816699749	329.171799774871	621.09322151999	758.133981162762	893.645398129023
CIC	528.361194166928	-0.493488766529765	0.308751743357766	9.43297929690705	0.00894652895252077	0.11530873797041	438.821760595502	640.197974965088	463.066778970237	565.573402084536	752.280733138994	799.821450455846	322.254831273388	379.066990581381	394.166825437381
ELAVL1	4100.78192538109	0.631498901197081	0.222985868132528	9.43219211705909	0.00895005090922896	0.11530873797041	2566.08302264692	2441.46505837278	4114.04147967052	3957.06356148112	4853.83236439628	4845.14480069774	4914.10740976409	4638.75198643656	4576.54764496379
RGS7	176.460256248045	0.0378524361282086	0.490156669733719	9.42923155085728	0.00896330932902847	0.115382918333427	184.369830618749	216.871799211546	257.755243234036	69.2339854275898	69.6116766732192	114.125466397591	187.331528214288	309.31132161241	179.53145484298
VGLL3	3175.25309371671	-0.34470948313515	0.193819853853078	9.42652467855456	0.00897544880906271	0.115403809067314	3860.98458155404	3646.09793434259	4148.63201014781	2474.87119739751	2108.91738648639	3159.67200356968	3171.25515619902	3275.76292829285	2731.08464546053
KCTD20	1717.26480031426	1.26848813800776	0.465178936642281	9.42552498986987	0.00897993625778941	0.115403809067314	912.145477798022	1017.11926791791	659.451726196169	1426.61015043048	2455.39368629173	2747.49986459656	3050.82774520412	2531.39651337397	654.938771019363
TBC1D20	1966.17757880218	0.594932217090727	0.235207534375303	9.41625982274229	0.00902163307031465	0.115842889416236	1457.70766664648	1384.57017662568	2232.76295113119	1505.59540141125	1866.0675599105	1584.55193014838	2724.11263944944	2361.5965296995	2578.63335419722
SPHKAP	180.458366369717	-0.423022878271545	0.804641135564657	9.40740484621116	0.00906166479948127	0.116168500888219	123.991406556469	98.4919961484751	85.9184144113453	234.03037327636	382.864221702706	468.763279335561	113.736999272961	108.304854451823	8.0237521717533
TAMM41	1383.84994898276	0.759094990695772	0.248350637285152	9.40730998957076	0.00906209458921295	0.116168500888219	889.503568774667	1198.95064542278	932.828499323177	1117.49503239462	1762.44108668105	1439.30133655144	1685.98375392859	1881.56738666303	1546.57823110545
DCTN2	7829.82060296147	-0.596041259946392	0.200279817769955	9.40170354300176	0.00908753330230999	0.116380332202248	11621.768445845	7244.84394745995	10281.1983167031	7713.25105256669	7828.14945861565	6497.60609928104	5693.54037536997	7290.38524500705	6297.64248580487
PCGF5	1472.43927369905	0.51853554321871	0.217495956160785	9.40033578551325	0.00909375019873251	0.116380332202248	1284.11969746743	1192.32137645125	842.446790656697	1603.10805694307	1768.76942092407	1806.20056323461	1551.06045086949	1617.23011478061	1586.69699196421
TSSC4	2966.49383078998	-0.410158291911916	0.21664385046177	9.3965164015498	0.00911113305323693	0.116505868460469	3037.2503675615	2935.81911596416	3090.83127168086	4303.23348861907	3382.49465289415	3128.54687637033	2265.81943649663	2790.22675875883	1764.22250876426
NREP	10257.2163819716	-0.886993326663411	0.335201090437065	9.39092270442893	0.00913665118113612	0.116735137142373	12352.7786514562	13803.0850371541	17849.8295498479	9171.06525276735	8944.30941072829	6397.62841797406	8841.3790905422	3551.11425317037	11403.7577741044
SLC25A17	1366.53237162022	0.524752202634478	0.325127639108297	9.3821590712727	0.00917677415230242	0.117150470360886	792.46681581743	764.260008575187	1212.90021383289	1113.59452617335	2080.4398823928	2351.36188205946	1167.47684547833	1362.98905814371	1453.30211210882
CTSS	171.87507240391	1.11015487162944	0.542945997242078	9.37992776035452	0.00918701798371294	0.117183994729234	51.7529349105261	87.1275350544203	102.655767868101	342.269420916676	297.431709421937	144.307407924227	153.879469604594	179.896198919977	187.555207014733
PRKG1	705.44045504356	-1.24976874029394	0.461753799272314	9.37746878919954	0.00919832023637864	0.117230952938039	705.133738155917	1098.5645724253	1567.7321071161	516.817074318628	487.281736712534	556.479546897346	231.934273027214	783.83343815133	401.187608587665
TGFBI	79871.6163080499	-0.63596779465275	0.208787405641902	9.37336843104748	0.00921719778462686	0.117374299272281	87570.278613186	98380.2456143836	110621.632289953	84181.700394062	77886.7647377481	69358.1016282089	45853.8518049283	60601.155254543	84390.8164354367
FAM114A1	7903.87817382943	-0.335793248313047	0.150806154303486	9.37168653234502	0.00922495224121962	0.117375881163508	8745.16781373493	9760.17800294408	9593.85100141229	6246.66071336817	7518.06108070767	7005.03999119761	8071.98174251923	6315.64155494064	7878.32166364027
PKIG	4533.84627412434	-0.526598947548693	0.181940385488605	9.35559131803149	0.0092994905581606	0.11822649855883	5688.51009558199	5453.04724829731	5498.7785223261	3571.88857213044	3766.14991637723	5275.2374674523	3567.10451641373	3998.10123722154	3985.79889131845
KCNQ1OT1	2223.01199145948	-0.582758897731763	0.213491523151991	9.35287352153424	0.00931213620972411	0.118289505626908	3098.70697776775	2269.10406511295	3097.52621306356	2135.52715614678	1743.45608395199	2011.81503988481	1796.37554734058	2214.74248976482	1639.85435010208
UBR3	551.382847563168	-0.348029838848695	0.437461436883669	9.34997522172125	0.00932564067367469	0.118363308979487	625.34796350219	282.217450502361	442.981954822131	1006.33060508835	724.594270825782	819.628349582701	543.038418097371	283.611864623842	234.694751023784
CSRNP2	1160.72320937158	0.510615944065866	0.240565322962895	9.33912712081234	0.00937636084925428	0.11867290970522	946.647434405039	819.188237196452	793.350553850214	1351.52540567098	1427.03937180099	1461.93779269642	1403.87139298684	904.988021097438	1337.96067463986
MYLK	10586.5150590932	-0.563660894413686	0.209852626455866	9.33667508029376	0.00938786350741901	0.11867290970522	11283.2179966386	12917.6041102423	15975.2459626913	6850.26405111012	9796.26140819484	11273.8983458711	9400.02846932409	9662.07798995205	8120.03719781433
DNAJB11	4974.13377496662	0.355799937133419	0.124567180209513	9.33273648830482	0.00940636920503828	0.11867290970522	4698.73521541818	4606.39489679022	4138.58959807376	5011.17536778006	4580.13190838567	4527.29122899536	5875.29656048264	5708.95080246051	5620.63839631318
RRP1	4187.79994466271	0.458018134244718	0.176289159451488	9.33246020323082	0.0094076687145009	0.11867290970522	2967.16826820349	3195.30764427841	3810.53747032135	4524.58721667629	5269.92034087484	4223.58544238359	4458.04434405192	4090.8028499303	5150.24592524415
PLD2	481.133086237502	-1.18988326538859	0.434657947895083	9.33086543439072	0.00941517323455892	0.11867290970522	601.627868334865	854.228658903121	787.771436031295	251.582651272087	254.715453281552	597.036530823763	246.430165091415	371.724288584647	365.080723814775
NDUFA4L2	617.979220551191	-1.42872541944353	0.46004383944369	9.32968269824141	0.00942074271407103	0.11867290970522	409.710734708331	1012.38407579538	1230.75339085343	478.78713866122	678.713847563887	765.866766238381	318.909625412419	219.363222152421	447.324183575246
NOP2	2167.27784587939	0.51229997355832	0.194591730736762	9.32884996900231	0.00942466599472804	0.11867290970522	1703.53410747148	1702.77508725921	2271.81677586362	1739.62577468761	1945.17173794825	2044.82653842957	2821.12360941755	2865.48945422536	2411.13752761187
WDR6	2277.7406752902	-0.872493518638787	0.294844915426035	9.32831674226165	0.00942717907168819	0.11867290970522	2562.84846421501	2814.59819762758	3889.76094334999	1889.79526420661	1764.0231702418	2517.36256045596	1228.8056195961	1458.44418410125	2374.02767381751
LPCAT1	1185.97038988935	0.600209700114245	0.279185648359747	9.32154646069533	0.00945914547489578	0.118977951627409	828.046958568417	961.244000872137	683.999844599411	1825.43691155561	1091.63765692094	1532.67671814947	1497.53715709398	1097.7339485117	1155.42031273247
METTL23	2200.97960195579	0.0113830201070385	0.208342589498339	9.31849403472668	0.00947359316786402	0.118983624254186	2090.60293315646	3079.76895648886	2201.51989134525	1593.35679138988	1684.12795042368	1727.91615239989	2625.986600861	2635.11217907783	2170.42496245927
SYNJ2	1982.66187799061	0.537174888865081	0.235962135771431	9.31818313245239	0.00947506596316572	0.118983624254186	1341.2635630978	1611.85939850678	1420.44339669666	1679.16792825788	2902.33229220501	2541.88538794635	2110.82489827171	2242.27762225258	1993.90241468069
CDC42BPA	3240.5341049272	-0.628475557886445	0.214326000221444	9.31496121100386	0.00949034222371633	0.119078249940806	4548.86734140645	4206.74468164929	3491.41193107921	3507.53021947944	2225.20052820188	3262.47924189478	2851.23046216628	2624.09812608273	2447.24441238475
TMEM42	2028.92576381952	-0.534971693628464	0.198756304656202	9.31151008152489	0.00950673256085021	0.119186688658157	2760.15652856139	2205.65249067114	2644.50184616738	1501.69489518998	2100.21592690224	1795.82552083483	1796.37554734058	1625.49065452694	1830.41846418122
ZNF23	976.534505423772	0.477444535942275	0.389807730787987	9.30565347970456	0.0095346119341359	0.119438872461574	1094.35893612883	820.135275620956	1019.86273729831	340.31916780604	947.668052892234	481.024693080757	1491.96181399237	1007.78584905171	1585.69402294275
PACSIN3	901.957263913488	-0.862300706832986	0.288959340100846	9.29884174138675	0.00956714093818577	0.119748843817829	1163.36284934287	1208.42102966783	1261.99645063937	971.226049096894	592.490293502741	921.492402235097	687.997338739379	792.093977897656	518.534984099557
RANBP1	8652.7290702762	0.387997825150912	0.129387518838996	9.29253084454297	0.00959737723741434	0.119932131635374	7890.16620156728	6981.56726544768	7282.98040081624	9643.02650554135	8934.81690936376	8151.95376920976	9133.52706906686	9453.72882079473	10402.7946906781
KIF20B	4991.24664822167	0.395823129412649	0.198681368387799	9.2851642760011	0.00963279228784581	0.12027698357462	3983.89780196654	4339.33006107993	3390.98781033868	6073.08818652154	5806.24666797078	5912.83098220248	6583.36513438784	4256.93148260641	4574.54170692085
ARHGAP31	1034.41781289756	0.755607906248192	0.249940172520825	9.28053303390949	0.0096551240303451	0.120370676465148	778.450395945829	805.929699253388	779.96067108481	1013.15649097557	1148.59266510812	792.275965074188	1253.33712924321	1611.72308828306	1126.33421110987
NAMPT	3678.2981302369	0.747499147358157	0.26413317132735	9.27941477834094	0.0096605239879436	0.120370676465148	2437.77887151457	3004.00588252849	2279.62754081011	3733.75958031326	2848.54145113934	5836.43294271318	4533.8690102339	3733.76396533912	4696.90392754009
HMGB2	9901.23393533178	0.567802026912043	0.200392423661815	9.27874272043672	0.0096637707491684	0.120370676465148	7266.97461035303	7851.89557756738	7703.6458843627	12060.3652361751	11280.255788183	9117.77589806211	14174.7523015478	11178.3459522776	8477.09416945736
TXNRD1	5425.37720466301	-0.496745548264196	0.163101763659466	9.27167752296427	0.0096979693428942	0.120664269718113	6294.45070849273	7242.94987061094	5636.02482067149	6151.09831094699	4723.310470634	5191.29394258134	4530.52380437293	4347.79741981599	4710.94549384065
GFPT2	1137.97738495808	0.811577815683974	0.273650661744074	9.27063426079914	0.00970302942477445	0.120664269718113	597.315123758988	801.194507130865	975.229794746958	970.250922541575	1399.35290948778	1332.72135553551	1218.7700020132	1392.35986613064	1554.6019832772
LOC105369758	49.674388380404	-1.55016756536445	0.784350160495607	9.26575920167889	0.00972670969477438	0.120754380304557	112.131358972806	85.2334582054112	92.6133557940475	16.5771514404088	20.5670862898148	20.7500847995621	53.5232937755109	26.6172947381599	19.0564114079141
YIF1B	5067.08289804171	-0.176263388537447	0.145411991555027	9.26429667049987	0.00973382510418325	0.120754380304557	4685.79698169055	4916.07646160321	5187.46374803044	6026.28211186627	6505.52760182448	5194.12349959946	4267.36760997667	4109.15960492214	4711.94846286212
CNKSR3	733.541543291294	-0.999625872053493	0.486346769562458	9.26147860569488	0.00974755004632864	0.120827205771695	967.132971140456	1313.54229478784	1238.56415579991	184.298918955133	390.77463950648	747.003052784234	844.106945584619	402.930772070766	513.520138992211
DENND1A	1770.02663423091	-0.183855260924592	0.196511656657657	9.25804282439925	0.00976430966286488	0.120937500437883	1589.24637621074	1760.54443115399	1636.91316807069	2105.29823293192	2298.76741377699	2150.46333377279	1196.46862960673	1729.2063202308	1463.33180232351
PRUNE2	161.664068693053	-1.85684118471046	0.632765953478537	9.25363167389669	0.00978586934961903	0.121107021886717	272.781094424231	358.927562887231	225.396359884308	111.164427306271	170.865024561538	79.2275965074188	45.7178134332489	50.4810762275447	140.415663005683
BNC2	1285.02384333907	-0.945288532900973	0.530800224828517	9.24357699488954	0.00983519010940094	0.121619557438034	1555.82260574769	1999.19811412914	2700.29302435657	196.97556417427	1309.17414652475	555.536361224639	712.528848386488	1328.11122365922	1207.57470184887
GNG5	18628.3499761434	-0.229597303722354	0.241577218993461	9.24094842902667	0.00984812482996845	0.121681690168197	23546.5071981454	23017.7689075835	21715.0423747947	14023.2949920305	15125.509882598	11993.5490141469	22180.944995468	24505.3500763494	11547.1823441745
TP53BP1	1676.11181480225	-0.394390410372066	0.265568922762425	9.23658998779229	0.00986960946801917	0.121849279652118	2586.56855938233	1560.71932358353	2325.37630692524	1150.64933527544	1126.44349525755	1411.94895204293	1273.40836440903	1729.2063202308	1920.68567611345
EVI5L	624.19175773006	-0.81282438236189	0.485186770564825	9.23161129615139	0.00989420894469683	0.122055025017058	870.096218183219	1386.46425347469	656.104255504818	149.194362963679	526.833825731409	370.671969373995	507.35622224703	436.89076880566	714.113943286043
ZNF189	707.518429796254	-0.301466912304849	0.374468502829164	9.22480775575389	0.00992792408288853	0.122372801415925	988.696694019841	1151.59872419756	669.494138270223	436.856696782538	359.132968291381	481.024693080757	925.506954868208	439.644282054435	915.710716601345
LDLR	2748.70729440412	-0.677813383430994	0.264277553702427	9.22150068886955	0.00994435381718495	0.122477177557851	4143.46935127399	2984.1180756139	3875.25523702081	2184.28348391269	2830.34749019066	1843.9279901429	1629.11525429211	2386.37814893848	2861.47061825152
SLC25A53	208.984656134424	0.735719404461733	0.533197698386182	9.21856049936601	0.0099589837105713	0.122559237135775	210.246298074012	126.903148883612	252.176125415117	72.1593650935443	122.611475958511	116.011837743006	337.865791957912	454.329686047902	188.558176036202
HCCS	3107.7192030397	0.523454669055312	0.173750665137548	9.20337956153713	0.0100348646886237	0.123240270045156	2769.86020385711	2103.37234082465	2665.70249387927	3582.61496423894	3000.42147297182	3012.53503862733	3745.51549566544	3682.36505136199	3407.08576593074
ATF4	14345.5800640755	-0.286858118875003	0.133212346223002	9.20256111050546	0.0100389720516639	0.123240270045156	16843.4239410883	16540.9731223968	16557.7058629864	13912.1305647243	13469.8594362679	10848.5216074801	14533.8043972918	13077.3522561829	13326.4493882608
ACBD4	319.892608803809	-1.64059034889929	0.587627095910675	9.20100136161383	0.0100468042430952	0.123240270045156	476.558275634427	472.57217382778	717.474551512922	96.5375289764985	143.969604028703	437.638152136218	133.808234438777	223.95241090038	176.522547778572
SCHIP1	218.950082371972	-0.306487587056989	0.876355652788613	9.20056883680658	0.0100489772240881	0.123240270045156	102.427683677083	119.326841487576	110.466532814587	120.915692859453	78.3131362573716	1170.49341982984	66.9041172193886	85.3589107120301	116.344406490423
EDNRA	310.491023166268	-0.590236478987397	0.460430050327397	9.1994936900648	0.0100543807389112	0.123240270045156	314.830354039033	554.017478335173	503.236427266451	124.816199080725	205.670862898148	180.148463487107	303.298664727895	188.156738666303	420.244019995579
DDX1	8498.08671316143	0.274997877066756	0.227991025713103	9.187961212527	0.0101125241722817	0.1238270004229	8605.00361501893	9436.29086176352	7812.9965936135	4392.94513170834	6450.94571897844	8499.98928243878	11617.8999551468	9207.74830390415	10458.9609558804
PARP8	164.74630608219	1.40436313828238	0.668541542684139	9.18544266956039	0.0101252666070046	0.1238270004229	185.448016762718	35.040421706669	120.50894488864	115.064933527544	56.9550081871793	67.9093684349304	279.882223701109	356.121046841588	265.786790689328
XPA	1667.5615533958	-0.488831481585659	0.31624892515836	9.17484625837602	0.0101790547155693	0.124372040261797	2814.06583575985	2203.75841382213	1723.94740604582	872.738267009759	1059.99598570584	1528.90397545864	2033.88516346941	1648.43659826673	1122.32233502399
SLC2A6	1683.4950980031	0.722572814689357	0.285720811151422	9.17255067531016	0.0101907448560237	0.124376061228352	1151.5028017592	1499.16182599073	783.308141776161	2345.17936554019	1851.03776608333	1853.35984686997	1669.25772462374	1645.68308501796	2352.96532436665
RAD51	2464.61753286917	0.501957357955814	0.180327157305758	9.1716069952827	0.010195554391793	0.124376061228352	2295.45830051062	1926.27615544229	2161.35024304904	2394.91081986142	2190.39468986527	2174.04297559048	3038.56199038056	2543.32840411866	3457.2342170042
FER1L4	23.7771238741363	-0.918175368818295	1.9573837944674	9.16682023755586	0.0102199854408912	0.124529707463066	57.1438656303725	54.928228621265	27.8955890945926	0	0	0	18.9561665454934	55.0702649755033	0
ANKZF1	730.709052526086	-0.359033759607467	0.303582915780268	9.16596827517058	0.0102243398898688	0.124529707463066	1027.51139520274	1056.8948817471	767.686611883189	380.299356574085	489.654862053667	630.04802936852	770.512416643292	611.279941228087	842.493978034096
HAUS8	1409.67101502616	0.491841046501098	0.24749121159329	9.15876024698716	0.0102612550363071	0.12487819224459	1000.5567416035	1045.53042065304	1058.91656203074	2280.82101288919	1362.96498759042	1571.34733073047	1641.38100911567	1314.34365741535	1411.17741320711
TESK1	1665.44620207322	0.47910592366982	0.301499895157218	9.1572147204281	0.0102691876220117	0.12487819224459	891.659941062605	1245.35552822351	1363.53639494369	2672.82188812709	2461.72202053475	1475.14239211432	1228.8056195961	1879.73171116385	1770.24032289307
TBP	941.734520884628	1.03652810595528	0.342787729438483	9.1507896903251	0.0103022305889107	0.125181053040453	560.656794864032	524.659287175531	710.77961013022	620.180489182354	915.235339896757	1460.051421351	1397.1809812649	1080.29503126946	1206.5717328274
ANKRD10	991.211177825278	-0.0686395484676363	0.273659385562872	9.14757425706881	0.0103188069778331	0.125283510449886	820.499655560632	950.826578202587	750.949258426433	1021.93262997344	1365.33811293155	1605.30201494794	908.780925563361	639.73291146543	857.538513356133
GSTM2	1617.1141691588	-0.77067395189686	0.253731184004585	9.13643771703718	0.0103764251492209	0.125883712989325	1522.39883528464	2300.3563331216	2329.83960118038	1764.00393857056	1484.78542176855	1546.82450324008	938.887778312086	1264.78041893739	1402.15069201389
TNKS2-AS1	21.1696096142737	-1.99974287678662	2.03022209411906	9.12464947955643	0.0104377656275987	0.126528091922263	31.2673981751095	108.909418818025	12.2740592016207	0	0	0	0	22.0281059902013	16.0475043435066
ZNF43	303.217475702541	0.660501073180745	0.57853292663041	9.12200950501501	0.0104515524425701	0.126541915168586	224.262717945613	86.1804966299157	155.099475365935	742.071308597124	431.117770305732	354.63781293797	338.980860578235	287.283215622209	109.323623340139
CLIC4	11158.0342904374	0.146417571688156	0.134686327535656	9.12128138371469	0.0104553581342568	0.126541915168586	9181.8332020425	10210.9682930083	9917.43983490957	12474.7940221853	11474.0610243755	14721.2419796166	11255.5026535418	10686.3849184964	10500.0826857607
ARSA	1457.08610656482	-0.653145495106299	0.216491027469437	9.10928994115643	0.010518233851784	0.12720282338207	1515.92971842083	2107.16049452266	1785.31770205393	1550.45122295588	1421.50207933835	1293.1075572818	1286.78918785291	1004.11449805334	1149.40249860366
GABRE	395.579705969783	-0.0667010626382639	0.419013622842657	9.10529325015182	0.0105392739327677	0.127357149181277	436.665388307564	419.538022055524	631.556137101577	174.547653401952	154.253147173611	323.512685738627	378.008262289545	464.425901293411	577.710156366237
RNF25	2946.35908947505	0.520366668612727	0.214560992884886	9.09807820528144	0.0105773632626783	0.127664948406833	2671.74526475591	2899.83165583299	2236.11042182254	2148.20380136592	3187.89837492129	2174.04297559048	3764.47166221093	4055.92501544582	3379.00263332961
MARS2	122.359619370724	2.15706047020815	0.972855329564178	9.09515069775664	0.0105928572548786	0.127664948406833	59.3002379183111	98.4919961484751	21.2006477118904	23.403037327636	5.53729246264244	94.3185672707366	280.997292321432	373.559964083831	144.427539091559
FAM129A	1543.41025039163	-0.0316091267309105	0.271885878144051	9.09436209016411	0.0105970348822805	0.127664948406833	1927.7968254171	1521.89074817884	1948.22794236635	901.992063669304	823.474493372968	1486.46062018681	1927.95364453871	1600.70903528796	1752.18688050663
SMIM15	2695.76947440712	0.432307976532034	0.287904765198583	9.09419092807539	0.0105979418264009	0.127664948406833	1698.14317675164	2207.54656752015	1901.36335268743	2322.75145476787	3064.4958571824	5230.90774083505	2821.12360941755	2327.63653296461	2687.95697753735
FANCB	582.7875453787	0.834626931347092	0.411544265456847	9.08860731373794	0.0106275705759991	0.127825415232522	473.32371720252	610.839783805447	386.074953069162	491.463783880356	344.103174464208	315.967200356968	1363.7289226552	628.718858470329	630.867514504103
MRAS	1151.32093222925	0.0349795191139313	0.241472113737465	9.08847284178179	0.0106282851551237	0.127825415232522	1145.03368489539	1412.03429093631	1323.36674664747	761.573839703488	929.474091943552	814.912421219164	1067.12066964925	1278.54798518127	1629.82465988739
TSC22D3	1752.1029935834	-0.636634121932511	0.252435207813139	9.08698563043626	0.0106361913474373	0.127825415232522	1937.50050071282	2736.9410468182	2245.03701033281	1189.65439748816	1815.44088596634	1394.02842426149	1192.00835512544	1679.64308175285	1578.67323979246
ACTG2	822.41029193567	0.421634072711287	0.374594493904177	9.08297610368541	0.0106575357824267	0.127882116178681	269.546535992323	647.774282361125	729.748610714543	1409.05787243475	1058.41390214508	1080.89078092264	708.068573905196	737.941550671744	760.250518273625
ZMYM3	974.800510173817	-0.663497464409611	0.304203321760845	9.07721617069308	0.0106882733687758	0.128150981474574	1539.64981358815	1163.91022371611	1315.55598170099	590.926692522809	1059.99598570584	565.91140362442	816.230230076541	833.396676629283	887.627584000208
CD81	13591.7636712805	-0.370671960244053	0.127998209249013	9.06619100641285	0.0107473560531127	0.128650631992577	13271.393246118	15522.9068160544	16197.2948518843	14790.7195910659	13893.8578305502	13852.5679750531	10875.2642540116	11396.7913366804	12525.0771401069
ATXN7L1	302.904970083811	-1.0837010888499	0.473148999463189	9.06478385720898	0.0107549202805567	0.128650631992577	361.192358229713	628.833513871033	458.603484715103	219.403474946587	129.730851981908	245.228274903915	147.189057882655	320.325374607511	215.63833961587
DMKN	1654.93146219199	-0.812540410509756	0.287276758786233	9.06476241105779	0.0107550356069983	0.128650631992577	2089.52474701249	1706.56324095723	2132.33883039066	1586.53090550266	2701.40767998913	1302.53941400887	1174.16725720027	1061.93827627762	1139.37280838897
INIP	1646.44669838984	0.812390400703393	0.275672375753855	9.06273132472438	0.0107659633577787	0.128681285417801	920.770966949776	1290.81337259973	1232.98503798099	1883.9445048747	1218.20434178134	2222.14544489855	1919.03309557613	2336.81491046052	1793.30861038686
ASL	7117.82827281397	-0.38978246760321	0.180042096789377	9.06104494854398	0.0107750449180552	0.128689841595065	8799.0771209334	8480.72909143841	8717.92950384208	7698.62415423692	5517.516418133	5004.54317938528	6132.87741177729	6881.94744643873	6827.21012914059
NAA30	1217.9987299735	0.18061508870164	0.265692107591492	9.04676342177139	0.0108522623318197	0.12935899586036	1117.00084515219	813.506006649424	941.755087833447	1689.89432036638	1538.57626283422	1606.24520062064	1256.68233510418	1239.08096194882	759.247549252156
MTF2	1485.69355998343	0.900910829047225	0.297455272269003	9.04388311640668	0.0108679025059426	0.12935899586036	1040.44962893037	957.455847174119	1091.27544538046	2168.6814590276	982.473891228844	1362.90329706214	1869.97007628191	1735.63118447795	2162.40121028751
JAK1	13084.141873008	-0.151749373285091	0.138607431969268	9.04336339368058	0.0108707270208766	0.12935899586036	15134.498902897	15503.9660475643	13792.6950719304	11631.3095518351	10016.1710231398	11681.3545564807	14940.8044437098	11891.5058837103	13164.9713758042
HNRNPC	21814.5264885936	0.307787425137793	0.104282856549645	9.04295433482235	0.0108729506318574	0.12935899586036	19320.0175137858	19021.2667561743	19424.2565983467	22833.5634193302	20859.7717485544	23368.3682269977	24625.1754112163	22334.663798565	24543.6549243719
ETFB	8700.74648495076	-0.55219365014532	0.213248623158239	9.04292345978621	0.0108731184845249	0.12935899586036	13634.7419766357	9888.9752286767	9506.81676343716	9812.69852616671	6136.1110903882	6801.31188589282	7658.29128437934	7712.59060981924	7155.180999161
AIP	4745.33758125389	-0.323130423648787	0.143884916411557	9.0398478680105	0.0108898519844746	0.129366853699006	6068.03161825918	5174.61795149296	5474.23040392285	4456.32835780402	4376.04312904828	3796.32233264715	4772.49369498305	4427.64930403047	4162.32143909702
YTHDF1	1405.61151023863	0.43359330563657	0.216303361338451	9.03971078388965	0.0108905984229483	0.129366853699006	1539.64981358815	1287.02521890171	1096.85456319938	1118.47015894994	1040.2199411964	1269.52791546411	1662.56731290181	1974.26899937179	1661.9196685744
ADAMTS5	1170.03946637274	-0.35318649223876	0.256722874711314	9.03355459503869	0.0109241723586077	0.129648910584883	1546.11893045197	1574.9248999511	1327.83004090261	847.384976571486	810.817824886928	939.412930016537	1517.6083922598	1076.62368027109	889.633522043147
LIMS2	1651.72315027313	-0.808212142329545	0.277627702087011	9.03226853602223	0.0109311991827728	0.129648910584883	1870.65295978672	1660.15835815651	2489.40237080144	2077.01956282769	1946.753821509	1384.59656753441	859.717906269143	1388.68851513227	1188.51829044096
HMGN1	9729.47479729617	0.441602864412174	0.153816263726416	9.03009206324643	0.0109431013865179	0.129690083689372	8828.18814682057	8079.18479944847	7152.42904385355	9541.61334378826	9876.15662801297	11410.6602684137	12147.5575498003	10957.147054626	9572.33634090168
MTHFS	604.564135065062	0.0964069715735907	0.334053871668669	9.026686181679	0.0109617527167173	0.129785045841199	483.027392498243	469.731058554266	435.171189875645	878.589026341668	847.205746784293	844.151177073093	297.723321626279	562.634540499725	622.84376233235
MZT1	986.216322637836	0.64878024906937	0.28618405642591	9.02246039502739	0.0109849382164898	0.129785045841199	833.437889288263	491.512942317871	710.77961013022	1535.82432462611	1029.93639805149	1083.72033794076	1084.96176757442	1064.6917895264	1041.08184428499
ZC3H11A	480.98986123779	4.3399216832172	1.44362199870055	9.02226105621486	0.0109860331333237	0.129785045841199	85.1767053735741	80.4982660828883	15.6215298929719	18.5274045510452	57.7460499675568	398.967539555216	68.0191858397117	435.972931056068	3168.37913882108
CSTF3	2541.15183769787	0.622732099890187	0.236358140434359	9.02194140186847	0.010987789140269	0.129785045841199	2212.43796742499	2145.04203150285	2049.76788667067	1472.44109853043	2475.96077258155	2648.46536896228	3532.53738918372	3038.96078889819	3294.7532355262
TLR4	119.355141107897	1.53707211985027	1.31425455841093	9.0209387920318	0.0109932987538895	0.129785045841199	47.4401903346489	0	6.69494138270223	677.712955946125	113.910016374359	71.6821111257598	16.7260293048471	79.8518842144798	60.1781412881497
LOC101927727	482.707020842552	0.902317814046964	0.378127143717561	9.01609970909178	0.0110199297004647	0.129999676826878	273.8592805682	379.762408226332	209.774829991336	824.957065799169	516.550282586501	524.411234025295	665.695966332916	469.932927790962	479.419192262259
PINK1-AS	2775.0816151539	-0.239007516088728	0.147372318830425	8.9929215386278	0.0111483834983372	0.131286260287262	3186.04005542926	3023.89368944309	3455.70557703813	2478.77170361878	2141.35009948187	2500.38521834723	2750.87428633719	2653.46893406967	2785.24497261986
CKAP2L	2017.53427710032	0.170302854787859	0.267096843129683	8.99180743148364	0.0111545954752292	0.131286260287262	1391.93831186436	2031.3974205623	1345.68321792315	2045.81551305751	3193.43566738393	2781.45454881402	2188.87970169433	1656.69713801306	1522.50697459019
SESN2	1982.20446169745	-0.725987485376705	0.290684988934999	8.98818866988188	0.0111747966564271	0.131338502668485	2552.06660277532	2125.15422458825	3432.27328219868	1403.20711310284	1632.71023469914	1792.9959638167	1086.07683619474	2140.3976320479	1674.9582658535
JAM2	68.2118445217231	2.39884137750518	0.898406408011779	8.98718577077973	0.0111804016583892	0.131338502668485	12.9382337276315	12.3114995185594	21.2006477118904	163.821261293452	133.686060883796	25.4660131630989	50.1780879145414	111.058367700598	83.2464287819404
SUMF2	2996.15754067039	0.552919373547853	0.188068043960784	8.98642633013506	0.01118464789025	0.131338502668485	2416.21514863518	2408.31871351512	2288.55412932038	3445.12211993908	2822.43707238689	3148.35377549719	3689.76206464928	2760.8559507719	3985.79889131845
NEK2	1351.31526906291	0.775636527019892	0.292946393678043	8.98036453785141	0.0112185988212707	0.13163669387308	836.672447720171	1247.24960507252	648.293490558332	1729.87450913443	1278.32351709003	1742.06393749051	1803.06595906252	1516.26796232552	1360.02599311218
GLIS1	210.443547376219	-2.15749988960803	0.692540777444626	8.97833017149996	0.0112300159969421	0.131670225671463	201.620808922258	375.974254528314	439.63448413078	333.493281918813	139.223353346438	176.375720796277	20.0712351658166	108.304854451823	99.293933125447
CYP1B1	3660.56626733565	-0.830134116931362	0.275717324026873	8.96661443656595	0.0112959929958979	0.132342924795048	3811.38801893145	3265.38848769175	6865.66238796113	4108.20817755543	3392.77819603906	3660.50359577729	2220.10162306338	3012.34349416003	2608.72242484129
UQCRFS1	15190.0631725765	0.330135270506866	0.129562669007001	8.96405513352587	0.0113104571830912	0.132380101032855	13448.215773729	12722.5141947944	12537.3935626737	17876.9951386479	16909.3090973492	14555.2413012201	15358.955176331	15567.4460708252	17734.4982376177
DYNC2H1	2062.20302200925	-0.33699362482809	0.268216456046301	8.96183090601039	0.0113230426950943	0.132380101032855	2667.43252018003	2366.64902283692	2821.91779280899	1235.48534558812	2138.18593236036	1111.07272244928	2049.49612415394	2278.99113223624	1890.59660546937
SEPT11	24309.0358903947	-0.4659776437775	0.181632307121804	8.96148822351765	0.0113249829655618	0.132380101032855	30311.0470654087	29860.121524629	29107.3734848617	19120.2814966786	21645.2762364693	24103.1098660367	15955.5168882039	25135.9046103189	23542.6918409456
SOWAHC	446.873748121919	0.474458717409522	0.444390223339997	8.95915479564617	0.0113382036919129	0.132429218292235	264.155605272477	166.678762712804	399.464835834566	680.63833561208	887.548877583545	470.649650680976	283.227429562078	390.081043576482	479.419192262259
NOL3	640.090280148409	-0.926255653560042	0.344361471052013	8.95770909070738	0.0113464025033586	0.132429218292235	745.026625482781	736.795894264554	794.466377413998	460.259734110174	1003.04097751866	823.401092273531	431.531556065056	432.301580057701	333.988684149231
MRVI1	458.88656551924	-1.53422977736178	0.526767449889304	8.95608298198096	0.011355631496749	0.132436451337748	1328.32532937017	497.195172864898	410.623071472403	489.513530769719	382.073179922328	249.944203267452	325.600037134358	168.882145924877	277.822418946958
S100A6	77321.9870436484	-0.220320210521269	0.165180439742752	8.94658719024955	0.0114096750476377	0.132965932771069	95352.6262003563	75880.506725004	99774.7114264113	66825.4228359539	71370.9535927787	54068.1186879498	84515.5110087723	80640.3068413791	67469.7260742305
GAS7	639.913801414161	-0.0523456006857679	0.329123637104558	8.94371244386159	0.0114260868007846	0.133056391564322	840.985192296048	733.954778991041	733.096081405894	419.304418786811	317.998795711751	488.570178462416	708.068573905196	986.675580811101	530.570612357187
RAPGEF2	538.489173880263	-0.135060459307437	0.378418631481825	8.94000450772037	0.0114472900498853	0.133202468106949	464.698228050765	674.291358247253	896.006321718315	350.070433359222	312.461503249109	295.217115557406	849.682288686235	443.315633052802	560.659683001262
GTF2IP4	1985.4363434019	-0.681141664920492	0.236315542309054	8.93699240397657	0.0114645432513402	0.133265462306155	2585.49037323836	2961.38915342579	2076.54765220147	1501.69489518998	2259.21532475811	1729.80252374531	1621.30977394985	1760.41280371692	1373.06459039128
MIB2	1275.10590166641	-0.585675590645008	0.276545827383436	8.93580452518169	0.0114713545177903	0.133265462306155	1908.38947482565	1199.89768384729	1997.32417917283	1007.30573164367	935.011384406194	1027.12919757832	861.948043509789	1228.06690895372	1310.88051106019
POLR2J3	1479.59588319283	-0.236564514892147	0.309597143435368	8.93262588328056	0.011489600677518	0.133265462306155	1426.44026847137	1404.45798354028	1075.65391548749	1677.21767514725	3009.12293255597	1407.23302367939	1208.73438443029	981.168554313551	1126.33421110987
UHRF2	943.326818197978	1.15235380207851	0.42633025387091	8.93241787938452	0.0114907956805108	0.133265462306155	539.093071984646	457.419559035707	552.332664072934	1144.79857594353	849.578872125425	1504.38114796825	720.33432872875	725.09182217746	1996.9113217451
TEX30	1988.45189351987	0.674136245355796	0.309860550927604	8.9305861924075	0.0115013242714473	0.133265462306155	1230.21039026896	965.97919299466	1794.2442905642	3535.80888958367	1958.61944821467	2044.82653842957	2171.03860376916	1828.33279718671	2367.00689066722
EMX2OS	534.353211462405	-1.27903566064709	0.443421335635356	8.92924149104593	0.011509059794852	0.133265462306155	1139.64275417554	514.241864505981	797.813848105349	398.82676112513	537.908410656694	411.228953300412	194.021939936227	496.550222529121	318.944148827193
ERAP1	679.029929699756	-0.210724980795279	0.442625652136149	8.92849681337948	0.0115133458626327	0.133265462306155	741.792067050873	905.368733826367	1044.41085570155	320.816636699677	171.656066341916	601.7524591873	632.243907723222	960.058286072941	733.170354693957
ARHGAP35	1035.20551917138	0.286471319110771	0.418038715246889	8.92514111223537	0.0115326797517274	0.13333645968601	1193.55206137401	1282.29002677919	931.712675759393	450.508468556993	642.325925666522	660.229970895156	907.665856943038	822.382623634183	2426.1820629339
MSS51	24.3857537433824	-0.23690933136957	1.96836960119457	8.92351279608533	0.0115420729993492	0.13333645968601	50.6747487665568	0	68.065237390806	0	0	0	44.6027448129257	22.0281059902013	34.1009467299515
MFAP2	10298.5386526969	-0.313116315940134	0.174342013108492	8.92163544833315	0.0115529123282512	0.13333645968601	10202.8754803814	11106.8666425896	10005.5898964485	13700.5281022202	13345.6658767486	9119.66226940752	7919.21734153496	8745.15807810992	8541.28418683138
ZNF542P	553.671404080102	-0.392923892838982	0.58282715461445	8.92025515630796	0.0115608882765963	0.13333645968601	99.1931252451749	694.179165161849	419.549659982673	1024.85800963939	837.713245419763	983.742656633783	260.926057155615	444.233470802393	218.647246680277
TRIB3	6685.15739586632	-0.502031973278781	0.282716128700359	8.91992125850453	0.011562818515318	0.13333645968601	6725.72516608045	9788.58915567922	10023.443073469	2911.72789418004	6287.2000704403	5691.18234911625	5395.81705374369	5847.54430264886	7495.18749743905
SEC22B	6958.35290361561	0.417251712207549	0.139729191958249	8.91506094045462	0.0115909521738734	0.133560762015501	5293.89396688923	6060.09887840473	6439.41778659576	6390.00431699994	7234.86812333253	7445.50770035195	7961.58994910724	7406.95063920519	8392.84477165395
DYRK2	733.364475254244	1.5459598127819	0.63573704718508	8.9125853898139	0.0116053080512562	0.133626088138079	98.1149391012056	419.538022055524	334.747069135111	1859.56634099174	965.862013840916	432.922223772681	1019.17271897535	1135.36529624496	334.9916531707
GPALPP1	973.995567313205	0.297435103357817	0.250126401623099	8.91025449108244	0.0116188413348101	0.133681852096772	695.430062860194	949.879539778082	604.776371570768	1167.22648671584	1404.09916017005	1178.0389052115	941.117915552732	897.645319100704	927.746344858975
UXS1	2190.33667009436	0.389584465098474	0.156145171670416	8.90754802997233	0.0116345749491216	0.133762829927008	1652.85935870493	1830.62527456733	1909.17411763392	2457.31891940178	2225.99156998226	2572.06732947299	2465.41671953447	2249.62032424931	2349.95641730225
EHD3	4796.60215756084	-0.700446060700179	0.261298584311844	8.90324590764715	0.0116596285677105	0.133850795714246	5992.55858818133	6130.17972181807	6906.94785982113	4181.3426692043	3906.16431150405	4343.37002281742	2358.37013198345	5408.81785834402	3941.66825437381
KMT5B	1020.15928078587	-0.396743303911485	0.371292494376954	8.90165075916103	0.0116689316966145	0.13385770043924	1099.74986684868	1688.56951089165	1347.91486505071	372.49834413154	600.400711306516	929.981073289463	1136.25492410928	766.394520909088	1239.66971053588
BACH1	899.49363551881	-0.436391613287906	0.25754631758715	8.90007667927163	0.0116781192269741	0.133863269797722	738.557508618965	880.745734789249	1079.00138617884	1133.09705727971	1071.8616124115	1197.84580433835	709.183642525519	536.935083511157	748.214890015995
PIBF1	883.889653585632	0.134025131274132	0.327749586636189	8.8929874572289	0.0117195870673592	0.134140114330067	1276.57239445964	1027.53669058746	675.073256089141	504.140429099492	592.490293502741	609.297944568958	1404.98646160716	1055.51341203048	809.396000325614
DNAAF2	1191.16579490893	0.0827382162110655	0.279716482956092	8.89213485742847	0.0117245841912176	0.134140114330067	1154.73736019111	1041.74226695503	675.073256089141	1812.76026633647	1225.32371780473	1769.41632199902	977.915180023396	990.346931809468	1073.176852972
TXNDC12	5773.57281398637	0.317822316670334	0.149141682313009	8.89147877302349	0.0117284309805591	0.134140114330067	4482.01980048035	4418.88128873832	5542.29564131366	6131.59577984063	7014.95850838759	6370.27603346555	6314.63359688996	5602.48162350787	6085.01305325341
SDF2L1	10299.1645071333	0.546675838836227	0.184100617264363	8.88254485811231	0.0117809385700442	0.134548458873596	10808.8160932922	7148.24602816048	7470.4387595319	10988.7011518804	9962.38018207412	9172.48066707913	12855.6261237055	12923.1555142514	11362.6360442241
CAND1	7076.62710272595	0.0344868025291336	0.216366258657348	8.88137752443322	0.0117878167203051	0.134548458873596	8185.58920501487	8050.77364671334	7306.4126956557	4130.63608832775	4991.47363418197	6911.66460959958	9475.85313550607	8067.79381891123	6569.44709062301
UBE2L3	14370.6109669206	0.304525213857052	0.107860523626546	8.87958369550543	0.0117983941264244	0.134548458873596	12549.0085296586	12066.2165666127	13158.9072877012	15501.5868498929	14706.2577389979	14703.3214518351	14873.9003264904	15049.7855800555	16726.5143710412
ANKRD37	284.726224098858	-0.0724471884507645	0.611727960123796	8.87946056430745	0.0117991205239863	0.134548458873596	285.719328151863	552.123401486163	302.388185785384	154.06999574027	37.1789636777421	146.193779269642	533.002800514462	311.146997111594	240.712565152599
FAM72D	276.584335331176	0.80755389343168	0.428881173778297	8.87715784480686	0.0118127133800786	0.134603681426481	164.962480027302	195.089915447941	118.277297761073	339.344041250722	389.192555945725	444.240451845169	391.389085733423	233.130788396297	213.632401572931
MR1	1028.8443199722	-0.387027803925569	0.412698028315243	8.85475630427189	0.0119457686385164	0.136019066592375	1232.3667625569	1451.8099047655	1548.76310653178	429.055684339993	1047.3393172198	313.137643338846	1237.72616855869	1000.44314705498	998.957145383285
ALKBH5	4102.51796164509	0.426742576848309	0.186606887128605	8.85033668988538	0.0119721956725536	0.136118467132958	3365.01895532816	2728.41770099766	3644.27975931758	4377.34310682325	4125.28288466861	5594.03422482739	4376.64433476834	4045.82880020031	4665.81188787454
BLZF1	1350.7498825505	0.674569994353546	0.231650429618044	8.84696500421907	0.0119923959352752	0.136170786500718	990.85306630778	1265.2433351381	959.608264853986	1253.03762358384	1092.42869870131	1461.93779269642	1774.07417493412	1907.2668436516	1452.29914308735
PIGQ	2128.25521220997	0.508620229740544	0.300727923702212	8.84661389446123	0.0119945014437023	0.136170786500718	1800.57086042872	1182.85099220621	1481.81369270476	3346.63433785195	3210.83858655224	1778.84817872609	2578.03865018711	1616.31227703102	2158.38933420164
SASH1	3311.61305322636	-0.375676711063794	0.222728174006345	8.83955358211375	0.0120369187328018	0.136450936526669	3624.86181602476	4247.46733390299	4522.43290401535	3414.89319672422	2031.3952920094	2409.83939376732	3367.50723337589	2835.20080848883	3350.91950072847
GTF2H5	4330.88712487274	-0.128729423669791	0.197056896112016	8.83464754637012	0.0120664817540606	0.136598993430089	5582.847853473	5459.67651726884	4012.5015353662	3426.59471538804	3512.22550487606	3212.49040124129	5569.7677585141	4145.87311490581	4056.00672282129
NYNRIN	636.075377431259	-1.05855841987582	0.442738831756309	8.83374537891213	0.0120719259754536	0.136598993430089	784.919512809645	856.12273575213	1322.25092308369	272.060308933768	367.043386095156	699.843769148866	337.865791957912	428.630229059334	655.941740040832
CREB3	12671.73469401	0.29050706005222	0.101828629946595	8.83280548559065	0.0120776004700049	0.136598993430089	11047.0952311094	11816.1984225435	10747.6125663646	13140.8054594676	12705.7130764233	13479.066448661	13317.2645325193	14148.4689099564	13643.387599045
PHF19	2657.95738340736	0.584807738212041	0.217458604311691	8.83149796103416	0.0120854989311806	0.136598993430089	2486.29724799319	1666.78762712804	1864.54117508257	3529.95813025176	2528.96057186684	2820.12516139502	3254.88530272325	2930.65593444637	2839.4052997792
IGF1R	928.728950370542	0.914431049144585	0.389595701506687	8.82427749837032	0.0121292092327581	0.13699238298643	613.487915918528	509.506672383458	521.08960428699	1084.3407295138	938.966593308082	1593.04060120274	525.1973201722	1099.56962401088	1473.3614925382
PDIA3	47353.5236975645	-0.0270524488953152	0.116691772447282	8.81219055388513	0.0122027337198983	0.137514615785569	49975.0059591207	54010.54838792	49064.9937466971	36874.4106893565	41345.3807349903	44702.2849579656	51496.0990237634	47332.8927464451	51380.0970318222
ITGB8	71.8753994089769	-0.140027643611632	0.880635113738019	8.81208121481178	0.0122034008559328	0.137514615785569	42.0492596148024	211.189568664519	60.25447244432	20.4776576616815	20.5670862898148	7.54548538165893	97.0109699681134	62.4129669722371	125.371127683645
PMEPA1	498.299334451404	0.683585029565888	0.324478182996227	8.81196139103028	0.0122041320066538	0.137514615785569	281.406583575985	291.687834747407	412.854718599971	745.971814818397	543.445703119336	626.275286677691	479.479506738951	461.672388044636	641.900173740264
FAM107B	1921.09084626354	0.620579614593571	0.266027734379734	8.81080262665458	0.0122112049121165	0.137514615785569	1391.93831186436	1280.39594993018	1411.51680818639	2243.7662037871	1924.60465165843	2757.87490699634	2889.14279525726	1756.74145271856	1633.83653597326
OS9	3562.48708135424	-0.255797388481045	0.233039046009848	8.80663631885074	0.0122366692451301	0.137700572785542	3722.97675512597	3956.72653758009	5373.80628318232	3079.44966169477	1943.58965438749	3054.03520822645	3296.14284167521	3827.38341579748	3808.27337451841
IGF2	2230.22396626284	-0.723651359077945	0.244205087566867	8.80242417600755	0.0122624677016829	0.137867868531962	2037.77181210196	2700.00654826252	3462.40051842084	2225.23879923606	2607.27370812421	2074.0652942835	1661.45224428148	1913.69170789874	1390.11506375626
VMA21	3964.09625842126	0.69025692508495	0.232079087171781	8.80048004241144	0.0122743934347635	0.137867868531962	3603.29809314538	2720.84139360162	2856.50832328628	3309.57952874986	4185.4020599773	4186.801201148	6545.45280129685	4103.65257842459	4165.33034616143
XKR8	1256.19322635337	-0.471432660852834	0.256693703528388	8.79887631448892	0.0122842397756905	0.137867868531962	1248.53955471644	1085.30603448224	1505.24598754422	1713.29735769402	1507.7256333995	1477.97194913244	675.731583915825	1051.84206103211	1040.07887526352
SRSF4	3702.20360385012	0.403563400859886	0.177991197428176	8.79763418316537	0.0122918714648409	0.137867868531962	2952.07366218792	4085.52376331271	3161.12815619924	3239.37041676695	3398.3154885017	2990.84176815506	4853.89370426664	4583.68172146106	4055.00375379982
HNRNPA1	22366.5099305635	0.368284957654628	0.124041827053306	8.79683635319515	0.0122967758547156	0.137867868531962	20734.5977346735	19785.5267647494	18165.6076183987	23350.3804936488	23362.6279416688	20145.5027833566	27138.5400814246	23466.3577438115	25149.4482133392
SPATS2	1137.19710470883	-0.34314444399017	0.254265964419909	8.79413290279224	0.0123134089556933	0.137867868531962	1358.51454140131	1628.90609014786	1313.32433457342	904.917443335258	618.594672255198	1019.58371219666	1216.53986477255	1114.25502800435	1060.1382556929
FAM72B	300.429805265121	0.631513496945219	0.539599433082921	8.79399267335177	0.0123142723371849	0.137867868531962	76.5512162218198	255.700374616233	156.215298929719	440.757203003811	405.804433333653	611.184315914373	371.317850567607	181.731874419161	204.605680379709
TUBGCP6	655.470950760959	-0.82793064952901	0.443626676674015	8.79075743043805	0.0123342082884072	0.137990637164049	944.4910621171	733.954778991041	1309.97686388207	228.179613944451	367.834427875533	631.934400713935	412.575389519563	772.81938515623	497.472634648704
NCOA2	472.376630010198	-0.878971802885034	0.425655706651815	8.78880556731838	0.0123462515072642	0.138024990505992	695.430062860194	833.39381356402	617.050430772389	450.508468556993	299.804834763069	188.637134541473	252.00550819303	434.137255556884	480.422161283729
PRRC2B	1927.11816655351	-0.0990602023240586	0.389564605750525	8.78463265162841	0.012372038332785	0.138137527130365	1106.21898371249	2237.8517971043	1191.699566121	1920.99931397679	3824.68700812517	2826.72746110398	1624.65497981082	794.847491146431	1816.37689788065
CCDC106	313.969914364584	-0.286017061403968	0.312417092743003	8.78427069529648	0.0123742776042153	0.138137527130365	383.834267253068	357.980524462727	463.066778970237	223.30398116786	214.3723224823	195.239434250425	315.564419551449	320.325374607511	352.042126535676
PSMD11	10411.5804118454	0.333112764531161	0.15301828728214	8.78227950640562	0.0123866035010434	0.138174852542821	7723.04734925204	9298.97029021036	8887.53468553721	12256.365673794	13060.8908358128	9838.36975201053	10428.121737262	11622.57942308	10588.3439596499
HJURP	3236.17829087376	0.438277169568232	0.23119953478277	8.77778988521766	0.0124144403123008	0.138385025597191	2733.20187496216	2827.85673557064	1788.66517274528	3977.5412191428	3861.07493002253	3976.47079613426	4145.82513036145	2965.53376893085	2849.43498999389
OGFOD2	595.432152840709	-0.55590424717114	0.2889047578757	8.76944782562343	0.0124663294531057	0.138862813886405	719.150158027518	926.203579165468	744.254317043731	343.244547471995	546.609870240846	453.672308572243	554.189104300602	558.045351751767	513.520138992211
OAF	6063.69951989199	-0.310368198861017	0.20144340949035	8.76495905977578	0.0124943400915944	0.13907411984732	5648.61720825512	5542.06886020073	6839.99844599411	5946.32173433018	8839.89189571846	7217.25676755677	3957.37853352683	5380.36488810667	5201.39734533907
KCMF1	4051.12755255225	0.252455833079259	0.175641247716572	8.76180550618386	0.012514056417169	0.139192863243175	3145.06898195843	3457.63728786618	3455.70557703813	5586.50003541777	4465.43085023093	4368.83603598052	3359.70175303363	4306.49472108436	4314.77273036033
RAB8A	2600.51439657506	1.06109506874392	0.390634867804204	8.75486996593185	0.0125575276186713	0.139379971161638	1515.92971842083	1424.34579045487	1612.36504966745	1351.52540567098	4677.4300473721	3323.78631062076	3234.81406755744	2044.94250609036	4219.49067332076
TMEM175	1524.23526486934	-0.897341013298026	0.306242757897038	8.75378930790174	0.0125643146486505	0.139379971161638	1956.90785130427	2160.19464629492	2030.79888608634	1240.36097836471	1902.45548180787	1127.1068788853	764.937073541676	1028.89611729232	1506.45947024668
C12orf75	13519.5128840723	0.161871272917116	0.112530950068481	8.75334266423459	0.0125671208477665	0.139379971161638	12178.1124961332	11279.2276358494	12561.9416810769	13995.0163219263	15183.2559325656	16183.179772313	13244.7850721983	13246.2344021077	13803.8626424801
TBC1D25	1011.35685701912	0.104825301326611	0.379487076273008	8.74965079015062	0.01259034038596	0.139536892044108	1037.21507049846	585.269746343823	617.050430772389	1855.66583477047	1573.38210117083	1026.18601190561	592.101437391589	1157.39340223516	657.94767808377
NAF1	168.485533868295	0.688403314125898	0.541928356383119	8.74001023286051	0.0126511758389809	0.140110178496071	99.1931252451749	87.1275350544203	83.6867672837778	142.368477076452	377.326929240063	291.444372866576	148.304126502978	107.387016702231	179.53145484298
FAM167A	950.399278514807	-0.0562882544680101	0.348829994176027	8.73469800140082	0.0126848234923767	0.140381755239735	591.924193039142	698.914357284371	990.85132463993	1453.91369397939	1630.33710935801	994.117699033564	476.134300877982	850.835593871526	866.565234549356
PRDM11	59.8338109964767	-3.14407062708501	0.993979444505095	8.73085642927938	0.0127092117393277	0.140523627617867	40.9710734708331	180.884339080373	111.58235637837	34.1294294361358	18.1939609486823	115.068652070299	10.0356175829083	15.6032417430593	12.0356282576299
LCOR	1113.25668821521	-0.0613918425519368	0.308531109210277	8.72883633291052	0.0127220551407058	0.140523627617867	1119.15721744013	1516.20851763181	1350.14651217828	869.812887343804	593.281335283118	751.718981147771	820.690504557833	1433.66256486227	1564.63167349189
ARID3B	70.3956402568506	3.30854792583881	1.08306893600044	8.72836589004851	0.012725047992699	0.140523627617867	8.62548915175434	22.7289221881096	0	148.219236408361	60.1191753086893	81.1139678528335	99.2411072087597	120.236745196516	93.2761189966321
CYHR1	2452.34636644414	-0.830667576488266	0.300624194397798	8.71108350484178	0.0128354840457037	0.141641500053845	3835.10811409877	3260.65329556923	2923.45773711331	1680.1430548132	3028.10793528503	1710.93881029116	1280.09877613097	2241.35978450298	2111.24979019259
TCF21	1813.41596465026	-0.548110776702141	0.209228818916318	8.70889596915464	0.0128495307659347	0.141694861485572	1994.64436634319	2096.74307185311	2733.76773127008	1544.60046362398	1472.12875328251	1810.91649159814	1741.73718494475	1508.0074225792	1418.19819635739
FAM206A	2302.57078060072	0.365614845887669	0.236358021931642	8.70437540653498	0.0128786071682103	0.141913763659441	2477.67175884143	2382.74867605349	1861.19370439122	1441.23704876025	1596.32231280178	2303.25941275139	2985.03869660505	3148.18348109961	2527.48193410229
RPL9	19248.4174778617	0.394886878849942	0.235049041191762	8.70015132432934	0.0129058360600443	0.142112008669765	20882.3092363973	20864.2035302601	13587.3835361942	17680.0195744737	13756.2165607646	13708.2605671289	32265.6255976705	20211.7050837593	20280.0336141065
MEGF8	940.898743085389	-0.161626729569793	0.21059855552009	8.69684809133769	0.0129271691639773	0.142245095314351	1118.07903129616	1137.39314782999	1066.72732697722	709.892132271625	742.788231774464	723.42341096655	851.912425926881	977.497203315184	1140.37577741044
LINC01133	983.519664314939	-0.379053424975067	0.278498514136976	8.68668049050808	0.0129930556468968	0.142867887788573	1101.90623913662	1328.69490957991	1363.53639494369	862.011874901259	747.534482456729	530.07034806154	1159.67136513607	961.893961572124	796.357403046515
SPIN3	309.792653109784	-0.380933304904389	0.683459144637948	8.6844094730305	0.0130078177547926	0.142873299436597	332.081332342542	467.836981705257	589.154841677796	141.393350521134	18.1939609486823	172.602978105448	485.054849840567	290.954566620576	290.861016226057
DHX9	7050.77287470028	0.475110147436705	0.164285521921202	8.68374759122551	0.0130121232861387	0.142873299436597	6278.27791633319	6861.2933855356	4905.16038639317	6972.15487052489	7185.03249116875	6171.2638565243	7712.92964677518	8754.33645560584	8616.50686344157
FAM71F2	33.3898073818455	-0.389545603165048	1.50636542743893	8.68230794924702	0.0130214930574692	0.142874199502888	66.8475409260961	18.9407684900914	82.5709437199941	0	0	3.77274269082946	4.46027448129257	69.7556689689709	54.1603271593347
EVL	591.947676822626	-0.832264480459153	0.444859445308195	8.68070897398214	0.0130319077427759	0.142886555101299	500.278370801752	992.496268880788	1205.0894488864	218.428348391269	418.461101819693	477.251950389927	570.915133605449	358.874560090363	585.733908537991
EIF5B	8140.2262524019	0.208749699446297	0.208483491292753	8.6717067779403	0.0130906978476814	0.143339673192046	10021.7402081946	8784.72842570438	6351.26772505685	6296.3921676894	6519.76635387128	6211.82084045071	11931.2342374576	7965.91382870655	9179.17248448577
TMEM11	6026.79327345479	-0.595023146581688	0.283756231811894	8.6710921793341	0.0130947212281665	0.143339673192046	7742.45469984349	5650.03124059425	5719.71158795527	9975.54466090484	4842.757779471	7658.66766238381	2973.88801040182	4937.04925505387	4741.03456448473
ARPC1A	13548.8446265238	0.162912173191425	0.101489681912466	8.6701046771071	0.0131011883577987	0.143339673192046	12704.2673343902	11655.2018903777	12044.1995474813	14828.7495267234	15489.3891015716	14463.7522909675	13052.9932695027	13775.8267836222	13925.2218940778
MGAT5	1090.33919994689	0.276736393165485	0.276865081934593	8.66831444411174	0.0131129206977591	0.143366069007554	942.334689829162	667.662089275721	878.153144697775	1492.91875619211	1557.56126556328	1261.03924440975	793.928857670078	909.577209845396	1309.87754203873
UBE2F-SCLY	22.2436097574941	-1.17666119200523	2.02338085943803	8.66264889544317	0.0131501193057148	0.143670657158957	20.4855367354166	62.5045360173015	55.7911781891852	0	0	0	12.2657548235546	0	49.1454820519889
TSLP	13.8694296141776	-6.91342271491484	2.14738435940276	8.66228289182943	0.0131525260215183	NA	38.8147011828945	3.78815369801827	24.5481184032415	31.2040497701813	9.49250136452989	16.9773421087326	0	0	0
GSPT2	625.883106758606	-0.196357331022141	0.304274518657719	8.65705904217286	0.0131869243341361	0.143915522972959	724.541088747365	670.503204549235	936.175970014528	457.33435444422	308.506294347221	501.774777880319	676.846652536148	743.448577169295	613.817041139127
HTRA1	6496.95979112273	-0.523374581560972	0.178488380395448	8.65545237131795	0.0131975221138489	0.143915522972959	6843.2474557731	7461.7157466715	8420.00461231183	5380.74833224564	7404.15106433331	7153.12014181266	4588.50737262973	5634.60594474358	5586.53744958323
TCEA3	803.192566268753	-0.789341807998032	0.294017927745456	8.6549862565486	0.0132005982522814	0.143915522972959	1252.85229929232	908.209849099881	1108.01279883722	746.946941373715	758.609067382014	562.13866093359	812.885024215571	563.552378249317	515.526077035149
ZNF215	252.058933211818	-1.41792117218731	0.486486800028734	8.64433942992066	0.0132710578692068	0.144581220398022	528.311210544953	311.575641662003	330.283774879977	274.010562044405	172.447108122293	214.103147704572	102.586313069729	116.565394198149	218.647246680277
CHRNA10	23.4262828754582	0.0652723075261034	1.99435085774835	8.634196182381	0.0133385346455256	0.145032249592066	47.4401903346489	32.1993064331553	23.4322948394578	0	0	0	0	81.6875597136632	26.0771945581982
STAMBP	1565.83577355015	-0.506313261032706	0.175360443951172	8.63366677188135	0.0133420658930204	0.145032249592066	1772.53802068552	1899.75907955616	1728.41070030096	1468.54059230916	1774.30671338671	1645.85899887435	1370.41933437714	1195.02474996842	1237.66377249295
FBXO44	476.30900897966	-0.891318754780489	0.377822412800292	8.6329375893944	0.0133469311802816	0.145032249592066	548.79674728037	829.605659866002	714.127080821571	413.453659454902	365.461302534401	286.728444503039	502.895947765737	379.984828330973	245.727410259945
LTBP1	3973.92253721632	-0.261188160260417	0.205748427470082	8.6322129866607	0.0133517676677715	0.145032249592066	3936.45761163189	3128.06791613859	4474.45249077266	4866.85663759297	5782.51541455946	3949.11841162574	3474.55382092691	2929.73809669678	3223.54243500189
EZH1	880.826356874224	-0.268044065666605	0.28422978505946	8.62983195407747	0.0133676726303819	0.145032249592066	1260.3996023001	908.209849099881	1147.06662356965	590.926692522809	568.759040091416	698.900583476158	808.424749734279	746.20209041807	1198.54798065565
TMEM144	63.2577831219353	-0.731445147448847	1.3702581528865	8.62962945155026	0.013369026192651	0.145032249592066	57.1438656303725	92.8097656014477	197.500770789716	0	12.6566684860399	0	26.7616468877554	55.0702649755033	127.377065726584
MIR34A	146.51790069262	-1.52167110810962	0.776867590766784	8.62292354235353	0.0134139271638924	0.145314395466308	114.287731260745	515.188902930485	212.006477118904	28.2786701042268	101.253347888319	54.7047690170272	55.7534310161571	156.950255180184	80.237521717533
SPC24	1373.7555077406	0.502237002934724	0.324797042777447	8.62021693198963	0.0134320925899438	0.145340585602478	597.315123758988	1190.42729960224	1047.7583263929	1438.3116690943	2532.12473898835	1541.16538920384	1253.33712924321	1328.11122365922	1435.24866972237
PDCD11	1993.52777091269	-0.243469126317361	0.185035058180763	8.61974819360861	0.0134352410275449	0.145340585602478	2028.06813680624	1898.81204113166	1911.40576476149	2067.26829727451	2667.3928834329	2437.19177827583	1551.06045086949	1508.0074225792	1872.54316308293
MMD	436.674178582032	1.18084659170639	0.41037778050597	8.61524522600911	0.0134655243334579	0.145565819270262	264.155605272477	149.632071071722	339.210363390246	426.130304674039	377.326929240063	667.775456276815	543.038418097371	580.073457741968	582.725001473583
IGFBP3	65944.7665993549	-0.585775031536138	0.277785223693089	8.61222304533302	0.0134858873384702	0.145653458853826	66433.5174468119	92781.3544487126	104091.83279469	68906.3429050029	47638.9091396736	38211.2811583935	64736.4238214804	37138.4688617298	73564.7688176986
OTUD3	347.679652869508	-0.777841291705382	0.403322624827022	8.6112324760052	0.0134925683460119	0.145653458853826	497.043812369844	250.018144069206	325.820480624842	395.901381459175	622.549881157085	412.172138973119	212.97810648172	201.006467160587	211.626463529993
MON1B	2072.47929684645	-0.552536250510191	0.247334492690865	8.60593934714123	0.0135283245922267	0.145937038711236	2507.86097087257	2712.31804778108	2847.58173477601	1425.63502387516	1464.21833547874	2194.79306039004	1402.75632436651	2065.13493658137	2032.01523749652
EIF3J	2353.47988450104	0.814861854587675	0.286987461608954	8.60305691526099	0.0135478358858886	0.146045101214172	2155.29410179462	1303.12487211829	1420.44339669666	2202.81088846374	2554.27390883892	2962.54619797384	3909.43058285294	2437.77706291561	2235.61794885476
NAA60	1009.6605315327	-0.731753380371339	0.303064170127109	8.59813622805878	0.0135812092553624	0.146302340318795	1056.62242108991	1408.24613723829	1687.12522844096	701.115993273762	796.579072840133	937.526558671122	806.194612493632	1075.7058425215	617.828917225004
SGO2	2674.04573542704	0.556572088918352	0.258287577230119	8.58612053598111	0.0136630486627088	0.147080950019909	2475.5153865535	1698.03989513669	1632.44987381556	3084.32529447136	3390.40507069793	3245.50189978605	3836.95112253193	2245.94897325094	2457.27410259945
HACD3	6186.09789121306	-0.498461813674827	0.298664652171475	8.58384102266811	0.0136786300912019	0.147093208178278	7671.29441434152	9665.47416049363	7348.81399107948	4895.13530769719	4086.52183743012	4534.83671437702	3509.12094815693	9144.41749918232	4819.26614815932
FUT11	865.882084081396	0.828909250283598	0.296758154890359	8.58315665379936	0.0136833115064107	0.147093208178278	569.282284015787	801.194507130865	602.5447244432	787.902256697078	889.1309611443	637.593514750179	1158.55629651575	1462.11553509961	884.618676935801
CRY2	704.074039227003	-0.577307905528131	0.440486563488895	8.57944832989573	0.0137087061175663	0.147263286457068	1099.74986684868	846.652351507084	1110.24444596479	167.721767514725	592.490293502741	471.592836353683	520.737045690908	768.230196408271	759.247549252156
TTC4	2852.2526036736	0.423331390557774	0.207427109859946	8.57699352282606	0.0137255425623552	0.147341256969093	1993.56618019922	2621.40235902865	2040.8412981604	3270.57446653713	2813.73561280273	4003.82318064277	2915.90444214502	3334.50454426673	2675.92134927972
POLR3K	3933.50265147933	0.422135740731889	0.169919648425971	8.57479048195665	0.0137406698579481	0.147400784117723	3744.54047800535	2734.09993154469	3066.28315327762	4547.99025400393	4545.32607004906	3975.52761046155	3942.88264146263	4339.53688006966	4505.33684443948
C5orf51	2237.27118047132	-0.491636328195332	0.240601839499301	8.56984272475069	0.0137747046887622	0.147662914444062	3327.28244028924	3060.82818799877	2219.37306836579	1956.10386996824	2102.58905224337	1346.86914062612	2215.64134858208	1966.00845962547	1940.74505654283
RRBP1	11165.8173112233	-0.398095963259519	0.159011292554682	8.56290434884392	0.013822574715379	0.148072887776236	13820.1899933984	12361.6925550581	13721.2823638482	9009.19424458454	12270.6400972156	9029.11644482762	9594.05040926032	9873.18067235815	10813.009020459
NUDCD1	2864.8593105924	0.598605601305799	0.207441212070924	8.5607598609291	0.0138374038363904	0.148128589572159	2589.80311781424	2095.79603342861	2303.05983564957	2260.34335522751	2797.12373541481	3154.95607520614	3699.79768223219	2882.01053371801	4000.84342664049
TWIST1	1297.03048046105	-0.321150269776293	0.250901801533239	8.55779458346376	0.0138579349236093	0.148138335002471	1768.22527610964	1374.15275395613	1721.71575891826	1208.18180203921	726.176354386537	981.856285288368	1339.19741300809	1360.23554489493	1193.5331355483
MACF1	5191.66727987704	-0.57885153281935	0.19723813433874	8.55748492515465	0.0138600807020677	0.148138335002471	5811.42331599449	6709.76723761487	6152.65113070335	6321.74545812767	5347.44243535184	3879.3226718454	4233.91555136697	3803.51963430809	4465.21808358071
KIFAP3	2083.41317340843	-0.713647708018034	0.38704179190863	8.5564572715947	0.0138672042126736	0.148138335002471	3129.97437594286	3808.98854335737	2097.74829991336	594.827198744081	1751.36650175576	1857.1325895608	2016.04406554424	1954.07656888078	1540.56041697663
HIST1H1C	1032.62017256141	-0.772282470751408	0.263745319880961	8.55460778456842	0.0138800337509165	0.148172490763601	1398.40742872817	1165.80430056512	1400.35857254855	1083.36560295848	1203.96558973454	720.593853948428	822.920641798479	803.108030892756	695.057531878129
EBAG9	895.222008559776	0.42829009603996	0.241194995194464	8.552276587259	0.0138962217320956	0.148242426424984	881.956265766881	952.720655051596	700.737198056166	700.140866718443	599.609669526138	809.25330718292	1189.77821788479	1154.63988898639	1068.16200786466
EPHB2	997.733701487266	-0.378020928636311	0.254836716461766	8.54384954013437	0.0139548973184644	0.14872358663337	972.523901860302	839.076044111048	1123.63432873019	1034.60927519257	1496.65104847421	1254.4369447008	867.523386611405	724.173984427868	666.974399276993
PKDCC	212.080563683629	-0.857391320600433	0.469282839911717	8.54302356455577	0.0139606617108878	0.14872358663337	326.690401622696	351.351255491195	302.388185785384	123.841072525407	127.357726640776	135.818736869861	151.649332363947	113.811880949373	275.81648090402
RBL1	618.671433008624	-0.32929251261883	0.322469549322928	8.53040394723709	0.0140490293131859	0.149561396487708	554.187678000216	469.731058554266	663.915020451304	620.180489182354	961.906804939029	954.503900779854	549.728829819309	372.642126334239	421.246989017048
WDR77	7189.71278939199	0.520466865170369	0.207071252231471	8.52363064701106	0.0140966891178862	0.149964985270016	4543.4764106866	6094.1922616869	5962.96112486012	10513.8145194405	6854.37702697096	6925.81239469019	7739.69129366293	7563.90089438538	8509.18917814437
COLGALT1	5027.03588854792	0.376735477314813	0.140182461505568	8.51887406063821	0.0141302550765903	0.150218185102411	4516.52175708737	4180.22760576317	4000.22747616458	5893.664900343	5235.90554431861	4931.91788258682	5171.68826105874	5929.23186236252	5383.93770724646
GSN-AS1	187.440378573339	-1.8950656494973	0.648627880589293	8.51647866895061	0.0141471889631659	0.150227376398162	382.756081109099	171.413954835327	410.623071472403	87.761389978635	285.566082716274	89.6026389071998	66.9041172193886	89.030261710397	103.305809211324
MINDY2	2534.55024591521	-0.406013576664465	0.321472047497933	8.51598926039262	0.0141506512644437	0.150227376398162	2644.79061115667	4977.63395919601	2410.1788977728	1659.66539715152	2233.90198778603	1311.97127073595	3103.23597035931	2418.50247017419	2051.07164890444
KHDRBS1	6007.70730048895	0.477766694125596	0.163936179737893	8.51376226505141	0.014166416757455	0.150291026882711	5444.84002704493	4462.44505626553	5277.84545669692	4958.51853379288	6018.24586511195	6761.69808763911	7230.10493417526	6645.14530704406	7270.52243662995
HIST3H2A	185.393387713258	-0.898119538744753	0.518089681267854	8.5072747164764	0.0142124440265565	0.150675414514485	292.188445015678	225.395145032087	364.874305357271	95.5624024211803	156.626272514743	60.3638830532714	173.95070477041	133.0864736908	166.492857563881
UBE2W	733.93655590385	0.365443423468932	0.316639761854985	8.50395755659251	0.0142360360603737	0.150801145365292	442.05631902741	643.986128663107	498.773133011316	1005.35547853303	877.265334438637	1095.98175168596	521.852114311231	598.430212733803	921.72853073016
TRIM27	5045.36880632741	0.365241459177524	0.15846108912691	8.50285169432408	0.0142439097845523	0.150801145365292	4429.18867942585	3885.69865574224	4153.09530440295	4811.27442393983	6540.33344016109	5529.89759908329	5070.21701660933	5589.63189501359	5398.9822425685
HNMT	422.04524491633	0.181000062282452	0.510575999761179	8.49656906055981	0.0142887247710106	0.15117156337858	562.813167151971	650.615397634638	277.840067382142	129.691831857316	330.655464197791	155.625635996715	758.246661819737	549.784812005441	383.13416620122
BVES	239.297959086913	-0.550627090692463	0.606462830325688	8.49249174653484	0.0143178842929972	0.151375954693592	271.702908280262	81.4453045073929	199.732417917283	184.298918955133	422.41631072158	616.843429950617	124.887685476192	134.004311440391	118.350344533361
ELOC	4325.5928813434	0.518960114050226	0.237322143984134	8.48334603432818	0.0143835078467528	0.151728308996481	2927.27538087663	4082.68264803919	2653.42843467765	5815.65477591754	4313.55082839846	5288.4420668702	5847.41984497456	4139.44825065866	3862.43370167774
DIEXF	2956.09336000547	0.899884132236677	0.307101949176365	8.48317018635097	0.0143847725577312	0.151728308996481	1498.67874011732	2261.52775771691	2362.1984845301	1797.15824145138	2890.46666549935	4370.72240732593	3853.67715183678	3957.7163762395	3612.69441533192
ALKBH7	2304.21184866015	-0.491096793710527	0.190888115003653	8.48227104483681	0.0143912409847193	0.151728308996481	3131.05256208683	2382.74867605349	2981.48056243006	2251.56721622965	2184.85739740263	1762.81402229007	2001.54817348004	2153.24736054218	1888.59066742643
CSRP1	21788.5874769141	0.927152312806632	0.332507972410436	8.48086061394324	0.014401393489591	0.151728308996481	22540.559525822	7867.99523078395	11856.7411887656	29774.5142400849	15116.8084230138	28573.8099546697	25251.8439758379	27986.7086605508	27128.3060926979
GNB5	1486.31240416032	-0.640633428927566	0.28151727752294	8.47934653934951	0.0144123000093897	0.151728308996481	1452.31673592664	1691.41062616516	1715.02081753555	1528.02331218357	2581.16932937175	1292.16437160909	1082.73163033377	1016.96422654763	1017.01058776973
PHF3	2590.80641837854	-0.287877946020038	0.242184706828243	8.47824288114597	0.0144202553307454	0.151728308996481	2643.71242501271	3826.03523499846	3120.95850790302	1609.93394283029	2324.87179252945	1934.47381472281	3118.84693104383	2039.43547959281	2698.98963677351
SAYSD1	796.265038705513	-0.149331609378151	0.262612307939837	8.47634429689288	0.0144339508650966	0.151768602978661	954.194737412824	821.082314045461	1092.39126894425	602.628211186627	586.953001040098	524.411234025295	679.076789776794	886.631266105603	1019.01652581267
PDSS1	779.398552328023	1.16189251639492	0.475945439757272	8.46321729042637	0.0145289997338251	0.15266366318677	651.224430957453	354.192370764709	206.427359299985	1664.54102992811	747.534482456729	679.093684349304	993.52614070792	962.811799321716	755.235673166279
ZCCHC4	463.493998815788	0.941385728036949	0.393788284205156	8.45840692404977	0.0145639866978903	0.152726154351593	284.641142007893	271.800027832811	265.566008180522	326.667396031586	799.743239961643	644.195814459131	625.553496001283	470.850765540553	482.428099326667
GOLGB1	4306.94866792851	-0.640909300211869	0.239273534124759	8.45727691536766	0.0145722177386656	0.152726154351593	5141.86972058956	6934.21534422245	4522.43290401535	5064.80732832255	3014.66022501862	3438.85496269106	3722.09905463865	3253.73482230265	3669.86364955566
GDF6	388.505165978906	-0.917646000244686	0.44621234394812	8.4571564224254	0.0145730956898073	0.152726154351593	514.294790673353	547.388209363641	723.053669331841	301.314105593313	127.357726640776	338.603656501944	246.430165091415	323.996725605878	374.107445007997
CDV3	3839.06691325776	0.86390378330815	0.31854739022878	8.45694175097842	0.0145746599875277	0.152726154351593	3900.8774688809	2912.14315535155	1912.52158832527	4886.35916869933	2805.82519499896	2253.2705720979	5918.78423667524	5295.00597739464	4666.81485689601
AASS	219.151215631138	-0.499696783581841	0.43270442981822	8.44626571010929	0.0146526678388877	0.153439066960932	127.225964988377	205.507338117491	252.176125415117	287.662333818859	366.252344314778	319.739943047797	151.649332363947	125.743771694066	136.403786919806
HSPB7	1465.70353197358	-0.567529674269971	0.194811832091487	8.44195223520629	0.0146843038994556	0.153665746180493	1600.02823765043	1856.19531202895	1808.74999689339	1670.39178926002	1465.80041903949	1237.45960259206	1150.75081617348	1180.33934597495	1221.61626814944
PRKRIP1	1652.52927863523	-0.115272103699999	0.219878859508623	8.4353207645468	0.0147330739743359	0.154071296361121	1466.33315579824	1546.51374721596	1474.00292775827	2399.78645263801	2271.87199324415	1571.34733073047	1479.69605916881	1239.99879969842	1423.21304146474
ZNF880	1786.21733631343	0.268202766543214	0.224668044588236	8.43168976370376	0.0147598461714607	0.154183183557419	1808.1181634365	1978.36326879004	1626.87075599664	1445.13755498152	1167.57766783718	1528.90397545864	2653.86331636908	1776.93388320957	2090.18744074173
KCTD5	2303.00375498562	0.60678887333709	0.335317685297495	8.43115149188188	0.0147638191107117	0.154183183557419	1288.4324420433	1509.57924866028	1810.98164402095	3588.46572357085	3566.80738772211	1944.84885712259	1353.6933050723	2795.73378525638	2868.4914014018
NSMCE2	1461.2701664657	-0.0589149316644308	0.249505244776648	8.42706019771811	0.0147940515861378	0.154211273561066	1385.46919500054	1338.16529382496	1080.11720974263	2331.52759376574	1891.38089688258	1472.3128350962	1430.63303987459	1089.47340876537	1132.35202523868
ADGRL2	576.018579871852	-1.73055483228858	0.679470673368417	8.42057798221367	0.0148420784895622	0.154580699664817	828.046958568417	1170.53949268765	1155.99321207992	160.895881627497	657.355719493695	261.26243133994	90.3205582461746	668.185881702773	191.56708310061
RPP25L	1216.57527136228	-0.717627851775737	0.319206212748618	8.41832203194134	0.0148588294306139	0.154650455433784	2203.81247827323	1519.99667132983	1326.71421733882	1139.92294316694	1084.51828089754	602.695644860007	1181.97273754253	919.673425090905	969.87104376068
CLK3	2940.40150755097	-0.179920464411168	0.182483387241024	8.41616516915502	0.0148748623023597	0.154712648273968	2563.92665035898	2827.85673557064	3020.53438716249	3104.80295213304	4149.80517986032	3370.00240858342	2654.9783849894	2178.02897978116	2593.67788951925
NR6A1	22.126803713241	-0.402272473261824	2.01477760299993	8.41252495740508	0.014901960780194	0.154889772082246	44.205631902741	69.1338049888335	0	0	0	0	36.7972644706637	33.9599967348937	15.0445353220374
ZNF514	340.886208817658	-1.52121952279319	0.548026319997698	8.41026580203354	0.014918803213193	0.154960128175927	683.570015276532	388.285754046873	605.892195134552	317.891257033722	109.954807472471	378.217454755654	113.736999272961	226.705924149155	243.721472217006
NUP153	554.927482387384	1.08501798434532	0.37989831284867	8.40235188515275	0.014977953247423	0.155469537655269	498.121998513813	250.965182493711	264.450184616738	594.827198744081	457.22214905819	779.071365656284	779.432965605877	722.338308928685	647.917987869079
ACOT8	2565.62842788252	-0.321111611704752	0.18847834739183	8.39709920074546	0.0150173421799279	0.15577328034648	2685.76168462751	2284.25667990502	2806.29626291602	3440.24648716249	3085.06294347221	2565.46502976404	1871.08514490223	2069.72412532933	2282.75749286381
TTLL1	622.214857690765	-1.04928798155478	0.371526442325181	8.39573881004685	0.01502756038103	0.155774232709828	906.754547078175	755.736662754646	994.198795331281	636.757640622763	614.63946335331	407.456210609582	609.942535316759	276.269162627108	398.178701523257
CAVIN2	184.041919457708	-3.03325809238607	0.987640603725754	8.38655301753906	0.0150967391506565	0.156338056473604	312.673981751095	268.958912559297	304.619832912951	145.293856742407	261.834829304949	254.660131630989	62.443842738096	45.8918874795861	0
CS	7577.95535044432	0.304177266871753	0.175040977779581	8.38581928990743	0.0151022786140398	0.156338056473604	5696.05739858977	6266.55325494673	6693.82555913844	8057.47072659401	8408.77412541273	10044.9274143334	6173.01988210892	8228.41542508978	8632.55436778508
DPH2	2118.82039356968	0.75593666458683	0.259699143657848	8.38444577058507	0.0151126538120098	0.156340251237489	1728.33238878278	1390.25240717271	1624.63910886907	1984.38254007247	1641.41169428329	2691.85190990682	1995.97283037843	3171.1294248394	2841.41123782214
MANF	3808.16408177242	0.520946134515335	0.179917846838092	8.38036058962825	0.0151435543225905	0.156554634505652	3725.13312741391	2771.03443010037	2955.81662046303	4119.90969621925	3817.56763210177	3321.89993927534	4890.6909687373	4598.36712545453	4073.05719618627
RPL29	21986.9383528195	0.41405668724856	0.352772411970277	8.37699688968448	0.0151690449386896	0.156636170388993	16752.8563049949	14439.4948584212	35118.3150229645	17740.4774209034	12371.893445104	13105.5649222689	36992.4014792203	15545.417964835	35816.0237566638
ZNF623	776.814024853431	0.340689998081139	0.31439126469846	8.37663286520414	0.0151718061418189	0.156636170388993	633.973452653944	541.705978816613	519.973780723206	1168.20161327116	737.250939311821	1243.11871662831	749.326112857152	858.17829586826	539.597333550409
MVP	19648.3512469824	-0.44746447721358	0.158075349923327	8.36874154092882	0.0152317872175857	0.157082707116877	22078.0176700592	22235.5151689428	25031.2700063598	16033.0308225413	21978.3048260082	18626.9738502978	15536.2510869623	16076.8460218486	19238.9517698215
REXO4	1336.9701572907	0.456456299947555	0.265359913570465	8.36825663442376	0.0152354806616642	0.157082707116877	1301.37067577094	1385.51721505018	1092.39126894425	1307.64471068166	716.683853022007	1043.16335401435	1564.44127431337	1851.2787409265	1770.24032289307
CAV2	4669.74678773238	0.213410386151892	0.166494697867421	8.36560759545284	0.0152556737227702	0.15709714227892	4370.96662765151	3412.17944348996	4044.86041871593	5819.55528213882	5288.9053436039	5379.93107712282	3913.89085733423	5088.49248373651	4708.93955579772
NME4	12889.7747850241	-0.560898704713526	0.20089507008706	8.36539368241563	0.0152573055037838	0.15709714227892	18115.6835909721	12068.1106434617	14438.7569153611	16399.6784073409	13961.0963818823	10776.8394963544	9226.07776455368	10191.6703714665	10830.059493824
RASA4B	198.323610387345	-1.37275595926173	0.520636245615096	8.36320345511164	0.0152740231395184	0.157164078899807	249.060999256907	235.812567701638	482.03577955456	172.597400291315	160.581481416631	111.295909379469	149.419195123301	81.6875597136632	142.421601048621
ABRACL	1799.8455150428	0.319689833403983	0.181186342519815	8.36066000317201	0.0152934598678851	0.157258885793901	1532.10251058036	1469.80363483109	1393.66363116585	2284.72151911046	2115.24572072941	1916.55328694137	2032.77009484909	1865.04630717038	1588.70293000715
AKT3	1484.64579199577	-1.15076226128321	0.514144506736319	8.3537690203753	0.0153462442341322	0.157696242520812	2199.49973369736	623.151283324006	2089.93753496688	3122.35523012877	829.01178583561	2285.33888496995	773.857622504261	503.892924525855	934.767128009259
PELI1	91.1378471751813	0.522419019669834	0.682910976208767	8.33940458526713	0.0154568610604088	0.158662127682042	148.789687867762	75.7630739603655	70.2968845183734	39.9801887680448	45.8804232618945	16.0341564360252	158.339744085886	125.743771694066	139.412693984214
TPI1P2	27.9376833561843	-0.688149616944585	1.67678508695604	8.33812867240911	0.0154667250103452	0.158662127682042	20.4855367354166	1.89407684900914	131.667180526477	0	0	1.88637134541473	25.6465782674323	57.8237782242785	12.0356282576299
MAPK10	30.3792256351739	-1.2168183661154	1.28392622516053	8.33755243267883	0.0154711819231011	0.158662127682042	45.2838180467103	88.0745734789249	51.3278839340504	2.9253796659545	6.32833424301993	0	13.3808234438777	11.9318907446924	54.1603271593347
PODNL1	1003.98526280344	-0.958071177003042	0.348881021198272	8.33533759517648	0.0154883244903138	0.158732109016987	1403.79835944802	1090.98826502926	1742.91640663015	887.365165339531	998.294726836393	731.912082020916	435.991830546349	730.59884867501	1014.00168070532
COL5A1	13593.2669144771	-0.325031570831411	0.143493297174189	8.33148462695195	0.0155181912610626	0.158801623093539	13650.9147687952	15872.3639946966	18122.0904994111	11895.5688483263	13389.1731746694	11374.8192128508	12930.3357212672	12177.871261583	12926.2647486946
DHCR7	1661.34273569665	0.300670282679797	0.354100712471806	8.32833047158528	0.0155426839625561	0.158801623093539	1193.55206137401	1711.29843307976	2364.43013165767	866.88750767785	1478.45708752553	847.923919763922	1919.03309557613	2984.80836167228	1585.69402294275
RCL1	1195.80199212455	0.789343586183239	0.361096763195147	8.32812328566141	0.0155442941586253	0.158801623093539	867.939845895281	447.002136366156	941.755087833447	2171.60683869356	1032.30952339263	1402.51709531585	1241.07137441966	1198.69610096679	1459.31992623763
VAPB	2727.04756862528	0.573150917028275	0.273310327479175	8.32785816930976	0.015546354818479	0.158801623093539	1256.08685772423	2485.97586432449	2097.74829991336	4108.20817755543	2666.60184165252	3239.8427857498	2768.71538426236	3182.1434778345	2738.10542861081
DDR2	6414.32128384398	-0.446147880614607	0.23682166340806	8.32781076685038	0.015546723290572	0.158801623093539	6009.80956648484	6566.76443551468	7249.50569390273	10431.9038887937	7745.09007167601	5173.3734147999	4841.62794944309	4411.12822453781	5299.68830944305
TOP1	3282.97833266067	0.469772279206851	0.162897234975874	8.32618263325983	0.01555938451462	0.158825489043397	2907.86803028518	2553.21559246432	2741.57849621656	3336.88307229877	3669.64281917118	2977.63716873715	4237.26075722794	3680.5293758628	3442.18968168216
COMMD6	4096.14059666871	-0.028887090034026	0.2335868542292	8.31985512355868	0.0156086885446571	0.159181246673359	4180.12768016895	5793.98108111895	4020.31230031269	2399.78645263801	3338.98735497339	3413.38894952796	5600.98967988315	4307.41255883395	3810.27931256135
SBDS	10806.6121066288	0.76723474024926	0.276059683910135	8.31826471220052	0.0156211055988325	0.159181246673359	5282.03391930557	11802.9398846004	5800.0508845477	10524.540911549	11655.2095920819	13241.3836591387	15053.4263743624	11968.6042546761	11931.3194793972
NAV3	4391.55091974764	0.634651677302533	0.219975155644164	8.31773032507036	0.0156252800153918	0.159181246673359	4060.44901818836	3473.73694108276	2897.79379514628	4884.40891558869	3823.10492456441	4186.801201148	6869.93776981088	4929.70655305714	4398.01915914228
MMP10	56.0351549274453	3.18603899516725	1.26363097677123	8.30514412410773	0.0157239215275086	0.159804842374977	0	12.3114995185594	6.69494138270223	63.3832260956808	166.118773879273	82.0571535255408	8.92054896258514	93.6194504583556	71.2108005243105
TNFAIP8	829.900440444547	1.04970798103687	0.371236562581125	8.30461958389085	0.0157280459829497	0.159804842374977	615.644288206466	454.578443762193	467.530073225372	699.165740163125	662.10197017596	1386.48293887983	1364.84399127553	817.793434886224	1000.96308342622
NXF1	2813.187599784	0.189858010016085	0.256153749208648	8.30183010051346	0.015749997849397	0.15992225539094	1876.04389050657	2547.53336191729	2295.24907070308	2593.83663714632	4831.68319454571	3509.59388814411	2981.69349074408	2409.32409267827	2273.73077167059
EIF3M	10867.4629513452	0.410497476767644	0.146907219405669	8.29918018851384	0.0157708797342789	0.159925423457378	9629.28045178975	9543.30620373254	8225.85131221347	11613.7572738394	10420.3933729127	11955.8215872386	13984.0755674725	11318.7751279651	11115.9056649427
KCTD7	380.127944596922	0.265362575732005	0.468029133222318	8.29915195801374	0.015771102345761	0.159925423457378	164.962480027302	288.846719473893	294.577420838898	545.095744422855	334.610673099679	893.196832053876	371.317850567607	259.748083134457	268.795697753735
SGMS1	957.367024763751	-0.930727307128897	0.379377455751451	8.29780003120266	0.0157817666377413	0.159928139781538	1300.29248962697	1430.0280210019	582.459900295094	1374.92844299861	1162.83141715491	1027.12919757832	705.838436664549	402.930772070766	629.864545482634
HDHD5	3387.90926213092	0.895948813705284	0.336077769586186	8.29570690140196	0.0157982919266552	0.159990207180867	3573.10888111424	2071.17303439149	1990.62923779013	2871.747705412	4138.73059493503	1639.2566991654	3978.56483731297	5474.90217631462	4753.07019274236
COPS7B	1310.0586300029	-0.995648818581306	0.345114118555914	8.29121989393622	0.0158337752421578	0.160244055625075	1595.71549307455	1893.12981058463	1872.35194002906	1205.25642237325	1826.51547089163	709.275625875939	767.167210782322	1130.776107497	790.3395889177
VPS41	1755.95409943759	-0.565240604412	0.260130432750331	8.28219373380702	0.0159053958307124	0.160863053296416	2729.96731653025	1791.79669916264	2362.1984845301	1602.13293038775	1558.35230734366	1106.35679408574	1901.19199765096	1368.49608464126	1383.09428060597
PCCA	528.268452726314	-1.18665330683296	0.44732849897704	8.27782156283698	0.0159402044190839	0.161109175150308	523.998465969076	774.677431244737	1129.21344654911	220.378601501906	528.415909292164	511.206634607392	381.353468150515	409.355636317908	275.81648090402
ZW10	1435.15390202577	0.720159144453631	0.276054108247946	8.27522612857227	0.0159609037234678	0.161126666484962	1129.93907887982	899.68650327934	996.430442458848	1176.00262571371	1983.93278518675	1745.83668018133	1449.58920642009	1432.74472711268	2102.22306899936
TGOLN2	7170.30891899018	0.230753205288373	0.192309465762407	8.27497804255458	0.0159628836847872	0.161126666484962	4557.4928305582	6785.53031157523	6403.71143255468	9540.63821723294	8735.47438070863	7685.07686121962	5982.34314803366	7227.97227803481	7614.54081099388
G2E3	1972.34223013485	0.560048156068867	0.291153059983392	8.2723991532186	0.0159834802162304	0.161175211926879	1720.78508577499	1068.25934284115	1376.92627770909	2761.55840466105	1801.20213391955	2880.4890444483	2637.13728706423	1921.03440989547	1583.68808489981
ABHD4	2055.00741019292	-1.14677736844758	0.426735199434881	8.27175260722174	0.0159886480790755	0.161175211926879	3182.80549699735	3290.95852515338	2796.25385084196	1288.1421795753	2089.14134197695	1661.89315531038	451.602791230873	1900.84197940446	1833.42737124563
NUBP2	6321.01276251883	0.0419660740181135	0.193771581522099	8.26916179310373	0.0160093733075664	0.161199999024837	6647.01757757069	8290.37436811299	5738.68058853959	5398.30061024137	5600.57580507263	3926.48195548077	7156.51040523393	6970.97770814913	7160.19584426835
PER1	217.761228951571	-1.42282807621059	0.598605673795362	8.26882553557658	0.0160120651699897	0.161199999024837	375.208778101314	408.173560961469	343.673657645381	66.3086057616353	156.626272514743	189.580320214181	76.9397348022969	104.633503453456	238.706627109661
GADD45A	2550.90557133915	0.0887165023578219	0.188843878010502	8.26490015924858	0.0160435227213636	0.161411059530894	1996.80073863113	2541.85113137026	2060.9261223085	3131.13136912663	3526.46425692285	2681.47686750704	2397.39753369476	2125.71222805443	2496.38989443674
SIGIRR	691.364384971693	-0.982364468733093	0.361298019391413	8.26260010322534	0.0160619838352627	0.161491174730618	1377.92189199276	716.908087349958	853.605026294534	595.8023252994	764.937401625034	420.660810027485	551.958967059956	424.958878060967	515.526077035149
RAB3GAP1	1641.92493101379	-0.897392915347724	0.315555506919895	8.25563362838216	0.016118029091223	0.161948818752634	2298.69285894253	2134.6246088333	2192.59330283498	2161.85557314037	993.548476154128	1439.30133655144	866.408317991082	1185.8463724725	1504.45353220374
AP4B1	814.994365962967	0.699931542358987	0.296454027206678	8.25414758673929	0.0161300095727606	0.161963405520742	526.154838257015	847.599389931589	665.030844015088	682.588588722716	632.833424301993	668.718641949523	808.424749734279	1273.95879643331	1229.64002032119
FEN1	5958.63431490125	0.452872639215911	0.157419033701719	8.2505586390746	0.0161589804388108	0.162148464507649	5652.929952831	4639.54124164788	4840.44261969371	6620.13418405503	5019.95113827556	6142.02510067037	6797.45830948988	6758.03935024385	7157.18693720394
BBC3	271.753735424396	-1.55926898455853	0.536969072956496	8.24916807440627	0.0161702193991205	0.162155466112562	291.110258871709	436.584713696606	543.406075562664	153.094869184952	381.282138141951	209.387219341035	91.4356268664977	211.102682406096	128.380034748053
BIN1	1589.05420023106	-0.514133023925262	0.232746034168933	8.24482408356305	0.016205379211275	0.162402181372666	1646.39024184111	2036.13261268482	2391.20989718848	1391.50559443902	1318.66664788928	1265.75517277329	1144.06040445154	1691.57497249754	1416.19225831446
RGL2	1021.47359492081	-0.868779400289337	0.342083294575978	8.243465215646	0.0162163934375178	0.162406757974829	1570.91721176326	1264.2962967136	1484.04533983233	1056.06205940957	634.415507862748	818.685163909994	526.312388792523	691.131825442566	1147.39656056072
FAM172A	1013.55515994986	-0.474290790680168	0.307593838139259	8.23896012548612	0.0162529627663382	0.162667095793481	1521.32064914067	1068.25934284115	1442.75986797233	1032.65902208194	527.624867511786	627.218472350398	937.772709691763	999.525309305385	964.856198653334
PLXNA3	1781.49687304938	-0.366823428540205	0.262264763527599	8.23614026836228	0.0162758944449737	0.162782747720193	2461.4989666819	1731.18623999435	2579.78407946793	1078.48997018189	1552.02397310064	1378.93745349817	1628.00018567179	1440.08742910941	2183.46355973837
SLC7A1	4252.95593067909	0.55986121562256	0.196365840728707	8.23493790396142	0.0162856821648168	0.162782747720193	3155.85084339812	3307.05817836995	3691.14434899649	4578.21917721879	5012.04072047178	3565.24184283384	4052.1593662543	5346.40489137178	5568.48400719679
EPM2AIP1	1526.79852722115	-0.530293403314957	0.340654312650332	8.22432608028532	0.0163723222075575	0.163542488648609	2790.34574059253	2111.89568664519	1341.21992366801	699.165740163125	994.339517934506	1480.80150615056	1594.54812706209	1310.67230641698	1418.19819635739
RNF141	1782.86276139424	-0.444495067313317	0.209220023513439	8.22145911564043	0.0163958084715698	0.163618623367437	2088.44656086852	2590.15009101999	1970.54441364202	1643.08824571111	1459.47208479647	1408.1762093521	1347.00289335036	1736.54902222754	1802.33533158008
TOMM20	6343.79051328464	0.46141020101443	0.179898759307065	8.22079950992074	0.0164012167478767	0.163618623367437	6251.32326273396	5585.63262772794	4908.50785708452	5644.03250218155	5646.45622833453	5999.60406409156	9424.5599789712	6448.72802863144	7185.27006980508
TMEM68	411.127394667604	0.388947610758492	0.351937540260909	8.20588182881309	0.0165240081800607	0.16473675815546	247.982813112937	346.616063368672	266.681831744305	476.836885550583	522.087575049144	712.105182894061	288.802772663694	415.78050056505	423.252927059986
SF3B4	6270.05804253008	0.284072766774561	0.149910461101034	8.20314753622466	0.0165466143660703	0.164855290669209	4903.59058277234	5012.67438090268	5935.06553576552	6895.11987265475	7341.65876368349	7043.71060377861	5625.52118953026	7150.8739070691	6522.30754661396
NBR1	2676.34766589309	-0.248831819649639	0.315532234243126	8.2008765405877	0.0165654136818573	0.164935766128163	3028.62487840974	3187.73133688238	3912.07741462567	968.300669430939	2191.18573164565	2274.96384257017	3545.91821262759	2469.90138415132	2508.42552269437
PUM3	3874.92156098044	0.699398009369453	0.24992977807952	8.19769404056905	0.0165917943801098	0.16509157370584	3432.94468239823	2933.92503911515	2785.09561520413	2533.3787907166	4957.45883762573	3370.00240858342	5629.98146401155	4939.80276830265	4291.70444286654
DHX33	871.568503666354	0.808441355452547	0.280701170470492	8.19510537374278	0.0166132835980661	0.165198540135133	540.171258128616	572.958246825264	785.539788903728	734.270296154579	813.190950228061	1073.34529554098	1076.04121861183	973.825852316817	1274.7736262873
TBRG4	5436.64574318391	0.0786824877065081	0.145224722610752	8.19332861712135	0.0166280490365609	0.165238551892388	4768.81731477618	5152.83606772936	4618.39373050075	5586.50003541777	7196.10707609403	6251.43463870442	4989.93207594606	4983.85898028305	5381.93176920352
HAR1B	12.7757711568097	-0.655776379328905	1.89658177067327	8.18885949673006	0.0166652469580884	NA	3.23455843190788	17.9937300655868	49.096236806483	0	0	0	24.5315096471091	10.0962152455089	10.0296902146916
DPP4	1197.40054113333	-0.656344169291296	0.348241095982315	8.18722034223953	0.0166789110138918	0.165636983942348	1442.61306063091	1822.10192874679	1752.9588187042	450.508468556993	1223.74163424398	900.742317435535	1217.65493339287	1011.45720005008	954.826508438642
C1QBP	16161.1009357624	0.422236504647587	0.150563330746725	8.18302338693888	0.0167139480852843	0.165877847352212	14504.8381948189	13804.9791140031	12390.1048522543	19505.4564860293	16726.578446082	13979.8980408686	17534.4540545814	18814.7560288807	18188.8432043433
MKL1	855.830606346077	-0.427917708985542	0.300767999826025	8.17426416433767	0.0167873092105414	0.166498502634274	1053.387862658	812.55896822492	1494.08775190638	581.175426969627	585.370917479343	679.093684349304	694.687750461318	824.218299133366	977.894795932433
HECTD1	3195.53530249484	-0.193851887234674	0.177981495970141	8.16384806139411	0.0168749664445429	0.167260057227064	4071.23087962805	3798.57112068782	3288.33204247058	2612.36404169737	2811.3624874616	2422.10080751252	3622.85794742989	3407.93156423406	2725.06683133171
C2CD6	23.8137750305105	0.68734177757373	2.08267090071908	8.15770215360391	0.0169269021956233	0.167426367056183	12.9382337276315	18.9407684900914	50.2120603702667	0	0	0	108.161656171345	0	24.0712565152599
CHD1	1581.31435047912	0.532607068209577	0.254887423991536	8.15683594448306	0.0169342349019577	0.167426367056183	1398.40742872817	1736.86847054138	1113.59191665614	1453.91369397939	1131.18974593981	1249.72101633726	2543.47152295709	1784.27658520631	1820.38877396653
PPP2R2D	1477.06363244059	0.189074016331427	0.209072765344692	8.15607706946639	0.0169406616050435	0.167426367056183	1198.94299209385	1077.7297270862	1382.50539552801	1689.89432036638	2107.33530292564	1666.60908367392	1383.80015782102	1530.0355285694	1256.72018390086
PXN-AS1	265.202454913102	-1.20936308447606	0.632682263930924	8.15568720745642	0.0169439641871126	0.167426367056183	538.014885840677	422.379137329038	416.202189291322	203.801450061497	155.835230734366	55.6479546897346	71.3643917006811	280.858351375067	242.718503195537
USMG5	18566.3932836168	0.217277039107041	0.222025320518738	8.15542746951121	0.0169461648252277	0.167426367056183	20897.4038424128	21811.2419547647	14660.8058045541	12863.8695177572	14662.7504410772	15505.0292736364	29609.5321440607	18630.2706412128	18456.6359330755
NR1D2	949.475896201189	-0.573116617892926	0.446757085732917	8.15396336338901	0.0169585748589092	0.167441435850193	774.137651369952	1806.94931395472	1527.56245881989	268.159802712496	677.131764003132	729.082525002794	1207.61931580996	670.021557201957	884.618676935801
MTAP	1559.50783589175	0.696061330945185	0.325810199590938	8.15077229478851	0.0169856544442388	0.167601233044083	1161.20647705493	1217.89141391288	734.211904969678	1359.32641811352	2407.93117946908	2110.84953551909	1223.23027649449	1615.39443928143	2205.52887821069
CNPPD1	2443.29457719107	-0.396843470596252	0.225905871163823	8.13815958978881	0.0170931104401715	0.168553408910999	2824.84769719955	3220.87768174004	3100.87368375491	1511.44616074316	1858.15714210673	2526.79441718303	2187.76463307401	2640.61920557538	2118.27057334287
MINDY3	1376.51282221023	-0.0578623561520965	0.258832105285955	8.12957602518618	0.0171666279968617	0.169169915743577	1049.07511808212	1417.71652148334	1102.4336810183	1530.94869184952	1540.15834639497	2318.35038351471	1252.22206062289	981.168554313551	1196.54204261271
ATF5	204.946684699227	1.46820903308842	0.506219414441018	8.12079597216508	0.0172421556116809	0.169805428792886	75.4730300778505	135.426494704153	111.58235637837	137.492844299861	317.207753931374	174.489349450863	328.945242995327	256.994569885682	306.908520569564
SYNGR3	145.642854435276	-3.46469569158596	1.34859827618497	8.11206103063994	0.0173176249072061	0.170439554668939	345.019566070174	24.6229990371188	707.432139438869	0	116.283141715491	19.8068991268547	50.1780879145414	18.3567549918344	29.0861016226057
TMEM98	6796.39356197221	-0.739483890884399	0.283805214079885	8.1091875964195	0.0173425233169214	0.170575470706011	8520.90509578932	8726.9590818096	9921.9031291647	6174.50134827463	4279.53603184223	7269.13197955567	8076.44201700052	4218.38229712355	3979.78107718963
SEC23IP	1816.28662114597	0.498307256429825	0.36663532765036	8.10551865669228	0.0173743668523781	0.170779479418615	1855.55835377115	1899.75907955616	1528.67828238368	678.688082501444	903.369713191094	2016.53096824835	2473.22219987673	2919.64188145127	2071.13102933382
MAGEE1	58.9880778226727	0.249795854660326	1.43791951105299	8.1030566819796	0.0173957676476496	0.170880647333202	153.10243244364	75.7630739603655	8.92658851026964	0	10.2835431449074	0	133.808234438777	58.7416159738702	90.2672119322246
CCND2	525.726476000821	-1.40549319777524	0.519138377530047	8.09929837202669	0.0174284877244129	0.171092805784712	781.684954377737	947.985462929073	792.23473028643	392.000875237903	611.4752962318	253.716945958281	391.389085733423	114.729718698965	446.321214553777
CHAC1	1975.22878703368	-0.599654672844042	0.336492097128377	8.09556679348998	0.0174610359644091	0.17126555856019	2663.11977560415	2741.67623894073	2740.46267265278	707.941879160989	1638.24752716178	1910.89417290512	1558.86593121175	2243.19546000217	1572.65542566365
RC3H1	453.976482239137	0.584008139429748	0.410230225572767	8.09472896576635	0.0174683521667385	0.17126555856019	235.044579385306	294.528950020921	330.283774879977	1002.43009886707	489.654862053667	445.183637517877	370.202781947283	500.221573527488	418.238081952641
PLEC	23870.6493185199	-0.520858571333911	0.191768359202637	8.09128398593134	0.0174984671561581	0.171451541568905	25583.2008241034	27670.5686871745	33926.6154568435	21601.003453408	24477.2058102207	20817.994167997	15070.1524036673	22104.2865234174	23584.8165398473
RACGAP1	5274.48281086281	0.451547368132072	0.22670472881526	8.08948405978063	0.0175142222188979	0.171496677525975	4281.47717770206	4315.65410046732	3504.80181384462	5344.66864969887	7223.79353840725	6251.43463870442	4045.46895453236	7104.06418183993	5398.9822425685
NDUFAF2	2482.83990560782	0.247701176045122	0.254981135382293	8.08726326232173	0.0175336807903843	0.171577997200052	2941.29180074823	2358.12567701638	2390.0940736247	2255.46772245092	1673.05336549839	1596.81334389357	4073.34567004044	2634.19434132824	2423.1731558695
LINC00886	91.2800089168612	3.24973001590849	1.36344724016619	8.07981360788892	0.0175991125070638	0.172108803366918	6.46911686381576	17.0466916410822	47.9804132426993	0	21.3581280701923	49.045654980783	296.608253005956	22.945943739793	360.065878707429
CKAP5	4086.92322734918	0.457536707626402	0.193962403920397	8.07662882296719	0.0176271595261422	0.172266732709646	3169.86726326972	2762.51108427983	3751.39882144081	4145.26298665752	5656.73977147944	4000.05043795194	4388.91008959189	4334.02985357211	4573.53873789938
PPM1H	38.2968497311282	-0.591361301378754	1.79024325145003	8.07543792620304	0.0176376587153151	0.172266732709646	139.086012572039	0	66.9494138270223	1.95025311063633	0	0	16.7260293048471	36.7135099836689	83.2464287819404
[truncated: 12,043 more rows]
