# Supplementary material for: Microfibril-associated protein 5 and the regulation of skin scar formation
Source: Sci Rep. 2023 May 30;13:8728. doi: 10.1038/s41598-023-35558-x (PMC10229580; doi:10.1038/s41598-023-35558-x)
Supplement: Supplementary file 5 — Supplementary Information 5. [file 41598_2023_35558_MOESM5_ESM.txt]

symbol	N_HDF_1	N_HDF_2	N_HDF_3	eApoEC_HDF_1	eApoEC_HDF_2	eApoEC_HDF_3	nApoEC_HDF_1	nApoEC_HDF_2	nApoEC_HDF_3
1	MADD	787.075885097584	698.914357284371	898.237968845882	1786.43184934288	1603.44168882517	576.286446024201	675.731583915825	922.42693833968	1846.46596852473
2	MAST2	1693.83043217576	1598.60086056371	2267.35348160849	2137.47740925742	2740.95976900801	1760.92765094465	1856.58925283803	1725.53496923244	2096.20525487055
3	LINC01021	25.876467455263	30.3052295841462	54.6753546254015	0	26.1043787524572	8.48867105436629	26.7616468877554	7.34270199673377	2.00593804293832
4	ZNF32	3683.0838677991	2891.30831001245	2448.11689894145	4202.7954534213	2993.30209694843	3917.05009875369	2919.24964800599	2736.07433153292	2371.0187667531
5	GAN	310.517609463156	681.867665643289	572.41748822104	288.637460374177	520.505491488389	763.037209220259	296.608253005956	279.940513625475	353.045095557145
6	LDB2	645.833500237606	887.375003760781	657.220079068602	344.219674027313	900.996587849962	509.320263261978	230.819204406891	268.926460630374	365.080723814775
7	HIST1H1E	662.006292397146	510.453710807962	686.231491726978	249.632398161451	737.250939311821	506.490706243856	250.890439572707	420.369689313009	232.688812980846
8	PXK	1783.31988212521	2576.89155307693	2278.51171724632	1619.68520838347	1181.02537810359	1657.17722694684	1313.55083474066	1988.03656561567	1620.79793869417
9	PDHB	6893.92220453966	7681.42866115655	8109.80566157996	7720.07693845392	6439.87113405315	5837.37612838589	8049.68037011277	7302.31713575174	7343.7391751972
10	MRPL49	3178.49275242147	3393.23867499987	4320.4688389705	3452.92313238163	5535.71037908168	3886.86815722706	3729.90453498091	4335.86552907129	4541.44372921236
11	MISP3	74.3948439338812	8.52334582054112	65.8335902632386	167.721767514725	56.1639664068018	35.8410555628799	2.23013724064629	25.6994569885682	8.0237521717533
12	CDC42EP2	4639.43497749987	4260.72587184605	4395.22901774401	2473.89607084219	3117.49565646769	2605.07882801774	2128.66599619688	2437.77706291561	2378.03954990338
13	ATP6V1E2	139.086012572039	185.619531202895	80.3392965924267	364.697331688994	78.3131362573716	201.841733959376	146.073989262332	138.59350018835	79.2345526960638
14	KLHL17	881.956265766881	600.422361135896	676.189079652925	324.717142920949	484.908611371402	813.969235546457	395.849360214716	744.366414918886	806.387093261206
15	KIF26B	93.8021945253285	401.544291989937	528.900369233476	21.4527842169997	86.2235540611465	35.8410555628799	214.093175102043	162.457281677735	303.899613505156
16	KLHL35	237.200951673244	364.609793434259	374.916717431325	285.712080708223	88.596679402279	58.4775117078567	128.232891337161	147.771877684267	84.2493978034096
17	SEPT5	290.03207272774	582.42863107031	637.135254920495	291.562840040132	395.520890188745	207.500847995621	287.687704043371	480.946980786062	335.994622192169
18	EIF4ENIF1	1592.48093464265	1535.14928612191	1131.44509367668	1293.99293890721	936.593467966949	628.161658023106	1564.44127431337	1325.35771041045	1559.61682838455
19	TRIM46	506.747487665568	354.192370764709	367.105952484839	77.0349978701351	220.70065672532	380.103826101069	130.463028577808	65.1664802210122	313.929303719848
20	KRTCAP2	6182.31934951992	5708.74762291354	5933.94971220174	8054.54534692805	7825.77633327452	6192.95712699657	5682.38968916674	5729.14323295153	7004.73564594063
21	ARPC2	38343.53383798	39141.0980847738	48138.8601887566	41914.8398537961	45791.8265824922	39406.2974057138	46343.3669292501	40519.7831312257	41982.2773006562
22	TSACC	31.2673981751095	9.47038424504568	20.0848241481067	17.552277995727	18.9850027290598	27.3523845085136	10.0356175829083	68.8378312193791	53.1573581378656
23	CCT3	22106.0505098024	19596.1190798485	20064.7393239586	23900.3518708483	24531.7876930667	23440.9935237962	23213.4985378872	21206.6412043167	22598.8979917432
24	NFIA	426.96171301184	605.157553258419	564.606723274554	443.682582669766	155.835230734366	239.569160867671	229.704135786567	146.854039934675	289.858047204588
25	MEGF6	1422.1275238955	1927.2231938668	2299.71236495821	1618.71008182816	1680.96378330217	1750.55260854487	1648.07142083761	1086.7198955166	1355.01114800484
26	BCLAF1	6995.27170207277	7173.81606562211	5507.70511083637	5718.14212038573	3849.20930331687	6064.68387550836	5045.68550696222	7256.42524827215	5604.59089196968
27	DIRAS3	23.7200951673244	53.9811901967604	119.393121324856	212.57758905936	69.6116766732192	657.400413877034	183.986322353319	94.5372882079473	170.504733649758
28	VAMP8	4.31274457587717	42.6167291027056	0	56.5573402084536	136.059186224928	22.6364561449768	49.0630192942183	11.0140529951007	0
29	ACTR1B	1941.8132452887	1665.84058870354	2067.6210636912	2435.86613518478	1709.44128739576	2638.0903265625	1843.20842939416	2334.06139721175	2071.13102933382
30	EMP2	4941.32709781127	5187.87648943603	5093.73456867261	7730.80333056242	8587.54956777804	5761.9212745693	7311.50494345885	6789.24583372997	6910.45655792253
31	KCTD11	1356.35816911337	1861.87754257598	2602.1005507436	823.006812688532	2055.12654542072	1029.01556892374	1253.33712924321	1136.28313399455	2318.8643776367
32	SZRD1	1512.69515998892	1474.53882695361	1004.24120740533	1502.67002174529	2318.54345828643	780.014551328992	1740.62211632443	1246.42366394556	1488.40602786024
33	LRP5	709.446482731795	661.979858728693	748.717611298866	195.025311063633	193.014194412108	719.65066827572	380.238399530192	706.735067185626	644.909080804671
34	RTKN2	582.220517743418	510.453710807962	424.012954237808	594.827198744081	469.087775763852	518.752119989051	491.745261562506	178.978361170386	303.899613505156
35	PNMAL1	300.813934167433	750.054432207618	384.959129505378	0	174.820233463425	25.4660131630989	278.767155080786	234.048626145889	149.442384198905
36	ABCA11P	267.390163704385	45.4578443762193	212.006477118904	122.865945970089	4.74625068226494	244.285089231208	83.6301465242357	201.006467160587	25.074225536729
37	MIOS	1421.04933775153	1723.60993259831	1056.68491490317	1820.56127877902	1700.73982781161	1955.22389952237	2246.86326995113	1534.62471731736	1496.42978003199
38	MOB1A	6785.02540399876	9690.09715953074	6179.43089623416	6459.23830242753	7633.55318064279	9744.99437041251	8277.15436865869	7132.51715207727	8665.65234549356
39	MAML1	389.225197972915	715.014010500949	434.055366311861	723.543904046079	638.370716764635	714.934739912183	652.315142889038	407.519960818724	852.523668248788
40	LOC101928063	0	65.3456512908152	22.3164712756741	110.189300750953	53.7908410656694	0	13.3808234438777	59.6594537234619	25.074225536729
41	INVS	843.141564583987	843.811236233571	766.570788319405	75.0847447594988	1197.63725549152	522.524862679881	343.441135059528	763.641007660312	529.567643335718
42	MELK	2364.46221372466	2188.60579903006	2425.80042766577	3455.84851204758	4504.98293924981	4565.96184157636	2934.86060869051	3350.10778600978	3006.90112636455
43	MYL12A	40879.4276485957	44514.5941054127	36532.0634782785	40969.9422216928	39986.3709563018	34232.9239909138	38701.8016741756	38540.0071053564	38949.2989797334
44	ZNF778	652.302617101422	111.750534091539	33.4747069135111	120.915692859453	189.05898551022	215.989519049987	211.863037861397	171.635659173652	91.2701809536937
45	CNOT7	6899.3131352595	9724.19054281291	6885.74721210924	6653.28848693585	8107.3872070889	7669.9858904563	13048.5329950214	9027.85210498417	8514.20402325172
46	TMEM184B	3160.163587974	1912.07057907472	4714.35455698615	4512.88569801247	3832.59742592894	2248.55464373436	3591.63602606084	5307.85570588893	4635.72281723047
47	MTOR	1004.86948617938	1217.89141391288	1815.44493827609	1495.84413585807	1302.05477050135	1883.54178839661	1548.83031362885	1591.53065779205	1771.24329191454
48	ZNF521	1170.91015235065	1848.61900463292	964.071559109121	577.274920748354	705.609268096722	648.911742822668	711.413779766165	688.378312193791	715.116912307513
49	ALPK2	4196.30047232849	5563.85074396434	5045.75415542991	4229.12387041489	3783.55283554554	3414.33213520067	4749.07725395626	4773.67413562654	4603.62780854345
50	KLHDC1	329.924960054604	163.83764743929	101.539944304317	0	13.4477102664173	66.966182762223	66.9041172193886	158.785930679368	116.344406490423
51	DRAP1	13079.4761124915	10150.35783384	10605.9029737641	14200.7680250985	12697.8026586195	10388.2469991989	12673.8699385928	11748.323194774	11941.3491696118
52	MCMBP	1905.15491639374	3669.7738949552	3996.88000547323	2756.68277188446	4141.10372027616	4156.61925962136	4422.36214820158	5148.15193745997	5461.16632189959
53	FAM171A2	200.542622778288	204.560299692987	295.693244402682	60.4578464297263	306.133169006089	165.057492723789	37.9123330909869	153.278904181818	91.2701809536937
54	KLHL20	1988.17524947938	1828.73119771832	1563.26881286097	1002.43009886707	2333.5732521136	1871.28037465141	1249.99192338224	1383.18148863472	2012.95882608861
55	TOB2	3029.70306455371	3362.93344541572	3009.37615152465	2844.44416186309	3651.4488582225	3018.19415266357	2310.42218130955	2401.98139068154	3208.49789967985
56	MOCS3	346.097752214143	553.070439910668	538.942781307529	383.224736240039	341.730049123076	1236.51641691936	795.043926290401	751.70911691562	743.200044908649
57	STAU1	4631.88767449208	6119.76229914852	3685.56523117758	4409.52228314875	4274.78978115996	5993.0017643826	6038.09657904982	5467.55947431789	4621.6812509299
58	PTGIS	1481.42776181381	1238.72625925198	1934.83805960094	940.021999326712	1551.23293132026	1125.22050753989	448.257585369903	876.535050860094	1032.05512309177
59	ZNF444	1177.37926921447	687.549896190317	1020.97856086209	594.827198744081	317.998795711751	790.389593728773	366.857576086314	897.645319100704	852.523668248788
60	SPTY2D1-AS1	9.70367529572363	17.0466916410822	4.46329425513482	5.850759331909	26.1043787524572	16.9773421087326	0	33.9599967348937	10.0296902146916
61	RPL26	4818.41387739877	4133.82272296244	6094.62830538659	5836.13243357923	4829.31006920458	4318.84719532703	7217.8391793517	5127.04166921936	4494.30418520331
62	VCPIP1	243.67006853706	482.98959649733	688.463138854546	709.892132271625	950.041178233366	591.377416787519	840.76173972365	644.322100213389	602.784381902966
63	UBE2J2	2225.37620115262	2326.87340900772	2210.44647985552	2552.88132182296	3419.67361657189	3526.57123025284	2498.86877814416	4725.94657264777	2658.87087591475
64	TBC1D23	4001.14878027005	4898.08273153763	3512.6125787911	2819.09087142482	2296.39428843586	4858.34940011564	3634.00863363312	3613.52722014261	3915.59105981561
65	CD99	16838.0330103684	9292.34102123883	15973.0143155637	8812.21868041027	15134.2113421822	12909.3823023457	12984.974083663	7351.88037422969	8220.33409996125
66	RPS27	12621.2470013045	9847.3055379985	11505.2567661738	9818.54928549862	10786.6457172275	6903.17593854521	11971.3767077893	11132.454064798	10995.5493823664
67	BET1L	3180.64912470941	3407.44425136744	4282.53083780186	2324.70170787851	4290.61061676751	3473.75283258123	3999.75114109911	4492.81578425148	3461.24609309008
68	RPL23A	30604.3136965684	25363.5830850814	29878.4075674363	30300.1074534014	31200.269901649	25551.8430593153	31414.8282403639	31379.0369830418	30398.9880717088
69	SLC29A3	339.628635350327	433.743598423092	896.006321718315	768.399725590715	974.563473425069	248.057831922037	385.813742631807	326.750238854653	469.389502047568
70	ITM2C	1705.69047975942	1916.80577119725	2188.13000857984	1104.81838717548	1332.90539993607	1320.45994179031	758.246661819737	1505.25390933042	1586.69699196421
71	HTR2B	77.6294023657891	166.678762712804	92.6133557940475	11.701518663818	139.223353346438	85.8298962163703	0	16.521079492651	82.2434597604713
72	USP37	547.718561136401	384.497600348855	577.996606039959	268.159802712496	167.700857440028	602.695644860007	500.665810525091	645.23993796298	687.033779706376
73	TTLL4	236.122765529275	786.988930763296	402.812306525917	756.698206926897	368.625469655911	417.831253009363	695.802819081641	830.643163380508	378.119321093874
74	HECTD1	4071.23087962805	3798.57112068782	3288.33204247058	2612.36404169737	2811.3624874616	2422.10080751252	3622.85794742989	3407.93156423406	2725.06683133171
75	PEX3	1632.37382196951	1516.20851763181	1519.75169387341	1688.91919381106	2054.33550364034	1916.55328694137	2831.15922700046	2652.55109632008	2041.04195868974
76	SERPINE2	82323.8248366314	95390.4453082227	123591.965395374	72800.9983669436	99910.9499870182	97737.6153343008	73789.665949884	91887.490624876	84281.4928120966
77	PSMG3-AS1	367.661475093529	211.189568664519	234.322948394578	20.4776576616815	245.222951917022	207.500847995621	323.369899893711	350.614020344038	154.457229306251
78	EID2	1680.89219844813	1365.62940813559	1356.84145356098	898.091557448031	1063.95119460773	1808.08693458002	1735.04677322281	1169.32529297985	1188.51829044096
79	CRLF3	511.060232241445	339.98679439714	429.592072056726	642.608399954672	443.774438791772	1000.71999874252	684.65213287841	210.184844656504	693.051593835191
80	RNPEP	5434.05816560524	5202.08206580359	6074.54348123849	3756.18749108558	6958.79454198079	5138.47554490973	4764.68821464079	5397.80380534892	5566.47806915385
81	NUFIP1	852.845239879711	1214.10326021486	695.158080237248	1565.07812128566	1007.78722820092	1079.94759524993	1959.17556590776	1228.06690895372	1141.37874643191
82	DHRS13	322.377657046819	553.070439910668	389.422423760513	174.547653401952	251.551286160042	66.0229970895156	80.2849406632663	312.064834861185	491.454820519889
83	CACNB3	755.808486922474	651.562436059143	1239.6799793637	505.11555565481	396.311931969123	973.367614234002	481.709643979598	916.91991184213	646.915018847609
84	ADAMTS6	1015.65134761907	631.674629144547	551.21684050915	889.315418450168	863.026582391842	397.081168209801	1910.11254661354	1083.04854451823	404.196515652072
85	TMEM80	876.565335047035	1028.48372901196	1325.59839377504	1160.40060082862	983.264933009221	832.832949000604	669.041172193886	648.911288961347	996.951207340347
86	TEP1	522.920279825107	209.29549181551	456.371837587535	270.110055823132	94.1339718649214	379.160640428361	554.189104300602	292.790242119759	316.938210784255
87	SIX5	199.464436634319	306.84044953948	588.039018114012	492.438910435674	296.640667641559	316.910386029675	331.175380235973	471.768603290145	427.264803145863
88	TOB1	540.171258128616	645.880205512116	581.34407673131	724.519030601398	681.08697290502	738.514381729868	349.016478161144	519.496166268915	447.324183575246
89	ZFAND4	77.6294023657891	50.1930364987421	63.6019431356712	197.950690729588	120.238350617379	99.9776813069808	195.13700855655	86.2767484616218	100.296902146916
90	LOC100130417	572.516842447694	391.126869320387	236.554595522145	258.408537159314	280.819832034009	231.080489813305	541.923349477047	370.806450835056	434.285586296147
91	ABI1	2279.28550835108	2214.17583649168	3518.19169661002	2948.78270328213	1341.60685952022	5378.98789145011	2600.34002259357	2546.08191736744	2445.23847434182
92	YME1L1	2604.89772382981	7520.43212899078	6072.31183411092	4419.27354870193	7249.8979171597	6401.40116066489	9575.09424271483	5144.4805864616	6242.47918962406
93	ZNF436-AS1	78.7075885097584	118.379803063071	82.5709437199941	265.234423046541	0	99.9776813069808	53.5232937755109	122.072420695699	142.421601048621
94	ARID3A	728.853833323242	668.609127700225	591.386488805363	800.578901916214	701.654059194834	558.365918242761	773.857622504261	589.251835237885	599.775474838559
95	EPAS1	3060.97046272882	3541.92370764709	3623.07911160569	2759.60815155041	3482.95695900209	1777.90499305338	2917.01951076534	3263.83103754816	3649.80426912628
96	MAGED4B	1225.89764569309	1432.86913627541	1848.9196451896	1031.68389552662	1241.14455341228	1254.4369447008	665.695966332916	1172.99664397822	956.832446481581
97	MSRB3	2167.15414937828	7738.25096662683	3804.95835250243	3849.79964039612	4007.41765939237	5026.23644985755	5694.65544399029	1908.18468140119	3702.96162726415
98	YBX3	7037.32096168757	7828.21961695476	9008.04363042585	9089.15462212063	8682.47458142334	9367.72010132956	6865.47749532959	8110.93219314204	7808.11383213743
99	NPAS1	789.232257385522	1055.00080489809	1225.17427303451	979.027061539439	426.371519623468	841.32162005497	886.479553156899	979.332878814367	869.574141613763
100	HOXC10	630.738894222036	648.721320785629	619.282077899956	455.384101333584	393.93880662799	421.603995700193	305.528801968541	453.411848298311	452.339028682592
101	GMFG	85.1767053735741	52.0871133477513	37.938001168646	89.7116430892713	131.312935542663	7.54548538165893	49.0630192942183	7.34270199673377	7.02078315028413
102	HPS5	945.56924826107	1306.9130258163	1287.6603926064	1115.54477928398	498.356321637819	1374.22152513463	1210.96452167093	849.917756121934	932.761189966321
103	SPIRE1	1019.96409219495	1019.01334476692	877.037321133992	1518.27204663038	848.787830345048	1363.84648273485	796.158994910724	927.933964837231	1159.43218881835
104	BTBD1	2282.52006678299	3048.51668848021	2487.17072367388	2179.4078511361	2604.1095410027	3555.80998610677	2863.49621698983	2196.38573477299	2612.73430092717
105	HSD17B10	6237.30684286236	5585.63262772794	7038.61504034761	5169.1458697416	5879.02251176551	5230.90774083505	6897.81448531896	6573.55396257591	6357.82062709302
106	SMC1A	2684.68349848354	3812.77669705539	2162.46606661282	2967.31010783318	2121.57405497243	3070.06936466248	2499.98384676449	2189.04303277626	2403.11377544011
107	PRPF38B	3156.92902954209	2232.16956655727	2187.01418501606	2492.42347539323	2853.28770182161	2000.49681181232	2234.59751512758	1582.35228029613	1869.53425601852
108	GSTM1	4249.13159338298	3401.76202082041	3703.41840819812	3980.46659880875	3293.10693171149	3956.6638970074	3096.54555863737	2520.38246037887	2994.86549810692
109	TUBG2	2459.34259439396	2326.87340900772	2091.05335853066	2402.71183230396	2479.12493970306	2055.20158082935	1758.4632142496	1915.52738339792	1842.45409243885
110	ZCWPW1	116.444103548684	121.220918336585	153.983651802151	51.6817074318628	239.68565945438	16.9773421087326	46.832882053572	86.2767484616218	254.754131453167
111	AP2S1	6546.74626618155	6871.71080820515	4813.6628541629	7926.80376818137	6868.61577901775	6039.21786234526	6175.25001934956	4840.67629134674	6530.33129878571
112	ITGB8	42.0492596148024	211.189568664519	60.25447244432	20.4776576616815	20.5670862898148	7.54548538165893	97.0109699681134	62.4129669722371	125.371127683645
113	PON2	2970.4028266354	3373.35086808527	2927.92103136844	2392.96056675078	2792.37748473254	3743.50393497554	2297.04135786567	3364.79319000325	2752.14699491138
114	COPZ1	9289.65181643943	9602.96962447632	8043.97207131673	12278.7935845663	11039.7790869483	8218.91995197199	9648.68877165615	10277.9471199281	7974.60668970131
115	HBP1	1776.85076526139	3377.13902178329	2506.1397242582	1771.80495101311	2170.61864535583	2914.44372866576	1826.48240008931	1833.83982368426	2216.56153744685
116	GEMIN7	2540.20655519165	2509.65182493711	2675.74490595332	3041.41972603736	2685.58684438158	2270.24791420663	3359.70175303363	3015.09700740881	3688.92006096358
117	MBTPS2	1468.48952808618	1016.1722294934	970.766500491823	1462.68983297725	829.802827615988	1148.80014935757	1588.97278396048	1405.20959462493	1644.86919520943
118	TXLNGY	469.010972626642	232.971452428124	435.171189875645	629.931754735535	376.535887459686	549.877247188394	351.24661540179	376.313477332606	231.685843959376
119	SEMA3B	1102.98442528059	1049.31857435106	861.41579124102	627.006375069581	409.75964223554	523.468048352588	495.090467423475	213.856195654871	309.917427633971
120	SMPD2	1730.48876107071	745.319240085095	1014.28361947939	1143.82344938821	735.668855751066	1357.2441830259	1573.36182327595	1107.83016375721	1365.04083821953
121	EFR3B	105.662242108991	41.669690678201	81.4551201562104	111.164427306271	9.49250136452989	73.5684824711745	73.5945289413274	42.2205364812192	51.1514200949273
122	RPL31	21714.6689395416	16706.7048466851	15925.033902321	17241.2126245805	15752.8060144374	12623.5970435154	21091.5229534122	16320.0730254904	15968.2697908105
123	MAB21L1	1702.45592132751	2163.98279999294	2441.42195755875	1340.79901356248	1721.30691410142	1366.67603975297	908.780925563361	1248.25933944474	1346.98739583308
124	YOD1	300.813934167433	106.068303544512	117.161474197289	208.677082838088	256.297536842307	524.411234025295	258.695919914969	225.788086399564	270.801635796674
125	CHM	764.433976074229	546.441170939136	790.003083158863	998.529592645802	322.745046394016	571.570517660664	858.60283764882	768.230196408271	539.597333550409
126	SMYD5	1677.65764001622	1893.12981058463	1681.54611062204	1835.18817710879	1691.24732644708	2203.28173144441	2671.70441429425	2706.70352354599	2262.69811243443
127	RAB11FIP5	2395.72961189977	3734.17250782151	3923.23565026351	3763.98850352812	5787.26166524172	3379.43426531049	2634.90714982359	3904.48178676318	3127.25740894085
128	CCDC142	836.672447720171	1090.04122660476	850.257555603183	1108.71889339675	1023.60806380847	1036.5610543054	1234.38096269772	996.77179605661	1139.37280838897
129	EBP	3381.1917474877	2937.71319281317	2645.61766973116	4181.3426692043	2673.72121767592	2263.64561449768	2966.08253005956	2466.23003315296	4097.12845270153
130	NCBP2	1809.19634958047	1340.05937067396	3900.91917898783	1948.3028575257	1374.83061429608	1594.92697254816	3951.80319042522	2031.17493984648	1182.50047631214
131	BRI3BP	1327.2471432262	1337.21825540045	1147.06662356965	1739.62577468761	2124.73822209394	1321.40312746302	1632.46046015308	1995.3792676124	1609.765279458
132	MAD2L2	6818.44917446181	5796.82219639246	5796.70341385634	8282.7249608725	6061.75316303271	5262.0328680344	6837.60077982151	6524.90856184755	6823.19825305471
133	HDLBP	25189.6628815546	19231.5092864143	24342.8068675053	19190.4906086615	21884.1708541433	19726.7283446746	20038.8981758272	23227.7199289177	19528.8098170261
134	SMIM2-AS1	0	6.62926897153198	41.2854718599971	0	0	23.5796418176842	27.8767155080786	37.6313477332606	41.1217298802356
135	ANO7	170.353410747148	213.083645513528	281.187538073494	83.8608837573623	219.118573164565	13.2045994179031	204.057557519135	333.175103101795	244.724441238476
136	GRIK2	324.534029334757	429.00840630057	232.091301267011	161.871008182816	11.0745849252849	434.808595118096	250.890439572707	202.842142659771	144.427539091559
137	CGRRF1	578.98595931151	739.637009538068	446.329425513482	893.21592467144	1237.1893445104	576.286446024201	570.915133605449	964.6474748209	771.283177509786
138	CCDC167	2526.19013532005	2382.74867605349	2005.13494411932	2980.96187960763	2222.82740286075	2027.84919632084	2741.95373737461	2582.7954273511	2388.06924011807
139	LRCH4	563.89135329594	638.303898116079	991.967148203713	414.428786010221	1468.964586161	869.617190236192	341.210997818882	665.432368453998	614.820010160596
140	FAM76B	488.41832321809	274.641143106325	566.838370402122	472.936379329311	491.236945614422	570.627331987956	460.523340193458	380.902666080565	416.232143909702
141	AP1S3	99.1931252451749	64.3986128663107	122.740592016208	149.194362963679	5.53729246264244	214.103147704572	327.830174375004	182.649712168753	225.668029830561
142	CHADL	62.534796350219	169.519877986318	85.9184144113453	0	34.8058383366096	166.943864069204	34.5671272300174	7.34270199673377	124.368158662176
143	EP300	1926.71863927313	2332.55563955475	2356.61936671118	1736.70039502165	2196.72302410829	1557.19954563986	1935.75912488098	1942.14467813608	1960.80443697221
144	L3MBTL2	1825.36914174001	1522.83778660335	1992.8608849177	2307.14942988278	1586.03876965687	1223.31181750145	1628.00018567179	1341.8787899031	1301.85378986697
145	FAM72C	387.068825684976	303.052295841462	236.554595522145	133.592338078589	392.356723067235	777.18499431087	202.942488898812	159.70376842896	288.855078183119
146	SLC22A4	943.412875973131	899.68650327934	881.500615389127	2028.26323506179	1001.4588939579	1551.54043160362	1897.84679178999	1146.37934924006	1522.50697459019
147	CSNK1G3	1263.63416073201	1545.56670879146	1087.92797468911	1630.41160049197	1229.27892670662	829.060206309775	1743.9673221854	972.908014567225	1141.37874643191
148	IK	6745.1325166719	6319.58740671899	5747.60717704986	7087.21980405243	6396.36383613239	4917.77009749621	4975.43618388186	5808.99511716601	6327.73155644894
149	AGPAT4	326.690401622696	477.307365950302	431.823719184294	356.896319246449	200.924612215883	253.716945958281	543.038418097371	423.123202561784	209.620525487055
150	IMP3	6393.64383373791	6759.01323568911	7141.27080821571	7526.02675394561	7101.97310422911	5666.65952162586	7531.17346166251	7190.34093030155	7037.83362364911
151	LRRC37B	168.19703845921	250.965182493711	197.500770789716	20.4776576616815	59.3281335283118	262.205617012648	124.887685476192	178.060523420794	294.872892311934
152	LINC01204	444.212691315349	530.341517722558	249.94447828755	637.732767178081	321.954004613639	520.638491334466	483.939781220244	427.712391309742	494.463727584297
153	BCL7B	3970.95956823891	3429.22613513104	4164.25354004079	5815.65477591754	2729.88518408272	3217.20632960483	3532.53738918372	4010.95096571582	2763.17965414754
154	YKT6	5049.1457122082	3379.9801370568	5811.20912018553	3416.84344983485	6700.91492157772	2931.42107077449	2417.46876886057	3604.34884264669	6275.57716733255
155	GCK	101.349497533114	47.3519212252284	114.929827069722	0	0	0	122.657548235546	111.058367700598	106.314716275731
156	TBL2	4033.49436458912	3787.20665959377	3514.84422591867	4300.30810895311	4159.29768122485	5074.33891916563	5364.59513237464	4805.79845686226	4870.41756825425
157	TTC13	34.5019566070174	163.83764743929	320.241362805923	324.717142920949	280.819832034009	668.718641949523	333.40551747662	381.820503830156	467.383564004629
158	NQO2	2035.61543981402	1544.61967036695	1797.59176125555	2385.15955430823	2316.96137472567	1884.48497406932	1851.01390973642	1682.39659500163	1605.75340337213
159	GALNT2	3944.00491463967	4035.33072681397	5371.57463605475	4111.13355722139	5932.81335283118	4295.26755350934	4241.72103170923	4918.69250006204	5321.75362791537
160	PEX6	1960.14240973617	2126.10126301276	1713.90499397177	2853.22030086095	2001.33570435505	1954.28071384966	1266.71795268709	1642.01173401959	2439.220660213
161	TRIM68	186.526202906688	496.248134440394	504.352250830234	143.34360363177	500.729446978952	628.161658023106	269.846606118201	547.031298756666	550.62999278657
162	POMT2	554.187678000216	501.930364987421	943.986734961014	484.637897993129	887.548877583545	1012.98141248771	1186.43301202382	1100.48746176047	943.793849202481
163	LOC105369779	516.451162961291	383.55056192435	295.693244402682	169.672020625361	489.654862053667	199.012176941254	417.035664000855	190.910251915078	389.151980330035
164	C17orf62	4999.54914958561	4234.20879595993	4716.58620411372	4053.60109045762	5932.81335283118	3433.19584865481	3177.94556792096	4242.24607861294	2907.6071932391
165	PFAS	558.500422576094	1068.25934284115	1335.64080584909	510.966314986719	836.922203639385	1791.10959247129	1060.43025792731	1057.34908752966	1276.77956433024
166	HYI	823.73421399254	761.418893301673	766.570788319405	1152.59958838607	1196.05517193077	917.719659544267	1275.63850164968	1218.88853145781	971.876981803618
167	IRF2	642.598941805698	1069.20638126566	798.929671669132	986.828073981984	528.415909292164	682.866427040133	956.728876237256	839.821540876425	964.856198653334
168	BCDIN3D-AS1	19.4073505914473	54.928228621265	35.7063540410785	27.3035435489087	18.9850027290598	0	92.5506954868209	7.34270199673377	15.0445353220374
169	PFKFB4	347.175938358112	492.459980742376	1076.76973905127	358.846572357085	468.296733983475	111.295909379469	509.586359487676	608.526427979312	571.692342237422
170	PQLC2	1902.9985441058	1109.92903351935	2338.76618969064	2134.55202959147	2523.4232794042	2524.90804583762	1711.63033219602	1713.60307848774	1846.46596852473
171	ANAPC1	1195.70843366195	1013.33111421989	977.461441874525	1526.07305907293	979.309724107334	1220.48226048333	886.479553156899	1477.71877684267	1003.97199049063
172	FBXO28	1049.07511808212	948.932501353578	461.950955406454	1436.36141598366	511.804031904237	1936.36018606822	420.380869861825	1195.94258771801	835.473194883812
173	PLCG1-AS1	15.0946060155701	43.5637675272101	42.4012954237808	0	0	16.0341564360252	27.8767155080786	15.6032417430593	18.0534423864449
174	WDR66	145.555129435855	86.1804966299157	252.176125415117	67.2837323169535	341.730049123076	144.307407924227	14.4958920642009	177.142685671202	26.0771945581982
175	EMC6	3959.09952065524	3652.72720331412	3687.79687830514	4723.5130339612	5335.57680864617	3391.69567905569	4870.61973357149	4346.87958206639	4477.25371183834
176	RPS28	7484.76821143483	6153.85568243069	7208.22022204273	5896.59028000895	6291.94632112256	4708.38287815517	7030.50765113742	7257.34308602174	7307.63229042431
177	MARCH10	51.7529349105261	86.1804966299157	39.0538247324297	74.1096182041806	0	18.8637134541473	31.221921369048	38.5491854828523	173.513640714165
178	ACO1	2932.66631159648	5077.07299376899	5439.63987344556	5716.19186727509	5840.26146452701	7475.68964187858	6107.23083350985	6128.40265402393	5974.6864608918
179	MARCH8	1192.47387523004	921.468387042945	1138.14003505938	734.270296154579	749.907607797861	827.17383496436	710.298711145842	1033.48530604028	644.909080804671
180	CRCP	1393.01649800833	1623.22385960083	763.223317628054	1307.64471068166	1417.54687043646	1352.52825466236	1413.90701056975	1295.98690242351	1439.26054580825
181	LMTK2	477.636461778397	232.971452428124	189.69000584323	341.294294361358	431.90881208611	128.273251488202	255.350714054	662.678855205223	434.285586296147
182	TMEM189	1546.11893045197	1019.96038319142	1912.52158832527	2073.11905660642	2644.45267180195	1174.26616252067	1297.93987405614	2580.95975185192	1609.765279458
183	PKD1L1	45.2838180467103	24.6229990371188	41.2854718599971	7.80101244254533	21.3581280701923	2.8295570181221	64.6739799787423	9.17837749591722	37.109853794359
184	SYN1	38.8147011828945	37.8815369801827	34.5905304772948	0	79.1041780377491	54.7047690170272	8.92054896258514	74.3448577169295	20.0593804293832
185	PSMB4	8488.55951147024	6103.66264593194	7433.61658192704	9233.47335230772	5379.87514834731	5863.78532722169	6846.5213287841	6324.81993243655	6820.1893459903
186	SSBP4	2337.50756012543	2103.37234082465	2729.30443701494	1875.16836587683	2576.42307868949	2130.65643464594	1937.98926212162	2036.68196634403	2428.18800097684
187	GDF15	1623.74833281775	1801.26708340769	1603.43846115718	2143.32816858933	1314.71143898739	2102.36086446472	1180.85766892221	1016.96422654763	920.725561708691
188	PGPEP1	552.031305712278	512.347787656971	390.538247324297	251.582651272087	80.6862615985041	107.52316668864	296.608253005956	253.323218887315	352.042126535676
189	MED30	1239.91406556469	778.465584942755	909.396204483719	922.469721330985	1185.77162878586	859.24214783641	1243.3015116603	1228.06690895372	1122.32233502399
190	RAD21	7746.76744441937	7322.50109826932	6268.69678133685	7629.39016880933	7764.07507440507	9085.70758519006	8145.57627146056	6609.34963480999	7275.5372817373
191	PEX2	437.743574451533	517.082979779494	1911.40576476149	551.921630310082	2068.57425568714	846.037548418507	2272.50984821856	1596.11984654	2207.53481625363
192	LAMC2	38.8147011828945	209.29549181551	7.81076494648593	262.309043380587	360.715051852136	229.19411846789	68.0191858397117	235.884301645072	52.1543891163964
193	SYNJ1	119.678661980591	173.308031684336	218.701418501606	114.089806972225	83.850428720014	390.47886850085	334.520586096943	155.114579681001	384.137135222689
194	LARP1	6753.75800582365	5439.78871035424	6793.13385631519	8662.04919089127	6934.27224678908	6518.35618408061	6729.43912365017	7184.833903804	8145.11142335106
195	PAXBP1	1068.48246867357	1131.71091728296	661.683373323737	969.275795986257	368.625469655911	397.081168209801	738.175426653921	872.863699861727	1076.18576003641
196	QPCTL	690.039132140347	421.432098904533	342.557834081597	326.667396031586	200.133570435505	120.727766106543	214.093175102043	370.806450835056	222.659122766154
197	HFE	327.768587766665	394.915023018405	199.732417917283	50.7065808765446	372.580678557798	121.67095177925	215.208243722367	80.7697219640715	478.41622324079
198	ADH1B	382.756081109099	260.435566738756	505.468074394018	0	0	0	27.8767155080786	22.0281059902013	159.472074413597
199	MMP1	18569.5999575831	15851.5291493575	15527.800713614	33116.2729451602	27498.9854112627	29148.2100293484	31579.8583961717	25894.0385914817	27217.5703356086
200	PHLPP1	474.401903346489	267.064835710288	367.105952484839	137.492844299861	185.103776608333	121.67095177925	258.695919914969	373.559964083831	268.795697753735
201	DDX18	4383.90486137914	4548.62555289544	3862.98117781919	5130.14080752887	4925.81716641063	4533.89352870431	8565.95714132238	6641.4739560457	7164.20772035422
202	TRAPPC5	2778.48569300887	2222.69918231222	2426.91625122956	3067.74814303095	7212.71895348196	2240.06597267999	2504.44412124578	1514.43228682634	2384.0573640322
203	ABCB4	54.9874933424339	7.57630739603655	37.938001168646	90.6867696445895	0	84.8867105436629	12.2657548235546	0	0
204	PGA5	198.38625049035	32.1993064331553	2.23164712756741	0	3.16416712150996	42.4433552718315	27.8767155080786	10.0962152455089	11.0326592361608
205	VASP	1274.4160221717	1671.52281925056	1324.48257021126	1193.55490370944	2279.78241104793	1494.94929124118	1323.58645232357	1544.72093256287	1955.78959186487
206	CCDC58	795.701374249338	736.795894264554	531.132016361043	634.807387512126	669.221346199357	503.661149225733	1177.51246306124	891.220454853562	662.962523191116
207	CATSPER1	94.8803806692978	82.3923429318975	90.3817086664801	31.2040497701813	0	120.727766106543	46.832882053572	55.0702649755033	14.0415663005683
208	HLA-DPA1	310.517609463156	0	74.7601787735082	98.4877820871348	85.432512280769	463.104165299317	73.5945289413274	159.70376842896	185.549268971795
209	GCNT4	136.9296402841	107.962380393521	119.393121324856	48.7563277659083	0	22.6364561449768	142.728783401362	64.2486424714205	22.0653184723216
210	ZNF251	340.706821494296	174.255070108841	152.867828238368	372.49834413154	120.238350617379	32.0683128720504	353.476752642436	95.4551259575391	273.810542861081
211	SVIP	615.644288206466	431.849521574083	451.9085433324	420.27954534213	401.849224431765	315.967200356968	702.49323080358	560.798865000542	532.576550400125
212	MAN1A2	2607.05409611775	2690.53616401748	2530.68784266144	2018.5119695086	2555.85599239967	2643.74944059875	2767.60031564204	2378.11760919215	2355.97423143106
213	MIER1	2767.70383156917	2961.38915342579	2391.20989718848	2143.32816858933	1562.30751624554	1663.77952665579	3784.54289737675	2516.7111093805	1931.71833534961
214	TSNARE1	92.7240083813592	233.918490852628	253.291948978901	297.413599372041	143.178562248326	135.818736869861	171.720567529764	82.605397463255	177.525516800042
215	NR2F1	984.383949443964	821.082314045461	678.420726780492	744.021561707761	356.759842950248	390.47886850085	786.123377327816	590.169672987477	742.19707588718
216	MCPH1	407.554362420393	489.618865468862	788.887259595079	340.31916780604	329.073380637036	1033.73149728727	460.523340193458	491.961033781163	520.540922142495
217	JSRP1	36.658328894956	39.7756138291919	10.0424120740533	86.7862634233168	20.5670862898148	5.6591140362442	54.638362395834	16.521079492651	42.1246989017048
218	SERINC1	7744.61107213143	6812.04738746136	5745.37552992229	4942.91650890778	5859.24646725607	9130.0373118073	6499.7349878636	6747.02529724875	4993.78275789496
219	PCDHGA11	156.336990875547	408.173560961469	171.836828822691	26.3284169935905	103.626473229451	533.843090752369	234.16441026786	94.5372882079473	581.722032452114
220	HADHA	9688.58068970806	13358.9240160614	10819.0252744468	12037.9373254028	11065.8834657007	9112.11678402586	7533.40359890315	11054.4378560827	8927.42726009701
221	PSMB9	2163.91959094637	1884.60646476409	1457.26557430152	2330.55246721042	1666.72503125537	1479.85832047786	2425.27424920284	2267.97707924114	2422.17018684803
222	SCARNA22	0	13.258537943064	7.81076494648593	9.75126555318166	7.91041780377491	13.2045994179031	4.46027448129257	10.0962152455089	5.01484510734581
223	GABARAPL2	7602.29050112748	6695.5616612473	7259.54810597678	6951.67721286321	7472.97169922616	7766.19082907245	6930.15147530833	6177.04805475229	6609.56585148178
224	WDR31	67.9257270700654	243.388875097674	89.2658851026964	205.751703172133	5.53729246264244	184.864391850644	179.526047872026	58.7416159738702	67.1989244384338
225	ASCC1	931.552828389469	1571.13674625308	879.268968261559	1594.3319179452	734.086772190311	653.627671186205	1306.86042301872	823.300461383774	768.274270445378
226	TBC1D8B	460.385483474888	1116.55830249089	969.650676928039	611.40435018449	442.983397011395	924.321959253219	294.37811576531	434.137255556884	540.600302571878
227	CTDSP1	1604.34098222631	1240.62033610098	1682.66193418583	1391.50559443902	1313.12935542663	1275.18702950036	1195.35356098641	1065.60962727599	968.86807473921
228	CREB5	679.257270700654	686.602857765812	873.689850442641	112.139553861589	285.566082716274	198.068991268547	378.008262289545	369.888613085464	511.514200949273
229	KIF16B	369.817847381467	433.743598423092	389.422423760513	374.448597242176	811.608866667306	109.409538034054	291.03290990434	267.090785131191	252.748193410229
230	KSR1	97.0367529572363	124.062033610098	121.624768452424	111.164427306271	9.49250136452989	16.9773421087326	142.728783401362	0	65.1929863954955
231	HMGA1	11950.6152197556	9455.23163025361	9885.08095155984	11329.9954462418	14458.6616617398	11135.2500519832	7372.83371757662	9999.84228180181	10930.3563959709
232	STAC	520.763907537168	615.574975927969	483.151603118344	373.473470686858	371.789636777421	653.627671186205	420.380869861825	268.926460630374	139.412693984214
233	CES4A	411.86710699627	54.928228621265	85.9184144113453	0	14.2387520467948	105.636795343225	0	16.521079492651	71.2108005243105
234	PARP14	1229.13220412499	874.116465817717	814.551201562104	1257.91325636043	777.594070111073	950.731158089025	944.463121413702	923.344776089272	1047.0996584138
235	DHX8	1531.0243244364	1416.76948305883	1870.12029290149	796.678395694942	1667.51607303575	868.674004563484	1299.05494267646	1771.42685671202	2244.64467004798
236	MEF2D	739.635694762935	1122.24053303791	686.231491726978	322.766889810313	1851.82880786371	1179.92527655691	1003.56175829083	1373.08527338922	1301.85378986697
237	SLC35C2	3459.89933599746	2641.29016594324	2547.4251961182	1823.48665844497	1651.6952374282	2944.6256701924	1980.3618696939	1865.96414491997	2262.69811243443
238	CDKN2B	478.714647922366	178.990262231363	338.094539826462	78.9852509807715	77.5220944769941	268.807916721599	152.764400984271	174.389172422427	201.596773315302
239	CDKN2A	2996.27929409066	2619.50828217964	2537.38278404414	1765.9541916812	2337.52846101549	2005.21274017586	2308.19204406891	2246.86681100053	2253.67139124121
240	AMMECR1	481.949206354274	966.926231419164	1245.25909718261	365.672458244312	628.878215400105	1519.47211873157	1284.55905061226	819.629110385407	988.927455168594
241	CHRDL1	46.3620041906796	3.78815369801827	16.7373534567556	90.6867696445895	0	0	66.9041172193886	27.5351324877516	6.01781412881497
242	NPR3	365.50510280559	218.765876060555	197.500770789716	250.607524716769	325.909213515526	314.080829011553	212.97810648172	202.842142659771	189.561145057672
243	DNTTIP2	2926.19719473266	8098.12556793856	2301.94401208578	6238.85970092563	2598.57224854006	3639.75351097773	5557.50200369054	4117.42014466846	2943.71407801199
244	SUB1	19488.214552245	18359.2868974456	13775.9577184736	12409.460542979	15312.9867845475	17300.8547944712	24237.1315313438	16454.9951746804	17718.4507332742
245	GOLPH3	2558.53571963913	3286.22333303085	2459.27513457928	3836.14786862167	3235.36088174394	4906.45186942372	3674.15110396476	3515.31858093629	3215.51868283013
246	GSTT2	259.8428606966	365.556831858763	246.597007596199	288.637460374177	272.118372449857	218.819076068109	326.715105754681	314.818348109961	290.861016226057
247	FMO4	167.11885231524	102.280149846493	157.331122493502	31.2040497701813	203.297737557015	0	227.473998545921	0	19.0564114079141
248	SKIDA1	42.0492596148024	44.5108059517147	51.3278839340504	0	0	10.375042399781	28.9917841284017	53.2345894763199	57.1692342237422
249	SPAG4	108.896800540899	147.737994222713	205.311535736202	0	151.880021832478	54.7047690170272	128.232891337161	260.665920884049	124.368158662176
250	HIST1H2BC	129.382337276315	46.4048828007239	49.096236806483	39.9801887680448	118.656267056624	80.1707821801261	139.383577540393	22.945943739793	165.489888542412
251	SDHA	8428.18108740796	10662.7056214969	10145.0678419214	8312.95388408737	9064.54776134567	7106.90404385	8561.49686684109	9894.29094059876	10855.1337193607
252	ZNF792	210.246298074012	301.158218992453	149.520357547016	0	83.0593869396365	0	185.101390973642	78.9340464648881	24.0712565152599
253	RPL6	10517.7058344205	8710.85942859302	10576.8915611057	12502.0975657342	14037.827434579	9025.34370213679	13661.8207361991	12874.5101135231	12138.9340668413
254	SNX5	4517.59994323134	3747.43104576458	4198.84407051808	4459.25373746997	5089.56281494878	4890.41771298769	5002.19783076962	4856.2795330898	4608.6426536508
255	LOC105372440	11.8600475836622	8.52334582054112	15.6215298929719	35.104555991454	0	0	16.7260293048471	17.4389172422427	10.0296902146916
256	CDK18	48.5183764786182	9.47038424504568	44.6329425513482	0	76.7310526966166	58.4775117078567	75.8246661819737	41.3026987316275	17.0504733649758
257	GPR89B	1445.84761906282	1372.25867710712	954.029147035067	700.140866718443	1330.53227459494	1239.34597393748	1193.12342374576	1356.56419389656	1506.45947024668
258	NPM3	815.108724840785	955.56177032511	1217.36350808802	917.594088554394	1024.39910558885	578.172817369615	790.583651809108	1307.00095541861	867.568203570825
259	FBXO43	161.727921595394	132.58537943064	156.215298929719	80.9355040914078	227.02899096834	53.7615833443199	39.02740171131	67.9199934697874	55.1632961808039
260	FAM122C	271.702908280262	40.7226522536964	288.998303019979	336.418661584767	172.447108122293	311.251271993431	146.073989262332	150.525390933042	424.255896081455
261	FAM122B	761.199417642321	840.970120960057	532.247839924827	950.748391435212	688.997390708794	811.139678528335	1350.34809921133	1139.03664724333	550.62999278657
262	LACTB	1578.46451477104	1888.39461846211	1690.47269913231	1603.10805694307	1608.97898128782	1830.723390725	2348.33451440054	2099.09493331627	1481.38524470995
263	CORO2B	116.444103548684	343.774948095158	189.69000584323	949.773264879894	1077.39890487414	742.287124420697	259.810988535292	292.790242119759	369.092599900652
264	LINC00672	38.8147011828945	120.27387991208	88.1500615389127	26.3284169935905	0	0	71.3643917006811	63.3308047218288	68.201893459903
265	ARHGEF1	2377.40044745229	3299.48187097392	3565.05628628894	1737.67552157697	2657.10934028799	2877.65948743017	1813.10157664543	3286.77698128796	3118.23068774762
266	CHRM2	2041.00637053387	883.586850062762	1636.91316807069	131.642084967952	386.028388824215	1304.42578535429	803.964475252986	801.272355393573	969.87104376068
267	XAB2	369.817847381467	560.646747306704	585.807370986445	461.234860665493	759.400109162391	400.853910900631	422.611007102471	434.137255556884	635.882359611449
268	TOR1AIP1	2032.38088138212	2402.63648296809	1232.98503798099	1728.89938257911	2399.22971988493	2531.51034554657	2724.11263944944	2659.89379831681	2099.21416193496
269	RGS16	17.2509783035087	47.3519212252284	74.7601787735082	50.7065808765446	0	30.1819415266357	4.46027448129257	42.2205364812192	0
270	THAP9	342.863193782235	117.432764638566	71.4127080821571	0	60.1191753086893	2.8295570181221	255.350714054	149.607553183451	51.1514200949273
271	TSPYL1	944.4910621171	1303.12487211829	935.060146450744	1531.92381840484	1376.41269785683	1624.16572840208	1149.63574755316	1329.02906140881	2046.05680379709
272	MAK	0	19.8878069145959	10.0424120740533	14.6268983297725	49.0445903834044	0	20.0712351658166	22.0281059902013	17.0504733649758
273	RWDD1	5166.66800190085	4902.81792366015	3626.42658229704	4547.99025400393	4039.05933060747	5124.32775981912	5600.98967988315	4786.52386412083	5016.85104538875
274	CFAP54	256.608302264692	26.5170758861279	68.065237390806	93.612149310544	0	293.330744211991	102.586313069729	78.0162087152963	88.2612738892862
275	ZNF295-AS1	17.2509783035087	40.7226522536964	26.7797655308089	23.403037327636	25.3133369720797	21.6932704722694	8.92054896258514	7.34270199673377	10.0296902146916
276	LOC100505501	396.7725009807	257.594451465243	207.543182863769	146.268983297725	227.02899096834	164.114307051082	136.038371679423	344.189156096896	125.371127683645
277	SUPT7L	1456.62948050251	1402.56390669127	1842.2247038069	1846.88969577261	2014.78341462147	1670.38182636475	1924.60843867774	1036.23881928905	1855.49268971795
278	ZNF81	42.0492596148024	163.83764743929	140.593769036747	498.289669767583	113.118974593981	381.990197446483	299.953458866925	189.074576415895	47.1395440090506
279	HGF	181.135272186841	41.669690678201	106.003238559452	5.850759331909	529.997992852919	191.466691559595	102.586313069729	3.67135099836689	89.2642429107554
280	SPIN2A	287.875700439801	314.416756935517	198.616594353499	258.408537159314	12.6566684860399	144.307407924227	221.898655444305	133.0864736908	115.341437468954
281	LRIG2	632.895266509975	466.889943280752	341.442010517814	669.91194350358	330.655464197791	1084.66352361347	367.972644706637	424.041040311375	266.789759710797
282	ABCB10	1410.26747631183	1589.13047631867	1114.70774021992	1148.6990821648	1522.75542722667	1457.22186433288	1341.42755024874	1382.26365088513	1849.47487558913
283	COG2	610.25335748662	814.453045073929	939.523440705879	557.772389641991	950.041178233366	1063.91343881391	1157.44122789542	680.117772447466	876.594924764048
284	MMAB	2105.69753917203	1367.5234849846	1224.05844947072	1215.00768792644	967.444097401671	924.321959253219	1021.402856216	979.332878814367	974.885888868025
285	KDM6A	292.188445015678	139.214648402172	178.531770205393	98.4877820871348	113.118974593981	296.160301230113	140.498646160716	419.451851563417	434.285586296147
286	ADGRA3	176.822527610964	426.167291027056	639.366902048063	1071.66408429466	912.862214555624	560.252289588175	215.208243722367	788.422626899289	685.027841663438
287	EME2	409.710734708331	270.852989408307	435.171189875645	333.493281918813	397.1029737495	373.501526392117	457.178134332489	383.65617932934	230.682874937907
288	TESMIN	162.806107739363	101.333111421989	42.4012954237808	136.517717744543	271.327330669479	83.9435248709556	112.621930652637	96.3729637071308	138.409724962744
289	COMTD1	564.969539439909	646.82724393662	465.298426097805	440.757203003811	220.70065672532	147.136964942349	291.03290990434	301.050781866085	433.282617274678
290	IGHMBP2	1164.44103548684	1212.20918336585	1039.94756144641	656.260171729126	1011.74243710281	1110.12953677657	915.4713372853	911.41288534458	1063.14716275731
291	MR1	1232.3667625569	1451.8099047655	1548.76310653178	429.055684339993	1047.3393172198	313.137643338846	1237.72616855869	1000.44314705498	998.957145383285
292	PTRH1	1742.34880865438	1368.4705234091	1428.25416164314	1834.21305055347	1283.06976777229	1530.79034680406	1764.03855735121	1205.12096521393	1262.73799802967
293	CCDC97	1121.31358972806	1109.92903351935	1267.57556845829	1294.96806546252	1362.17394581004	947.901601070903	1125.10423790605	1329.9468991584	1199.55094967712
294	PPP1R32	9.70367529572363	16.0996532165777	79.223473028643	9.75126555318166	0	5.6591140362442	39.02740171131	71.5913444681543	34.1009467299515
295	ZNF48	271.702908280262	528.447440873549	205.311535736202	313.99075081245	155.044188953988	509.320263261978	282.112360941755	519.496166268915	768.274270445378
296	CYB561A3	1609.73191294615	1462.22732743505	1372.46298345396	2239.86569756583	1233.23413560851	1687.35916847348	1397.1809812649	1027.97827954273	1837.4392473315
297	SPTLC1	1655.01573099286	1442.33952052046	2474.89666447226	2106.27335948724	2952.1679243688	2932.3642564472	1817.56185112672	2135.80844329994	1680.97607998232
298	NFATC2	198.38625049035	11.3644610940548	248.828654723766	117.990313193498	0	16.0341564360252	100.356175829083	141.347013437125	102.302840189855
299	VEGFA	1360.67091368925	1668.68170397705	1749.61134801285	1844.93944266197	2740.16872722763	2084.44033668328	1189.77821788479	2150.4938472934	2000.92319783098
300	ZNF578	281.406583575985	35.040421706669	80.3392965924267	25.3532904382723	352.013592267983	282.95570181221	200.712351658166	103.715665703865	86.2553358463479
301	LOC541472	0	0	46.8645896789156	50.7065808765446	0	0	39.02740171131	44.9740497299944	60.1781412881497
302	GNPTG	4149.93846813781	4447.29244147345	4812.54703059912	4864.90638448233	4271.62561403845	3461.49141883603	4164.78129690694	3394.16399799019	3684.9081848777
303	SENP7	357.957799797805	429.955444725074	291.229950147547	430.030810895311	271.327330669479	290.501187193869	132.693165818454	202.842142659771	334.9916531707
304	COG5	2343.97667698924	1261.45518144009	1345.68321792315	525.593213316492	777.594070111073	1311.97127073595	886.479553156899	1449.26580660533	1390.11506375626
305	COMMD1	4046.43259831676	3284.32925618184	3343.00739709598	3998.01887680448	3331.07693716961	2864.45488801227	3284.99215547198	3403.3423754861	3723.02100769353
306	ZNF462	122.913220412499	285.058565775875	276.724243818359	278.886194820996	128.939810201531	266.921545376185	57.9835682568034	138.59350018835	47.1395440090506
307	ZSCAN12	150.946060155701	15.1526147920731	319.125539242139	0	234.939408772115	0	0	168.882145924877	36.1068847728898
308	RNF41	2381.71319202817	3169.73760681679	3563.94046272515	1355.42591189225	2631.00496153553	2697.51102394307	2014.92899692392	2087.16304257158	1416.19225831446
309	APP	5445.9182131889	6846.14077074353	9492.31105710797	6176.45160138526	5820.48542001758	7669.9858904563	6023.60068698562	7813.55276227433	6048.90616848052
310	TMEM129	2461.4989666819	2780.50481434541	3541.62399144948	2276.92050666792	2905.49645932652	2252.32738642519	1881.12076248514	2079.82034057484	2208.53778527509
311	PPIC	4144.54753741796	3186.78429845787	4058.25030148133	4139.41222732562	3448.15112066548	3257.76331353124	2863.49621698983	2980.21917292432	3365.96403605051
312	SLC28A3	79.7857746537277	32.1993064331553	46.8645896789156	0	0	15.0909707633179	22.3013724064629	111.97620545019	91.2701809536937
313	FAM78A	16.1727921595394	19.8878069145959	0	0	8.7014595841524	23.5796418176842	0	3.67135099836689	72.2137695457797
314	GSAP	0	3.78815369801827	92.6133557940475	165.771514404088	208.835030019658	272.580659412429	147.189057882655	89.9480994599887	97.2879950825087
315	ZNF519	187.604389050657	84.2864197809066	380.495835250243	102.388288308407	307.715252566844	304.648972284479	183.986322353319	110.140529951007	146.433477134498
316	FBXO48	213.48085650592	253.806297767224	227.628007011876	347.145053693267	244.431910136645	82.0571535255408	236.394547508506	298.29726861731	127.377065726584
317	UQCC3	2804.36216046413	1930.06430914031	1860.07788082744	2308.1245564381	1910.36589961164	1921.2692153049	2682.85510049748	1949.48738013282	1995.90835272363
318	ZNF155	223.184531801644	16.0996532165777	380.495835250243	0	45.8804232618945	255.603317303696	597.676780493205	427.712391309742	299.887737419279
319	NFIX	5684.19735100611	5242.80471805729	5888.20094608661	3790.31692052171	4376.83417082866	3735.01526392117	2725.22770806976	3965.05907823624	3651.81020716922
320	SNHG19	250.139185400876	133.532417855144	207.543182863769	271.08518237845	259.461703963817	142.421036578812	210.747969241074	189.992414165486	291.863985247526
321	CEP97	880.878079622912	306.84044953948	256.639419670252	840.559090684259	435.864020987997	652.684485513497	292.147978524663	386.409692578115	548.624054743632
322	ZNF780B	90.5676360934206	42.6167291027056	92.6133557940475	42.9055684339993	189.05898551022	133.932365524446	86.9753523852051	178.060523420794	212.629432551462
323	SEC22A	1267.94690530789	1711.29843307976	1572.19540137124	1464.64008608789	1060.78702748622	1417.60806607917	1597.89333292306	1577.76309154817	2135.32104670785
324	SNAI1	499.200184657783	310.628603237498	380.495835250243	360.796825467721	362.297135412891	636.650329077472	556.419241541248	594.758861735436	695.057531878129
325	NUCB1	8188.82376344678	8948.56607314367	11032.1475751295	8310.02850442141	9994.02185328922	7766.19082907245	5305.49649549751	7989.77761019594	6851.28138565585
326	TWF2	7801.7549377618	6622.63970256045	8794.92132974316	6439.73577132117	6103.67837739272	7342.70046202684	6322.43907723222	6720.40800251059	7437.01529419384
327	ZNHIT1	7461.04811626751	8167.2593729274	6188.35748474443	5042.37941755024	4821.39965140081	3605.79882676026	5806.1623060226	4467.11632726291	4999.80057202377
328	CLDN15	40.9710734708331	108.909418818025	80.3392965924267	260.35879026995	8.7014595841524	37.7274269082946	86.9753523852051	87.1945862112136	101.299871168385
329	IRX3	238.279137817214	227.289221881096	266.681831744305	338.368914695404	397.894015529878	296.160301230113	463.868546054427	433.219417807293	407.20542271648
330	EIF4EBP1	23803.1155004101	22205.2099393586	22409.0846314681	20542.9911408878	17001.8609856534	14227.9558727906	19427.8405718901	18504.5268695187	19539.8424762622
331	VTRNA1-3	11.8600475836622	11.3644610940548	1.1158235637837	13.6517717744543	15.8208356075498	8.48867105436629	26.7616468877554	31.2064834861185	41.1217298802356
332	MXD4	8479.93402231849	7889.77711454756	8581.79902906047	3602.11749534531	4424.29667765131	3984.95946718862	4569.55120608424	4619.47739369514	4314.77273036033
333	ABHD2	1352.04542453749	934.726924986009	1323.36674664747	1405.15736621348	2448.27431026833	2165.55430453611	1788.57006699832	1140.87232274251	1852.48378265354
334	FANCI	1360.67091368925	1553.14301618749	1542.06816514908	1746.45166057484	1321.03977323041	2195.73624606275	1845.4385666348	2456.13381790745	1856.49565873942
335	POLG	1210.80303967752	783.200777065278	1014.28361947939	972.201175652212	1745.03816751274	1771.30269334443	1268.94808992774	1427.23770061513	1692.00873921848
336	ACSF2	411.86710699627	870.328312119698	871.458203315073	470.010999663356	445.356522352527	355.580998610677	835.186396622034	347.860507095263	386.143073265627
337	FAM102A	865.783473607342	901.580580128349	1412.63263175017	1108.71889339675	1393.81561702514	1613.7906860023	750.441181477475	793.011815647248	882.612738892862
338	PIP5KL1	319.143098614911	236.759606126142	208.659006427553	107.263921084998	0	141.477850906105	46.832882053572	29.3708079869351	67.1989244384338
339	SAMD14	381.67789496513	265.170758861279	204.195712172418	629.931754735535	269.745247108724	641.366257441009	123.772616855869	425.876715810559	449.330121618185
340	EIF1B-AS1	18.329164447478	61.5574975927969	116.045650633505	30.2289232148632	22.9402116309472	193.35306290501	49.0630192942183	25.6994569885682	19.0564114079141
341	PLK1	5562.36231673758	6556.34701284513	4858.29579671425	12310.9727608918	17296.1285279538	13127.2581927411	8303.91601554645	9530.82719176044	10384.7412482917
342	CLPX	928.318269957561	1297.44264157126	954.029147035067	1056.06205940957	1158.08516647265	955.447086452562	1160.78643375639	1237.24528644964	1087.21841927257
343	YY1AP1	2832.39500020733	2018.13888261924	2674.62908238954	2684.52340679091	2802.66102787745	3118.17183397055	2270.27971097792	2630.52299032987	2205.52887821069
344	KBTBD8	31.2673981751095	165.731724288299	30.12723622216	70.209111982908	12.6566684860399	199.955362613962	36.7972644706637	115.647556448557	60.1781412881497
345	EOGT	474.401903346489	679.97358879428	379.38001168646	397.851634569812	590.117168161608	850.753476782044	175.065773390733	712.242093683176	429.270741188801
346	RC3H2	1639.92112497729	2146.93610835186	1985.05011997121	1546.55071673461	2569.30370266609	2691.85190990682	2750.87428633719	2537.82137762111	2166.41308637339
347	FAM212B-AS1	66.8475409260961	145.843917373704	81.4551201562104	0	0	52.8183976716125	0	11.9318907446924	10.0296902146916
348	HIPK2	757.964859210413	697.020280435362	815.667025125888	941.972252437349	401.849224431765	1061.08388179579	215.208243722367	649.829126710939	781.312867724477
349	DENND5A	1698.14317675164	2008.66849837419	2242.80536320525	3555.31142069003	3788.2990862278	3166.27430327863	2801.05237425173	3544.68938892323	2618.75211505598
350	MYADM	2500.31366786479	5730.52950667714	6350.15190149306	8221.29198788746	4846.71298837289	7068.233431269	7173.23643453878	3352.86129925856	4714.95736992653
351	SLC45A1	73.3166577899119	135.426494704153	30.12723622216	0	0	68.8525541076377	1.11506862032314	62.4129669722371	64.1900173740264
352	CHIC1	210.246298074012	182.778415929382	110.466532814587	428.080557784675	170.865024561538	269.751102394307	95.8959013477903	256.07673213609	276.819449925489
353	DENND4C	408.632548564362	923.362463891954	184.110888024311	442.707456114447	466.71465042272	665.8890849314	874.213798333344	603.019401481761	568.683435173015
354	IGFBPL1	121.83503426853	18.9407684900914	5.57911781891852	0	0	18.8637134541473	108.161656171345	20.1924304910179	30.0890706440749
355	ASF1B	3978.50687124669	3823.19411972494	3972.33188706999	5231.55396928196	7291.03208973933	5934.52425267475	5073.5622224703	5381.28272585626	5080.03809374131
356	GRK3	173.587969179056	158.155416892263	157.331122493502	72.1593650935443	41.1341725796295	49.9888406534904	126.002754096515	150.525390933042	148.439415177436
357	ENPP4	383.834267253068	45.4578443762193	61.3702960081038	13.6517717744543	169.282941000783	311.251271993431	165.030155807825	101.879990204681	132.391910833929
358	IFNGR2	2814.06583575985	2176.2942995115	2955.81662046303	3935.61077726412	4183.02893463617	3327.55905331159	2643.82769878617	3433.63102122263	2778.22418946958
359	SLC25A16	1068.48246867357	532.235594571568	548.985193381583	197.950690729588	617.012588694443	647.96855714996	1089.42204205571	506.64643777463	843.496947055565
360	LOXL1	11918.2696354366	12465.8667817536	11872.3627186586	11222.7315251568	15823.2087328909	10790.987281445	6745.05008433469	10328.4281961556	9864.20032614921
361	ANKRD29	998.400369315565	1126.02868673593	1209.55274314154	1032.65902208194	617.80363047482	498.945220862197	865.293249370759	684.706961195424	729.158478608081
362	EDF1	16167.4012288195	13304.9428258647	13889.7717219796	15580.5721008737	14328.1397679775	12593.4151019888	15346.6894215074	12825.8647127947	13074.704163872
363	SLC10A7	156.336990875547	96.597919299466	126.088062707559	191.124804842361	211.20815536079	183.921206177936	175.065773390733	169.799983674469	110.326592361608
364	C16orf87	347.175938358112	287.899681049389	256.639419670252	370.548091020903	355.968801169871	368.78559802858	330.06031161565	381.820503830156	549.627023765101
365	MFAP3	212.402670361951	290.740796322902	103.771591431885	266.209549601859	281.610873814387	1053.53839641413	86.9753523852051	416.698338314642	230.682874937907
366	ELOVL6	928.318269957561	1025.64261373845	830.172731455076	651.384538952535	888.339919363922	564.968217951712	595.446643252558	823.300461383774	772.286146531255
367	PFKFB3	629.660708078067	69.1338049888335	483.151603118344	718.668271269489	1167.57766783718	844.151177073093	993.52614070792	150.525390933042	237.703658088191
368	TRA2A	938.021945253285	1006.70184524836	1118.05521091127	1088.24123573507	1361.38290402966	1350.64188331695	1221.00013925384	1083.96638226782	970.874012782149
369	ZNF627	714.837413451641	379.762408226332	499.8889565751	442.707456114447	226.237949187962	555.536361224639	284.342498182401	653.500477709306	582.725001473583
370	ZNF789	115.365917404714	120.27387991208	158.446946057286	88.7365165339531	314.834628590241	73.5684824711745	152.764400984271	125.743771694066	313.929303719848
371	SEMA3C	842.063378440018	1109.92903351935	1186.12044830208	974.151428762848	2238.6482384683	1953.33752817696	1387.14536368199	1409.79878337288	1445.27835993706
372	UBE2Q1	1498.67874011732	1858.08938887796	1444.9915150999	1876.14349243215	1861.32130922824	2142.91784839114	1719.43581253829	1884.3208999118	1932.72130437108
373	IL6R	335.31589077445	53.9811901967604	118.277297761073	131.642084967952	180.357525926068	300.87622959365	258.695919914969	281.776189124659	91.2701809536937
374	ADAR	3522.43413234768	3736.06658467052	3632.00570011596	3980.46659880875	5155.21928272011	4053.81202129626	4274.05802169861	4451.51308551985	4935.61055464975
375	ARPC5L	5065.31850436774	4679.31685547707	4726.62861618777	8938.98513260163	7417.59877459973	6849.41435520089	9034.2859618581	7324.34524174194	7062.90784918584
376	MRPS18A	7023.30454181597	6070.51630107428	5571.30705397204	8542.10862458714	6908.16786803663	6484.40149986314	7492.1460599512	6337.66966093084	7165.21068937569
377	SART1	4087.40367178759	3167.84352996778	3602.99428745758	4024.34729379807	5421.00932092694	3504.87795978057	3859.2524949384	4312.00174758191	4195.4194168055
378	NAPA	4420.5631902741	5082.75522431602	5126.09345202234	4453.40297813807	4404.52063314187	3954.77752566199	4165.89636552726	4691.06873816329	4254.59458907219
379	CDC37	3678.77112322323	3496.46586327087	4424.24043040239	5880.01312856854	3693.3740725825	4263.19924063729	3471.20861506594	3896.22124701686	3766.1486756167
380	RABAC1	22980.4594725615	15767.2427295766	15499.9051245194	15608.8507709779	12311.7742697953	11038.1019276943	13327.3001501022	11254.5264854937	11471.9596675643
381	GFPT2	597.315123758988	801.194507130865	975.229794746958	970.250922541575	1399.35290948778	1332.72135553551	1218.7700020132	1392.35986613064	1554.6019832772
382	G2E3	1720.78508577499	1068.25934284115	1376.92627770909	2761.55840466105	1801.20213391955	2880.4890444483	2637.13728706423	1921.03440989547	1583.68808489981
383	HIST3H2A	292.188445015678	225.395145032087	364.874305357271	95.5624024211803	156.626272514743	60.3638830532714	173.95070477041	133.0864736908	166.492857563881
384	FCRLA	250.139185400876	124.062033610098	229.859654139443	0	48.2535486030269	108.466352361347	169.490430289118	152.361066432226	9.02672119322246
385	SYNGR2	3586.04711484187	3711.4435856334	4666.37414374345	3555.31142069003	4850.66819727477	3470.92327556311	3175.71543068031	3018.76835840717	3975.76920110376
386	SIPA1L2	83.0203330856355	176.14914695785	31.2430597859437	31.2040497701813	0	52.8183976716125	0	11.0140529951007	50.1484510734581
387	COX15	1986.01887719144	1265.2433351381	1422.67504382422	1855.66583477047	378.117971020441	2693.73828125224	1174.16725720027	1765.00199246488	2335.91485100168
388	LGALS3	29142.293285346	32867.9155608556	32959.1964270431	23788.2123169867	24811.02544154	21758.3502836862	19087.7446426916	22400.7481165356	24302.9423592193
389	RILPL1	808.63960797697	870.328312119698	938.407617142096	1392.48072099434	923.145757700532	1121.44776484906	1042.58916000214	916.91991184213	1080.19763612229
390	TAF10	5316.53587591258	4867.77750195348	8094.18413168699	5085.28498598424	4810.32506647552	4250.9378268921	4590.73750987038	4859.03304633857	6960.60500899598
391	KRBOX1	1052.30967651403	903.474656977358	591.386488805363	672.837323169535	498.356321637819	896.969574744705	906.550788322715	722.338308928685	774.292084574193
392	TXLNA	1259.32141615613	1610.91236008227	1781.97023136258	697.215487052489	5594.24747082961	1663.77952665579	622.208290140314	1925.62359864343	2211.5466923395
393	ARHGEF33	11.8600475836622	39.7756138291919	31.2430597859437	7.80101244254533	0	98.0913099615661	73.5945289413274	0	4.01187608587665
394	MTBP	314.830354039033	227.289221881096	87.034237975129	214.527842169997	224.655865627207	182.034834832522	574.260339466418	582.826970990743	256.760069496105
395	SNTB1	869.01803203925	898.739464854835	715.242904385355	375.423723797494	570.341123652171	709.275625875939	417.035664000855	735.188037422969	543.609209636286
396	MNAT1	2315.94383724604	2327.82044743223	1899.13170555987	2248.64183656369	2088.35030019658	3065.35343629894	2331.60848509569	1891.66360190854	2657.86790689328
397	SBNO2	180.057086042872	290.740796322902	749.833434862649	431.981064005948	518.923407927634	473.479207699098	539.693212236401	569.977242496459	394.166825437381
398	MID1	1980.62794647159	2278.57444935799	2692.48225941008	2116.02462504042	1025.19014736923	1435.52859386061	2788.78661942818	2238.60627125421	2393.08408522542
399	MFSD13A	131.538709564254	117.432764638566	391.65407088808	40.955315323363	40.343130799252	92.4321959253219	190.676734075257	131.250798191616	140.415663005683
400	HOXC5	158.493363163486	131.638341006135	161.794416748637	48.7563277659083	125.775643080021	67.9093684349304	79.1698720429431	158.785930679368	97.2879950825087
401	CBWD1	1510.53878770098	1655.42316603399	1669.27205142042	1443.18730187089	1908.78381605089	1922.21240097761	2318.22766165181	2008.22899610669	2178.44871463102
402	MYOF	6851.87294492486	7651.12343157241	8137.70125067456	4680.6074655272	5679.67998311038	6249.54826735901	4647.60600950686	5718.12917995643	6497.23332107723
403	RAB43	25.876467455263	22.7289221881096	380.495835250243	251.582651272087	764.937401625034	265.03517403077	43.4876761926026	703.981553936851	455.347935746999
404	PTPRG	1394.0946841523	840.023082535552	658.335902632386	944.897632103303	1343.18894308098	1618.50661436584	797.274063531047	1167.48961748067	801.37224815386
405	GLYATL2	120.756848124561	29.3581911596416	71.4127080821571	7.80101244254533	0	81.1139678528335	110.391793411991	77.0983709657046	75.2226766101872
406	PDLIM7	18114.6054048281	18519.3363911868	21894.6899685638	16749.7488407001	18202.6624082664	16563.2835984141	14234.9660070452	17163.5659173652	17984.2375239635
407	ZNF252P	788.154071241553	845.70531308258	640.482725611846	451.483595112311	798.161156400888	794.162336419602	560.879516022541	864.603160115402	643.906111783202
408	SRP72	7137.59227307672	7984.48095699802	6411.52219750117	6534.32304718703	6322.00590877691	7335.15497664519	8656.27769956856	8093.4932758998	8585.41482377603
409	CNP	3394.12998121533	2372.33125338394	4184.33836418889	1737.67552157697	2604.1095410027	2185.36120366297	1573.36182327595	2143.15114529667	4709.94252481918
410	CD3EAP	809.717794120939	756.68370117915	793.350553850214	1429.53553009643	1728.42629012482	999.776813069808	1238.84123717901	1615.39443928143	2012.95882608861
411	RAP1A	1352.04542453749	1138.34018625449	1656.9979922188	1370.05281022202	1718.14274697991	1289.33481459097	1747.31252804636	1314.34365741535	1309.87754203873
412	MRPS30	1885.74756580229	1814.52562135075	1508.59345823557	1618.71008182816	1486.36750532931	2275.90702824287	2609.26057155615	2119.28736380729	1858.50159678236
413	NNT	2828.08225563145	1184.74506905522	1086.81215112533	1863.46684721302	1017.27972956545	1988.23539806713	2063.99201621814	1165.65394198149	1575.66433272805
414	HDAC1	4630.80948834811	3729.43731569899	5358.18475328935	4583.09480999538	4833.26527810647	5097.91856098331	4349.88268788058	5452.87407032442	4752.06722372089
415	C1GALT1C1L	111.053172828837	27.4641143106325	66.9494138270223	0	12.6566684860399	207.500847995621	0	47.7275629787695	136.403786919806
416	MADCAM1	24.7982813112937	44.5108059517147	0	0	18.1939609486823	18.8637134541473	17.8410979251703	14.6854039934675	17.0504733649758
417	PALM	403.241617844515	268.011874134793	451.9085433324	396.876508014494	420.043185380448	244.285089231208	270.961674738524	157.868092929776	92.2731499751629
418	GADD45B	1195.70843366195	1614.70051378029	1624.63910886907	1118.47015894994	1144.63745620623	976.197171252124	1105.03300274023	1722.78145598366	1381.08834256304
419	BUD31	9808.25935168866	8498.722821504	8994.65374766044	10260.2816150577	9193.4875715472	8400.95478680451	9998.82031843762	8424.83270350241	9525.19679689263
420	PDAP1	4273.92987469428	4049.53630318153	4312.65807402402	4321.76089317011	3963.91036147161	4038.72105053294	4343.19227615864	4796.62007936634	4342.85586296147
421	ALDH3A2	611.331543630589	536.97078669409	625.977019282658	582.150553524945	284.775040935897	603.638830532714	283.227429562078	580.99129549156	408.208391737949
422	MAPK7	500.278370801752	724.484394745995	942.87091139723	630.906881290854	707.191351657477	851.696662454752	723.67953458972	895.80964360152	878.600862806986
423	STRADA	612.409729774558	421.432098904533	1101.31785745452	770.349978701351	1143.05537264547	512.1498202801	514.046633968969	770.065871907454	802.37521717533
424	PABPN1	7826.5532190731	6231.51283324006	7856.51371260106	9113.53278600358	7447.65836225408	6074.11573223544	7915.87213567399	7303.23497350133	8523.23074444494
425	C7orf31	0	125.956110459108	142.825416164314	7.80101244254533	100.462306107941	73.5684824711745	62.443842738096	25.6994569885682	34.1009467299515
426	CCDC188	34.5019566070174	19.8878069145959	63.6019431356712	101.413161753089	70.4027184535967	62.2502543986862	31.221921369048	59.6594537234619	41.1217298802356
427	RARS	11547.3736019111	13660.0822350539	9319.3584047215	9481.15549735853	11361.7330915619	12450.0508797372	18812.3226934717	12388.0561062395	12071.7351424028
428	WWC1	113.209545116776	80.4982660828883	40.1696482962134	441.732329559129	227.820032748717	182.978020505229	104.816450310375	279.022675875883	104.308778232793
429	TCERG1	3218.38563974834	3272.01775666328	3802.72670537487	3695.72964465585	3806.49304717649	3575.61688523362	4085.611424864	4231.23202561784	3623.72707456808
430	H2AFY	4593.07297330919	3956.72653758009	5440.75569700934	5752.27154982186	5019.95113827556	4222.64225671088	4426.82242268288	5033.422218761	5261.57548662722
431	SCN9A	408.632548564362	350.40421706669	340.32618695403	566.548528639855	168.491899220406	175.43253512357	118.197273754253	170.71782142406	284.843202097242
432	SDC2	2628.61781899714	1520.94370975434	2520.64543058739	1262.78888913703	2875.43687167218	3706.71969373995	2589.18933639034	2219.33167851278	1676.96420389644
433	UHRF1BP1L	906.754547078175	941.356193957541	976.345618310741	774.250484922624	1564.68064158668	1744.89349450863	1360.38371679423	1087.63773326619	947.805725288358
434	NOP2	1703.53410747148	1702.77508725921	2271.81677586362	1739.62577468761	1945.17173794825	2044.82653842957	2821.12360941755	2865.48945422536	2411.13752761187
435	GAPDH	556939.209039626	511226.494162358	523901.479667725	554410.153279254	533658.143170725	469701.749079905	466961.746407204	476043.891527743	494334.344580527
436	CHD4	5809.26694370655	4687.84020129761	5605.89758444933	4108.20817755543	4805.57881579326	4208.49447162027	4720.08546982786	5207.81139118343	4852.36412586781
437	SLC47A1	176.822527610964	196.036953872446	72.5285316459408	122.865945970089	0	47.1592836353683	52.4082251551877	166.128632676102	82.2434597604713
438	SNORD3A	12.9382337276315	9.47038424504568	60.25447244432	13.6517717744543	30.0595876543447	33.9546842174652	30.1068527487249	42.2205364812192	30.0890706440749
439	KPNA1	1717.55052734308	3485.10140217681	3587.37275756461	3921.95900548966	1987.09695230826	6374.04877615638	4987.70193870542	5710.78647795969	4426.10229174341
440	RPGR	494.887440081905	317.25787220903	341.442010517814	158.945628516861	148.715854710968	519.695305661759	616.632947038698	371.724288584647	286.84914014018
441	CHIC2	2077.66469942883	1533.2552092729	1825.48735035014	1769.85469790247	2400.81180344568	2051.42883813852	2062.87694759781	2326.71869521501	2369.01282871016
442	BRCA1	1517.00790456479	1708.45731780624	1393.66363116585	1009.2559847543	1144.63745620623	1386.48293887983	1512.03304915818	1136.28313399455	836.476163905281
443	ORAOV1	447.447249747256	502.877403411926	266.681831744305	647.484032731262	348.849425146473	283.898887484917	352.361684022113	436.89076880566	367.086661857713
444	ALDH1A3	79.7857746537277	13.258537943064	94.8450029216149	0	219.118573164565	0	146.073989262332	86.2767484616218	0
445	BOLA3	3085.76874404012	2210.38768279366	2338.76618969064	2641.61783835691	2713.27330669479	2171.21341857236	2181.07422135207	2753.51324877517	2227.59419668301
446	CDC42EP3	31820.5076669657	28786.1799512409	30335.8952285876	24894.9809572728	22118.319221135	24176.6783485079	31691.365258204	24952.3370604005	25799.3721392513
447	DLEC1	14.0164198716008	18.9407684900914	11.158235637837	0	15.8208356075498	0	27.8767155080786	0	10.0296902146916
448	ZSCAN21	838.82882000811	628.833513871033	814.551201562104	395.901381459175	152.671063612856	725.309782311964	279.882223701109	547.031298756666	260.771945581982
449	ZNF3	116.444103548684	910.10392594889	852.48920273075	888.340291894849	1582.87460253536	682.866427040133	1156.3261592751	971.072339068042	1028.04324700589
450	YBEY	789.232257385522	790.777084461315	846.910084911832	737.195675820534	682.669056465774	498.002035189489	835.186396622034	624.129669722371	699.069407964006
451	UQCRFS1	13448.215773729	12722.5141947944	12537.3935626737	17876.9951386479	16909.3090973492	14555.2413012201	15358.955176331	15567.4460708252	17734.4982376177
452	PLSCR4	226.419090233551	297.370065294434	402.812306525917	133.592338078589	52.9997992852919	187.693948868766	330.06031161565	192.745927414262	143.42457007009
453	TCTE3	33.4237704630481	37.8815369801827	104.887414995668	33.1543028808177	0	66.0229970895156	43.4876761926026	19.2745927414262	0
454	UBE2G2	3374.72263062389	2389.37794502503	2759.4316732371	3431.47034816463	2279.78241104793	3304.92259716661	2351.67972026151	3044.46781539574	3068.08223667417
455	SMIM10	397.850687124669	433.743598423092	236.554595522145	409.55315323363	201.71565399626	349.921884574433	287.687704043371	306.557808363635	309.917427633971
456	REEP4	3038.32855370547	3451.95505731915	3456.82140060192	7888.77383252396	4314.34187017883	4112.28953300412	3836.95112253193	4905.84277156775	4494.30418520331
457	TNXB	513.216604529383	524.659287175531	329.167951316193	410.528279788948	150.297938271723	289.558001521161	231.934273027214	158.785930679368	69.2048624813722
458	TMEM30A	4684.71879554658	5287.31552400901	4693.15390927426	3209.14149355209	5388.57660793147	5077.16847618375	5464.95130820372	4963.66654979203	4595.6040563717
459	COX7A2	10467.0310856539	9952.42680311851	8972.33727638477	19817.4969837311	10197.3195908462	8045.37378819383	10430.3518745027	11527.1242971224	10104.9128913018
460	GMDS	785.997698953614	1206.52695281882	841.330967092913	1275.46553435616	1163.62245893529	724.366596639257	640.049388065484	787.504789149697	1205.56876380593
461	WRB	880.878079622912	1687.62247246714	1528.67828238368	2195.98500257651	2449.85639382909	1692.07509683701	962.304219338872	978.415041064775	1742.15719029193
462	TNRC18	1890.06031037817	1578.71305364912	1399.24274898477	2341.27885931892	1321.83081501079	1185.58439059316	1015.82751311438	1471.29391259553	1497.43274905346
463	BLMH	1514.85153227686	1118.4523793399	1863.42535151879	1272.54015469021	3365.88277550622	1628.88165676562	1954.71529142647	2168.85060228524	2034.02117553946
464	NTN4	1870.65295978672	3010.63515150002	2666.81831744305	2631.86657280373	2364.42388154832	4150.01695991241	1232.15082545707	1329.9468991584	1840.44815439591
465	JKAMP	1931.031383849	3612.95158948493	2644.50184616738	3536.78401613899	2513.13973625929	3761.42446275698	2717.4222277275	3885.20719402176	3377.99966430814
466	ZNF35	312.673981751095	297.370065294434	256.639419670252	175.52277995727	87.8056376219015	385.762940137313	253.120576813353	290.954566620576	122.362220619238
467	ABCA6	31.2673981751095	82.3923429318975	102.655767868101	14.6268983297725	61.7012588694443	65.0798114168083	4.46027448129257	38.5491854828523	36.1068847728898
468	ABCA5	395.69431483673	1008.59592209737	720.822022204273	872.738267009759	322.745046394016	521.581677007173	1020.28778759568	377.231315082198	745.205982951587
469	WASHC5	2737.51461953803	2579.73266835044	3306.18521949112	2874.67308507795	2880.97416413482	3243.61552844063	1896.73172316967	2179.86465528034	2103.22603802083
470	RPP25L	2203.81247827323	1519.99667132983	1326.71421733882	1139.92294316694	1084.51828089754	602.695644860007	1181.97273754253	919.673425090905	969.87104376068
471	KBTBD4	1067.4042825296	1797.47892970967	1026.55767868101	1815.68564600243	1641.41169428329	1421.38080877	963.419287959195	1653.02578701469	1383.09428060597
472	GTF2IP12	267.390163704385	63.4515744418061	118.277297761073	105.313667974362	154.253147173611	49.045654980783	72.4794603210043	48.6454007283613	75.2226766101872
473	PABPC4	5785.54684853922	5126.31899184323	5017.85856633532	5948.27198744081	5810.20187687267	5640.25032279005	6351.43086136062	5350.99408011974	5850.31830222962
474	PCBP3	157.415177019517	413.855791508496	237.670419085929	53.6319605424991	408.968600455163	659.286785222449	191.791802695581	435.055093306476	439.300431403493
475	TNFAIP8L3	355.801427509867	160.049493741272	167.373534567556	382.249609684721	464.341525081587	274.467030757844	372.43291918793	287.283215622209	339.003529256577
476	ADPRHL2	5518.15668483484	5547.75109074776	4707.65961560345	5166.22049007564	7419.97189994086	5818.51241493174	5661.2033853806	5844.79078940008	6746.97260742305
477	ARSD	692.195504428286	536.97078669409	1199.51033106748	191.124804842361	486.490694932157	533.843090752369	405.884977797624	436.89076880566	388.149011308566
478	PNPLA4	375.208778101314	241.494798248665	448.561072641049	235.980626386996	623.340922937463	297.10348690282	277.652086460463	524.085355016873	327.970870020416
479	MPPE1	763.355789930259	672.397281398244	880.384791825343	473.911505884629	1029.93639805149	928.094701944048	764.937073541676	770.983709657046	816.416783475898
480	STAG3L5P	12.9382337276315	44.5108059517147	37.938001168646	261.333916825269	28.4775040935897	67.9093684349304	79.1698720429431	62.4129669722371	116.344406490423
481	UBR1	2187.6396861137	1626.06497487434	1798.70758481933	1131.14680416907	1385.90519922136	3069.12617898977	1485.27140227043	1630.99768102449	1508.46540828962
482	SNAPC4	548.79674728037	462.154751158229	492.078191628614	513.891694652674	859.071373489955	462.160979626609	653.430211509362	415.78050056505	358.059940664491
483	VCPKMT	442.05631902741	238.653682975151	382.727482377811	387.125242461312	442.983397011395	367.842412355873	568.684996364803	256.994569885682	283.840233075773
484	TMEM52B	56.0656794864032	0	31.2430597859437	0	47.4625068226494	0	24.5315096471091	0	16.0475043435066
485	SOS2	411.86710699627	424.273214178047	627.092842846442	518.767327429264	696.116766732192	325.399057084041	596.561711872881	297.379430867718	485.437006391074
486	DAD1	13436.3557261453	15203.7548669963	13771.4944242185	15752.1943746097	13817.917819634	17182.9565853828	23631.6492705084	14931.3845103581	15682.4236196918
487	SEC23IP	1855.55835377115	1899.75907955616	1528.67828238368	678.688082501444	903.369713191094	2016.53096824835	2473.22219987673	2919.64188145127	2071.13102933382
488	SPATA20	3808.15346049954	3684.92650974728	3744.70388005811	3656.72458244312	2877.80999701331	3848.19754464605	2552.39207191967	2463.47651990418	3323.8393371488
489	CACNA1G	12.9382337276315	13.258537943064	63.6019431356712	27.3035435489087	0	65.0798114168083	54.638362395834	139.511337937942	0
490	TOGARAM1	667.397223116992	1042.68930537953	531.132016361043	449.533342001675	729.340521508046	426.319924063729	1171.93711995962	384.574017078931	423.252927059986
491	SLC9B1	54.9874933424339	11.3644610940548	43.5171189875645	153.094869184952	34.8058383366096	26.4091988358063	0	2.75351324877517	0
492	H2AFZ	108797.607415653	100007.257627682	86377.0178960604	96762.783210777	105615.943307101	69706.1371414379	159569.664774103	45302.6356443482	113692.556397658
493	DNAJB14	936.943759109315	777.518546518251	853.605026294534	747.922067929033	1006.20514464017	1128.99325023072	796.158994910724	1032.56746829069	992.93933125447
494	SNHG3	1421.04933775153	1115.61126406638	769.918259010756	1905.3972890917	814.773033788815	504.604334898441	984.605591745335	1222.55988245617	851.520699227318
495	GLMP	2310.55290652619	2227.43437443474	3768.13617489757	2610.41378858673	2952.95896614917	1627.93847109291	3616.16753570795	1777.85172095916	1741.15422127047
496	SLC9B2	858.236170599557	744.372201660591	993.082971767497	1276.44066091148	661.310928395582	1081.83396659535	1110.60834584185	840.739378626017	1612.77418652241
497	BDH2	1182.77019993431	1480.22105750064	1566.61628355232	1132.12193072439	2120.78301319205	1787.33684978046	1410.56180470878	1314.34365741535	1207.57470184887
498	PICK1	477.636461778397	661.032820304189	843.562614220481	292.53796659545	619.385714035575	555.536361224639	171.720567529764	475.439954288512	656.944709062301
499	DEPDC5	554.187678000216	283.164488926866	465.298426097805	462.209987220811	347.267341585718	265.978359703477	524.082251551877	207.431331407729	296.878830354872
500	BPTF	4011.93064170974	4316.60113889182	3134.34839066843	2572.38385292932	3097.71961195825	3290.774812076	3757.78125048899	3312.47643827652	3394.04716865164
501	TTC28	757.964859210413	1050.26561277557	925.017734376691	407.602900122994	941.339718649214	482.911064426171	754.901455958768	648.911288961347	536.588426486002
502	SNRPD2	18751.8134159139	14056.8913349213	14230.0979089336	15344.5914744867	27504.5227037254	12389.686996684	18570.3528028616	10308.2357656646	9926.3844054803
503	OPA3	1135.33000959967	1071.10045811467	1428.25416164314	1042.41028763512	1371.66644717457	1178.98209088421	968.994631060811	1257.43771694066	877.597893785517
504	FOSB	222.106345657674	193.195838598932	285.650832328628	64.358352650999	65.6564677713317	249.944203267452	114.852067893284	444.233470802393	350.036188492737
505	EML2	952.038365124885	1497.26774914172	1466.19216281179	869.812887343804	1259.33851436097	732.855267693623	635.589113584191	1011.45720005008	849.51476118438
506	RTN2	503.51292923366	632.621667569052	735.327728533461	336.418661584767	403.43130799252	346.149141883603	380.238399530192	480.946980786062	368.089630879182
507	TMC4	90.5676360934206	44.5108059517147	29.0114126583763	25.3532904382723	147.133771150213	49.9888406534904	31.221921369048	9.17837749591722	48.1425130305198
508	PEPD	9208.78785564173	9266.7709837772	10696.2846824306	7682.04700279651	8547.20643697879	9199.83305158765	5398.04719098433	8733.22618736523	8520.22183738053
509	CYP2S1	0	111.750534091539	94.8450029216149	41.9304418786811	88.596679402279	328.228614102163	0	100.962152455089	18.0534423864449
510	AXL	37684.7621040147	36719.5208333156	28963.4322451336	26052.4561784354	26180.3187633734	31554.2766804249	36280.9876994541	29737.9430867718	30399.9910407303
511	NFKBID	212.402670361951	119.326841487576	410.623071472403	274.985688599723	273.700456010612	287.671630175747	378.008262289545	144.1005266859	400.184639566196
512	MIR4458HG	513.216604529383	424.273214178047	560.14342901942	564.598275529218	421.625268941203	446.126823190584	827.380916279772	365.299424337505	518.534984099557
513	URB1-AS1	949.881992836947	653.456512908152	365.990128921055	448.558215446356	313.252545029486	509.320263261978	427.071281583764	435.972931056068	800.369279132391
514	ACY1	4267.46075783046	2873.31457994686	5922.7914765639	4205.72083308725	2885.72041481709	4342.42683714471	2030.53995760844	2702.11433479803	4188.39863365522
515	SIRT1	847.454309159864	759.524816452664	624.861195718875	449.533342001675	883.593668681657	1333.66454120822	586.526094289973	600.265888232986	302.896644483687
516	EDN1	618.878846638374	665.768012426712	723.053669331841	1102.86813406485	1091.63765692094	665.8890849314	1159.67136513607	918.755587341313	1252.70830781498
517	GEMIN8	966.054784996486	715.014010500949	534.479487052394	287.662333818859	527.624867511786	980.913099615661	663.46582909227	1128.02259424823	552.635930829508
518	C8orf31	188.682575194626	77.6571508093746	139.477945472963	3.90050622127266	26.1043787524572	122.614137451958	188.446596834611	91.7837749591722	133.394879855399
519	PCDHGC3	2788.18936830459	1344.79456279649	2218.257244802	374.448597242176	2604.1095410027	3477.52557527206	3345.20586096943	3201.41807057593	2148.35964398694
520	MASP1	2733.20187496216	4267.35514081759	3513.72840235489	3387.58965317531	3080.31669278995	3052.14883688104	2133.12627067817	2904.03863970821	3393.04419963017
521	CIB2	167.11885231524	240.54775982416	162.910240312421	198.925817284906	69.6116766732192	146.193779269642	163.915087187502	126.661609443658	81.2404907390021
522	SUPT5H	3504.1049679002	3913.16277005288	4047.0920658435	3257.89782131799	4604.65420357737	4121.72138973119	3485.70450713014	4256.01364485681	3532.45689361439
523	WASF2	6621.14111011543	7231.58540951688	6988.40297997734	7476.29529962438	5395.69598395486	4966.81575247699	6507.54046820586	5633.68810699399	5725.95014356745
524	PIGV	501.356556945721	285.058565775875	546.753546254015	926.370227552258	1718.93378876029	607.411573223544	466.098683295074	943.53720658029	1184.50641435508
525	CHN1	3445.88291612586	2378.01348393097	3097.52621306356	3073.59890236286	2398.43867810455	1913.72372992325	3536.99766366501	3820.95855155034	3825.32384788338
526	MTX2	2119.71395904363	2992.64142143444	2595.4056093609	2626.01581347182	2820.85498882613	2164.6111188634	3237.04420479808	2873.74999397168	2759.16777806166
527	GTF3A	7918.19904131049	6160.48495140222	6506.36720042278	10720.5413491679	9383.3375988378	7270.07516522838	5587.60885643927	8493.67053472179	9020.70337909364
528	PAXIP1	113.209545116776	274.641143106325	238.786242649713	266.209549601859	234.939408772115	232.966861158719	219.668518203659	329.503752103428	551.632961808039
529	STEAP2	161.727921595394	50.1930364987421	234.322948394578	416.379039120857	246.805035477777	448.956380208706	645.6247311671	409.355636317908	165.489888542412
530	SSBP3	815.108724840785	978.290692513219	1238.56415579991	833.733204797032	1284.65185133304	1123.33413619447	996.87134656889	1197.7782632172	1151.4084366466
531	NEO1	171.431596891118	167.625801137309	450.792719768617	618.230236071717	122.611475958511	315.967200356968	139.383577540393	241.391328142623	237.703658088191
532	SNX33	2101.38479459615	1790.84966073814	2088.82171140309	1056.06205940957	1587.62085321762	1488.34699153222	966.764493820165	1372.16743563962	1956.79256088633
533	CUL7	1740.19243636644	2652.6546270373	2174.74012581444	1138.94781661162	2241.81240558981	1337.43728389905	842.991876964296	2192.71438377462	1289.81816160934
534	GAP43	149.867874011732	133.532417855144	177.415946641609	115.064933527544	185.103776608333	249.944203267452	92.5506954868209	18.3567549918344	131.38894181246
535	UBQLN2	1908.38947482565	2254.89848874538	2370.00924947659	1970.73076829801	1339.23373417909	3058.75113658999	2792.13182528915	1874.2246846663	2219.57044451126
536	CD164	8077.77059061794	9077.36329887629	7337.65575544164	6027.25723842159	7465.06128142238	11237.1141046356	6735.01446675178	7006.7733803832	9936.41409569499
537	TSEN2	323.455843190788	449.84325163967	492.078191628614	255.48315749336	188.267943729843	411.228953300412	432.646624685379	621.376156473596	456.350904768469
538	ZDHHC1	790.310443529492	967.873269843669	1027.67350224479	869.812887343804	457.22214905819	863.958076199947	519.621977070585	852.671269370709	636.885328632918
539	TPPP3	23.7200951673244	56.8223054702741	43.5171189875645	28.2786701042268	47.4625068226494	0	113.736999272961	58.7416159738702	46.1365749875814
540	TBX4	105.662242108991	385.444638773359	294.577420838898	571.424161416445	378.117971020441	591.377416787519	49.0630192942183	156.032417430593	109.323623340139
541	SLC35B1	3850.20272011434	3176.36687578832	4115.1573032343	4756.66733684202	4084.14871208898	4649.90536644731	4518.25804954937	4214.71094612519	4291.70444286654
542	CYSTM1	4543.4764106866	4790.12035114411	4945.33003468938	4903.91144669506	4198.84977024372	4272.63109736437	2126.43585895623	3583.23857440608	2642.82337157124
543	ZNF584	231.810020953398	751.948509056627	239.902066213496	742.071308597124	265.790038206837	1057.31113910496	983.490523125012	256.994569885682	1202.55985674153
544	SLC26A10	4.31274457587717	72.9219586868518	8.92658851026964	115.064933527544	0	80.1707821801261	28.9917841284017	19.2745927414262	0
545	ACVR1B	363.348730517652	311.575641662003	367.105952484839	500.239922878219	499.938405198574	197.125805595839	227.473998545921	190.910251915078	372.101506965059
546	OS9	3722.97675512597	3956.72653758009	5373.80628318232	3079.44966169477	1943.58965438749	3054.03520822645	3296.14284167521	3827.38341579748	3808.27337451841
547	LSG1	2032.38088138212	2406.42463666611	2172.50847868687	2439.76664140605	2263.17053366	3154.95607520614	2584.72906190904	2532.31435112356	2719.0490172029
548	VWA8	334.237704630481	520.871133477513	271.14512599944	221.353728057224	731.713646849179	782.844108347114	855.257631787851	659.925341956448	380.125259136812
549	RGCC	1603.26279608234	1438.55136682244	2025.21976826742	838.608837573623	545.818828460469	354.63781293797	589.871300150942	647.075613462164	629.864545482634
550	ZXDB	135.851454140131	236.759606126142	249.94447828755	366.647584799631	257.879620403062	91.4890102526145	189.561665454934	263.419434132824	306.908520569564
551	ZNF568	406.476176276423	424.273214178047	435.171189875645	317.891257033722	416.08797647856	52.8183976716125	323.369899893711	388.245368077298	447.324183575246
552	KLHL5	1322.93439865032	1213.15622179035	1148.18244713343	816.180926801305	753.862816699749	1089.37945197701	828.495984900095	1230.8204222025	1324.92207736076
553	FAM149A	108.896800540899	118.379803063071	139.477945472963	65.3334792063171	0	67.9093684349304	40.1424703316331	70.6735067185626	80.237521717533
554	IFT80	685.72638756447	717.855125774463	880.384791825343	412.478532899584	461.177357960077	673.434570313059	615.517878418375	479.111305286879	368.089630879182
555	SLC2A8	993.009438595719	1009.54296052187	1214.01603739667	1277.4157874668	1721.30691410142	1691.13191116431	1428.40290263395	1391.44202838105	1428.22788657209
556	STXBP1	1890.06031037817	1360.89421601306	2517.29795989604	1311.54521690293	2422.96097329625	2408.89620809461	1549.94538224917	1290.47987592596	2121.27948040728
557	PCBD2	398.928873268638	453.631405337688	336.978716262679	420.27954534213	378.117971020441	403.683467918753	576.490476707065	533.26373251279	518.534984099557
558	ANGPTL2	3009.2175278183	4082.68264803919	3858.51788356405	858.111368679986	883.593668681657	1569.46095938506	837.41653386268	1027.06044179314	1122.32233502399
559	ADAT1	812.952352552847	1135.49907098098	797.813848105349	1068.73870462871	1037.84681585527	1020.52689786937	944.463121413702	1013.29287554926	926.743375837506
560	MOB3A	2750.45285326567	2943.3954233602	2431.37954548469	1375.90356955393	3001.2125147522	3438.85496269106	1171.93711995962	2509.36840738377	2175.43980756661
561	KRCC1	2806.51853275207	2989.80030616092	2342.113660382	1816.66077255774	2114.45467894903	2635.26076954438	2720.76743358847	2241.35978450298	2570.60960202546
562	RAB5C	4006.53971098989	3537.18851552456	5309.08851648287	4671.83132652933	5574.47142632018	3880.2658575181	3917.2360631952	5746.58215019377	4423.093384679
563	SYNJ2	1341.2635630978	1611.85939850678	1420.44339669666	1679.16792825788	2902.33229220501	2541.88538794635	2110.82489827171	2242.27762225258	1993.90241468069
564	DHX58	407.554362420393	510.453710807962	554.564311200501	100.438035197771	88.596679402279	299.933043920942	241.969890610122	149.607553183451	233.691782002315
565	FER1L4	57.1438656303725	54.928228621265	27.8955890945926	0	0	0	18.9561665454934	55.0702649755033	0
566	RAB18	6352.67276026707	6521.30659113846	7287.44369507137	6020.43135253436	6609.94511683431	11523.8425491386	7371.7186489563	6114.63508778005	7212.35023338474
567	EXOC8	316.986726326972	198.878069145959	338.094539826462	576.299794193036	287.148166277029	174.489349450863	283.227429562078	215.691871154055	281.834295032835
568	RARS2	4320.29187888496	4251.25548760101	3974.56353419756	3622.59515300699	3725.80678557798	3552.03724341594	3893.81962216841	3787.91639256504	3638.77160989012
569	HAGH	3247.49666563551	2836.38008139118	3106.45280157383	3857.60065283867	4805.57881579326	2362.68011013195	2530.09069951321	3050.89267964288	2506.41958465144
570	EEFSEC	1428.59664075931	1606.17716795975	1459.49722142909	1874.19323932152	1082.93619733678	1411.00576637022	1628.00018567179	1293.23338917474	1357.01708604778
571	USP53	1873.88751821863	1889.34165688661	1854.49876300852	1465.6152126432	1461.05416835723	2317.407197842	1775.18924355444	1850.36090317691	1353.0052099619
572	SETD7	1877.12207665054	2195.23506800159	2506.1397242582	1764.00393857056	2640.49746290006	2076.89485130162	2367.29068094603	2261.552214994	2596.68679658366
573	ACTR3B	140.164198716008	249.071105644702	145.057063291882	190.149678287042	42.7162561403845	294.273929884698	479.479506738951	144.1005266859	175.519578757103
574	ZNF767P	370.896033525437	365.556831858763	411.738895036187	181.373539289179	172.447108122293	80.1707821801261	34.5671272300174	249.651867888948	197.584897229425
575	ARHGAP24	902.441802502298	1279.44891150567	1331.17751159396	671.862196614216	867.772833074107	2639.03351223521	825.150779039126	1014.21071329885	990.933393211532
576	PELI2	443.134505171379	221.606991334069	181.879240896744	312.040497701813	3.95520890188745	167.887049741911	325.600037134358	63.3308047218288	258.766007539044
577	ACTR5	456.072738899011	297.370065294434	372.685070303757	322.766889810313	521.296533268766	401.797096573338	588.756231530619	565.388053748501	493.460758562828
578	AHCY	6899.3131352595	7290.30179183617	7253.96898815786	3955.11330837048	6993.6003803174	7043.71060377861	6494.15964476198	6811.27393972017	6955.59016388864
579	TSPAN4	12141.4541672382	10642.8178145823	12059.8210773743	11330.9705727971	11666.2841770072	10635.3616454483	8620.59550371822	9284.84667486986	12036.6312266514
580	KNL1	2671.74526475591	1132.65795570746	1596.74351977448	2267.16924111474	2892.04874906011	2880.4890444483	2720.76743358847	1977.94035037016	2115.26166627846
581	ALG14	1708.92503819133	1781.37927649309	1875.69941072041	1893.69577042788	1690.4562846667	1679.81368309182	2052.84133001491	1997.21494311159	1645.87216423089
582	RTF1	3094.39423319187	2658.33685758432	2672.39743526197	3502.65458670285	3764.56783281648	3521.8553018893	2841.19484458337	3028.86457365268	3802.25556038959
583	PARP6	700.82099358004	1175.27468481017	801.1613187967	803.504281582169	1283.86080955267	632.877586386643	1193.12342374576	738.859388421336	1071.17091492907
584	RPLP1	37981.2632936063	33488.225728906	37682.4775725395	39438.9935298432	39717.4167509734	30961.9560779647	35609.7163900196	37505.6039615665	36517.0991026707
585	PAQR5	450.681808179164	79.5512276583838	203.079888608634	544.120617867537	114.701058154736	99.0344956342734	105.931518930699	30.2886457365268	104.308778232793
586	POP7	5909.53825509569	5327.0911378382	4656.3317316694	7193.50859858211	6228.66297869236	4723.47384891849	6602.32130093333	5406.98218284483	5715.92045335275
587	BNC2	1555.82260574769	1999.19811412914	2700.29302435657	196.97556417427	1309.17414652475	555.536361224639	712.528848386488	1328.11122365922	1207.57470184887
588	FAM168B	2814.06583575985	2905.51388638002	2536.26696048036	4430.97506736575	2983.01855380352	3692.57190864934	2773.17565874366	3600.67749164832	3707.97647237149
589	FAM222B	395.69431483673	644.933167087611	441.866131258347	519.742453984583	529.206951072541	448.013194535999	317.794556792096	361.628073339138	656.944709062301
590	HECTD4	561.734981008002	753.842585905636	772.149906138324	1405.15736621348	878.056376219015	614.957058605203	701.378162183257	633.308047218288	485.437006391074
591	CENPO	1685.204943024	1479.27401907614	1352.37815930585	904.917443335258	3021.77960104201	851.696662454752	918.81654314627	2300.10140047685	1895.61145057672
592	LRPPRC	2481.98450341731	3243.60660392815	2243.92118676903	3364.18661584767	2647.61683892346	2043.88335275686	4260.67719825473	2579.12407635274	2601.70164169101
593	NDUFA7	2579.02125637455	2074.014149665	2180.31924363336	2625.0406869165	2080.4398823928	1953.33752817696	2308.19204406891	2428.5986854197	2562.58584985371
594	PHPT1	14184.61691006	11451.5886291092	12809.6545122369	13374.835832744	11202.733693706	8801.80869770514	11042.5245470601	10080.6120037659	10139.0138380318
595	MZF1-AS1	40.9710734708331	30.3052295841462	18.969000584323	25.3532904382723	34.8058383366096	16.0341564360252	33.4520586096943	11.9318907446924	30.0890706440749
596	MTCH1	17734.0056960069	19523.1971211617	21065.6330606726	20410.3739293645	22924.3907953397	20004.9681181232	16887.714254794	20635.7461240707	18789.6216482033
597	ATRX	4478.78524204844	5484.29951630596	3798.26341111973	2268.14436767005	2900.75020864426	3045.54653717208	5200.68004518714	3222.52833881653	2506.41958465144
598	NRM	2389.26049503595	2384.6427529025	2592.05813866955	3121.38010357345	3134.10753385562	3197.39943047797	2243.51806409016	2401.98139068154	2786.24794164133
599	RALB	3246.41847949154	3534.34740025105	4013.61735892999	1685.99381414511	2387.36409317927	4167.93748769385	806.194612493632	2155.08303604136	4257.60349613659
600	THNSL2	76.5512162218198	217.818837636051	15.6215298929719	27.3035435489087	87.014595841524	136.761922542568	117.08220513393	51.3989139771364	121.359251597769
601	TMEM218	1058.77879337785	1284.18410362819	869.226556187506	894.191051226758	1248.26392943568	1028.07238325103	1473.00564744687	842.5750541252	1552.59604523426
602	DCTN6	2918.64989172488	3241.71252707914	2334.30289543551	2203.78601501906	2363.63283976794	2822.01153274044	3438.87162507657	2875.58566947086	2567.60069496105
603	PPP1R3E	218.871787225766	149.632071071722	151.752004674584	313.99075081245	143.178562248326	165.057492723789	92.5506954868209	88.1124239608053	111.329561383077
604	RPL3	67721.9498888552	53109.9148462162	60023.4969666168	47206.8516695077	48907.7401553991	43726.0877867135	51290.9263976239	50303.0157041239	49046.1881188635
605	ZMAT5	3518.1213877718	2342.9730622243	3207.99274587815	2756.68277188446	2509.1845273574	2130.65643464594	2592.53454225131	2535.06786437234	2858.46171118711
606	R3HCC1	4193.06591389658	3954.83246073108	3679.98611335866	3810.79457818339	4428.25188655319	3948.17522595303	3617.28260432828	4428.56714178006	3290.74135944032
607	LOC100128108	79.7857746537277	82.3923429318975	87.034237975129	48.7563277659083	36.3879218973646	13.2045994179031	28.9917841284017	13.7675662438758	33.0979777084823
608	PHKG2	3147.22535424637	3445.32578834762	3484.71698969651	2695.24979889941	3077.15252566844	2745.61349325114	2882.45238353532	3354.69697475774	3063.06739156682
609	SASS6	581.142331599449	874.116465817717	503.236427266451	415.403912565539	567.967998311038	863.01489052724	1069.35080688989	362.54591108873	499.478572691643
610	MFSD14A	826.968772424447	1611.85939850678	1450.57063291882	1063.86307185212	1559.93439090441	1866.56444628788	378.008262289545	1716.35659173652	1389.11209473479
611	CYTH2	3512.73045705196	2706.63581723406	2458.1593110155	3348.58459096258	2846.95936757859	2326.83905456907	2405.20301403702	1953.15873113118	2206.53184723216
612	SRPRA	6905.78225212332	8836.81553905213	8116.50060296267	7280.29486200543	8304.3566104029	7374.76877489889	7158.74054247458	9286.68235036904	9572.33634090168
613	SPA17	2081.9774440047	2346.76121592232	1170.49891840911	1332.99800111993	1568.63585048856	1429.86947982437	1983.70707555487	1355.64635614697	970.874012782149
614	HUWE1	5509.53119568309	4534.41997652787	4821.47361910939	3789.34179396639	3982.10432242029	4108.51679031329	3931.7319552594	4051.33582669786	4800.20973675141
615	FBXL19-AS1	34.5019566070174	81.4453045073929	84.8025908475615	46.806074655272	160.581481416631	7.54548538165893	113.736999272961	116.565394198149	85.2523668248788
616	HEXDC	92.7240083813592	264.223720436775	371.569246739974	297.413599372041	208.835030019658	302.762600939064	287.687704043371	297.379430867718	242.718503195537
617	TIAM1	159.571549307455	21.7818837636051	0	33.1543028808177	0.791041780377491	33.0114985447578	0	14.6854039934675	32.0950086870132
618	BDKRB2	817.265097128724	600.422361135896	972.99814761939	1135.04731039035	2382.617842497	1335.55091255363	914.356268664977	691.131825442566	544.612178657755
619	DTYMK	13499.9687086395	10328.4010576468	10594.7447381263	18906.7287810639	13576.6500766189	11986.9467144379	14727.8263372281	12865.3317360272	12732.691727551
620	ATG4B	3789.82429605206	3994.60807456027	3682.21776048622	4015.57115480021	3602.40426783909	3468.09371854498	3599.4415064031	4345.04390656721	3771.16352072405
621	ING5	1231.28857641293	1140.2342631035	735.327728533461	594.827198744081	1499.02417381534	870.560375908899	1523.18373536141	882.042077357645	858.541482377603
622	TAP1	2759.07834241742	2493.55217172053	2441.42195755875	2883.44922407582	3743.20970474629	3534.1167156345	2449.80575884994	3256.48833555143	2704.00448188086
623	OCLN	36.658328894956	73.8689971113563	0	95.5624024211803	0	36.7842412355873	45.7178134332489	0	97.2879950825087
624	C4orf22	45.2838180467103	6.62926897153198	26.7797655308089	1.95025311063633	47.4625068226494	19.8068991268547	65.7890485990654	18.3567549918344	36.1068847728898
625	C11orf71	336.394076918419	85.2334582054112	171.836828822691	54.6070870978173	120.238350617379	64.1366257441009	115.967136513607	159.70376842896	236.700689066722
626	HARBI1	370.896033525437	679.97358879428	329.167951316193	547.045997533491	907.324922092982	323.512685738627	684.65213287841	590.169672987477	483.431068348136
627	MPG	12819.6332517949	10658.9174677989	11248.6173465035	10734.1931209424	9289.99466875325	8771.6267561785	9408.94901828668	8758.9256443538	8823.11848186422
628	MLYCD	669.553595404931	591.899015315355	1241.91162649126	1272.54015469021	738.833022872576	1032.78831161457	515.161702589292	566.305891498092	517.532015078088
629	AMD1	2346.13304927718	1582.50120734713	2200.40406778147	4334.43753838925	4970.11550611177	5461.98823064836	6136.22261763825	4490.98010875229	5541.40384361712
630	HNRNPU	15252.0211925896	10072.7006830306	10442.9927334517	9144.73683577376	7600.32942586693	15286.2101975683	11558.8013182697	16734.0178505563	11889.1947804954
631	ANGEL1	199.464436634319	354.192370764709	447.445249077266	435.88157022722	511.012990123859	910.174174162608	133.808234438777	638.815073715838	258.766007539044
632	IP6K2	2955.30822061983	3515.40663176096	2729.30443701494	3528.00787714113	3562.06113703984	1869.394003306	2328.26327923472	2518.54678487968	2995.86846712839
633	TRAPPC11	873.330776615127	641.145013389593	705.200492311301	789.852509807715	799.743239961643	727.196153657379	545.268555338017	565.388053748501	436.291524339085
634	TLE2	10.7818614396929	43.5637675272101	84.8025908475615	0	116.283141715491	0	0	58.7416159738702	68.201893459903
635	PRRT3	680.335456844624	1154.43983947107	531.132016361043	308.139991480541	555.311329824999	430.092666754559	327.830174375004	342.353480597712	399.181670544726
636	TOP1MT	931.552828389469	1122.24053303791	941.755087833447	583.125680080263	1152.54787401	1092.20900899513	619.978152899667	840.739378626017	749.217859037464
637	IL17RE	24.7982813112937	47.3519212252284	153.983651802151	27.3035435489087	66.4475095517092	20.7500847995621	0	36.7135099836689	62.184079331088
638	CRELD1	724.541088747365	1175.27468481017	1025.44185511722	501.215049433537	1210.29392397756	436.69496646351	616.632947038698	762.723169910721	855.532575313195
639	IL17RC	2298.69285894253	1823.04896717129	2808.52791004358	1601.15780383243	1628.75502579725	1552.48361727632	1111.72341446217	1700.75334999346	2028.00336141065
640	MRPL43	2908.94621642915	4345.95933005146	3205.76109875058	5690.83857683682	3303.3904748564	3126.66050502492	4197.11828689631	3340.92940851387	3126.25443991938
641	ST6GALNAC4	1262.55597458804	1907.3353869522	1074.53809192371	1083.36560295848	1033.100565173	1161.06156310277	1060.43025792731	1150.05070023843	1729.11859301284
642	PPDPF	4794.69378223144	4937.85834536682	5502.12599301745	4420.24867525725	4920.27987394799	3286.05888371246	3603.9017808844	4155.05149240172	4269.63912439422
643	DNAJC27	221.028159513705	106.068303544512	111.58235637837	53.6319605424991	108.372723911716	113.182280724884	89.2054896258514	136.757824689167	225.668029830561
644	VPS13B	1352.04542453749	1893.12981058463	2140.14959533715	1059.96256563085	1169.95079317831	1195.01624732023	1194.23849236609	891.220454853562	1419.20116537886
645	RAD51	2295.45830051062	1926.27615544229	2161.35024304904	2394.91081986142	2190.39468986527	2174.04297559048	3038.56199038056	2543.32840411866	3457.2342170042
646	LOC105369758	112.131358972806	85.2334582054112	92.6133557940475	16.5771514404088	20.5670862898148	20.7500847995621	53.5232937755109	26.6172947381599	19.0564114079141
647	CCNB2	6396.87839216981	5222.9169111427	4405.27142981807	10404.6003452448	9479.05365426347	8364.17054556892	7154.28026799328	7409.70415245397	7915.43151743463
648	PLEKHF1	1832.9164447478	1499.16182599073	1362.4205713799	433.931317116584	836.131161859008	945.072044052781	958.959013477903	584.662646489927	698.066438942537
649	RNF111	444.212691315349	927.150617589973	199.732417917283	1042.41028763512	613.848421572933	1164.8343057936	575.375408086742	548.86697425585	764.262394359501
650	PRPH2	134.773267996162	65.3456512908152	113.814003505938	0	0	0	70.249323080358	7.34270199673377	16.0475043435066
651	MAP2K6	129.382337276315	143.00280210019	167.373534567556	89.7116430892713	6.32833424301993	182.978020505229	37.9123330909869	32.1243212357103	79.2345526960638
652	MIR1302-9	253.373743832784	214.030683938032	138.362121909179	84.8360103126805	49.0445903834044	0	241.969890610122	123.908096194882	96.2850260610395
653	SGCE	3520.27776005974	3274.8588719368	2741.57849621656	3023.86744804163	3510.6434213153	3948.17522595303	3365.27709613524	3113.30564661512	4057.00969184276
654	RBM48	682.491829132562	510.453710807962	406.159777217268	662.110931061035	891.504086485432	597.036530823763	382.468536770838	550.702649755033	434.285586296147
655	CASD1	523.998465969076	572.011208400759	457.487661151319	480.737391771856	471.460901104984	444.240451845169	385.813742631807	418.534013813825	431.27667923174
656	FLYWCH2	928.318269957561	609.892745380942	1137.02421149559	824.957065799169	1049.71244256093	904.515060126364	798.38913215137	837.06802762765	724.143633500735
657	SLFN5	1673.34489544034	1771.90889224805	2910.0678543479	666.986563837626	437.446104548752	1112.01590812198	1006.9069641518	1095.89827301252	614.820010160596
658	PAQR4	785.997698953614	1218.83845233738	613.702960081038	780.101244254533	331.446505978169	869.617190236192	1207.61931580996	1294.15122692433	751.223797080402
659	AGAP1	313.752167895064	321.993064331553	474.225014608074	312.040497701813	344.103174464208	381.990197446483	282.112360941755	420.369689313009	490.45185149842
660	SKA3	1338.02900466589	1423.39875203037	1301.0502753718	2777.16042954614	1605.81481416631	2469.26009114788	1897.84679178999	2076.14898957647	2063.10727716207
661	PRRX2	17050.4356807304	14805.0516902799	16308.8772082626	15014.0235722338	16606.3400954647	10516.5202506871	15150.4373443305	14890.0818116265	15902.0738353936
662	GALNT11	1123.469962016	1476.43290380262	1486.27698695989	1440.26192220493	1697.5756606901	1513.81300469532	790.583651809108	1506.17174708002	1526.51885067606
663	SETD4	246.904626968968	534.129671420577	372.685070303757	664.061184171671	245.222951917022	540.445390461321	505.126085006384	357.956722340771	422.249958038517
664	ZNF271P	3804.91890206763	4239.89102650695	2884.40391238088	3150.633900233	2933.18292163974	1776.96180738068	6213.16235244055	3145.42996785083	3479.29953547652
665	NEAT1	9093.42193823702	7535.58474378285	13075.2205204174	10176.4207313004	4498.65460500679	5527.06804206517	4786.98958704725	5174.76923219813	2645.83227863565
666	PRPF6	6543.51170774964	6886.86342299722	7094.40621853679	5759.09743570909	5898.00751449457	8242.49959378967	6002.41438319948	5760.34971643765	7295.59666216668
667	CTSZ	2126.18307590745	1505.79109496226	3469.09545980354	1685.01868758979	2426.91618219814	1814.68923428897	1952.48515418582	2704.8678480468	1694.01467726141
668	YWHAG	6169.38111579229	6708.82019919036	4058.25030148133	3977.5412191428	4298.52103457128	4341.48365147201	11277.8040259483	5005.88708627325	5440.10397244873
669	ZNF408	583.298703887387	1055.94784332259	1152.64574138857	1286.19192646466	1218.20434178134	607.411573223544	597.676780493205	1211.54582946107	1259.72909096527
670	CTDSP2	4373.12299993945	4936.91130694232	5117.16686351207	4269.10405918293	3472.67341585718	4334.88135176305	4294.12925686442	5207.81139118343	3995.82858153314
671	CKAP5	3169.86726326972	2762.51108427983	3751.39882144081	4145.26298665752	5656.73977147944	4000.05043795194	4388.91008959189	4334.02985357211	4573.53873789938
672	SGO1-AS1	12.9382337276315	14.2055763675685	0	46.806074655272	31.6416712150996	0	24.5315096471091	8.2605397463255	9.02672119322246
673	PDXDC2P-NPIPB14P	438.821760595502	333.357525425608	291.229950147547	184.298918955133	245.222951917022	87.716267561785	234.16441026786	190.910251915078	391.157918372973
674	CHCHD7	2648.02516958858	2030.45038213779	1629.10240312421	1848.83994888324	1551.23293132026	1641.14307051082	2284.77560304212	1798.04415145018	2315.85547057229
675	ZNF33B	235.044579385306	369.344985556782	566.838370402122	120.915692859453	189.05898551022	232.023675486012	305.528801968541	40.3848609820358	300.890706440749
676	IQSEC2	54.9874933424339	82.3923429318975	205.311535736202	45.8309480999538	35.5968801169871	92.4321959253219	74.7095975616506	135.839986939575	72.2137695457797
677	ZNF682	225.340904089582	138.267609977667	188.574182279446	144.318730187089	140.014395126816	132.989179851739	136.038371679423	227.623761898747	121.359251597769
678	SRC	1261.47778844407	1560.71932358353	2268.46930517227	1513.39641385379	1533.83001215195	1593.04060120274	830.726122140741	1574.0917405498	1307.87160399579
679	PGAP1	76.5512162218198	241.494798248665	369.337599612406	160.895881627497	330.655464197791	281.069330466795	204.057557519135	221.198897651605	23.0682874937907
680	GRASP	308.361237175218	284.111527351371	315.778068550788	196.97556417427	56.1639664068018	78.2844108347114	131.578097198131	44.9740497299944	214.635370594401
681	ZNF772	261.999232984538	53.9811901967604	103.771591431885	273.035435489087	101.253347888319	163.171121378374	104.816450310375	302.886457365268	345.021343385392
682	AP2B1	4310.58820358923	4950.16984488538	5581.34946604609	4567.49278511029	4314.34187017883	7199.33623977533	2433.0797295451	4993.03735777897	4253.59162005072
683	CPXM2	163.884293883333	287.899681049389	398.349012270783	29.253796659545	17.4029191683048	59.4206973805641	231.934273027214	137.675662438758	310.92039665544
684	LIAS	211.324484217981	526.55336402454	254.407772542685	659.18555139508	322.745046394016	419.717624354778	584.295957049327	448.822659550352	512.517169970742
685	PDS5A	2000.03529706304	2551.32151561531	2072.08435794634	2380.28392153164	2008.45508037845	2465.48734845705	3994.1757979975	2876.50350722046	2399.10189935424
686	ARRDC1-AS1	1150.42461561524	1209.36806809233	1598.97516690205	704.041372939716	950.041178233366	424.433552718315	702.49323080358	761.805332161129	713.110974264574
687	ND6	20630.0136787084	17180.2240589374	16721.7319268626	16810.2066871299	15888.8652006623	14766.5148919065	16122.7771812523	20125.4283352977	17573.0202251612
688	ABCA4	0	17.9937300655868	68.065237390806	0	184.312734827955	0	85.860283764882	0	26.0771945581982
689	FAN1	414.023479284208	434.690636847597	678.420726780492	210.627335948724	234.939408772115	437.638152136218	779.432965605877	245.980516890581	214.635370594401
690	EIF1AY	2512.17371544845	3245.50068077716	1609.0175789761	2464.14480528901	2445.9011849272	2511.70344641972	4218.30459068245	3163.78672284266	2872.50327748768
691	ZNF707	23.7200951673244	173.308031684336	13.3898827654045	102.388288308407	207.252946458903	196.182619923132	56.8684996364803	177.142685671202	60.1781412881497
692	FAM136A	4492.80166192004	4798.64369696465	2663.4708467517	4382.21873959984	3134.10753385562	4698.00783575539	5164.9978493368	4735.12495014369	4128.22049236707
693	TNFRSF1B	639.364383373791	526.55336402454	560.14342901942	1531.92381840484	734.877813970689	516.865748643637	691.342544600349	627.801020720738	920.725561708691
694	XKR8	1248.53955471644	1085.30603448224	1505.24598754422	1713.29735769402	1507.7256333995	1477.97194913244	675.731583915825	1051.84206103211	1040.07887526352
695	ZNF135	283.562955863924	196.036953872446	288.998303019979	282.786701042268	536.326327095939	384.819754464605	390.2740171131	189.074576415895	141.418632027152
696	STX18-AS1	144.476943291885	82.3923429318975	18.969000584323	39.9801887680448	19.7760445094373	0	118.197273754253	32.1243212357103	10.0296902146916
697	IFITM10	2.15637228793859	17.0466916410822	190.805829407013	446.60796233572	8.7014595841524	294.273929884698	177.29591063138	11.0140529951007	188.558176036202
698	PHGDH	13942.0250276669	13914.8355712456	17054.2473488701	11813.6582176796	16020.9691779853	14311.8993976616	14634.1605731209	14790.037496921	13728.6399658699
699	IREB2	1536.41525515624	1955.63434660193	1093.50709250803	1647.9638784877	946.085969331479	1815.63241996168	1030.32340517858	1235.40961095046	1097.24810948726
700	ZSWIM3	202.698995066227	96.597919299466	272.260949563224	7.80101244254533	0	48.1024693080757	90.3205582461746	71.5913444681543	190.564114079141
701	RNF157	316.986726326972	79.5512276583838	474.225014608074	80.9355040914078	60.1191753086893	235.796418176842	126.002754096515	104.633503453456	144.427539091559
702	CEP131	710.524668875764	473.519212252284	615.934607208605	408.578026678312	1261.7116397021	893.196832053876	365.742507465991	326.750238854653	737.182230779834
703	SECTM1	647.989872525545	608.945706956438	742.022669916164	316.916130478404	466.71465042272	335.774099483822	206.287694759781	439.644282054435	385.140104244158
704	CBX8	201.620808922258	383.55056192435	286.766655892412	287.662333818859	465.132566861965	382.933383119191	204.057557519135	437.808606555251	445.318245532308
705	BANP	536.936699696708	743.425163236086	979.693089002093	542.1703647569	1387.48728278212	492.342921153245	606.59732945579	723.256146678277	739.188168822772
706	PPP1CA	19777.1684388287	18177.4555199407	16737.3534567556	17318.2476224506	18458.9599451087	17067.8879333125	19354.2460429488	18244.7787863842	20169.7070217448
707	HCFC1	2297.61467279856	2323.08525530971	2076.54765220147	1722.07349669188	2672.93017589554	2593.76059994526	2028.3098203678	2138.56195654871	2913.62500736792
708	UQCRH	9451.37973803482	7578.20147288556	7924.57894999187	7052.11524806098	8540.08706095539	7175.75659795764	9695.52165370973	7822.73113977024	7162.20178231129
709	SLC39A4	1355.2799829694	1228.30883658243	1201.74197819505	888.340291894849	1586.82981143725	909.230988489901	967.879562440488	1208.7923162123	1117.30748991665
710	MRPL55	6039.99877851598	3524.877016006	3575.09869836299	5488.98737988596	3595.2848918157	2884.26178713913	3886.01414182615	3281.2699547904	3494.34407079856
711	KIAA1191	2567.16120879089	3788.15369801827	3876.37106058459	4048.72545768103	4474.13230981509	4290.55162514581	2863.49621698983	4134.85906191071	3596.64691098841
712	CNOT6	171.431596891118	126.903148883612	610.355489389686	529.493719537764	556.893413385754	580.05918871503	170.605498909441	373.559964083831	588.742815602398
713	PHF14	619.957032782343	864.646081572671	926.133557940475	784.001750475806	1025.19014736923	658.343599549741	980.145317264043	902.234507848662	662.962523191116
714	DDX24	3004.90478324242	3585.4874751743	4011.38571180242	3964.86457392366	4641.04212547474	3404.90027847359	4550.59503953875	4479.0482180076	4866.40569216837
715	TRAPPC10	929.39645610153	932.832848137	801.1613187967	590.926692522809	1004.62306107941	563.081846606298	892.054896258514	772.81938515623	718.12581937192
716	OSBPL3	1592.48093464265	1150.65168577305	1729.52652386474	1322.27160901143	1314.71143898739	1265.75517277329	815.115161456217	1500.66472058246	1230.64298934266
717	HNRNPA1P10	694.351876716225	627.886475446529	528.900369233476	774.250484922624	720.639061923894	599.866087841885	699.148024942611	680.117772447466	788.333650874761
718	RNF121	2142.35586806698	1851.46011990643	1408.16933749504	1015.10674408621	1733.17254080708	1712.82518163658	1835.40294905189	1345.55014090146	1798.32345549421
719	FARS2	784.919512809645	1110.87607194386	1002.00956027777	913.693582333122	655.77363593294	904.515060126364	1141.8302672109	882.959915107236	837.47913292675
720	VAT1L	81.9421469416663	80.4982660828883	210.89065355512	275.960815155041	12.6566684860399	119.784580433835	0	83.5232352128467	13.0385972790991
721	CD81	13271.393246118	15522.9068160544	16197.2948518843	14790.7195910659	13893.8578305502	13852.5679750531	10875.2642540116	11396.7913366804	12525.0771401069
722	DERA	2004.34804163892	2092.9549181551	1886.85764635824	2289.59715188705	2379.45367537549	1864.67807494246	1881.12076248514	2424.00949667174	2618.75211505598
723	KLHL12	2734.28006110613	2634.66089697171	1765.23287790582	2309.09968299342	788.668655036358	2036.3378673752	2726.34277669008	2412.07760592704	1494.42384198905
724	RGS4	1515.92971842083	1782.3263149176	1283.19709835126	1835.18817710879	2278.20032748717	290.501187193869	2273.62491683889	878.370726359278	1170.46484805451
725	CTBS	1768.22527610964	1868.50681154751	1876.81523428419	1056.06205940957	1356.6366533474	2205.16810278982	2488.83316056125	1681.47875725203	1994.90538370216
726	SSX2IP	2778.48569300887	2862.89715727731	2493.86566505658	1753.27754646206	2656.31829850761	3314.35445389368	2923.70992248728	2313.86896672073	2113.25572823552
727	ST7-AS1	8.62548915175434	72.9219586868518	32.3588833497274	90.6867696445895	49.8356321637819	20.7500847995621	69.1342544600349	97.2908014567225	73.2167385672488
728	C20orf196	178.978899898903	218.765876060555	450.792719768617	174.547653401952	15.8208356075498	228.250932795183	425.956212963441	296.461593118126	189.561145057672
729	JMJD1C	2250.17448246391	3108.18010922399	1922.56400039932	3150.633900233	1755.32171065765	2423.98717885793	1837.63308629254	1369.41392239085	2355.97423143106
730	EEF2K	707.290110443856	826.764544592488	950.681676343716	483.66277143781	639.95280032539	502.717963553026	1039.24395414117	529.592381514423	712.108005243105
731	ZNF324	390.303384116884	786.988930763296	989.735501076146	780.101244254533	1101.92120006584	536.672647770491	964.534356579519	671.85723270114	445.318245532308
732	ZNF416	411.86710699627	346.616063368672	292.345773711331	458.309480999538	157.417314295121	177.318906468985	283.227429562078	456.165361547086	489.448882476951
733	YPEL2	272.781094424231	332.410487001104	562.375076146987	295.463346261404	353.595675828738	128.273251488202	180.641116492349	196.417278412628	110.326592361608
734	SYCP3	5.39093071984646	53.9811901967604	6.69494138270223	35.104555991454	13.4477102664173	0	13.3808234438777	15.6032417430593	78.2315836745946
735	NEDD1	988.696694019841	1208.42102966783	837.983496401562	1336.89850734121	319.580879272506	1498.722033932	1213.19465891158	1047.25287228415	1170.46484805451
736	GAS2L3	283.562955863924	417.643945206515	365.990128921055	1183.80363815625	605.938003769158	528.183976716125	557.534310161571	323.996725605878	466.38059498316
737	CHMP1A	2511.09552930448	5455.88836357082	6189.47330830821	3047.27048536927	6270.58819305237	2594.70378561796	4045.46895453236	3760.38126007728	3043.00801113744
738	SUGP2	1094.35893612883	921.468387042945	894.890498154531	687.464221499307	1381.1589485391	1504.38114796825	1091.65217929636	1051.84206103211	1297.8419137811
739	CTSA	25372.9545260294	24680.7683810136	29814.8056243006	19444.9986395996	24390.9822561596	22855.2752210449	19910.66528449	21500.3492841861	20396.3780205969
740	CAMKMT	343.941379926204	156.261340043254	267.797655308089	175.52277995727	344.894216244586	401.797096573338	388.043879872454	223.95241090038	233.691782002315
741	UGGT2	1505.14785698113	2223.64622073673	1395.89527829341	2615.28942136332	1197.63725549152	2261.75924315226	2318.22766165181	2177.11114203156	1356.01411702631
742	SMG1P3	26.9546535992323	193.195838598932	47.9804132426993	51.6817074318628	140.805436907193	78.2844108347114	43.4876761926026	51.3989139771364	47.1395440090506
743	PRR4	70.082099358004	50.1930364987421	53.5595310616178	9.75126555318166	0	39.6137982537094	7.805480342262	61.4951292226454	24.0712565152599
744	ZFP14	125.069592700438	56.8223054702741	130.551356962693	0	85.432512280769	0	76.9397348022969	42.2205364812192	69.2048624813722
745	SOCS6	1816.74365258826	1222.6266060354	1334.52498228531	630.906881290854	905.742838532227	1575.1200734213	1122.8741006654	1385.9350018835	1082.20357416523
746	SOD3	260.921046840569	272.747066257316	543.406075562664	258.408537159314	498.356321637819	344.262770538189	220.783586823982	229.45943739793	169.501764628288
747	MVK	406.476176276423	422.379137329038	466.414249661588	122.865945970089	150.297938271723	371.615155046702	497.320604664122	314.818348109961	465.377625961691
748	SEPSECS	219.949973369736	360.821639736241	292.345773711331	215.502968725315	208.835030019658	599.866087841885	373.547987808253	209.267006906913	192.570052122079
749	B4GALT6	60.3784240622804	47.3519212252284	0	28.2786701042268	190.641069070975	43.3865409445388	33.4520586096943	45.8918874795861	46.1365749875814
750	ITPKA	158.493363163486	145.843917373704	162.910240312421	212.57758905936	77.5220944769941	33.0114985447578	70.249323080358	76.1805332161129	90.2672119322246
751	MIEN1	4093.8727886514	3548.55297661862	2768.35826174737	4008.74526891298	3477.41966653945	3352.08188080198	3269.38119478745	2524.05381137723	2922.65172856114
752	SEC61B	13869.786556021	14079.6202571094	12642.2809776694	13844.8468324073	13400.2477595947	13459.2595495341	20116.9529792498	15510.5401303505	14949.2532649979
753	PPP6R1	2129.41763433935	1862.82458100049	2095.5166527858	1827.38716466624	1240.35351163191	2452.28274903915	1062.66039516796	2637.86569232661	2386.06330207514
754	DGCR2	2681.44894005163	2388.43090660052	2474.89666447226	1296.91831857316	1913.53006673315	2289.11162766078	1817.56185112672	2249.62032424931	1845.46299950326
755	POLD4	1979.54976032762	2463.24694213638	3717.9241145273	2722.55334244832	1627.96398401688	2361.73692445924	3050.82774520412	2253.29167524768	2776.21825142664
756	ANKRD55	32.3455843190788	35.9874601311736	20.0848241481067	40.955315323363	17.4029191683048	38.670612581002	20.0712351658166	6.42486424714205	32.0950086870132
757	HINFP	695.430062860194	965.97919299466	844.678437784264	315.941003923086	645.490092788032	477.251950389927	360.167164364375	464.425901293411	424.255896081455
758	BSG	41841.1696890163	47392.6438774821	52087.7597809871	30404.4459948204	32534.7573851458	38276.3609698103	34089.8778605191	37290.8299281621	42922.0592737728
759	PPL	269.546535992323	317.25787220903	528.900369233476	39.0050622127266	0	81.1139678528335	22.3013724064629	120.236745196516	122.362220619238
760	EEF2KMT	1261.47778844407	1548.40782406497	1501.89851685287	1829.33741777688	1571.0089758297	1253.49375902809	966.764493820165	1617.23011478061	1950.77474675752
761	ZNF75D	397.850687124669	411.961714659487	229.859654139443	119.940566304134	102.044389668696	668.718641949523	385.813742631807	256.994569885682	401.187608587665
762	UNC50	4700.89158770612	3995.55511298477	4301.49983838618	4250.57665463189	3785.13491910629	3718.03792181244	4752.42245981723	4870.04709933368	5170.30530567353
763	RALGAPA1P1	115.365917404714	93.7568040259523	73.6443552097245	216.478095280633	68.0295931124642	115.068652070299	86.9753523852051	115.647556448557	218.647246680277
764	TIMMDC1	4458.29970531303	4747.5036220414	6509.71467111413	4804.4485380526	7057.67476452797	5557.2499835918	4236.14568860762	4228.47851236906	4788.17410849378
765	NUFIP2	2621.07051598935	2276.68037250898	2305.29148277713	2299.34841744024	2174.57385425772	3353.96825214739	2989.49897108635	2746.17054677843	2754.15293295432
766	KLHDC4	771.981279082014	542.653017241118	901.585439537233	694.290107386534	739.624064652954	740.400753075282	907.665856943038	847.164242873159	1220.61329912797
767	MCM4	3587.12530098584	3321.26375473752	4741.13432251696	3067.74814303095	3870.56743138706	5174.31660047261	4778.06903808467	4110.07744267173	5770.08078051209
768	PIK3R4	1052.30967651403	699.861395708876	542.29025199888	175.52277995727	350.431508707228	1027.12919757832	802.849406632663	649.829126710939	1030.04918504883
769	ZNF775	135.851454140131	139.214648402172	359.295187538353	244.75676538486	456.431107277812	354.63781293797	132.693165818454	265.255109632008	489.448882476951
770	ZNF777	635.051638797913	809.717852951406	589.154841677796	1002.43009886707	1033.89160695338	712.105182894061	716.989122867781	922.42693833968	988.927455168594
771	ZNF605	1091.12437769692	1212.20918336585	951.7974999075	820.081433022578	641.534883886145	987.515399324612	837.41653386268	914.166398593355	604.790319945905
772	LRP10	9641.14049937342	10402.2700547582	11389.2111155403	8350.00869318946	11854.5521207371	9455.43636889135	6642.46377126496	8883.75157829827	7737.90600063458
773	ARHGEF18	1191.39568908607	1514.3144407828	1140.37168218695	1691.84457347702	1362.17394581004	1915.61010126866	851.912425926881	1311.59014416657	996.951207340347
774	PEX11G	336.394076918419	425.220252602551	611.47131295347	141.393350521134	192.22315263173	372.55834071941	415.920595380532	302.886457365268	208.617556465586
775	MSL3P1	14.0164198716008	129.744264157126	13.3898827654045	7.80101244254533	667.639262638602	391.422054173557	265.386331636908	480.946980786062	304.902582526625
776	SVIL	1289.51062818727	1198.95064542278	1392.54780760206	754.747953816261	1118.53307745377	844.151177073093	1024.74806207697	693.885338691342	823.437566626182
777	TRIM33	1000.5567416035	727.325510019509	1315.55598170099	675.762702835489	815.564075569193	1475.14239211432	1238.84123717901	1207.87447846271	1192.53016652683
778	PELI1	148.789687867762	75.7630739603655	70.2968845183734	39.9801887680448	45.8804232618945	16.0341564360252	158.339744085886	125.743771694066	139.412693984214
779	PHLDB1	2947.76091761205	4390.47013600318	4820.3577955456	5287.1361829351	6738.09388525547	4729.13296295473	2707.38661014459	5011.3941127708	5038.91636386107
780	ANKRD13A	3559.09246124264	3863.91677197864	3726.85070303757	3253.0221885414	3117.49565646769	3888.75452857247	3781.19769151578	4583.68172146106	3511.39454416354
781	EFCAB10	5.39093071984646	21.7818837636051	6.69494138270223	10.7263921084998	0	13.2045994179031	4.46027448129257	16.521079492651	17.0504733649758
782	APBA1	378.443336533222	320.098987482544	135.014651217828	584.100806635582	170.865024561538	126.386880142787	64.6739799787423	200.088629410995	176.522547778572
783	TMEM245	2153.13772950668	2451.88248104233	1490.74028121503	3032.6435870395	2572.4678697876	3085.16033542579	3041.90719624153	2122.04087705606	2077.14884346263
784	PRUNE2	272.781094424231	358.927562887231	225.396359884308	111.164427306271	170.865024561538	79.2275965074188	45.7178134332489	50.4810762275447	140.415663005683
785	VTI1A	818.343283272693	662.926897153198	848.025908475615	592.876945633445	831.384911176743	627.218472350398	557.534310161571	915.084236342946	987.924486147125
786	COG4	3793.05885448397	3746.48400734007	4439.86196029536	3056.04662436713	3819.14971566253	4213.2103999838	2281.43039718115	3641.06235263036	3847.38916635571
787	PRAG1	194.073505914473	134.479456279649	185.226711588095	185.274045510452	0	77.341225162004	126.002754096515	80.7697219640715	149.442384198905
788	CDH4	557.422236432124	94.7038424504568	353.716069719434	524.618086761173	317.998795711751	794.162336419602	446.027448129257	195.499440663037	245.727410259945
789	GPATCH11	695.430062860194	654.403551332657	547.869369817799	483.66277143781	503.893614100462	520.638491334466	1121.75903204508	609.444265728903	695.057531878129
790	HSPB8	111.053172828837	268.958912559297	399.464835834566	376.398850352812	122.611475958511	193.35306290501	158.339744085886	20.1924304910179	228.676936894969
791	NFAT5	670.6317815489	538.864863543099	396.117365143215	923.444847886303	790.250738597113	685.695984058255	469.443889156043	1050.92422328252	288.855078183119
792	SFRP4	97.0367529572363	143.00280210019	49.096236806483	0	42.7162561403845	0	0	18.3567549918344	16.0475043435066
793	NUP93	4262.06982711061	4642.38235692139	3944.4362979754	4406.59690348279	4542.16190292755	4861.17895713376	4494.84160852259	5116.94545397385	5270.60220782045
794	CENPT	4828.11755269449	3794.78296698981	4001.34329972836	4391.97000515302	5159.96553340237	3039.88742313584	2929.2852655889	4059.59636644419	3594.64097294548
795	TSNAXIP1	274.93746671217	116.485726214062	53.5595310616178	0	0	136.761922542568	0	219.363222152421	43.127667923174
796	MEST	5976.38579602179	6263.71213967322	4956.48827032722	2370.53265597846	3846.04513619536	4037.77786486023	2724.11263944944	3838.39746879258	3032.97832092275
797	LOC102723566	10.7818614396929	15.1526147920731	73.6443552097245	6.82588588722716	70.4027184535967	0	3.34520586096943	9.17837749591722	30.0890706440749
798	CTTNBP2NL	3324.04788185733	2880.8908873429	2691.3664358463	1556.30198228779	1677.00857440028	2785.22729150485	2493.29343504255	2350.5824767044	2115.26166627846
799	KLF14	21.5637228793859	74.8160355358609	137.246298345396	0	94.1339718649214	73.5684824711745	101.471244449406	61.4951292226454	50.1484510734581
800	ZNF550	273.8592805682	208.348453391005	435.171189875645	285.712080708223	71.9848020143517	373.501526392117	308.874007829511	409.355636317908	326.967900998947
801	ZBED5-AS1	247.982813112937	187.513608051905	401.696482962134	317.891257033722	296.640667641559	400.853910900631	308.874007829511	294.625917618943	491.454820519889
802	PPP2R3C	2593.03767624615	4316.60113889182	2517.29795989604	2028.26323506179	1695.99357712934	3302.09304014849	2950.47156937504	2400.14571518235	3659.83395934097
803	ZNF267	513.216604529383	181.831377504877	215.353947810255	189.174551731724	508.639864782727	124.500508797372	248.660302332061	217.527546653238	324.961962956008
804	RNPC3	552.031305712278	560.646747306704	435.171189875645	305.214611814586	365.461302534401	154.682450324008	516.276771209615	178.060523420794	383.13416620122
805	SNORA33	22.6419090233551	19.8878069145959	17.8531770205393	60.4578464297263	38.761047238497	22.6364561449768	44.6027448129257	47.7275629787695	64.1900173740264
806	RACK1	38516.043621015	27350.4696996919	29388.5610229352	36776.8980338246	31807.7899889789	24618.089243335	39126.6428185188	33590.1081218082	26251.7111679338
807	ZNRD1ASP	214.559042649889	104.174226695503	73.6443552097245	1.95025311063633	34.0147965562321	38.670612581002	47.9479506738951	79.8518842144798	44.1306369446431
808	ADAMTS10	115.365917404714	182.778415929382	283.419185201061	15.6020248850907	0	206.557662322913	185.101390973642	38.5491854828523	63.1870483525572
809	LOC645166	7341.36945428691	6126.39156812005	6742.92179594493	6132.57090639595	6420.09508954372	4581.05281233968	5934.39519735977	5301.43084164178	5764.06296638327
810	ASB7	239.357323961183	416.69690678201	453.024366896184	40.955315323363	197.760445094373	187.693948868766	449.372653990227	468.097252291778	288.855078183119
811	GTF2H2C	1332.63807394605	1074.88861181269	1105.78115170965	1377.85382266457	1200.80142261303	2041.05379573874	1517.6083922598	1493.32201858573	1793.30861038686
812	ANKZF1	1027.51139520274	1056.8948817471	767.686611883189	380.299356574085	489.654862053667	630.04802936852	770.512416643292	611.279941228087	842.493978034096
813	HDAC11	1092.20256384089	332.410487001104	646.061843430765	277.911068265677	276.073581351744	268.807916721599	574.260339466418	758.133981162762	505.496386820458
814	CWC22	2421.60607935503	2828.80377399515	2126.75971257174	895.166177782077	2585.12453827364	2496.6124756564	2484.37288607996	2110.10898631137	1936.73318045695
815	LOC100507747	12.9382337276315	19.8878069145959	76.9918259010756	126.766452191362	72.7758437947292	99.0344956342734	91.4356268664977	24.7816192389765	120.356282576299
816	TGFBR2	3934.30123934395	4754.13289101293	3523.77081442894	6265.18811791922	5011.2496786914	5759.09171755118	4887.34576287633	5186.70112294282	4378.96274773436
817	UQCR11	24940.6018822977	20185.1769798904	21264.2496550261	19478.1529424804	20665.9665123619	15808.7350602482	21266.588726803	19548.1083908045	20066.4012125335
818	GRB10	869.01803203925	1173.38060796116	1351.26233574207	1399.30660688157	1051.29452612169	777.18499431087	1034.78367965988	1058.26692527926	871.580079656702
819	NAV2-AS2	10.7818614396929	15.1526147920731	11.158235637837	24.3781638829542	11.0745849252849	31.1251271993431	10.0356175829083	10.0962152455089	6.01781412881497
820	HNRNPR	8934.92857507353	8455.15905397679	8411.07802380156	7229.58828112888	7836.05987641942	8848.96798134051	8491.24754376073	9474.83908903534	9050.79244973772
821	MAEA	3740.22773342948	2492.60513329602	4510.15884481373	3838.0981217323	4361.01333522111	2587.1583002363	4455.81420681128	4828.74440060205	4068.04235107892
822	HIST1H3C	21.5637228793859	21.7818837636051	33.4747069135111	2.9253796659545	60.9102170890668	55.6479546897346	6.69041172193886	36.7135099836689	40.1187608587665
823	POU2F1	375.208778101314	344.721986519663	390.538247324297	225.254234278496	374.953803898931	178.262092141692	259.810988535292	320.325374607511	457.353873789938
824	MGST1	2980.10650193112	3530.55924655303	3549.43475639596	2875.64821163327	2215.70802683735	2534.33990256469	3051.94281382444	2619.50893733477	2140.33589181519
825	DPT	729.932019467211	434.690636847597	756.528376245352	196.000437618951	569.550081871793	167.887049741911	383.583605391161	260.665920884049	529.567643335718
826	NDUFA10	5014.64375560118	5046.76776418484	6284.31831122982	6936.07518797812	6350.4834128705	4678.20093662854	3834.72098529129	5507.94433529992	6441.06705587496
827	STK33	87.3330776615127	217.818837636051	111.58235637837	162.846134738134	280.028790253632	0	35.6821958503406	107.387016702231	70.2078315028413
828	TMUB1	1317.54346793048	1841.04269723688	1259.7648035118	1322.27160901143	1206.33871507567	1192.18669030211	1118.41382618411	1383.18148863472	1308.87457301726
829	PHKA2	176.822527610964	636.40982126707	435.171189875645	961.474783543712	405.804433333653	538.559019115906	393.619222974069	598.430212733803	342.012436320984
830	C9orf85	687.882759852409	313.469718511012	573.533311784824	699.165740163125	324.327129954771	544.21813315215	525.1973201722	367.135099836689	487.442944434013
831	TSKU	929.39645610153	908.209849099881	1174.96221266424	565.573402084536	1546.48668063799	1097.86812303137	933.312435210471	465.343739043003	587.739846580929
832	AZIN2	69.0039132140347	249.071105644702	227.628007011876	63.3832260956808	2.37312534113247	316.910386029675	102.586313069729	154.196741931409	157.466136370658
833	IGIP	117.522289692653	74.8160355358609	167.373534567556	116.040060082862	102.044389668696	202.784919632084	127.117822716838	91.7837749591722	201.596773315302
834	KIF24	75.4730300778505	205.507338117491	47.9804132426993	616.279982961081	560.848622287641	482.911064426171	299.953458866925	342.353480597712	226.670998852031
835	DPF1	78.7075885097584	191.301761749923	167.373534567556	125.791325636043	220.70065672532	127.330065815494	187.331528214288	198.252953911812	160.475043435066
836	ARAP1	2651.25972802049	2156.4064925969	3129.88509641329	1888.82013765129	1428.62145536175	1870.33718897871	2263.58929925598	2498.35435438867	1971.83709620837
837	SEC24D	4103.57646394713	6398.19159595286	5608.1292315769	5325.16611859251	5935.97751995269	7798.2591419445	5428.15404373306	7094.88580434401	5744.00358595389
838	FAT4	461.463669618857	909.156887524386	586.923194550229	648.459159286581	326.700255295904	806.423750164798	415.920595380532	271.67997387915	405.199484673541
839	S100A4	47309.7298112286	30221.8902027898	33138.8440208122	29825.2208209614	25045.9648503121	18908.9863664373	31286.5953490267	29080.7712580641	23456.4365050993
840	PLEKHG4	484.105578642212	466.889943280752	731.98025784211	180.398412733861	763.355318064279	387.649311482727	535.232937755109	776.490736154597	433.282617274678
841	ZNF250	58.2220517743418	625.99239859752	460.83513184267	217.453221835951	1135.1449548417	172.602978105448	269.846606118201	456.165361547086	367.086661857713
842	WDSUB1	543.405816560524	770.889277546719	821.246142944807	886.390038784213	236.52149233287	641.366257441009	900.975445221099	323.078887856286	513.520138992211
843	COMMD5	3694.94391538277	3633.78643482403	3520.42334373759	3769.83926286003	938.175551527704	3872.72037213644	4277.40322755958	3728.25693884157	4310.76085427446
844	RAC2	490.574695506028	276.535219955334	466.414249661588	819.10630646726	480.953402469514	642.309443113716	381.353468150515	402.930772070766	425.258865102925
845	LIF	173.587969179056	247.177028795692	566.838370402122	1445.13755498152	1969.69403313995	1278.01658651848	927.737092108855	1286.80852492759	1478.37633764554
846	C22orf23	0	39.7756138291919	34.5905304772948	0	156.626272514743	0	39.02740171131	53.2345894763199	7.02078315028413
847	PLXDC2	211.324484217981	211.189568664519	164.026063876205	148.219236408361	336.983798440811	13.2045994179031	351.24661540179	145.936202185084	83.2464287819404
848	ZNF25	573.595028591664	310.628603237498	228.743830575659	274.985688599723	223.073782066452	190.523505886888	86.9753523852051	255.158894386499	358.059940664491
849	EIF3F	13962.5105644023	14112.7666019671	13889.7717219796	12841.4416069849	11047.689504752	11649.2862436087	14018.6426947026	13018.610640209	11235.2589784976
850	SFI1	247.982813112937	675.238396671757	381.611658814027	326.667396031586	643.908009227277	770.582694601918	475.019232257659	426.794553560151	651.929863954955
851	UBAC2	872.252590471158	887.375003760781	1154.87738851613	741.096182041806	1484.78542176855	845.0943627458	866.408317991082	1193.18907446924	1007.98386657651
852	CD2AP	812.952352552847	845.70531308258	766.570788319405	847.384976571486	956.369512476386	913.946916853438	877.559004194313	358.874560090363	673.995182427277
853	ZBTB14	324.534029334757	192.248800174427	312.430597859437	176.497906512588	204.87982111777	284.842073157625	215.208243722367	218.44538440283	424.255896081455
854	ARGLU1	4996.3145911537	4207.6917200738	3035.04009349168	2986.81263893954	2591.45287251666	3349.25232378386	4635.3402546833	3919.16719075665	3738.06554301557
855	PLPP1	2453.95166367411	2320.24414003619	2173.62430225066	1804.95925389393	1792.50067433539	2759.76127834175	1212.07959029126	1873.3068469167	1840.44815439591
856	SPOCK1	14279.4972907293	15835.4294961409	17056.4789959977	10278.8090196088	9661.78430553067	12070.8902393089	14035.3687240074	15049.7855800555	11643.4673702355
857	APOM	73.3166577899119	177.096185382354	169.605181695123	75.0847447594988	125.775643080021	79.2275965074188	147.189057882655	136.757824689167	178.528485821511
858	LYRM2	3572.03069497027	2463.24694213638	3710.11334958082	2364.68189664655	2531.33369720797	3499.21884574433	3850.33194597581	2543.32840411866	3467.26390721889
859	DOT1L	777.37220980186	764.260008575187	1032.13679649993	1513.39641385379	836.131161859008	1658.12041261955	993.52614070792	1189.51772347087	1302.85675888844
860	HYLS1	2021.59901994242	1639.32351281741	1580.00616631773	2645.51834457818	2657.90038206837	3678.42412355873	2288.12080890309	1742.97388647468	1653.89591640265
861	NBEAL2	408.632548564362	575.799362098778	312.430597859437	187.224298621088	230.984199870227	330.114985447578	225.243861305275	267.090785131191	91.2701809536937
862	CCDC12	4496.03622035195	3382.82125233032	3491.41193107921	4177.44216298302	3626.13552125042	3144.58103280636	4020.93744488525	3439.13804772018	3181.41773610018
863	HDHD2	1918.09315012137	1611.85939850678	1914.75323545284	1160.40060082862	1518.0091765444	1095.98175168596	2211.18107410079	2330.39004621338	2248.65654613386
864	ZNF26	671.709967692869	948.932501353578	523.321251414557	121.890819414771	478.580277128382	965.822128852343	778.317896985554	707.652904935217	569.686404194484
865	CCDC57	483.027392498243	482.98959649733	389.422423760513	77.0349978701351	372.580678557798	552.706804206516	237.509616128829	609.444265728903	239.70959613113
866	TRIM21	1519.16427685273	1392.14648402172	971.882324055607	1229.63458625621	1323.41289857154	1655.29085560143	1005.79189553147	1129.85826974741	1368.04974528394
867	RPL7A	27919.6301980848	21154.944326583	23478.0436055729	23296.7485331063	24642.5335423196	21002.8585598476	26660.175643306	23096.4691307261	23381.2138284891
868	REXO4	1301.37067577094	1385.51721505018	1092.39126894425	1307.64471068166	716.683853022007	1043.16335401435	1564.44127431337	1851.2787409265	1770.24032289307
869	GTF3C5	2920.80626401281	2705.68877880955	3505.9176374084	2876.62333818859	4195.68560312221	2847.47754590354	2798.82223701109	2979.30133517473	4262.61834124394
870	HOOK2	517.529349105261	314.416756935517	331.39959844376	207.701956282769	462.759441520832	286.728444503039	129.347959957485	204.677818158954	202.599742336771
871	STX6	1379.00007813673	1722.66289417381	1990.62923779013	2024.36272884051	649.44530168992	2089.15626504682	1131.79464962799	2236.77059575503	780.309898703008
872	GLUL	9314.45009775072	8761.99950351627	9182.1121063761	8350.00869318946	6199.3944328184	8101.02174288357	6220.96783278281	7509.74846715947	8205.28956463921
873	DHX9	6278.27791633319	6861.2933855356	4905.16038639317	6972.15487052489	7185.03249116875	6171.2638565243	7712.92964677518	8754.33645560584	8616.50686344157
874	RNASEL	428.039899155809	901.580580128349	614.818783644821	265.234423046541	211.999197141168	614.013872932495	420.380869861825	288.201053371801	350.036188492737
875	DIS3	2176.857824674	2752.09366161028	1648.07140370853	2243.7662037871	1700.73982781161	1972.2012416311	2561.31262088226	2135.80844329994	1814.37095983771
876	TMEM150C	0	0	22.3164712756741	0	28.4775040935897	35.8410555628799	90.3205582461746	27.5351324877516	71.2108005243105
877	FLVCR1	486.261950930151	411.961714659487	237.670419085929	322.766889810313	359.924010071758	468.763279335561	1184.20287478318	221.198897651605	645.91204982614
878	PTPRG-AS1	39.8928873268638	19.8878069145959	47.9804132426993	17.552277995727	98.0891807668089	188.637134541473	192.906871315904	77.0983709657046	138.409724962744
879	A1BG-AS1	282.484769719955	263.27668201227	408.391424344836	316.916130478404	349.640466926851	274.467030757844	338.980860578235	304.722132864452	157.466136370658
880	PLCE1-AS1	14.0164198716008	48.298959649733	104.887414995668	0	225.446907407585	0	4.46027448129257	0	32.0950086870132
881	ZNF483	0	53.0341517722558	13.3898827654045	0	29.2685458739672	115.068652070299	21.1863037861397	0	68.201893459903
882	CACYBP	13575.4417387174	14625.1143896241	13022.7768129196	13253.9201398845	12204.1925876639	18891.0658386558	22426.260091939	18076.814478209	16844.8647155746
883	AQR	1336.95081852192	1368.4705234091	904.932910228584	365.672458244312	1090.84661514056	1538.33583218571	1580.05223499789	1440.08742910941	1316.89832518901
884	TDRD3	530.467582832892	305.893411114976	605.892195134552	325.692269476268	50.6266739441594	331.058171120285	596.561711872881	383.65617932934	209.620525487055
885	POLN	5.39093071984646	35.040421706669	12.2740592016207	134.567464633907	43.507297920762	20.7500847995621	93.665764107144	7.34270199673377	2.00593804293832
886	SH3PXD2B	739.635694762935	1230.20291343143	1450.57063291882	1032.65902208194	1527.50167790893	1189.35713328399	1180.85766892221	102.797827954273	1183.50344533361
887	NENF	7936.52820575796	6488.1602462808	7165.81892661895	7884.87332630269	7882.7313414617	5810.02374387737	6823.10488775731	6122.89562752638	6290.62170265458
888	ITPKC	1510.53878770098	1112.77014879287	1411.51680818639	1146.74882905416	1285.44289311342	1356.30099735319	1139.60012997025	1313.42581966575	1077.18872905788
889	RBMS2	2232.92350416041	2273.83925723547	1941.53300098365	1647.9638784877	735.668855751066	2146.69059108197	2229.02217202596	2119.28736380729	1044.0907513494
890	RAB11B-AS1	364.426916661621	235.812567701638	234.322948394578	47.7812012105901	177.984400584935	126.386880142787	94.7808327274671	151.443228682634	117.347375511892
891	SFXN2	590.846006895172	118.379803063071	719.706198640489	394.926254903857	1019.65285490659	255.603317303696	635.589113584191	657.171828707673	602.784381902966
892	VSIG10	656.615361677299	854.228658903121	906.048733792368	470.010999663356	833.758036517875	798.878264783139	590.986368771266	1010.53936230049	818.422721518836
893	SLX1B	2221.06345657674	1890.28869531112	1592.28022551935	2240.84082412115	1493.4868813527	1463.82416404183	1960.29063452809	1929.2949496418	2213.55263038244
894	GNL2	3210.83833674055	3844.02896506404	3113.14774295654	4109.18330411075	3210.04754477186	6192.01394132386	3755.55111324834	4468.0341650125	4667.81782591748
895	CDCA8	4006.53971098989	2969.91249924633	3327.38586720301	7006.28429996102	8143.77512898627	8128.37412739208	4466.96489301451	5441.86001732932	5821.23220060702
896	AGO4	231.810020953398	388.285754046873	357.063540410785	187.224298621088	590.117168161608	599.866087841885	700.263093562934	326.750238854653	266.789759710797
897	LOC101927727	273.8592805682	379.762408226332	209.774829991336	824.957065799169	516.550282586501	524.411234025295	665.695966332916	469.932927790962	479.419192262259
898	DUSP3	3466.36845286128	4198.22133582875	499.8889565751	844.459596905532	7815.49279012961	898.85594609012	659.005554610977	4212.875270626	820.428659561774
899	GALM	984.383949443964	1020.90742161592	1459.49722142909	1381.75432888584	330.655464197791	1445.90363626039	651.200074268715	727.845335426235	791.342557939169
900	VASH1	1049.07511808212	528.447440873549	675.073256089141	334.468408474131	684.251140026529	563.081846606298	559.764447402218	477.275629787695	581.722032452114
901	RPS6KA2	4893.88690747662	4556.20186029148	6144.84036575686	1926.8500733087	3844.4630526346	3994.3913239157	1257.79740372451	3581.4028989069	3065.07332960976
902	ING3	742.870253194843	405.332445687955	641.59854917563	852.260609348077	404.222349772898	634.763957732057	814.000092835894	1067.44530277517	718.12581937192
903	MPP6	1261.47778844407	1110.87607194386	1083.46468043398	1191.6046505988	1513.26292586214	1684.52961145536	1706.05498909441	949.04423307784	1102.26295459461
904	DFNA5	836.672447720171	1200.84472227179	1199.51033106748	707.941879160989	991.175350812996	2092.92900773765	1392.72070678361	999.525309305385	1047.0996584138
905	RIN2	789.232257385522	796.459315008342	1097.97038676317	684.538841833353	571.132165432548	1344.9827692807	846.337082825265	771.901547406638	162.480981478004
906	POLR3F	499.200184657783	183.725454353886	331.39959844376	471.961252773992	403.43130799252	624.388915332276	414.805526760209	574.566431244418	404.196515652072
907	YLPM1	2497.07910943288	1762.438508003	2122.29641831661	2322.75145476787	2310.63304048265	2245.72508671624	2786.55648218753	1947.65170463363	2290.78124503557
908	DCAF4	594.08056532708	844.758274658075	629.324489974009	732.320043043943	346.476299805341	587.604674096689	567.56992774448	833.396676629283	688.036748727845
909	LPAR6	113.209545116776	326.728256454076	165.141887439988	20.4776576616815	123.402517738889	35.8410555628799	137.153440299747	132.168635941208	53.1573581378656
910	ITPRIP	1253.93048543629	1731.18623999435	1761.88540721447	531.443972648401	721.430103704272	388.592497155435	512.931565348646	478.193467537287	391.157918372973
911	PPRC1	1393.01649800833	1713.19250992876	1159.34068277127	1973.65614796397	2961.66042573333	1462.88097836912	1015.82751311438	1910.93819464996	1880.56691525468
912	PDCD11	2028.06813680624	1898.81204113166	1911.40576476149	2067.26829727451	2667.3928834329	2437.19177827583	1551.06045086949	1508.0074225792	1872.54316308293
913	CNNM2	263.077419128507	143.949840524694	381.611658814027	946.847885213939	39.5520890188745	316.910386029675	88.0904210055283	106.46917895264	653.935801997894
914	ADAM12	1904.07673024977	2178.18837636051	2480.47578229118	2492.42347539323	2215.70802683735	4924.37239720516	3209.16748929001	3267.50238854653	2697.98666775205
915	HNRNPA1L2	119.678661980591	33.1463448576599	112.698179942154	153.094869184952	450.89381481517	489.513364135123	508.471290867353	388.245368077298	89.2642429107554
916	P2RX4	1147.19005718333	2180.08245320952	2064.27359299985	1719.14811702593	1032.30952339263	1814.68923428897	2117.51530999365	1830.16847268589	1805.34423864449
917	LRRIQ3	102.427683677083	24.6229990371188	45.7487661151319	80.9355040914078	45.089381481517	7.54548538165893	27.8767155080786	32.1243212357103	25.074225536729
918	TYW3	2236.15806259231	2041.81484323185	1563.26881286097	2223.28854612542	2225.20052820188	1822.23471967063	3281.64694961101	2377.19977144256	2252.66842221974
919	ZDHHC9	2007.58260007082	2327.82044743223	2316.44971841497	1346.64977289439	1684.91899220406	2415.49850780356	2116.40024137333	1858.62144292324	2070.12806031235
920	SHC4	0	107.962380393521	109.350709250803	86.7862634233168	0	79.2275965074188	140.498646160716	181.731874419161	84.2493978034096
921	TMEM71	0	13.258537943064	26.7797655308089	0	0	91.4890102526145	0	63.3308047218288	13.0385972790991
922	PBX1	4602.77664860491	1825.89008244481	1402.59021967612	2136.5022827021	2615.18412592798	1199.73217568377	3949.57305318457	2867.32512972454	1330.93989148958
923	NDUFA4L2	409.710734708331	1012.38407579538	1230.75339085343	478.78713866122	678.713847563887	765.866766238381	318.909625412419	219.363222152421	447.324183575246
924	MAMDC2	88.411263805482	587.163823192832	256.639419670252	716.718018158852	227.820032748717	555.536361224639	159.454812706209	659.007504206856	286.84914014018
925	KIF3B	1960.14240973617	1593.86566844119	1457.26557430152	2081.89519560428	2021.90279064487	2411.72576511274	2157.65778032528	2140.3976320479	2054.08055596884
926	TPST1	2373.08770287641	4021.1251504464	4130.77883312727	1617.73495527284	3001.2125147522	2461.71460576623	3135.57296034868	1977.02251262057	3324.84230617027
927	TOR1AIP2	2465.81171125777	2049.39115062789	1548.76310653178	3026.79282770759	2233.11094600566	2591.87422859984	2712.96195324621	2297.34788722808	1840.44815439591
928	TM4SF1	290.03207272774	196.036953872446	381.611658814027	1079.46509673721	946.085969331479	1355.35781168048	656.775417370331	718.666957930318	248.736317324352
929	RCOR1	486.261950930151	410.067637810478	492.078191628614	1077.51484362657	568.759040091416	892.253646381168	297.723321626279	402.930772070766	805.384124239737
930	PTPRK	1472.80227266205	1620.38274432732	1488.50863408746	1615.7847021622	1215.04017465983	2055.20158082935	1944.67967384356	1418.05932311921	1969.83115816543
931	GSTCD	156.336990875547	240.54775982416	341.442010517814	276.935941710359	151.880021832478	143.36422225152	162.800018567179	84.4410729624384	694.05456285666
932	INTS12	1197.86480594988	1033.21892113448	1110.24444596479	1364.20205089011	1485.57646354893	1601.52927225711	1148.52067893284	1172.99664397822	888.630553021677
933	SENCR	0	42.6167291027056	8.92658851026964	58.50759331909	196.178361533618	55.6479546897346	5.57534310161571	36.7135099836689	46.1365749875814
934	FLCN	853.92342602368	498.142211289403	632.67196066536	343.244547471995	1056.83181858433	697.014212130744	478.364438118628	603.019401481761	450.333090639654
935	STRN3	162.806107739363	536.023748269586	334.747069135111	292.53796659545	166.909815659651	159.398378687545	375.778125048899	622.293994223187	696.060500899598
936	ZNF239	305.12667874331	431.849521574083	516.626310031855	0	1059.99598570584	366.899226683165	553.074035680279	511.235626522589	677.004089491684
937	CASP3	1026.43320905877	1190.42729960224	1075.65391548749	1513.39641385379	2101.00696868262	2539.99901660094	2061.76187897749	1792.53712495263	2270.72186460618
938	PRIMPOL	497.043812369844	565.381939429227	467.530073225372	276.935941710359	684.251140026529	830.946577655189	463.868546054427	653.500477709306	382.131197179751
939	ERAP1	741.792067050873	905.368733826367	1044.41085570155	320.816636699677	171.656066341916	601.7524591873	632.243907723222	960.058286072941	733.170354693957
940	SERINC5	180.057086042872	387.338715622369	377.148364558892	672.837323169535	127.357726640776	377.274269082946	258.695919914969	116.565394198149	262.77788362492
941	ERAP2	502.43474308969	556.858593608686	449.676896204833	642.608399954672	388.401514165348	358.410555628799	575.375408086742	223.034573150788	467.383564004629
942	FAM227A	123.991406556469	17.0466916410822	66.9494138270223	6.82588588722716	0	72.6252967984672	42.3726075722794	19.2745927414262	73.2167385672488
943	RANGAP1	6759.1489365435	7286.51363813815	9047.09745515828	7492.87245106479	8060.71574204663	11835.093821132	10912.0615184823	8011.80571618614	9560.30071264405
944	GDAP1	199.464436634319	173.308031684336	501.004780138883	59.4827198744081	44.2983397011395	335.774099483822	197.367145797196	321.243212357103	526.55873627131
945	RAB2A	13870.864742165	14012.3805289696	12450.3593246986	7700.57440734756	7667.56797719902	6840.92568414653	14314.1358790882	11247.183783497	12326.489273856
946	SLC25A35	278.172025144078	217.818837636051	91.4975322302638	170.647147180679	270.536288889102	51.8752119989051	107.046587551022	212.020520155688	147.436446155967
947	LIME1	130.460523420284	293.581911596416	180.76341733296	78.0101244254533	105.208556790206	106.579981015932	117.08220513393	159.70376842896	197.584897229425
948	SKA2	1722.94145806293	1606.17716795975	1097.97038676317	1483.16749063893	1427.03937180099	1970.31487028569	2668.35920843328	1876.97819791507	1734.13343812018
949	PLCB1	263.077419128507	456.472520611202	447.445249077266	574.3495410824	162.163564977386	591.377416787519	260.926057155615	272.597811628741	397.175732501788
950	NPIPA2	77.6294023657891	75.7630739603655	82.5709437199941	52.656833987181	115.492099935114	50.9320263261978	61.3287741177729	74.3448577169295	73.2167385672488
951	MPV17L2	2022.67720608639	1490.63848017019	2410.1788977728	2892.22536307368	3911.70160396669	2372.11196685903	2081.83311414331	2626.85163933151	2436.21175314859
952	AES	4117.59288381873	4227.57952698839	4890.65468006398	3573.83882524108	4203.59602092599	3718.98110748514	3626.20315329086	3507.05804118997	4382.97462382024
953	PTOV1	7017.91361109613	5699.27723866849	7929.042244247	5170.12099629692	5479.54641267488	5342.20365021452	5297.69101515525	6087.0999552923	6853.28732369878
954	KIF1B	2474.43720040953	1672.46985767507	2116.71730049769	3190.61408900104	1944.38069616787	2637.1471408898	2427.50438644348	2786.55540776047	2427.18503195537
955	TXNDC5	17985.2230675518	22043.2663687683	21651.440431659	21163.1716300702	24990.5919256857	23715.460554554	16276.6566508569	24169.4214599988	20572.9005683755
956	ANKMY2	1053.387862658	987.761076758265	872.574026878857	866.88750767785	589.326126381231	574.400074678786	945.578190034025	592.005348486661	672.992213405808
957	MED7	1425.36208232741	1222.6266060354	1211.7843902691	1326.17211523271	1392.23353346438	1176.15253386609	1293.47959957485	1017.88206429722	1278.78550237318
958	RPS20	6049.7024538117	4965.32245967745	4735.55520469804	5864.41110368345	5310.2634716741	4382.98382107113	6113.92124523179	5105.93140097875	5581.52260447589
959	CMTR2	968.211157284425	578.640477372291	506.583897957802	313.99075081245	882.80262690128	564.968217951712	422.611007102471	764.558845409904	687.033779706376
960	OXTR	4987.68910200195	5406.64236549658	3643.1639357538	1978.53178074056	3286.77859746847	2318.35038351471	4756.88273429853	3343.68292176264	3987.80482936139
961	TAOK1	3415.69370409472	3258.75921872022	2978.13309173871	3940.48641004071	3141.22690987902	3368.116037238	3841.41139701323	2959.10890468371	3466.26093819742
962	CCDC163	0	62.5045360173015	45.7487661151319	0	0	87.716267561785	99.2411072087597	25.6994569885682	246.730379281414
963	UBE3B	2547.75385819944	2462.29990371188	2311.98642415984	1894.6708969832	1976.81340916335	1583.60874447567	1709.40019495538	1997.21494311159	1819.38580494506
964	MAP4K5	2971.48101277937	3494.57178642186	3124.30597859437	3007.29029660122	2495.73681709098	3138.92191877011	3675.26617258508	2822.35107999454	2448.24738140622
965	CCDC74B	694.351876716225	744.372201660591	846.910084911832	576.299794193036	704.027184535967	1001.66318441522	871.983661092698	737.023712922153	764.262394359501
966	LTC4S	28.0328397432016	23.6759606126142	54.6753546254015	4.87563277659083	40.343130799252	73.5684824711745	15.610960684524	21.1102682406096	34.1009467299515
967	BRPF1	167.11885231524	374.080177679305	334.747069135111	200.876070395542	832.17595295712	225.42137577706	641.164456685807	590.169672987477	479.419192262259
968	PSMD5	1587.0900039228	2292.78002572556	2020.75647401229	965.375289764985	1574.96418473158	2150.46333377279	3115.50172518286	2323.96518196624	1918.67973807051
969	TSFM	2466.88989740174	2156.4064925969	2973.66979748357	3880.02856361098	3252.76380091224	1365.73285408027	1738.39197908378	1365.74257139248	1761.21360169985
970	TMEM101	2552.06660277532	2524.80443972918	2375.58836729551	2105.29823293192	2525.79640474533	2136.31554868218	2842.30991320369	2325.80085746542	2968.78830354872
971	CHAC1	2663.11977560415	2741.67623894073	2740.46267265278	707.941879160989	1638.24752716178	1910.89417290512	1558.86593121175	2243.19546000217	1572.65542566365
972	LOC101929494	1047.99693193815	478.254404374807	1133.67674080424	1089.21636229039	923.936799480909	572.513703333371	1043.70422862246	807.697219640715	893.645398129023
973	NRG1	1387.62556728848	1364.68236971108	859.184144113452	817.156053356623	1548.06876419875	1604.35882927523	1431.74810849492	2435.02354966684	1941.7480255643
974	WWP1	892.738127206574	554.964516759677	715.242904385355	216.478095280633	669.221346199357	1253.49375902809	1274.52343302935	702.145878437667	801.37224815386
975	SPARC	131470.783837184	176995.799309357	182945.968223721	137432.386453432	158822.204497071	148356.50401716	129266.559948201	143469.054314181	147074.374339216
976	EIF3C	11276.7488797748	12058.6402592167	13132.1275221704	13032.5664118273	12184.4165431545	11587.9791748827	11857.6397085163	11157.235684037	12227.1953407306
977	NIPSNAP1	1740.19243636644	1711.29843307976	1700.51511120637	950.748391435212	1222.9505924636	1220.48226048333	1033.66861103955	1410.71662112248	1687.9968631326
978	ZCCHC4	284.641142007893	271.800027832811	265.566008180522	326.667396031586	799.743239961643	644.195814459131	625.553496001283	470.850765540553	482.428099326667
979	NEDD4L	186.526202906688	175.202108533345	234.322948394578	235.980626386996	427.162561403845	168.830235414619	311.104145070157	266.172947381599	208.617556465586
980	CAMK2N1	4004.38333870195	3256.86514187121	3393.21945746625	4007.77014235766	3319.21131046395	2807.86374764983	3228.1236558355	2971.95863317799	2855.4528041227
981	TCP11L2	208.089925786074	190.354723325418	266.681831744305	267.184676157178	18.9850027290598	111.295909379469	114.852067893284	216.609708903646	134.397848876868
982	TMCO4	623.191591214251	1171.48653111215	609.239665825903	498.289669767583	1021.23493846734	238.625975194964	584.295957049327	399.259421072399	375.110414029467
983	FLJ21408	30.1892120311402	62.5045360173015	0	0	0	12.2614137451958	18.9561665454934	14.6854039934675	0
984	SERINC2	3394.12998121533	3540.97666922258	4391.88154705266	3046.29535881395	5197.93553886049	3170.99023164216	2317.11259303149	3679.61153811321	3007.90409538602
985	LRRC43	19.4073505914473	24.6229990371188	104.887414995668	15.6020248850907	0	31.1251271993431	70.249323080358	0	7.02078315028413
986	SLTM	3230.245687332	3995.55511298477	2518.41378345982	2614.314294808	2520.25911228269	2964.43256931925	4791.44986152854	3738.35315408708	3525.4361104641
987	CTDSPL2	865.783473607342	790.777084461315	713.011257257787	850.310356237441	1019.65285490659	989.401770670027	725.909671830366	923.344776089272	960.844322567457
988	TOMM40	3816.7789496513	4094.04710913325	4254.63524870727	7146.70252392684	6397.15487791277	5928.8651386385	5555.2718664499	6918.6609564224	7235.41852087853
989	RBMXL1	1346.65449381765	894.951311156817	651.640961249683	430.030810895311	748.325524237106	464.990536644731	1265.60288406677	1720.02794273489	678.007058513153
990	NECTIN2	4407.62495654647	5744.73508304471	6760.77497296547	5308.5889671521	5227.99512651484	6248.6050816863	4306.39501168798	5282.15624890036	5421.04756104082
991	APOE	2845.33323393496	2306.98560209313	3457.9372241657	2388.08493397419	2075.69363171054	1129.93643590342	1877.77555662417	1994.46142986281	1307.87160399579
992	RNF216	2463.65533896983	2857.21492673028	3206.87692231437	2143.32816858933	2938.72021410238	2178.75890395402	2318.22766165181	2639.70136782579	3178.40882903577
993	SPPL3	1205.41210895767	1688.56951089165	1899.13170555987	1165.27623360521	1158.87620825302	2084.44033668328	1766.26869459186	1683.31443275122	1436.25163874384
994	APOC1	102.427683677083	32.1993064331553	76.9918259010756	9.75126555318166	41.925214360007	27.3523845085136	68.0191858397117	35.7956722340771	36.1068847728898
995	GAREM2	249.060999256907	647.774282361125	370.45342317619	373.473470686858	711.146560559364	425.376738391022	473.904163637336	187.238900916711	478.41622324079
996	U2SURP	3821.09169422717	3234.1362196831	3503.68599028083	2544.1051828251	3550.98655211456	3406.78664981901	5410.31294580789	4381.75741655088	3830.33869299073
997	DYRK3	456.072738899011	686.602857765812	236.554595522145	1155.52496805203	1150.96579044925	564.968217951712	526.312388792523	636.061560467063	443.31230748937
998	TTC8	1094.35893612883	1247.24960507252	1417.0959260053	1155.52496805203	2027.44008310751	2755.04534997822	1839.86322353319	2033.01061534566	2320.87031567964
999	MFSD12	2159.60684637049	2415.89502091115	2891.09885376358	2768.38429054827	3185.52524958016	2810.69330466795	2592.53454225131	2921.47755695045	3147.31678937023
1000	DDX55	1081.4207024012	806.876737677892	885.963909644261	1290.09243268593	1029.14535627112	1315.74401342678	1233.2658940774	1309.75446866739	1209.58063989181
1001	ZFAND2A	1179.53564150241	943.25027080655	1205.0894488864	1107.74376684144	1162.83141715491	1003.54955576064	1319.12617784228	921.509100590089	1108.28076872342
1002	MED17	932.631014533438	857.069774176634	990.85132463993	1342.74926667311	999.876810397148	1035.61786863269	1310.20562887969	1330.864736908	994.945269297409
1003	PLEKHM3	421.570782291993	575.799362098778	87.034237975129	255.48315749336	301.386918323824	186.750763196058	83.6301465242357	228.541599648339	134.397848876868
1004	ZNF223	54.9874933424339	17.9937300655868	288.998303019979	105.313667974362	115.492099935114	0	136.038371679423	94.5372882079473	95.2820570395704
1005	PRNP	6018.43505563659	8198.51164093605	2288.55412932038	6969.22949085893	1023.60806380847	10857.9534642072	7246.83096348011	7903.50086173432	8733.85423895346
1006	RNASEH1	4389.29579209899	3655.56831858763	3172.28639183707	5616.72895863264	3793.04533691007	5211.1008417082	5625.52118953026	3961.38772723787	5883.4162799381
1007	RPS7	10181.311757502	8370.87263419588	10858.0790991792	12772.2076215573	10292.2446044915	8848.0247956678	10973.3902926	11205.8810847653	12842.0153508911
1008	PTEN	4975.82905441829	5137.68345293728	4117.38895036187	2739.13049388873	3605.5684349606	4897.02001269664	4376.64433476834	3895.30340926727	4133.23533747442
1009	MRM3	1074.95158553738	1069.20638126566	1447.22316222746	980.002188094757	1825.72442911125	963.935757506928	1505.34263743624	826.05397463255	965.859167674803
1010	PARP3	1470.64590037412	1839.14862038787	2604.33219787117	2074.09418316174	1835.21693047578	763.037209220259	1290.13439371388	1424.48418736635	1749.17797344222
1011	DGCR11	18.329164447478	214.030683938032	4.46329425513482	18.5274045510452	34.8058383366096	66.0229970895156	46.832882053572	67.0021557201957	239.70959613113
1012	FBXW8	1373.60914741688	880.745734789249	627.092842846442	606.528717407899	551.356120923111	1051.65202506871	979.030248643719	897.645319100704	709.099098178697
1013	RBM17	3988.21054654241	4187.8039131592	3731.31399729271	5420.72852101369	4093.64121345351	3038.00105179043	5757.09928672839	4334.02985357211	4602.62483952198
1014	FBXO18	3196.82191686895	3047.5696500557	2442.53778112253	3120.40497701813	2635.7512122178	3477.52557527206	2408.54821989799	3639.22667713118	2906.60422421763
1015	EEF1E1	3942.9267284957	3415.02055876347	3125.42180215816	3501.67946014753	4163.25289012673	5422.37443239465	6218.73769554217	4378.08606555251	3952.70091360997
1016	LRRC56	93.8021945253285	93.7568040259523	0	0	0	16.9773421087326	0	9.17837749591722	76.2256456316563
1017	ZBTB11-AS1	221.028159513705	111.750534091539	180.76341733296	314.965877367768	196.178361533618	166.943864069204	152.764400984271	98.2086392063142	245.727410259945
1018	BSDC1	2768.78201771314	2157.35353102141	3171.17056827329	1842.01406299602	2430.87139110003	1878.82586003307	2055.07146725555	2398.31003968317	2211.5466923395
1019	TMEM234	765.512162218198	559.6997088822	729.748610714543	608.478970518536	559.266538726886	593.263788132933	539.693212236401	625.965345221554	481.425130305198
1020	C7orf73	8855.1428004198	8295.10956023551	8325.15960939022	8241.76964554914	8089.9842879206	9974.1884888804	8786.74072814637	7581.33981162762	8658.63156234327
1021	CCDC28B	1721.86327191896	1408.24613723829	1574.42704849881	1082.39047640316	904.951796751849	874.333118599728	885.364484536575	1159.22907773434	1209.58063989181
1022	IQCC	406.476176276423	164.784685863795	398.349012270783	637.732767178081	191.432110851353	248.057831922037	286.572635423048	239.555652643439	348.030250449799
1023	NEURL4	200.542622778288	210.242530240014	431.823719184294	63.3832260956808	56.9550081871793	595.150159478348	182.871253732995	275.351324877517	262.77788362492
1024	MROH6	0	56.8223054702741	85.9184144113453	0	44.2983397011395	18.8637134541473	115.967136513607	73.4270199673377	24.0712565152599
1025	MRPL48	2329.96025711764	1993.51588358212	2280.74336437389	1885.89475798533	2270.2899096834	1717.54111000011	2158.7728489456	2255.12735074686	1958.79849892927
1026	RAB6A	4098.18553322728	3680.19131762475	5143.94662904288	4275.92994507016	3500.3598781704	7018.24459061551	5386.8965047811	4627.73793344146	3428.1481153816
1027	FOXK2	1301.37067577094	1314.48933321234	985.272206821011	451.483595112311	1371.66644717457	895.08320339929	1458.50975538267	1628.24416777571	1366.043807241
1028	CYP46A1	219.949973369736	120.27387991208	25.6639419670252	0	0	91.4890102526145	252.00550819303	20.1924304910179	154.457229306251
1029	PDE4A	538.014885840677	969.767346692678	960.72408841777	480.737391771856	1574.96418473158	489.513364135123	738.175426653921	1135.36529624496	767.271301423909
1030	ASB8	1325.09077093826	2269.10406511295	1928.14311821824	1467.56546575384	905.742838532227	2756.93172132363	1602.35360740436	1855.86792967446	2028.00336141065
1031	ODF3B	3.23455843190788	25.5700374616233	124.972239143775	48.7563277659083	30.8506294347221	43.3865409445388	24.5315096471091	95.4551259575391	14.0415663005683
1032	RPS6KB2	3955.86496222334	3604.42824366439	4478.91578502779	4051.65083734698	4535.83356868453	3867.0612581002	3353.01134131169	4357.89363506149	4721.97815307681
1033	LINC-PINT	199.464436634319	100.386072997484	90.3817086664801	131.642084967952	60.9102170890668	84.8867105436629	204.057557519135	181.731874419161	117.347375511892
1034	CETN2	2834.55137249527	2485.97586432449	2694.71390653765	2164.78095280633	1926.18673521919	2626.77209849001	2697.35099256168	2430.43436091888	2840.40826880067
1035	RPL10	38842.7340226377	34754.4161024687	36500.8204184925	38381.9563438783	36242.3702097751	29019.9367778602	35257.3547059975	35842.4819593063	34888.2774118048
1036	CSGALNACT1	78.7075885097584	78.6041892338792	102.655767868101	33.1543028808177	26.8954205328347	265.03517403077	82.5150779039126	55.988102725095	50.1484510734581
1037	BCKDHA	2362.30584143672	2942.44838493569	2470.43337021712	2661.12036946328	1527.50167790893	2742.78393623302	2089.63859448557	2401.06355293194	2706.0104199238
1038	KDM1A	4556.41464441423	3053.25188060273	4106.23071472403	3949.26254903857	2964.82459285484	5005.48636505799	4673.25258777429	4607.54550295044	5081.04106276277
1039	AGTRAP	3056.65771815295	2866.68531097533	5307.97269291908	4501.18417934866	4311.9687448377	3491.67336036267	3872.63331838227	3757.62774682851	4080.07797933655
1040	CD163L1	145.555129435855	193.195838598932	113.814003505938	102.388288308407	149.506896491346	91.4890102526145	51.2931565348646	48.6454007283613	159.472074413597
1041	FAM200B	2012.97353079067	1651.63501233597	1654.76634509123	1253.03762358384	1555.97918200252	1398.74435262502	2666.12907119263	1753.98793946978	1109.28373774489
1042	SRRM3	160.649735451425	199.825107570464	119.393121324856	187.224298621088	60.9102170890668	65.0798114168083	75.8246661819737	100.044314705498	28.0831326011365
1043	HIST2H2AA4	862.548915175434	580.5345542213	691.810609545897	628.956628180217	808.444699545796	615.90024427791	470.558957776366	510.317788772997	492.457789541359
1044	THOP1	2266.34727462345	2964.2302686993	2844.23426408466	3105.77807868836	2628.6318361944	4373.55196434406	2081.83311414331	3573.14235916057	3361.95215996463
1045	TMEM200A	2234.00169030437	2559.84486143585	1282.08127478748	1595.30704450052	2335.94637745473	3048.37609419021	3183.52091102257	2490.09381464234	2330.90000589433
1046	ZNF554	23.7200951673244	104.174226695503	254.407772542685	11.701518663818	73.5668855751066	95.261752943444	63.5589113584191	86.2767484616218	96.2850260610395
1047	RAB33B	90.5676360934206	96.597919299466	92.6133557940475	106.28879452968	59.3281335283118	81.1139678528335	35.6821958503406	185.403225417528	311.923365676909
1048	PNP	1915.93677783343	1714.13954835327	1818.79240896744	4981.92157112051	5844.2166734289	4771.57631822656	4588.50737262973	3991.6763729744	3610.68847728898
1049	NEDD4	1054.46604880197	562.540824155714	671.72578539779	1259.86350947107	938.966593308082	1736.40482345426	1054.85491482569	1004.11449805334	1025.03433994148
1050	LUCAT1	118.600475836622	18.9407684900914	76.9918259010756	50.7065808765446	66.4475095517092	32.0683128720504	25.6465782674323	58.7416159738702	29.0861016226057
1051	CEBPZ	2910.02440257312	3123.33272401607	3134.34839066843	2425.13974307628	1558.35230734366	2738.06800786948	6119.49658833341	3780.5736905683	3686.91412292064
1052	PDCD2	3363.94076918419	3138.48533880814	3116.49521364789	4675.73183275061	3360.34548304358	3748.21986333907	4873.96493943246	3461.16615371038	3610.68847728898
1053	DNAH7	146.633315579824	70.0808434133381	75.8760023372919	0	0	33.9546842174652	0	22.945943739793	46.1365749875814
1054	ZNF19	46.3620041906796	67.2397281398244	130.551356962693	0	117.865225276246	184.864391850644	0	1.83567549918344	141.418632027152
1055	SELENOI	279.250211288047	651.562436059143	428.476248492943	413.453659454902	673.967596881622	496.115663844075	378.008262289545	711.324255933584	906.683995408122
1056	RCBTB1	484.105578642212	701.755472557885	393.885718015648	417.354165676175	253.133369720797	600.809273514592	410.345252278917	195.499440663037	415.229174888233
1057	PHF11	1265.79053301995	1306.9130258163	1191.699566121	1023.88288308407	825.8476187141	1056.36795343225	1445.12893193879	1166.57177973108	1290.82113063081
1058	MED4	4037.807109165	2548.48040034179	2327.60795405281	3680.12761977076	2975.10813599974	4392.4156777982	4452.46900095031	2474.49057289928	3052.03473233066
1059	LRCH1	180.057086042872	342.827909670654	284.535008764845	258.408537159314	439.028188109507	381.990197446483	786.123377327816	657.171828707673	357.056971643022
1060	SUCLA2	2877.67881825404	4006.91957407883	2738.23102552521	2072.1439300511	2079.64884061242	4040.60742187836	4008.6716900617	3768.64179982361	2773.20934436223
1061	NBEA	809.717794120939	1109.92903351935	1010.93614878804	42.9055684339993	530.789034633296	646.082185804546	601.021986354174	496.550222529121	211.626463529993
1062	FAHD2B	761.199417642321	1036.060036408	929.481028631826	899.066684003349	773.638861209186	1095.98175168596	810.654886974925	804.025868642348	669.9833063414
1063	LINC00854	45.2838180467103	32.1993064331553	17.8531770205393	11.701518663818	16.6118773879273	2.8295570181221	32.3369899893711	4.58918874795861	5.01484510734581
1064	CD82	1391.93831186436	1546.51374721596	1679.31446349448	3076.52428202881	3682.29948765722	2782.39773448673	2357.25506336312	1925.62359864343	2274.73374069206
1065	SERTAD4-AS1	340.706821494296	369.344985556782	353.716069719434	370.548091020903	249.969202599287	181.091649159814	402.539771936655	238.637814893848	322.95602491307
1066	PELI3	1137.4863818876	487.724788619853	1402.59021967612	455.384101333584	494.401112735932	748.889424129649	884.249415916252	714.077769182359	358.059940664491
1067	TATDN3	338.550449206358	742.478124811582	559.027605455636	403.702393901721	511.012990123859	603.638830532714	473.904163637336	699.392365188892	513.520138992211
1068	PRDM2	1352.04542453749	1102.35272612332	1606.78593184853	757.673333482215	823.474493372968	763.037209220259	1177.51246306124	1239.08096194882	1056.12637960703
1069	MAN2A1	1548.2753027399	1426.23986730388	1443.87569153611	1689.89432036638	723.012187265027	2363.62329580466	1400.52618712587	2203.72843676972	1976.85194131572
1070	ANKRD10	820.499655560632	950.826578202587	750.949258426433	1021.93262997344	1365.33811293155	1605.30201494794	908.780925563361	639.73291146543	857.538513356133
1071	MTRNR2L2	39.8928873268638	81.4453045073929	74.7601787735082	65.3334792063171	64.8654259909542	68.8525541076377	73.5945289413274	56.9059404746867	38.1128228158282
1072	MINDY3	1049.07511808212	1417.71652148334	1102.4336810183	1530.94869184952	1540.15834639497	2318.35038351471	1252.22206062289	981.168554313551	1196.54204261271
1073	SAV1	2039.9281843899	1510.52628708479	1543.18398871286	823.006812688532	1565.47168336705	1510.9834476772	1348.11796197068	1219.8063692074	941.787911159543
1074	AMN1	153.10243244364	268.958912559297	226.512183448092	114.089806972225	216.745447823432	369.728783701288	229.704135786567	124.825933944474	321.953055891601
1075	BICD1	731.01020561118	773.730392820232	501.004780138883	871.763140454441	876.47429265826	1065.79981015932	424.841144343117	866.438835614585	672.992213405808
1076	IGF1R	613.487915918528	509.506672383458	521.08960428699	1084.3407295138	938.966593308082	1593.04060120274	525.1973201722	1099.56962401088	1473.3614925382
1077	TMEM43	10390.4798694321	10978.069416857	12220.4996705591	8546.98425736373	10999.435956149	10427.8607974526	10826.2012347174	11704.2669827936	13347.5117377116
1078	MTSS1	171.431596891118	0	5.57911781891852	168.696894070043	151.088980052101	162.227935705667	86.9753523852051	73.4270199673377	33.0979777084823
1079	KIAA0232	678.179084556685	1656.37020445849	1587.81693126421	829.832698575759	1068.69744528999	1229.91411721041	932.197366590147	1178.50367047577	701.075346006944
1080	OSR1	1002.71311389144	717.855125774463	748.717611298866	82.8857572020441	529.997992852919	404.62665359146	288.802772663694	401.095096571582	455.347935746999
1081	MAMLD1	1312.15253721063	1083.41195763323	1346.79904148693	946.847885213939	174.029191683048	1039.39061132352	1048.16450310375	1264.78041893739	1277.78253335171
1082	ZNF346	475.480089490458	397.756138291919	372.685070303757	972.201175652212	877.265334438637	751.718981147771	745.980906996183	1446.51229335655	1115.30155187371
1083	ARL13B	866.861659751311	1229.25587500693	640.482725611846	764.499219369442	795.788031059756	456.501865590365	1732.81663598216	1268.45176993576	761.253487295094
1084	TIGD7	311.595795607126	231.077375579115	291.229950147547	190.149678287042	279.237748473254	166.000678396496	370.202781947283	156.032417430593	241.715534174068
1085	PDPK1	1704.61229361545	1162.01614686711	1736.22146524744	1542.65021051334	2201.46927479056	1600.5860865844	2139.81668240011	1395.11337937942	1935.73021143548
1086	NDUFB10	8698.80580954425	6643.47454789955	7390.09946293948	8935.08462638036	7126.49539942081	5518.5793710108	6913.42544600349	6738.76475750242	6446.0819009823
1087	CRADD	674.944526124777	767.1011238487	714.127080821571	1118.47015894994	930.265133723929	964.878943179635	597.676780493205	692.049663192158	767.271301423909
1088	DEF8	4675.01512025085	5954.97761328473	5285.65622164341	5252.03162694364	5430.50182229147	4187.74438682071	6157.40892142439	4069.69258168969	4021.90577609134
1089	SNUPN	2420.52789321106	1896.91796428265	3029.46097567276	3308.60440219454	3147.55524412204	3329.445424657	2192.2249075553	2180.78249302993	2387.06627109661
1090	MDK	3150.45991267827	2982.22399876489	3451.242282783	4008.74526891298	4058.83537511691	2781.45454881402	2223.44682892435	2110.10898631137	2870.49733944474
1091	AMBRA1	860.392542887496	703.649549406894	949.565852779933	604.578464297263	1100.33911650509	506.490706243856	757.131593199414	428.630229059334	470.392471069037
1092	CMAS	2948.83910375602	1984.04549933707	2171.39265512309	2341.27885931892	1811.48567706445	3145.52421847907	2359.48520060377	1992.62575436363	2465.2978547712
1093	HCFC2	449.603622035195	1017.11926791791	668.378314706439	1282.29142024339	704.027184535967	694.184655112621	566.454859124157	1025.22476629395	905.681026386653
1094	PRKAB1	1059.85697952181	1768.12073855003	1756.30628939555	1586.53090550266	1415.17374509533	1685.47279712806	1572.24675465563	1493.32201858573	1764.22250876426
1095	XYLT1	1258.24323001216	1563.56043885704	1178.30968335559	3326.15668019026	2684.00476082083	4303.75622456371	2319.34273027214	2974.71214642677	2985.8387769137
1096	QPRT	1535.33706901227	1660.15835815651	2077.66347576526	351.04555991454	790.250738597113	430.092666754559	669.041172193886	698.4745274393	476.410285197852
1097	RERE	1379.00007813673	1192.32137645125	1067.84315054101	1195.50515682007	2172.20072891659	1033.73149728727	1159.67136513607	1331.78257465759	1132.35202523868
1098	LHPP	911.067291654052	717.855125774463	874.805674006424	1048.26104696703	425.58047784309	687.58235540367	580.950751188357	481.864818535654	686.030810684907
1099	TAX1BP1	13479.4831719041	14498.2112407404	9982.15760160902	7008.23455307166	8725.9818793441	9590.3119200885	11876.5958750618	10413.7871068677	10104.9128913018
1100	MTPN	14297.8264551768	13688.493387789	13201.308583125	14634.699342215	12271.431138996	12135.9700507257	15880.8072906422	12153.089642344	12019.5807532864
1101	DPYSL2	11148.4447286425	3040.94038108417	3311.76433731003	2154.05456069783	2720.39268271819	2689.96553856141	2085.17832000428	2758.10243752312	1858.50159678236
1102	TGFB2	14.0164198716008	297.370065294434	21.2006477118904	0	0	35.8410555628799	0	197.33511616222	42.1246989017048
1103	STEAP1B	147.711501723793	245.282951946683	291.229950147547	658.210424839762	215.163364262677	308.421714975309	574.260339466418	344.189156096896	514.52310801368
1104	FOXO1	256.608302264692	253.806297767224	303.504009349168	0	89.3877211826564	161.28475003296	153.879469604594	263.419434132824	30.0890706440749
1105	FBXL5	1477.11501723793	1362.78829286207	1231.86921441721	1422.7096442092	2082.81300773393	1635.48395647457	2040.57557519135	1843.01820118018	1417.19522733593
1106	ARHGEF17	477.636461778397	1136.44610940548	540.058604871313	263.284169935905	301.386918323824	1250.66420200997	215.208243722367	842.5750541252	811.401938368552
1107	GABRE	436.665388307564	419.538022055524	631.556137101577	174.547653401952	154.253147173611	323.512685738627	378.008262289545	464.425901293411	577.710156366237
1108	GUCD1	3007.06115553036	2469.87621110791	2974.78562104736	3436.34598094122	3543.07613431078	3655.78766741375	3161.21953861611	4050.41798894827	3191.44742631487
1109	KATNBL1	1432.90938533519	1732.13327841886	1163.8039770264	1732.79988880038	1635.08336004027	1917.49647261408	1497.53715709398	1339.12527665432	1601.74152728625
1110	EMC7	9520.38365124885	10778.2443092865	8771.4890349037	9617.67321510307	10366.602531847	9896.84726371839	14256.1523108314	11246.2659457474	10917.3177986918
1111	SMG9	1664.71940628859	1245.35552822351	1677.08281636691	1201.35591615198	2024.275915986	1782.62092141692	1856.58925283803	1709.01388973979	1901.62926470553
1112	UBE2D2	6661.03399744229	6003.27657293446	5678.42611609527	6715.69658647621	6172.49901228556	7379.48470326243	7941.51871394142	7431.73225844417	7353.7688654119
1113	SLC30A9	3549.38878594691	5972.97134335031	3147.73827343383	3471.45053693267	3354.80819058094	4364.12010761698	4242.83610032956	3299.62670978224	3475.28765939065
1114	DIAPH1	3409.2245872309	2685.80097189496	3723.50323234622	4723.5130339612	3441.82278642246	2813.52286168607	3099.89076449834	3712.65369709851	3859.42479461334
1115	IER5	3001.67022481051	3195.30764427841	3163.3598033268	2869.79745230136	3807.28408895686	3163.44474626051	2775.4057959843	3087.60618962655	3085.13271003914
1116	COPS2	5372.60155539899	3905.58646265684	4348.3644280651	3672.32660732821	2381.03575893625	5511.03388562914	5625.52118953026	4531.36496973433	5156.26373937296
1117	ANKHD1	3158.00721568606	2111.89568664519	2374.47254373172	3146.73339401172	665.26613729747	2341.93002533239	1787.454998378	1564.91336305389	1355.01114800484
1118	RPP38	1466.33315579824	1204.63287596981	1364.65221850747	1739.62577468761	1387.48728278212	1308.19852804512	1460.73989262332	1117.00854125313	1471.35555449526
1119	NMT2	2364.46221372466	2328.76748585673	2339.88201325443	846.409850016168	1245.09976231417	2256.10012911602	3589.4058888202	1756.74145271856	2081.16071954851
1120	ZSCAN1	21.5637228793859	7.57630739603655	2.23164712756741	0	34.0147965562321	10.375042399781	14.4958920642009	0	16.0475043435066
1121	TMEM45A	1058.77879337785	1178.11580008368	1288.77621617018	1020.95750341812	683.460098246152	601.7524591873	656.775417370331	1044.49935903538	915.710716601345
1122	ZNF678	21.5637228793859	128.797225732621	32.3588833497274	105.313667974362	89.3877211826564	84.8867105436629	285.457566802725	48.6454007283613	140.415663005683
1123	RYK	2818.37858033573	2267.20998826394	2213.79395054687	2678.672647459	2049.58925295808	2274.96384257017	1826.48240008931	2513.03975838213	1850.4778446106
1124	TOPBP1	1080.34251625723	2196.18210642609	1103.54950458208	1298.8685716838	695.325724951814	729.082525002794	1320.2412464626	1161.06475323353	1800.32939353715
1125	SNRK	679.257270700654	924.309502316459	1202.85780175883	1281.31629368807	0	1244.06190230102	2094.09886896686	636.061560467063	470.392471069037
1126	LDOC1	2362.30584143672	2038.02668953383	2269.58512873606	1748.40191368547	1631.12815113839	1761.87083661736	1207.61931580996	2066.05277433097	2147.35667496548
1127	EXT1	13109.6653245226	12407.1503994344	14591.6247435995	10331.465853596	12188.3717520564	13297.9747995012	10889.7601460758	11715.2810357887	12482.9524412052
1128	ARL6IP4	5822.20517743418	5022.14476514773	5673.96282184014	5934.62021566636	5163.92074230426	3757.65172006615	5547.46638610764	4837.00494034837	5216.44188066111
1129	MAPK12	1735.87969179056	1985.93957618608	2723.72531919602	1967.80538863206	2221.24531929999	1698.67739654597	1462.97002986396	1459.36202185084	1865.52237993264
1130	SHMT2	9752.19367220225	10364.388517778	11238.5749344295	11114.4924775165	9755.12723561522	9792.15365404787	8928.3544429274	10233.8909079477	9607.4402566531
1131	POFUT2	1348.81086610559	1516.20851763181	1488.50863408746	1525.09793251761	1468.964586161	1014.86778383313	916.586405905623	1552.0636345596	1510.47134633256
1132	PDZD7	58.2220517743418	54.928228621265	129.43553339891	0	136.059186224928	2.8295570181221	10.0356175829083	18.3567549918344	0
1133	MAPT	18.329164447478	40.7226522536964	37.938001168646	19.5025311063633	0	72.6252967984672	14.4958920642009	36.7135099836689	65.1929863954955
1134	YAF2	388.147011828945	399.650215140928	210.89065355512	429.055684339993	405.013391553275	380.103826101069	293.263047144987	361.628073339138	333.988684149231
1135	ISPD	88.411263805482	79.5512276583838	217.585594937822	158.945628516861	285.566082716274	121.67095177925	187.331528214288	85.3589107120301	102.302840189855
1136	DIAPH3	2425.91882393091	2396.00721399656	2046.42041597931	2451.46816006987	2033.76841735053	3119.11501964326	2292.58108338438	2021.07872460097	1944.75693262871
1137	HERPUD1	8799.0771209334	9246.88317686261	9618.39911981553	8722.507037321	7041.85392892042	9454.49318321864	8689.72975817825	11841.9426452324	11434.8498137699
1138	MSL3	1566.60446718738	1170.53949268765	1075.65391548749	1219.88332070303	1035.47369051414	1356.30099735319	1419.48235367136	838.903703126834	1276.77956433024
1139	CLNS1A	5166.66800190085	6012.74695717951	3453.47392991057	6127.69527361936	4538.20669402566	5551.59086955556	4567.32106884359	4797.53791711593	6110.08727879013
1140	TRIB3	6725.72516608045	9788.58915567922	10023.443073469	2911.72789418004	6287.2000704403	5691.18234911625	5395.81705374369	5847.54430264886	7495.18749743905
1141	C16orf74	340.706821494296	270.852989408307	446.329425513482	267.184676157178	590.117168161608	178.262092141692	226.358929925598	95.4551259575391	167.49582658535
1142	TRAPPC8	1814.58728030032	1227.36179815792	1388.08451334693	1568.00350095161	1352.68144444551	1922.21240097761	3312.86887098006	1398.78473037778	1595.72371315744
1143	CMC1	5683.11916486214	5493.769900551	4218.92889466619	2262.29360833815	3408.59903164661	4367.89285030781	5672.35407158383	3744.77801833422	5055.96683722604
1144	CCDC43	1646.39024184111	1519.04963290533	1343.45157079558	1330.07262145398	2113.66363716866	1430.81266549707	1917.91802695581	1513.51444907675	1629.82465988739
1145	ZKSCAN7	238.279137817214	30.3052295841462	47.9804132426993	0	119.447308837001	98.0913099615661	114.852067893284	81.6875597136632	145.430508113028
1146	UQCRC1	42312.3370339309	41091.9972392532	42014.1046471478	40160.5871807787	43591.9393912624	38951.6819114688	38817.7688106892	39404.6102654718	41755.6063018041
1147	IFRD1	1192.47387523004	1831.57231299184	1236.33250867234	1845.91456921729	1612.9341901897	2088.21307937411	1894.50158592902	1923.78792314425	1866.52534895411
1148	PDCD7	1987.09706333541	1690.46358774065	2249.50030458795	1510.47103418784	1881.09735373767	1116.73183648552	2196.68518203659	1675.97173075448	2113.25572823552
1149	ISL2	484.105578642212	588.110861617337	772.149906138324	662.110931061035	689.788432489172	224.478190104353	263.156194396262	435.055093306476	361.068847728898
1150	LINC00339	213.48085650592	193.195838598932	174.068475950258	98.4877820871348	140.805436907193	214.103147704572	88.0904210055283	86.2767484616218	223.662091787623
1151	MOCS2	3927.83212248013	3679.24427920025	3759.2095863873	4036.04881246189	3143.60003522015	3448.28681941813	3707.60316257445	3336.34021976591	4683.86533026099
1152	ITGA2	850.688867591772	647.774282361125	885.963909644261	2912.70302073536	3784.34387732592	2227.8045589348	1597.89333292306	1271.20528318453	877.597893785517
1153	COPS8	3251.80941021139	4613.97120418626	4530.24366896184	8632.79539423173	4936.10070955554	4654.62129481085	4094.53197382658	4625.90225794228	6561.42333845126
1154	DHRS7	3446.96110226983	2680.11874134793	3385.40869251976	3174.03693756063	3680.71740409646	4490.50698775977	2675.04962015522	2524.05381137723	3201.47711652956
1155	MSX2	115.365917404714	186.5665696274	210.89065355512	357.871445801767	83.850428720014	201.841733959376	239.739753369476	102.797827954273	77.2286146531255
1156	SAP30BP	3178.49275242147	2122.31310931474	2596.52143292468	2509.00062683364	3873.73159850857	2618.28342743565	2399.6276709354	2400.14571518235	2819.34591934981
1157	VPS11	1591.40274849868	2027.60926686428	1601.20681402962	1479.26698441766	2722.76580805932	2411.72576511274	1242.18644303998	1317.09717066412	1482.38821373142
1158	LINC01465	4.31274457587717	42.6167291027056	58.0228253167526	35.104555991454	133.686060883796	114.125466397591	200.712351658166	66.084317970604	27.0801635796674
1159	WDR92	770.903092938044	926.203579165468	906.048733792368	921.494594775667	1104.29432540698	936.583372998414	925.506954868208	919.673425090905	679.010027534623
1160	DDR1	655.53717553333	488.671827044357	165.141887439988	544.120617867537	138.432311566061	390.47886850085	277.652086460463	424.041040311375	349.033219471268
1161	GRINA	964.976598852517	1243.4614513745	1321.13509951991	1005.35547853303	1325.78602391267	1297.82348564534	757.131593199414	1126.18691874904	1190.5242284839
1162	MXRA5	1604.34098222631	2034.23853583581	2656.775905369	1287.16705301998	1929.3509023407	1503.43796229554	1534.33442156464	1222.55988245617	1653.89591640265
1163	SLC2A13	341.785007638266	142.055763675685	143.941239728098	98.4877820871348	203.297737557015	449.899565881414	267.616468877554	247.816192389765	170.504733649758
1164	ARIH2	3073.90869645645	3754.06031473611	5701.85841093473	5331.01687792441	4982.77217459781	4234.90367045607	5413.65815166886	5674.07296797602	5633.67699359228
1165	WRNIP1	1381.15645042466	1952.79323132842	1953.80706018527	1489.01824997084	2183.27531384187	2529.62397420116	1389.37550092264	1930.21278739139	2243.64170102652
1166	MRS2	947.725620549008	912.945041222404	995.314618895064	950.748391435212	1419.9199957776	1537.39264651301	1149.63574755316	1066.52746502558	959.841353545988
1167	DNAJC19	2172.54508009812	2270.99814196196	2161.35024304904	2275.9453801126	2081.23092417318	2722.97703710617	2476.5674057377	2118.36952605769	2202.51997114628
1168	DTD2	300.813934167433	126.903148883612	241.01788977728	169.672020625361	122.611475958511	192.409877232303	188.446596834611	164.292957176918	49.1454820519889
1169	PARP2	1519.16427685273	1820.20785189778	1593.39604908313	1423.68477076452	2737.7956018865	2231.57730162563	2272.50984821856	1749.39875072182	2600.69867266954
1170	SMIM11A	549.874933424339	643.039090238602	556.795958328069	962.44991009903	562.430705848396	398.024353882508	502.895947765737	428.630229059334	506.499355841927
1171	POU2F2	217.793601081797	286.952642624884	304.619832912951	972.201175652212	899.414504289207	372.55834071941	748.211044236829	961.893961572124	781.312867724477
1172	CLHC1	169.275224603179	143.00280210019	61.3702960081038	297.413599372041	150.297938271723	267.864731048892	354.591821262759	142.264851186717	152.451291263313
1173	DUSP19	135.851454140131	108.909418818025	120.50894488864	7.80101244254533	0	17.92052778144	264.271263016585	28.4529702373434	25.074225536729
1174	ZNF417	189.760761338596	211.189568664519	272.260949563224	514.866821207992	318.789837492129	319.739943047797	349.016478161144	209.267006906913	283.840233075773
1175	CIDEB	60.3784240622804	26.5170758861279	18.969000584323	98.4877820871348	0	6.60229970895156	0	122.072420695699	10.0296902146916
1176	NCK1	901.363616358329	1293.65448787324	1251.95403856532	868.837760788486	503.102572320084	1145.97059233945	1054.85491482569	726.927497676644	707.093160135759
1177	FMOD	442.05631902741	911.998002797899	1166.03562415397	64.358352650999	812.399908447683	1002.60637008793	366.857576086314	540.606434509524	981.90667201831
1178	RNF2	467.932786482673	1429.08098257739	630.440313537793	687.464221499307	485.699653151779	1442.13089356956	1369.30426575682	915.084236342946	651.929863954955
1179	TRMT1L	861.470729031465	765.207046999691	868.110732623722	591.901819078127	459.595274399322	997.890441724393	718.104191488104	787.504789149697	755.235673166279
1180	IFI6	800.014118825215	623.151283324006	1288.77621617018	723.543904046079	854.32512280769	793.219150746895	676.846652536148	971.990176817633	863.556327484948
1181	AHDC1	325.612215478726	476.360327525798	302.388185785384	339.344041250722	379.700054581196	217.875890395402	412.575389519563	331.339427602612	265.786790689328
1182	ZFAS1	2812.98764961588	2187.65876060555	2163.5818901766	2109.19873915319	1723.68003944255	1926.92832934115	2408.54821989799	2059.62791008382	1939.74208752136
1183	LPP	1840.46374775558	1952.79323132842	2291.90160001173	2175.50734491483	2138.97697414073	2269.30472853392	5537.43076852473	1818.2365819412	1743.1601593134
1184	DOHH	2691.15261534735	2274.78629565997	1855.6145865723	2177.45759802547	2532.12473898835	2007.09911152127	2287.00574028277	2575.45272535437	2440.22362923447
1185	DAXX	2636.16512200492	3532.45332340204	4232.31877743159	3485.10230870713	3499.56883639002	5206.38491334466	3678.61137844605	3113.30564661512	3573.57862349462
1186	STK17B	465.776414194734	460.26067430922	411.738895036187	783.026623920488	646.28113456841	1169.55023415713	651.200074268715	693.885338691342	398.178701523257
1187	PHC3	508.903859953506	818.241198771947	853.605026294534	47.7812012105901	532.371118194051	1087.49308063159	602.137054974497	770.983709657046	798.363341089453
1188	AUTS2	169.275224603179	41.669690678201	129.43553339891	182.348665844497	100.462306107941	130.159622833617	10.0356175829083	126.661609443658	67.1989244384338
1189	TRIM74	905.676360934206	936.621001835018	845.794261348048	863.962128011895	686.624265367662	791.33277940148	487.284987081213	554.3740007534	785.324743810354
1190	PIAS1	2687.91805691545	3353.46306117068	2399.02066213496	2270.09462078069	3137.27170097713	2760.70446401446	2990.61403970667	2573.61704985519	2476.33051400736
1191	RALBP1	6266.41786874953	5144.31272190882	5282.30875095206	5342.71839658823	5633.00851806811	4809.30374513486	5735.91298294225	4656.1909036788	5200.3943763176
1192	TERC	49.5965626225875	74.8160355358609	43.5171189875645	39.0050622127266	28.4775040935897	11.3182280724884	28.9917841284017	36.7135099836689	39.1157918372973
1193	MIS18A	1481.42776181381	1146.86353207503	1161.57232989884	1728.89938257911	1948.33590506976	1394.97160993419	2237.94272098855	1362.98905814371	1741.15422127047
1194	PYCR3	769.824906794075	2674.4365108009	2392.32572075226	3383.68914695404	2967.19771819597	2324.95268322366	2498.86877814416	3167.45807384103	3513.40048220647
1195	CHERP	697.586435148132	913.892079646909	856.952496985885	816.180926801305	696.907808512569	928.094701944048	741.52063251489	890.30261710397	896.654305193431
1196	TSTA3	5583.92603961697	5150.94199088035	3606.34175814893	5986.30192309822	6237.36443827651	3866.11807242749	3834.72098529129	4487.30875775393	5353.84863660239
1197	ZNF300	145.555129435855	148.685032647217	189.69000584323	298.388725927359	561.639664068018	193.35306290501	363.512370225345	146.854039934675	608.802196031781
1198	TNIP1	1692.75224603179	2327.82044743223	1913.63741188905	3475.35104315394	3674.38906985344	2971.97805470091	3572.67985951535	3273.92725279367	3353.92840779288
1199	G3BP1	7733.82921069174	7231.58540951688	8228.08295934104	10497.2373680001	13409.7402609592	9160.21925333394	6332.47469481513	9355.52018158842	10270.4027798442
1200	SUMF2	2416.21514863518	2408.31871351512	2288.55412932038	3445.12211993908	2822.43707238689	3148.35377549719	3689.76206464928	2760.8559507719	3985.79889131845
1201	ZNF628	52.8311210544953	27.4641143106325	99.3082971767497	54.6070870978173	124.193559519266	100.920866979688	110.391793411991	145.936202185084	60.1781412881497
1202	LINC00271	51.7529349105261	33.1463448576599	0	35.104555991454	22.1491698505697	10.375042399781	7.805480342262	4.58918874795861	0
1203	MMP2	43933.9289944607	62866.3046954623	65243.319597997	31983.1758878805	51133.7317253814	70759.675537852	29051.9978338992	49567.8276667009	49962.9018044863
1204	STRADB	1580.62088705898	2013.40369049671	1827.71899747771	1594.3319179452	1995.00737011203	2062.74706621101	2143.16188826108	1740.2203732259	2823.35779543569
1205	PDZK1	133.695081852192	89.968650327934	42.4012954237808	13.6517717744543	0	0	44.6027448129257	54.1524272259116	12.0356282576299
1206	YTHDC1	789.232257385522	1089.09418818025	1112.47609309235	1257.91325636043	1135.93599662208	1407.23302367939	1559.98099983208	1014.21071329885	1002.96902146916
1207	A4GALT	629.660708078067	625.045360173015	766.570788319405	407.602900122994	719.056978363139	348.035513229018	528.54252603317	566.305891498092	534.582488443063
1208	DUSP2	83.0203330856355	168.572839561813	265.566008180522	184.298918955133	230.19315808985	292.387558539283	307.758939209187	408.437798568316	511.514200949273
1209	ATF4	16843.4239410883	16540.9731223968	16557.7058629864	13912.1305647243	13469.8594362679	10848.5216074801	14533.8043972918	13077.3522561829	13326.4493882608
1210	SLCO3A1	20.4855367354166	171.413954835327	299.040715094033	396.876508014494	300.595876543446	260.319245667233	108.161656171345	216.609708903646	62.184079331088
1211	GOLGA6L17P	50.6747487665568	57.7693438947787	47.9804132426993	72.1593650935443	3.95520890188745	63.1934400713935	0	28.4529702373434	32.0950086870132
1212	LANCL2	1363.90547212116	1466.01548113307	1790.89681987285	1836.16330366411	2778.92977446612	1229.91411721041	1421.71249091201	1770.50901896243	1503.45056318227
1213	FIGNL1	487.34013707412	638.303898116079	522.205427850774	602.628211186627	667.639262638602	915.833288198852	1333.62206990648	486.454007283612	1093.23623340139
1214	SEC61G	13273.549618406	14580.6035836723	12449.2435011348	7337.8273287692	12318.8936458187	12168.0383635977	14771.3140134207	10187.9990204681	10810.0001133946
1215	CBFA2T2	642.598941805698	647.774282361125	756.528376245352	415.403912565539	692.952599610682	600.809273514592	236.394547508506	827.889650131733	461.365749875815
1216	NUCKS1	7742.45469984349	7280.83140759112	6694.94138270223	9703.48435197107	6472.30384704863	7915.21416536022	11033.6039980975	8029.24463342838	9172.15170133549
1217	MEIS1	1702.45592132751	2393.16609872304	1403.7060432399	1046.31079385639	659.728844834827	1429.86947982437	1322.47138370325	1414.38797212084	1566.63761153483
1218	MAP2K4	793.545001961399	1413.92836778532	764.339141191838	499.264796322901	1307.59206296399	1098.81130870408	1503.1125001956	1279.46582293086	1443.27242189412
1219	EIF3H	5941.88383941477	7186.12756514066	6810.98703333573	4836.6277143781	5182.90574503332	8239.67003677155	6991.48024942611	6376.21884641369	6867.32888999935
1220	UTP23	2048.55367354166	1965.10473084698	1422.67504382422	2007.7855774001	1380.36790675872	2756.93172132363	3376.42778233848	1842.10036343059	1971.83709620837
1221	TNFRSF6B	324.534029334757	182.778415929382	43.5171189875645	379.324230018767	244.431910136645	75.4548538165893	199.597283037843	116.565394198149	35.1039157514207
1222	MSANTD4	905.676360934206	940.409155533036	900.46961597345	588.001312856854	635.206549643125	708.332440203232	661.235691851624	646.157775712572	453.341997704061
1223	TNPO2	833.437889288263	672.397281398244	978.577265438309	1372.97818988798	1149.38370688849	1382.710196189	951.153533135641	756.298305663579	1011.99574266238
1224	NDUFA3	3283.0768083865	3322.21079316203	3698.95511394298	3084.32529447136	2959.28730039219	2121.22457791887	3434.41135059528	2529.56083787479	2583.64819930456
1225	CCNI	12084.3103016078	10977.1223784325	11200.6369332608	9844.87770249221	10493.1692167074	9776.11949761185	14669.8427689713	11989.7145229167	12690.5670286493
1226	TOMM7	3086.84693018409	2835.43304296668	4500.11643273968	5276.4097908266	5257.2636723888	3926.48195548077	4599.65805883296	4602.03847645289	5559.45728600356
1227	BCORP1	21.5637228793859	30.3052295841462	20.0848241481067	167.721767514725	13.4477102664173	4.71592836353683	26.7616468877554	27.5351324877516	8.0237521717533
1228	EFR3A	1798.41448814078	2089.16676445708	1766.3487014696	1945.37747785974	2150.05155906602	2026.90601064813	2527.86056227256	1745.72739972345	1589.70589902862
1229	ENOPH1	1138.56456803157	1591.02455316768	1451.6864564826	1986.3327931831	1406.47228551118	2007.09911152127	1798.60568458123	2110.10898631137	2150.36558202988
1230	E2F5	81.9421469416663	135.426494704153	184.110888024311	446.60796233572	167.700857440028	263.148802685355	315.564419551449	277.1870003767	162.480981478004
1231	ABCB8	3288.46773910634	2626.13755115117	3204.6452751868	2906.85226140345	2482.28910682457	2834.27294648563	3026.29623555701	3264.74887529775	3634.75973380424
1232	C2orf42	415.101665428178	339.039755972636	918.322792993989	797.65352225026	315.625670370619	484.797435771586	657.890485990654	569.977242496459	1019.01652581267
1233	TRAK2	2191.95243068957	2474.61140323044	2698.061377229	1421.73451765389	1578.91939363347	2667.32908241643	2507.78932710675	1676.88956850408	1819.38580494506
1234	ZNF788	97.0367529572363	47.3519212252284	76.9918259010756	140.418223965816	255.50649506193	20.7500847995621	306.643870588864	8.2605397463255	31.092039665544
1235	SLC9A3	422.648968435963	464.995866431743	766.570788319405	416.379039120857	326.700255295904	498.945220862197	541.923349477047	515.824815270548	683.021903620499
1236	NOC3L	2350.44579385306	1723.60993259831	1725.06322960961	1619.68520838347	1037.05577407489	1683.58642578265	3138.91816620965	1962.3371086271	1845.46299950326
1237	MRPL57	6351.5945741231	5959.71280540725	5638.25646779906	6232.0338150384	5154.42824093973	6238.23003928652	6807.49392707279	6526.74423734673	6321.71374232013
1238	EIF4B	8200.68381103044	2106.21345609816	8723.508621661	6301.26780046599	2328.03595965096	4866.83807117001	2023.8495458865	6853.49447620139	7894.36916798377
1239	MIR155HG	70.082099358004	52.0871133477513	82.5709437199941	211.602462504042	72.7758437947292	137.705108215275	212.97810648172	74.3448577169295	66.1959554169647
1240	PPP1CB	4958.57807611478	700.808434133381	338.094539826462	3790.31692052171	3285.19651390772	5627.04572337215	1517.6083922598	1334.53608790636	3842.37432124836
1241	ADAT3	256.608302264692	368.397947132277	410.623071472403	1002.43009886707	458.013190838567	119.784580433835	400.309634696008	750.791279166028	243.721472217006
1242	ABCD1	222.106345657674	404.385407263451	403.928130089701	230.129867055087	668.43030441898	401.797096573338	195.13700855655	393.752394574849	294.872892311934
1243	SLC25A38	2721.3418273785	2056.96745802392	1778.62276067123	2568.48334670805	2320.12554184718	2656.01085434394	2230.13724064629	2603.90569559171	2726.06980035318
1244	CRYBB2P1	2015.12990307861	1482.11513434965	1564.38463642475	1760.10343234929	944.503885770724	1068.62936717745	1447.35906917944	1084.88422001742	1854.48972069648
1245	DGCR14	1810.27453572444	1769.06777697453	1405.93769036747	747.922067929033	1499.81521559572	1084.66352361347	1192.00835512544	1385.9350018835	1906.64410981288
1246	CSRNP1	243.67006853706	473.519212252284	446.329425513482	224.279107723178	696.907808512569	703.616511839695	481.709643979598	506.64643777463	574.70124930183
1247	TRIM59	3411.38095951884	2584.46786047297	2555.23596106468	3532.88350991772	4317.50603730034	4655.56448048356	4613.03888227684	2883.84620921719	3647.79833108334
1248	GNAS-AS1	24.7982813112937	17.9937300655868	50.2120603702667	96.5375289764985	10.2835431449074	27.3523845085136	40.1424703316331	42.2205364812192	40.1187608587665
1249	CRLS1	2679.29256776369	3503.0951322424	2596.52143292468	2333.47784687637	2587.49766361477	2357.02099609571	2157.65778032528	3244.55644480674	4174.35706735465
1250	ZNF394	1171.98833849462	265.170758861279	644.946019866981	663.086057616353	862.235540611465	255.603317303696	829.611053520418	211.102682406096	730.16144762955
1251	UBAP2L	4567.19650585392	3620.52789688097	5210.8960428699	3870.2772980578	5250.93533814578	5093.20263261978	4095.6470424469	4836.08710259878	4664.80891885307
1252	PARD6A	0	156.261340043254	36.8221776048622	9.75126555318166	147.133771150213	149.023336287764	157.224675465563	25.6994569885682	24.0712565152599
1253	ZNF821	217.793601081797	315.363795360021	135.014651217828	178.448159623224	106.790640350961	169.773421087326	205.172626139458	128.497284942841	146.433477134498
1254	SNORA26	0	17.9937300655868	18.969000584323	0	26.1043787524572	6.60229970895156	5.57534310161571	9.17837749591722	23.0682874937907
1255	STRAP	10864.8817727786	6859.39930868659	10168.5001367609	11000.4026705442	9700.54535276917	13979.8980408686	13990.7659791945	9196.73425090905	12115.8657793475
1256	AEBP2	337.472263062389	831.499736715011	675.073256089141	196.000437618951	279.237748473254	1134.65236426696	260.926057155615	292.790242119759	298.88476839781
1257	PRDX1	37888.5392852249	34611.4133003685	38780.4479593026	39814.4172536407	40920.5912989276	35873.123875752	40337.6073401897	40118.6880346542	42336.3253652348
1258	DDX58	1350.96723839352	1005.75480682385	612.587136517254	964.400163209666	1625.59085867574	1918.43965828678	826.265847659449	1184.92853472291	953.823539417173
1259	CMTM7	1500.83511240526	2107.16049452266	2136.80212464579	2733.27973455682	2511.55765269853	1429.86947982437	2161.00298618625	1298.74041567229	2540.52053138139
1260	FBXL2	447.447249747256	750.054432207618	447.445249077266	724.519030601398	386.028388824215	692.298283767207	250.890439572707	476.357792038104	595.763598752682
1261	TSPYL5	1178.45745535844	1662.99947343002	1417.0959260053	1867.36735343429	912.862214555624	1855.24621821539	2658.32359085037	1639.25822077081	1192.53016652683
1262	EEF1AKMT3	385.990639541007	65.3456512908152	297.924891530249	21.4527842169997	60.1191753086893	161.28475003296	166.145224428148	241.391328142623	117.347375511892
1263	SYTL4	113.209545116776	194.142877023437	33.4747069135111	268.159802712496	161.372523197008	157.51200734213	430.416487444733	321.243212357103	346.024312406861
1264	CTSK	18625.6656370695	21327.3053198429	23305.0909531865	17641.9896388163	20115.4014332192	15049.4705937187	12644.8781544644	13247.1522398573	14665.4130319221
1265	MCL1	4628.65311606017	4602.6067430922	4587.15067071481	5138.91694652674	5955.75356446213	7020.13096196093	5647.82256193672	6554.27936983448	5713.91451530982
1266	ADAMTSL4	671.709967692869	350.40421706669	496.541485883749	184.298918955133	263.416912865704	115.068652070299	185.101390973642	128.497284942841	262.77788362492
1267	EHD2	17274.698398676	17407.5132808185	20573.5548690439	13344.6069095291	24325.3257883882	19639.0120771128	11062.5957822259	17343.4621162852	15546.019832772
1268	PDRG1	3680.92749551117	2237.8517971043	3103.10533088248	4250.57665463189	3338.98735497339	3367.1728515653	3851.44701459614	2842.54351048556	3527.44204850704
1269	RNGTT	605.940612910743	696.073242010858	678.420726780492	1206.23154892857	876.47429265826	687.58235540367	1117.29875756379	640.650749215022	699.069407964006
1270	HOTAIR	280.328397432016	378.815369801827	68.065237390806	95.5624024211803	28.4775040935897	164.114307051082	308.874007829511	179.896198919977	156.463167349189
1271	ATG101	7373.71503860599	5657.60754799029	6693.82555913844	8558.68577602755	6836.18306602227	5838.3193140586	6869.93776981088	7407.86847695479	7044.85440679939
1272	CLIC4	9181.8332020425	10210.9682930083	9917.43983490957	12474.7940221853	11474.0610243755	14721.2419796166	11255.5026535418	10686.3849184964	10500.0826857607
1273	SLC16A4	295.423003447586	379.762408226332	171.836828822691	12.6766452191362	90.1787629630339	303.705786611772	291.03290990434	274.433487127925	177.525516800042
1274	SLC9A3R2	1927.7968254171	2431.04763570323	2128.99135969931	1855.66583477047	1588.411894998	1411.00576637022	1447.35906917944	1583.27011804572	1586.69699196421
1275	ZNF573	272.781094424231	483.936634921834	446.329425513482	358.846572357085	100.462306107941	395.194796864386	36.7972644706637	469.932927790962	699.069407964006
1276	CLDN4	336.394076918419	197.931030721455	743.138493479947	2589.93613092505	2779.7208162465	2192.90668904463	1207.61931580996	993.100445058243	777.300991638601
1277	PHF3	2643.71242501271	3826.03523499846	3120.95850790302	1609.93394283029	2324.87179252945	1934.47381472281	3118.84693104383	2039.43547959281	2698.98963677351
1278	CEP70	1343.41993538574	748.160355358609	609.239665825903	1344.69951978375	1492.69583957232	598.922902169177	1592.31798982145	1213.38150496026	887.627584000208
1279	ICA1L	40.9710734708331	169.519877986318	209.774829991336	52.656833987181	79.1041780377491	116.011837743006	239.739753369476	75.2626954665212	223.662091787623
1280	SNHG16	5313.30131748067	3621.47493530547	5380.50122456502	5204.25042573305	4745.45964048457	6656.06129229588	7225.64465969396	7182.08039055522	6737.94588622983
1281	NCAPH2	5038.3638507685	5192.61168155855	5185.23210090287	8559.66090258286	7715.82152580204	10628.7593457393	5511.78419025729	8013.64139168532	5857.33908537991
1282	TOMM34	5649.69539439909	7903.98269091513	6627.99196887521	12004.7830225219	12938.2793598542	10874.9308063159	8592.71878821014	10088.8725435122	10616.4270922511
1283	PRDM8	91.6458222373899	190.354723325418	175.184299514042	120.915692859453	101.253347888319	287.671630175747	122.657548235546	122.072420695699	148.439415177436
1284	PANK1	172.509783035087	241.494798248665	214.238124246471	239.881132608269	248.387119038532	43.3865409445388	79.1698720429431	83.5232352128467	240.712565152599
1285	MITF	853.92342602368	1099.5116108498	804.508789488051	518.767327429264	766.519485185789	715.877925584891	577.605545327388	628.718858470329	590.748753645336
1286	ENTPD5	493.809253937936	607.051630107428	411.738895036187	723.543904046079	619.385714035575	1445.90363626039	257.580851294646	810.45073288949	909.69290247253
1287	CCK	154.180618587609	60.6104591682924	70.2968845183734	153.094869184952	60.9102170890668	17.92052778144	60.2137054974497	72.509182217746	106.314716275731
1288	PLCD1	1666.87577857653	1013.33111421989	1137.02421149559	861.036748345941	943.712843990346	672.491384640352	1255.56726648386	872.863699861727	1063.14716275731
1289	AASS	127.225964988377	205.507338117491	252.176125415117	287.662333818859	366.252344314778	319.739943047797	151.649332363947	125.743771694066	136.403786919806
1290	APOBEC3C	8997.46337142375	6610.32820304189	8524.8920273075	6785.90569845912	5992.93252813987	6035.44511965444	5792.78148257873	6572.63612482632	5935.5706690545
1291	IDH3A	1324.01258479429	2303.19744839511	1698.2834640788	1882.96937831938	3301.80839129565	3198.34261615068	3109.92638208125	2627.7694770811	2839.4052997792
1292	ELOA	1532.10251058036	4129.08753083992	1515.28839961827	3305.67902252858	2354.93138018379	4177.36934442092	3195.78666584613	3861.34341253237	3630.74785771837
1293	AMER1	0	47.3519212252284	16.7373534567556	0	0	0	17.8410979251703	18.3567549918344	69.2048624813722
1294	ORC5	1570.91721176326	1245.35552822351	1730.64234742853	923.444847886303	1309.17414652475	2392.86205165859	2528.97563089289	2819.59756674577	1564.63167349189
1295	LOC729603	70.082099358004	29.3581911596416	8.92658851026964	165.771514404088	137.641269785683	0	26.7616468877554	10.0962152455089	23.0682874937907
1296	SLC25A45	108.896800540899	147.737994222713	132.783004090261	220.378601501906	243.640868356267	99.9776813069808	84.7452151445589	15.6032417430593	55.1632961808039
1297	RPL29	16752.8563049949	14439.4948584212	35118.3150229645	17740.4774209034	12371.893445104	13105.5649222689	36992.4014792203	15545.417964835	35816.0237566638
1298	PPOX	802.170491113154	1057.8419201716	631.556137101577	918.569215109713	234.148366991737	1362.90329706214	864.178180750436	646.157775712572	909.69290247253
1299	CENPJ	991.931252451749	610.839783805447	718.590375076706	997.554466090484	661.310928395582	857.355776490996	1121.75903204508	963.729637071308	987.924486147125
1300	MIR29A	394.616128692761	428.061367876065	397.233188706999	650.409412397217	361.506093632513	366.899226683165	783.893240087169	596.594537234619	399.181670544726
1301	MIR616	32.3455843190788	32.1993064331553	7.81076494648593	20.4776576616815	0	27.3523845085136	0	11.0140529951007	9.02672119322246
1302	PPP1R9A	36.658328894956	22.7289221881096	88.1500615389127	3.90050622127266	9.49250136452989	667.775456276815	32.3369899893711	16.521079492651	113.335499426015
1303	PLEKHB2	4062.6053904763	5097.90783910809	8576.21991124155	10649.3571106297	10042.2754018922	4293.38118216393	4732.35122465142	5432.6816398334	10805.9882373088
1304	BIRC6	3889.01742129724	3184.89022160886	2631.11196340198	2352.98037798274	2723.5568498397	2783.34092015944	3084.27980381381	2608.49488433967	3513.40048220647
1305	NOL10	1409.18929016787	2230.27548970826	1864.54117508257	1732.79988880038	2328.82700143133	2660.72678270748	1559.98099983208	3414.3564284812	2768.19449925489
1306	CTBP1	1446.92580520679	1316.38341006135	2523.99290127874	2194.03474946587	2545.57244925477	1761.87083661736	1449.58920642009	2212.90681426564	2024.99445434624
1307	CNOT8	464.698228050765	1721.71585574931	1732.87399455609	2271.06974733601	886.757835803167	632.877586386643	743.750769755536	1195.02474996842	734.173323715426
1308	CCNC	2121.87033133157	667.662089275721	1711.6733468442	2939.03143772895	2054.33550364034	2494.72610431098	758.246661819737	2671.8256890615	1258.7261219438
1309	ALX4	0	95.6508808749614	166.257711003772	109.214174195635	0	18.8637134541473	0	0	58.1722032452114
1310	MORF4L1	11630.3939349968	14876.0795721178	12603.2271529369	11037.4574796463	11701.8810571242	12871.6548754374	15182.7743343199	23073.5231869863	13714.5983995693
1311	TNIK	416.179851572147	303.999334265966	201.964065044851	328.617649142222	344.894216244586	45.2729122899536	243.084959230445	251.487543388132	355.051033600083
1312	ZMYND8	1289.51062818727	1248.19664349702	1299.93445180802	906.867696445895	2249.72282339358	1252.55057335538	1607.92895050597	1162.90042873271	1087.21841927257
1313	FAM114A2	1044.76237350624	854.228658903121	790.003083158863	808.37991435876	1192.09996302888	1253.49375902809	1290.13439371388	943.53720658029	805.384124239737
1314	FAM167A	591.924193039142	698.914357284371	990.85132463993	1453.91369397939	1630.33710935801	994.117699033564	476.134300877982	850.835593871526	866.565234549356
1315	PCMT1	10900.4619155295	11627.7377760671	8908.7353332491	12855.0933787594	9316.89008928609	12352.9027554484	13399.7796104232	12683.599861608	11797.9245995418
1316	RHOT1	1070.63884096151	1773.80296909706	894.890498154531	697.215487052489	1256.96538901983	1164.8343057936	826.265847659449	764.558845409904	1264.74393607261
1317	ZNF74	364.426916661621	227.289221881096	254.407772542685	144.318730187089	578.251541455946	526.29760537071	260.926057155615	305.639970614043	301.893675462218
1318	PPIL6	183.29164447478	6.62926897153198	41.2854718599971	46.806074655272	260.252745744194	6.60229970895156	4.46027448129257	17.4389172422427	39.1157918372973
1319	CHRD	108.896800540899	29.3581911596416	70.2968845183734	0	18.9850027290598	155.625635996715	0	39.467023232444	75.2226766101872
1320	P3H2	971.445715716333	1566.40155413056	974.113971183174	1759.12830579397	2025.06695776638	1501.55159095013	2400.74273955573	2520.38246037887	2887.54781280972
1321	LSM14A	1957.98603744824	1412.98132936082	1766.3487014696	1920.99931397679	1808.32150994294	1112.01590812198	3115.50172518286	2178.94681753075	2043.04789673268
1322	C5orf42	716.99378573958	738.689971113563	858.068320549669	984.877820871348	643.908009227277	1690.1887254916	1334.7371385268	932.523153585189	691.045655792253
1323	FAR1	1010.26041689923	1460.33325058604	1694.93599338745	973.17630220753	1421.50207933835	2385.31656627693	1241.07137441966	685.624798945016	636.885328632918
1324	ZNF841	127.225964988377	44.5108059517147	147.288710419449	202.826323506179	122.611475958511	134.875551197153	158.339744085886	340.517805098529	131.38894181246
1325	KMT5A	775.215837513921	774.677431244737	750.949258426433	658.210424839762	931.056175504307	547.99087584298	650.085005648392	580.99129549156	620.837824289411
1326	OTUD6B-AS1	1472.80227266205	1844.8308509349	1391.43198403828	1653.81463781961	1612.9341901897	1711.88199596387	1845.4385666348	1237.24528644964	1776.25813702189
1327	PCDHGA6	40.9710734708331	111.750534091539	133.898827654045	87.761389978635	45.089381481517	54.7047690170272	223.013724064629	115.647556448557	95.2820570395704
1328	SLC43A3	1222.66308726118	1553.14301618749	3248.16239417436	3183.78820311381	1698.36670247047	3070.06936466248	1377.10974609908	1900.84197940446	2226.59122766154
1329	NOL8	2808.67490504001	2596.77935999153	2685.78731802738	2027.28810850647	928.683050163174	1814.68923428897	2560.19755226194	2232.18140700707	1635.8424740162
1330	IRAK4	277.093839000108	379.762408226332	823.477790072374	418.329292231493	421.625268941203	332.9445424657	258.695919914969	181.731874419161	351.039157514207
1331	CCDC151	32.3455843190788	0	153.983651802151	0	173.23814990267	13.2045994179031	13.3808234438777	30.2886457365268	0
1332	TIMM10	6140.27008990512	5381.07232803496	4607.23549486292	11036.482353091	7416.80773281935	7003.15361985219	8290.53519210257	7785.09979203698	7141.13943286043
1333	KCNMB3	320.22128475888	53.0341517722558	80.3392965924267	0	40.343130799252	0	50.1780879145414	0	24.0712565152599
1334	CHPF	6442.16221021652	8900.26711349393	10128.3304884647	6450.46216342967	8835.93668681657	8346.25001778748	5702.46092433255	7928.28248097329	7439.02123223677
1335	ACSL3	3201.13466144483	2811.75708235406	2810.75955717115	2992.66339827145	1980.76861806524	2419.27125049439	4529.40873575261	2460.72300665541	2811.32216717806
1336	PCDH9	1566.60446718738	1842.93677408589	1963.84947225932	973.17630220753	735.668855751066	1047.87928237788	1620.19470532953	1273.95879643331	1559.61682838455
1337	RBM22	2756.92197012948	1785.16743019111	1733.98981811988	2859.07106019286	2943.46646478464	2367.39603849549	1994.8577617581	2427.6808476701	2069.12509129088
1338	BAG6	2317.02202339001	2545.63928506828	2305.29148277713	3206.21611388613	2560.60224308194	2512.64663209242	2928.17019696857	2301.93707597604	3008.90706440749
1339	UBE4A	911.067291654052	1418.66355990784	2126.75971257174	1729.87450913443	1995.00737011203	2625.82891281731	1152.98095341413	2033.92845309526	1940.74505654283
1340	LUC7L	1479.27138952587	1175.27468481017	1071.19062123236	1240.36097836471	1149.38370688849	1437.41496520603	2057.3016044962	1463.0333728492	1009.98980461945
1341	PRRC2A	1437.22212991107	1237.77922082747	1341.21992366801	1201.35591615198	2300.34949733774	1239.34597393748	1504.22756881592	1143.62583599129	1322.91613931782
1342	HSD11B1L	450.681808179164	279.376335228848	461.950955406454	192.099931397679	355.968801169871	378.217454755654	241.969890610122	178.978361170386	291.863985247526
1343	RPSAP52	1550.43167502784	1489.69144174569	1611.24922610367	2469.0204380656	2500.48306777325	2124.9973206097	2849.00032492563	3248.2277958051	2798.28356989896
1344	GPR135	93.8021945253285	142.055763675685	140.593769036747	189.174551731724	117.865225276246	177.318906468985	163.915087187502	33.042158985302	56.1662652022731
1345	CHML	919.692780805807	752.895547481132	556.795958328069	507.065808765446	660.519886615205	534.786276425076	734.830220792951	726.927497676644	557.650775936854
1346	RPL39L	3395.2081673593	2973.70065294434	2439.19031043118	3888.80470260885	3908.53743684518	3611.4579407965	5293.23074067396	3418.94561722916	3943.67419241674
1347	IKZF5	322.377657046819	246.229990371188	235.438771958362	176.497906512588	235.730450552492	480.081507408049	318.909625412419	363.463748838322	567.680466151546
1348	SYNPO2	973.602088004271	744.372201660591	1461.72886855665	251.582651272087	322.745046394016	321.626314393212	315.564419551449	490.125358281979	384.137135222689
1349	CHD9	1938.57868685679	2022.87407474176	2773.93737956629	2774.23504988018	3278.8681796647	3383.20700800132	3472.32368368627	3530.92182267935	1655.90185444559
1350	ACTL6A	3899.79928273693	4845.99561818988	4186.57001131646	5609.90307274541	4053.29808265426	6002.43362110968	7650.48580403708	6522.15504859877	6300.65139286928
1351	RTP4	211.324484217981	35.9874601311736	169.605181695123	102.388288308407	0	15.0909707633179	17.8410979251703	20.1924304910179	44.1306369446431
1352	ZMPSTE24	1604.34098222631	2359.07271544088	1172.73056553667	1150.64933527544	1819.39609486823	3063.46706495353	2581.38385604808	2207.39978776809	1911.65895492022
1353	PPIE	2888.46067969374	2672.54243395189	2901.14126583763	2979.011626497	2869.10853742916	2938.96655615615	3126.65241138609	3094.94889162329	3108.20099753293
1354	SMAP2	2774.17294843299	1747.28589321093	2221.60471549336	1987.30791973842	3565.22530416135	2307.03215544222	1539.90976466626	2322.12950646706	2613.73726994864
1355	SS18	2072.27376870898	2280.468526207	2584.24737372306	3033.61871359482	3652.23990000287	4628.21209597505	4227.22513964503	4411.12822453781	3991.81670544726
1356	WHRN	94.8803806692978	25.5700374616233	61.3702960081038	29.253796659545	20.5670862898148	0	31.221921369048	16.521079492651	34.1009467299515
1357	SNHG9	167.11885231524	80.4982660828883	84.8025908475615	98.4877820871348	200.133570435505	70.7389254530525	176.180842011057	139.511337937942	158.469105392128
1358	LINC01638	114.287731260745	106.068303544512	102.655767868101	115.064933527544	36.3879218973646	46.2160979626609	0	70.6735067185626	50.1484510734581
1359	ZNF529-AS1	328.846773910634	109.85645724253	275.608420254575	319.841510144358	143.969604028703	100.920866979688	219.668518203659	257.912407635274	121.359251597769
1360	ZNF219	456.072738899011	495.301096015889	724.169492895624	700.140866718443	459.595274399322	428.206295409144	771.627485263615	426.794553560151	360.065878707429
1361	CASP7	423.727154579932	847.599389931589	901.585439537233	815.205800245987	1425.45728824024	497.058849516782	488.400055701537	1259.27339243984	1310.88051106019
1362	PPP1R36	11.8600475836622	51.1400749232467	0	14.6268983297725	0	0	18.9561665454934	22.945943739793	34.1009467299515
1363	ARHGEF40	2695.46535992323	1580.60713049812	2824.14943993656	3465.59977760076	1548.06876419875	2291.9411846789	1867.73993904126	2423.09165892215	3270.68197901094
1364	NSMF	1784.39806826918	1788.95558388913	1939.30135385608	1997.0591852916	1641.41169428329	2316.46401216929	1473.00564744687	1988.03656561567	1738.14531420606
1365	CEBPD	2457.18622210602	2992.64142143444	3909.8457674981	1605.0583100537	2074.11154814978	1637.37032781999	2399.6276709354	2756.26676202394	2644.82930961418
1366	KDM4B	834.516075432233	1397.82871456874	1039.94756144641	843.484470350214	766.519485185789	1162.94793444818	714.758985627135	634.22588496788	790.3395889177
1367	TICAM1	534.780327408769	619.363129625988	860.299967677236	511.941441542037	747.534482456729	617.786615623325	711.413779766165	854.506944869893	1233.65189640707
1368	C15orf57	873.330776615127	1393.09352244622	723.053669331841	1104.81838717548	1509.30771696025	1080.89078092264	847.452151445588	974.743690066408	948.808694309827
1369	UHRF1	2273.89457763124	2637.50201224522	2867.66655892412	2681.59802712496	1587.62085321762	2604.13564234504	2551.27700329935	4011.86880346542	4251.58568200778
1370	HIST1H2BM	46.3620041906796	5.68223054702741	12.2740592016207	34.1294294361358	0	6.60229970895156	24.5315096471091	18.3567549918344	17.0504733649758
1371	DHRS11	407.554362420393	418.590983631019	675.073256089141	461.234860665493	1063.16015282735	470.649650680976	687.997338739379	526.838868265648	595.763598752682
1372	C14orf159	1030.74595363464	1484.95624962316	1561.0371657334	1031.68389552662	1105.08536718735	1417.60806607917	710.298711145842	1305.16527991943	1108.28076872342
1373	SORL1	0	11.3644610940548	52.4437074978341	359.821698912403	0	0	122.657548235546	38.5491854828523	205.608649401178
1374	CHAMP1	783.841326665676	576.746400523282	817.898672253455	819.10630646726	649.44530168992	845.0943627458	1024.74806207697	1072.03449152313	853.526637270257
1375	INPP5F	733.166577899119	1110.87607194386	531.132016361043	1088.24123573507	677.92280578351	1053.53839641413	809.539818354602	739.777226170928	723.140664479266
1376	CHPF2	3444.80472998189	3105.33899395048	4077.21930206566	3440.24648716249	4980.39904925668	4294.32436783664	2654.9783849894	4363.40066155905	3558.53408817259
1377	COL5A2	9465.39615790642	10619.1418539697	9804.74165496741	9219.82158053326	5475.59120377299	8429.25035698573	8685.26948369696	11325.1999922123	7562.38642187748
1378	MINOS1	10853.0217251949	9779.11877143417	7197.06198640489	9004.31861180795	9362.77051254798	8135.91961277374	12871.23708439	9402.3299068176	10951.4187454218
1379	APPL1	1984.94069104747	2039.92076638284	1600.09099046583	1459.76445331129	532.371118194051	1501.55159095013	2598.10988535292	1494.23985633532	1324.92207736076
1380	C4B	64.6911686381576	107.015341969016	116.045650633505	45.8309480999538	0	27.3523845085136	52.4082251551877	54.1524272259116	75.2226766101872
1381	CRY2	1099.74986684868	846.652351507084	1110.24444596479	167.721767514725	592.490293502741	471.592836353683	520.737045690908	768.230196408271	759.247549252156
1382	HOXD8	61.4566102062497	26.5170758861279	76.9918259010756	78.0101244254533	34.0147965562321	62.2502543986862	79.1698720429431	43.1383742308109	45.1336059661123
1383	LOC101929231	8.62548915175434	14.2055763675685	34.5905304772948	0	15.0297938271723	0	56.8684996364803	24.7816192389765	23.0682874937907
1384	SYF2	2976.87194349922	2888.46719473893	2617.72208063657	2080.92006904897	1474.50187862364	2724.86340845158	3511.35108539758	2342.32193695807	2200.51403310334
1385	RSRP1	918.614594661837	808.770814526901	1356.84145356098	1098.96762784357	817.146159129948	712.105182894061	1179.74260030188	1347.38581640065	659.953616126709
1386	OSBP	2066.88283798913	1858.08938887796	1780.85440779879	2579.20973881655	1684.12795042368	2029.73556766625	2156.54271170496	2532.31435112356	2179.45168365249
1387	UBB	25761.1015378583	23955.3369478431	25618.1932009101	29698.4543687701	25725.4697396564	22619.4788028681	25332.1289165012	23301.146948885	24365.1264385503
1388	CDK1	6365.6109939947	8786.62250255339	5255.52898542125	12180.3058024792	10145.1108333413	15193.778001643	10506.1765406847	8541.39809770056	9382.77519584401
1389	STX8	1568.76083947532	1538.93743981992	1401.47439611233	1591.40653827925	1423.87520467948	1113.9022794674	1374.87960885844	1258.35555469025	1539.55744795516
1390	DTX4	67.9257270700654	230.13033715461	239.902066213496	9.75126555318166	24.5222951917022	20.7500847995621	104.816450310375	134.922149189983	78.2315836745946
1391	ATG2A	1380.07826428069	835.287890413029	1282.08127478748	1169.17673982648	731.713646849179	833.776134673312	972.33983692178	698.4745274393	879.603831828455
1392	EHD1	1578.46451477104	6068.62222422527	7107.7961013022	1722.07349669188	3339.77839675377	7410.60983046178	5540.7759743857	2735.15649378333	7861.27119027529
1393	ANO3	154.180618587609	131.638341006135	54.6753546254015	94.5872758658621	273.700456010612	40.5569839264167	86.9753523852051	32.1243212357103	44.1306369446431
1394	PUS7L	3163.3981464059	3280.54110248382	1532.02575307503	1315.44572312421	1851.03776608333	2906.8982432841	2745.29894323558	1991.70791661404	2002.92913587392
1395	ATG3	7606.60324570336	8083.919991571	6780.85979711357	6691.31842259326	6700.12387979735	8230.23818004448	9636.4230168326	8298.17109405876	7892.36322994084
1396	LBR	1626.98289124966	1200.84472227179	1061.1482091583	1825.43691155561	1677.79961618066	1777.90499305338	1682.63854806762	1359.31770714534	1845.46299950326
1397	PYCR2	1915.93677783343	2056.96745802392	2434.72701617604	2693.29954578878	2516.3039033808	2440.96452096666	1291.2494623342	2192.71438377462	2154.37745811576
1398	RABL3	1408.1111040239	2600.56751368954	1667.04040429285	1922.94956708742	1358.21873690815	1898.63275915993	1820.90705698769	1612.64092603265	1775.25516800042
1399	ADPRH	334.237704630481	143.00280210019	104.887414995668	0	169.282941000783	11.3182280724884	16.7260293048471	11.0140529951007	138.409724962744
1400	ZNF638	2519.72101845624	2945.28950020921	2126.75971257174	1490.96850308148	1114.57786855188	1907.12143021429	2566.88796398387	2450.6267914099	2078.1518124841
1401	TARBP2	2679.29256776369	2432.94171255224	2359.96683740254	2240.84082412115	2157.96197686979	2092.92900773765	2564.65782674323	1925.62359864343	2620.75805309892
1402	RDH5	599.471496046927	470.67809697877	620.39790146374	638.707893733399	609.102170890668	255.603317303696	297.723321626279	335.010778600978	302.896644483687
1403	PGM1	2828.08225563145	2855.32084988127	3880.83435483972	2664.04574912923	2040.88779337393	2745.61349325114	2694.00578670071	3018.76835840717	3640.77754793306
1404	HUNK	48.5183764786182	0	15.6215298929719	83.8608837573623	0	0	80.2849406632663	0	105.311747254262
1405	AGAP2	15.0946060155701	25.5700374616233	14.5057063291882	87.761389978635	17.4029191683048	8.48867105436629	17.8410979251703	0.917837749591722	21.0623494508524
1406	PRELP	1689.51768759988	2321.1911784607	2479.35995872739	1322.27160901143	1756.11275243803	1277.07340084577	1055.96998344602	1155.55772673598	1212.58954695622
1407	MTF1	725.619274891334	1065.41822756764	504.352250830234	1541.67508395802	950.832220013744	1726.97296672719	1404.98646160716	1318.01500841371	1115.30155187371
1408	ZNF548	38.8147011828945	18.9407684900914	39.0538247324297	264.259296491223	7.11937602339742	26.4091988358063	195.13700855655	132.168635941208	189.561145057672
1409	GCH1	0	20.8348453391005	45.7487661151319	188.199425176406	42.7162561403845	168.830235414619	94.7808327274671	175.307010172019	69.2048624813722
1410	UTRN	3559.09246124264	3758.79550685863	3846.24382436243	2099.44747360001	3036.80939486919	3139.86510444282	2677.27975739587	2466.23003315296	2011.95585706714
1411	ARAF	3440.49198540601	4134.76976138695	3934.39388590134	4002.89450958107	3522.50904802097	4351.85869387179	2416.35370024025	3765.88828657483	3859.42479461334
1412	PTPRJ	568.204097871817	603.26347640941	434.055366311861	804.479408137487	454.849023717057	653.627671186205	326.715105754681	881.124239608053	296.878830354872
1413	C11orf49	1658.25028942477	2268.15702668844	2060.9261223085	1437.33654253898	2020.32070708411	1962.76938490403	1496.42208847366	1719.11010498529	1364.03786919806
1414	LARP1B	645.833500237606	819.188237196452	368.221776048622	579.225173858991	525.251742170654	560.252289588175	906.550788322715	1016.96422654763	1025.03433994148
1415	ITGB3BP	1449.08217749473	1575.8719383756	1016.51526660695	1438.3116690943	972.190348083936	2790.8864055411	3144.49350931126	1508.92526032879	1465.33774036645
1416	KPNA4	3598.9853485695	3020.10553574507	3292.79533672571	5452.90769733919	4720.93734529286	6769.24357302077	4480.34571645839	4310.16607208272	5037.9133948396
1417	MCM3AP-AS1	143.398757147916	38.8285754046873	247.712831159982	195.025311063633	41.1341725796295	43.3865409445388	259.810988535292	76.1805332161129	254.754131453167
1418	ZNF407	549.874933424339	344.721986519663	216.469771374039	347.145053693267	367.834427875533	395.194796864386	212.97810648172	385.491854828523	189.561145057672
1419	ZNF142	1177.37926921447	569.170093127246	652.756784813467	1906.37241564702	1068.69744528999	378.217454755654	1020.28778759568	436.89076880566	1074.17982199347
1420	CHMP3	5095.50771639888	6007.06472663248	5671.73117471257	4295.43247617652	2630.21391975516	5198.839427963	3691.99220188993	5010.47627502121	4891.4799177051
1421	RSPH9	241.513696249122	38.8285754046873	41.2854718599971	207.701956282769	252.34232794042	345.205956210896	123.772616855869	101.879990204681	85.2523668248788
1422	TTC36	33.4237704630481	7.57630739603655	13.3898827654045	38.0299356574085	19.7760445094373	10.375042399781	0	16.521079492651	18.0534423864449
1423	PPARD	1775.77257911743	1989.7277298841	2116.71730049769	2307.14942988278	2117.61884607054	1970.31487028569	1422.82755953233	2347.82896345562	2760.17074708313
1424	MTRF1L	2129.41763433935	1793.69077601165	1793.12846700041	1665.51615648343	1738.70983326972	2583.38555754548	1574.47689189628	1429.9912138639	1393.12397082067
1425	FANCE	1035.05869821052	1103.29976454782	989.735501076146	558.747516197309	424.789436062713	1354.41462600778	1073.81108137119	1522.69282657267	947.805725288358
1426	MAFG	837.75063386414	2294.67410257457	2132.33883039066	1555.32685573248	1826.51547089163	2555.08998736425	2708.50167876491	1482.30796559063	2410.1345585904
1427	RAPGEFL1	163.884293883333	23.6759606126142	97.0766500491823	0	12.6566684860399	35.8410555628799	8.92054896258514	58.7416159738702	22.0653184723216
1428	PDK3	437.743574451533	469.731058554266	355.947716847002	721.593650935443	507.057781221972	744.173495766112	404.769909177301	576.402106743601	530.570612357187
1429	C2orf16	224.262717945613	157.208378467758	21.2006477118904	332.518155363495	0	22.6364561449768	49.0630192942183	87.1945862112136	160.475043435066
1430	XKR6	72.2384716459426	52.0871133477513	166.257711003772	151.144616074316	15.8208356075498	146.193779269642	95.8959013477903	57.8237782242785	64.1900173740264
1431	ANKRD52	1403.79835944802	1076.78268866169	1423.79086738801	2017.53684295329	2612.81100058685	2282.50932795183	1574.47689189628	2367.10355619705	2037.03008260387
1432	TMEM59	10075.649515393	10787.7146935315	9511.2800576923	10330.4907270407	8373.17724529574	10644.7935021753	9740.12439852265	7988.85977244635	8550.3109080246
1433	STARD8	195.151692058442	0	120.50894488864	22.4279107723178	0	26.4091988358063	120.427410994899	60.5772914730536	59.1751722666806
1434	NF1	1995.72255248716	1641.21758966642	1818.79240896744	1290.09243268593	1885.05256263956	1658.12041261955	2301.50163234697	1621.81930352857	1191.52719750536
1435	VKORC1L1	1359.59272754528	1223.5736444599	1836.64558598798	977.076808428803	972.190348083936	756.434909511308	786.123377327816	777.408573904188	655.941740040832
1436	EIF1AX	7433.0152765243	6757.1191588401	6635.80273382169	7576.73333482215	6882.85453106455	8883.86585123068	10160.5052683845	7879.63708024493	7443.03310832265
1437	ANXA6	8035.72133100314	11346.4673639892	12328.7345562462	7261.76745745438	12322.8488547206	11159.7728794736	9116.80103976201	11468.3826811486	11905.242284839
1438	GMFB	2269.58183305536	1934.79950126283	4169.8326578597	3941.46153659603	3285.9875556881	6487.23105688126	5424.80883787209	4248.67094286008	4427.10526076488
1439	ZNF441	84.0985192296048	158.155416892263	212.006477118904	19.5025311063633	124.984601299644	712.105182894061	493.975398803152	297.379430867718	181.537392885918
1440	SIGLEC15	46.3620041906796	18.9407684900914	43.5171189875645	0	397.894015529878	289.558001521161	124.887685476192	8.2605397463255	8.0237521717533
1441	TMEM87A	1794.1017435649	2174.40022266249	1915.86905901662	3427.56984194335	3166.5402468511	2491.89654729286	3155.64419551449	2629.60515258028	2281.75452384234
1442	DYNC1I2	3479.30668658891	3147.00868462868	2682.43984733603	2573.35897948464	4589.6244097502	3899.12957097225	3990.83059213653	2580.04191410233	3536.46876970027
1443	HIST2H2AA3	890.581754918636	567.276016278237	711.895433694003	637.732767178081	1031.51848161225	593.263788132933	460.523340193458	520.414004018506	472.398409111975
1444	HIST2H3C	52.8311210544953	73.8689971113563	62.4861195718875	61.4329729850445	38.761047238497	49.9888406534904	40.1424703316331	15.6032417430593	37.109853794359
1445	HIST2H2BF	47.4401903346489	7.57630739603655	20.0848241481067	11.701518663818	38.761047238497	1.88637134541473	15.610960684524	0	35.1039157514207
1446	MRPL14	14116.6911829899	11216.7230998321	12024.1147233332	15269.5067297272	15998.8200081348	11040.9314847124	14879.475669592	14271.4591684017	14170.9493043378
1447	GPR137C	0	8.52334582054112	20.0848241481067	18.5274045510452	17.4029191683048	226.364561449768	34.5671272300174	111.058367700598	250.74225536729
1448	LYSMD2	688.960945996378	476.360327525798	296.809067966465	429.055684339993	533.953201754806	522.524862679881	551.958967059956	492.878871530755	473.401378133444
1449	FGF7	1967.68971274396	2161.14168471943	1671.50369854799	1722.07349669188	2432.45347466078	2739.01119354219	3375.31271371815	2735.15649378333	3816.29712669016
1450	FBXW11	696.508249004163	1361.84125443757	1559.92134216962	952.698644545848	724.594270825782	962.992571834221	1313.55083474066	1240.91663744801	1465.33774036645
1451	SPAG5	1997.8789247751	1462.22732743505	2347.69277820091	4320.78576661479	4499.44564678717	4161.3351879849	3167.90995033805	2275.31978123788	3695.94084411386
1452	HAUS7	573.595028591664	642.092051814097	660.567549759953	1137.9726900563	1312.33831364626	309.364900648016	347.901409540821	250.56970563854	789.33661989623
1453	ARHGAP19	365.50510280559	447.002136366156	734.211904969678	1190.62952404348	910.489089214492	573.456889006079	555.304172920925	785.669113650514	741.194106865711
1454	LCAT	491.652881649997	508.559633958953	413.970542163754	198.925817284906	480.953402469514	136.761922542568	394.734291594393	548.86697425585	574.70124930183
1455	PLA2R1	428.039899155809	634.515744418061	788.887259595079	270.110055823132	901.787629630339	736.628010384453	221.898655444305	249.651867888948	411.217298802356
1456	EIF2D	2460.42078053793	3154.58499202472	3007.14450439708	3737.66008653453	2093.88759265922	2041.99698141145	2163.2331234269	2965.53376893085	2451.25628847063
1457	NLN	1003.79130003541	1189.48026117774	1444.9915150999	1152.59958838607	2278.20032748717	1635.48395647457	621.09322151999	1380.42797538595	1161.43812686129
1458	CENPK	1794.1017435649	1557.87820831001	1763.00123077825	2130.65152337019	1849.45568252257	2955.94389826489	2454.26603333124	2102.76628431463	1740.151252249
1459	MIDN	1361.74909983322	1264.2962967136	1412.63263175017	1200.38078959666	1190.51787946812	794.162336419602	928.852160729178	997.689633806202	945.79978724542
1460	TMED7-TICAM2	668.475409260962	925.256540740963	622.629548591307	1570.92888061757	638.370716764635	1145.02740666674	528.54252603317	1788.86577395427	544.612178657755
1461	EVI2B	23.7200951673244	21.7818837636051	50.2120603702667	0	27.6864623132122	110.352723706762	95.8959013477903	7.34270199673377	24.0712565152599
1462	NPIPB3	71.1602855019733	255.700374616233	350.368599028083	207.701956282769	57.7460499675568	179.2052778144	49.0630192942183	95.4551259575391	177.525516800042
1463	CNBP	7292.8510778083	10826.5432689362	10066.9601924566	10135.465415977	14716.5412821428	9712.92605754046	13549.1988055465	22976.2323855296	23135.4864182292
1464	ZNF829	314.830354039033	158.155416892263	387.190776632945	56.5573402084536	98.8802225471863	118.841394761128	383.583605391161	451.576172799127	363.074785771837
1465	FASN	1830.76007245986	1187.58618432873	1751.84299514042	1411.00812554539	851.951997466557	1341.21002658987	1535.44949018497	1742.97388647468	1934.72724241401
1466	GPR173	135.851454140131	53.0341517722558	0	95.5624024211803	82.268345159259	12.2614137451958	120.427410994899	64.2486424714205	37.109853794359
1467	CPSF6	2965.01189591556	2825.01562029713	3613.03669953164	3843.94888106421	3524.09113158172	2667.32908241643	3185.75104826322	3522.66128293303	3303.77995671942
1468	U2AF1L4	626.426149646159	498.142211289403	689.578962418329	466.110493442083	664.475095517092	479.138321735342	452.717859851196	413.026987316275	532.576550400125
1469	PPP2R5D	1440.45668834298	1416.76948305883	1552.11057722313	1074.58946396062	1000.66785217753	2132.54280599135	1396.06591264457	1567.66687630266	1894.60848155525
1470	HES1	90.5676360934206	17.9937300655868	34.5905304772948	17.552277995727	146.342729369836	49.045654980783	55.7534310161571	36.7135099836689	67.1989244384338
1471	USP4	2061.49190726929	2434.83578940125	2317.56554197875	1659.66539715152	2574.84099512873	1958.05345654049	1927.95364453871	2290.00518523135	3115.22178068322
1472	PHF20	2724.5763858104	4244.62621862948	2727.07278988737	2257.41797556155	2347.81200416039	3399.24116443735	2982.80855936441	3061.90673263798	2722.05792426731
1473	GAS6	35359.114591473	44897.1976289126	52326.5460236368	31234.2786933962	49091.2618484467	35236.4735466745	25276.375485485	31236.7721318551	33231.3725883377
1474	FCMR	67.9257270700654	88.0745734789249	108.234885687019	94.5872758658621	109.954807472471	20.7500847995621	86.9753523852051	94.5372882079473	44.1306369446431
1475	CCDC82	2961.77733748365	2929.18984699263	2038.60965103283	1798.1333680067	2105.75321936488	876.219489945143	3248.19489100131	2084.4095293228	1929.71239730667
1476	SRRM2	9303.66823631103	5795.87515796796	3568.40375698029	6435.8352650999	9296.32300299627	8495.27335407525	5267.58416240653	8515.69864071199	5375.91395507471
1477	ABCA3	86.2548915175434	63.4515744418061	112.698179942154	0	0	165.057492723789	64.6739799787423	66.084317970604	8.0237521717533
1478	EIF4E3	383.834267253068	196.036953872446	238.786242649713	42.9055684339993	169.282941000783	261.26243133994	43.4876761926026	300.132944116493	234.694751023784
1479	BCOR	457.15092504298	626.939437022024	555.680134764285	293.513093150768	765.728443405411	835.662506018726	313.334282310803	667.268043953182	615.822979182065
1480	CLSPN	4069.07450734011	3108.18010922399	2665.70249387927	3456.8236386029	2638.12433755893	3270.02472727644	5909.86368771266	3279.43427929122	3633.75676478277
1481	BBS10	4.31274457587717	408.173560961469	116.045650633505	207.701956282769	177.984400584935	286.728444503039	248.660302332061	557.127514002175	190.564114079141
1482	ABL2	2384.94775046008	86.1804966299157	2059.81029874472	5834.18218046859	3725.0157437976	2897.46638655703	3903.85523975132	3513.48290543711	2046.05680379709
1483	FIZ1	439.899946739471	379.762408226332	475.340838171858	770.349978701351	386.028388824215	445.183637517877	449.372653990227	513.071302021772	327.970870020416
1484	CNOT4	766.590348362167	588.110861617337	582.459900295094	662.110931061035	606.729045549535	1145.97059233945	522.967182931554	842.5750541252	557.650775936854
1485	FAHD2A	3752.08778101314	3142.27349250616	3243.69909991923	3637.22205133676	2409.51326302984	2647.52218328958	2944.89622627342	2580.95975185192	2638.81149548536
1486	KCNIP3	160.649735451425	167.625801137309	261.102713925387	179.423286178543	310.088377907976	116.955023415713	54.638362395834	161.539443928143	101.299871168385
1487	DTD1	6038.92059237201	6243.82433275862	6049.99536283525	6316.86982535108	7429.46440130539	6165.60474248805	6788.53776052729	6689.20151902447	6869.33482804229
1488	RBCK1	4898.1996520525	5518.39289958812	5669.499527585	4983.87182423115	5977.9027343127	3864.23170108208	5431.49924959403	3997.18339947195	4203.44316897726
1489	SARNP	4778.52099007191	2727.47066257316	4059.36612504512	4834.67746126747	4329.37166400601	3572.7873282155	4966.51563491928	4027.47204520847	4458.19730043042
1490	FAM229A	87.3330776615127	51.1400749232467	71.4127080821571	19.5025311063633	29.2685458739672	167.887049741911	34.5671272300174	125.743771694066	11.0326592361608
1491	FAM96B	3017.84301697005	2462.29990371188	2766.1266146198	3783.49103463449	4065.16370935993	2731.46570816053	2941.55102041245	2802.15864950353	2969.79127257019
1492	RRAD	95.9585668132671	88.0745734789249	166.257711003772	0	7.91041780377491	275.410216430551	202.942488898812	55.0702649755033	85.2523668248788
1493	RASSF1	7247.56725976159	5936.03684479463	5123.86180489477	10982.8503925485	10554.0794337965	8744.27437166999	7850.08308707493	6603.84260831244	6562.42630747273
1494	MAPK9	761.199417642321	1216.94437548837	1378.04210127288	2030.21348817242	1183.39850344473	1198.78899001106	1020.28778759568	870.110186612952	1901.62926470553
1495	COG7	994.087624739688	1005.75480682385	1264.22809776694	957.574277322439	1169.95079317831	1340.26684091717	1122.8741006654	1414.38797212084	1764.22250876426
1496	CDK11A	880.878079622912	715.014010500949	689.578962418329	742.071308597124	651.818427031052	485.740621444294	846.337082825265	567.223729247684	698.066438942537
1497	CDC27	8479.93402231849	7904.92972933963	5952.91871278606	7853.66927653251	8821.69793476978	9298.86754722192	11054.7903018836	8425.75054125201	7006.74158398356
1498	FAM126B	326.690401622696	733.007740566536	323.588833497274	291.562840040132	287.939208057407	697.014212130744	263.156194396262	569.977242496459	498.475603670173
1499	SLX4IP	419.414410004055	457.419559035707	209.774829991336	244.75676538486	293.476500520049	319.739943047797	394.734291594393	178.060523420794	255.757100474636
1500	LOC440300	8.62548915175434	11.3644610940548	37.938001168646	21.4527842169997	28.4775040935897	30.1819415266357	6.69041172193886	37.6313477332606	43.127667923174
1501	HDHD5	3573.10888111424	2071.17303439149	1990.62923779013	2871.747705412	4138.73059493503	1639.2566991654	3978.56483731297	5474.90217631462	4753.07019274236
1502	RNF150	1226.97583183706	1174.32764638566	868.110732623722	507.065808765446	1128.0255788183	637.593514750179	991.296003467274	914.166398593355	642.903142761733
1503	HCG25	11.8600475836622	3.78815369801827	32.3588833497274	0	29.2685458739672	21.6932704722694	0	22.0281059902013	8.0237521717533
1504	P4HA2	11265.9670183351	12548.2591246855	12342.1244390116	10636.6804654106	14555.9598007262	13694.1127820382	9712.24768301457	12265.0658477942	12824.9648775262
1505	USP49	338.550449206358	196.036953872446	256.639419670252	278.886194820996	142.387520467948	272.580659412429	156.10960684524	215.691871154055	150.445353220374
1506	CCDC169	17.2509783035087	51.1400749232467	76.9918259010756	0	59.3281335283118	32.0683128720504	53.5232937755109	47.7275629787695	0
1507	PRC1	5341.33415722388	6368.83340479322	5842.45217997148	10624.0038201914	11281.0468299634	9620.49386161513	10631.0642261608	8625.839170663	10113.939612495
1508	TOP1	2907.86803028518	2553.21559246432	2741.57849621656	3336.88307229877	3669.64281917118	2977.63716873715	4237.26075722794	3680.5293758628	3442.18968168216
1509	TMEM11	7742.45469984349	5650.03124059425	5719.71158795527	9975.54466090484	4842.757779471	7658.66766238381	2973.88801040182	4937.04925505387	4741.03456448473
1510	KRT17	237.200951673244	208.348453391005	242.133713341064	500.239922878219	502.311530539707	105.636795343225	248.660302332061	269.844298379966	129.383003769522
1511	MAP3K3	528.311210544953	1698.03989513669	1808.74999689339	2844.44416186309	3096.1375283975	1845.81436148832	1018.05765035503	2056.87439683505	1767.23141582866
1512	TAF12	1968.76789888793	1930.06430914031	2112.25400624255	2448.54278040392	2174.57385425772	2032.56512468437	2373.98109266797	1963.25494637669	2239.62982494064
1513	MGAT4B	5373.67974154295	7211.69760260229	6243.03283936983	7950.20680550901	7382.00189448274	7536.99671060456	6332.47469481513	6869.09771794445	7367.81043171246
1514	SQSTM1	54045.1586526048	67317.3852906337	75146.2537265774	67146.2394726536	81194.1104215064	71355.7688830031	52436.1018706958	60290.0082574314	65368.5059742526
1515	MRNIP	907.832733222144	1087.20011133124	210.89065355512	91.6618961999076	83.850428720014	982.799470961075	877.559004194313	1040.82800803701	939.781973116605
1516	RPL8	20126.5007494748	17984.2596813418	20848.0474657347	20737.0413253961	19857.5218128162	17180.1270283647	20012.1365289394	20447.5893854044	21021.2277209722
1517	DOK4	1689.51768759988	1945.21692393238	1996.20835560905	1685.99381414511	2099.42488512186	1256.32331604621	653.430211509362	1731.04199572999	2229.60013472595
1518	ZBED6	3387.66086435152	2520.06924760666	2809.64373360737	3890.75495571948	3018.6154339205	2330.6117972599	2776.52086460463	1194.10691221883	0
1519	CENPQ	921.849153093745	541.705978816613	484.267426682128	555.822136531355	883.593668681657	1727.91615239989	1817.56185112672	871.945862112136	1087.21841927257
1520	NUAK1	249.060999256907	499.089249713908	719.706198640489	320.816636699677	143.178562248326	330.114985447578	190.676734075257	614.033454476862	392.160887394442
1521	ATF7IP	1781.16350983727	2162.08872314393	1997.32417917283	1798.1333680067	1968.1119495792	1651.5181129106	850.797357306558	1737.46685997713	1593.7177751145
1522	PLEKHG5	224.262717945613	106.068303544512	519.973780723206	109.214174195635	100.462306107941	91.4890102526145	40.1424703316331	124.825933944474	89.2642429107554
1523	IQGAP3	357.957799797805	300.211180567948	278.955890945926	508.040935320765	1240.35351163191	430.092666754559	278.767155080786	243.227003641806	373.104475986528
1524	NPAS2	609.17517134265	1205.57991439432	954.029147035067	1290.09243268593	1316.29352254814	819.628349582701	919.931611766593	1503.41823383124	1673.95529683203
1525	KIRREL	4944.56165624318	3716.17877775593	5791.12429603743	4272.02943884889	4562.72898921737	5297.87392359728	4160.32102242565	5449.20271932605	4573.53873789938
1526	TMEM116	692.195504428286	894.004272732313	256.639419670252	237.930879497633	405.804433333653	431.979038099974	1011.36723863309	569.977242496459	407.20542271648
1527	UCKL1	2435.62249922663	2912.14315535155	3530.46575581164	2674.77214123773	2163.49926933244	3167.21748895134	1948.02487970453	2415.74895692541	2454.26519553504
1528	LOC101927497	6.46911686381576	53.9811901967604	0	3.90050622127266	61.7012588694443	71.6821111257598	59.0986368771266	11.0140529951007	42.1246989017048
1529	RNF114	3071.75232416851	2750.19958476127	3199.06615736788	3945.3620428173	3062.91377362164	3105.91042022536	3039.67705900089	2460.72300665541	2809.31622913512
1530	PMEPA1	281.406583575985	291.687834747407	412.854718599971	745.971814818397	543.445703119336	626.275286677691	479.479506738951	461.672388044636	641.900173740264
1531	STX16	1652.85935870493	1537.04336297091	1418.21174956909	1710.37197802806	320.371921052884	2131.59962031865	1435.09331435588	1155.55772673598	1536.54854089076
1532	GGN	35.5801427509867	3.78815369801827	61.3702960081038	0	36.3879218973646	67.9093684349304	26.7616468877554	53.2345894763199	14.0415663005683
1533	TRAF5	526.154838257015	399.650215140928	585.807370986445	484.637897993129	788.668655036358	673.434570313059	685.767201498733	975.661527816	631.870483525572
1534	FUCA1	936.943759109315	1080.57084235971	1144.83497644208	808.37991435876	956.369512476386	937.526558671122	1057.08505206634	692.96750094175	821.431628583244
1535	LEMD2	1035.05869821052	1741.6036626639	2172.50847868687	1814.71051944711	1728.42629012482	1324.23268448114	1344.77275610971	1329.02906140881	1879.56394623321
1536	MRPL22	6906.86043826729	6966.41465065561	5552.33805338771	7056.99088083757	6581.46761274072	5955.27433747431	8525.81467099075	7079.28256260095	7929.47308373519
1537	ZBED1	549.874933424339	1510.52628708479	1169.38309484532	1528.99843873888	1089.2645315798	2271.19109987934	675.731583915825	1226.23123345454	2268.71592656324
1538	MVD	3636.72186360842	3484.15436375231	3785.98935191811	2978.03649994168	2999.63043119145	2172.15660424506	3056.40308830573	2996.74025241697	3669.86364955566
1539	LOC105375666	71.1602855019733	143.949840524694	89.2658851026964	105.313667974362	55.3729246264243	29.2387558539283	46.832882053572	51.3989139771364	58.1722032452114
1540	FAM13B	1151.5028017592	1029.43076743647	1122.51850516641	486.588151103765	1179.44329454284	1396.85798127961	1103.91793411991	1432.74472711268	950.814632352766
1541	ZNF280B	70.082099358004	44.5108059517147	149.520357547016	114.089806972225	632.042382521615	250.887388940159	407.000046417947	217.527546653238	307.911489591033
1542	ANKRD18B	242.591882393091	174.255070108841	81.4551201562104	162.846134738134	105.208556790206	284.842073157625	234.16441026786	309.31132161241	161.478012456535
1543	MORC4	2623.22688827729	2181.97653005853	2262.89018735335	1822.51153188965	1540.94938817535	1882.5986027239	2013.8139283036	1052.7598987817	1784.28188919364
1544	PDS5B	777.37220980186	1355.21198546604	913.859498738854	607.503843963218	1049.71244256093	1726.02978105448	2833.38936424111	1193.18907446924	771.283177509786
1545	ZNF92	79.7857746537277	37.8815369801827	147.288710419449	41.9304418786811	143.178562248326	140.534665233398	126.002754096515	74.3448577169295	148.439415177436
1546	EID1	25965.9569052125	22043.2663687683	21582.2593707044	20442.55310569	18323.6918006642	20769.8916986889	28322.7429562078	17897.8361170386	19914.9528902917
1547	FAM13A-AS1	0	74.8160355358609	18.969000584323	42.9055684339993	98.0891807668089	57.5343260351493	21.1863037861397	54.1524272259116	138.409724962744
1548	KANSL1L	181.135272186841	25.5700374616233	175.184299514042	16.5771514404088	129.730851981908	735.684824711745	172.835636150087	224.870248649972	169.501764628288
1549	KCTD12	542.327630416554	466.889943280752	523.321251414557	525.593213316492	507.848823002349	583.83193140586	485.054849840567	480.946980786062	470.392471069037
1550	POLE3	4354.79383549197	4220.00321959236	3206.87692231437	5093.08599842678	6235.78235471576	4863.06532847918	6036.98151042949	5523.54757704298	5939.58254514038
1551	LOC100996842	67.9257270700654	24.6229990371188	84.8025908475615	63.3832260956808	35.5968801169871	46.2160979626609	8.92054896258514	66.084317970604	73.2167385672488
1552	NSDHL	2855.03690923069	2905.51388638002	2900.02544227385	3709.3814164303	2489.40848284796	3054.03520822645	2799.93730563141	3086.68835187696	3017.93378560071
1553	BRIP1	250.139185400876	453.631405337688	368.221776048622	207.701956282769	370.998594997043	871.503561581606	461.638408813781	702.145878437667	701.075346006944
1554	LIMD2	294.344817303617	561.593785731209	358.179363974569	588.001312856854	522.087575049144	569.684146315249	449.372653990227	527.75670601524	593.757660709744
1555	RIF1	3780.12062075634	4327.96559998588	2636.69108122089	3094.07656002454	4180.65580929504	5592.14785348197	7144.24465041038	4171.57257189437	4318.78460644621
1556	MIS18BP1	1590.32456235471	1421.50467518136	1168.26727128154	1610.90906938561	1892.17193866296	1380.82382484358	2508.90439572707	1508.0074225792	1104.26889263755
1557	NRL	141.242384859977	42.6167291027056	36.8221776048622	70.209111982908	111.536891033226	0	108.161656171345	25.6994569885682	111.329561383077
1558	CHI3L1	60.3784240622804	464.995866431743	270.029302435657	0	0	130.159622833617	81.4000092835894	159.70376842896	113.335499426015
1559	TSSC2	191.917133626534	45.4578443762193	354.831893283218	167.721767514725	74.3579273554841	90.5458245799071	229.704135786567	17.4389172422427	183.543330928857
1560	HS6ST1	1258.24323001216	1239.67329767648	1828.83482104149	716.718018158852	1639.82961072254	1290.27800026368	1106.14807136056	1015.12855104844	1274.7736262873
1561	NFE2L2	4084.16911335568	4109.19972392532	4064.94524286404	3942.43666315135	3024.15272638315	4929.08832556869	4185.96760069308	3742.94234283504	4235.53817766427
1562	TOM1L1	104.584055965021	301.158218992453	345.905304772948	287.662333818859	224.655865627207	219.762261740816	549.728829819309	268.926460630374	262.77788362492
1563	SESN2	2552.06660277532	2125.15422458825	3432.27328219868	1403.20711310284	1632.71023469914	1792.9959638167	1086.07683619474	2140.3976320479	1674.9582658535
1564	PRH1	302.970306455371	395.86206144291	184.110888024311	429.055684339993	332.237547758546	303.705786611772	400.309634696008	146.854039934675	161.478012456535
1565	TRAF3IP2-AS1	63.6129824941883	53.0341517722558	81.4551201562104	54.6070870978173	49.0445903834044	68.8525541076377	27.8767155080786	158.785930679368	87.2583048678171
1566	ZMIZ2	712.681041163703	572.011208400759	694.042256673464	482.687644882492	770.474694087676	351.808255919848	782.778171466846	754.462630164395	637.888297654387
1567	THG1L	710.524668875764	635.462782842565	706.316315875085	822.031686133214	516.550282586501	867.730818890777	729.254877691335	1179.42150822536	459.359811832876
1568	ARSB	568.204097871817	890.216119034294	827.941084327509	761.573839703488	1069.48848707037	1046.93609670518	1146.29054169219	908.659372095804	929.752282901913
1569	CTTN	1604.34098222631	1809.79042922823	3024.99768141762	1962.92975585547	3319.21131046395	1474.19920644161	2524.5153564116	1895.33495290691	6767.03198785244
1570	DHX29	5314.37950362464	5413.27163446811	4839.32679612993	3883.92906983226	4334.11791468827	4577.28006964885	7223.41452245332	5043.51843400651	5575.50479034707
1571	CYP4V2	335.31589077445	274.641143106325	286.766655892412	291.562840040132	366.252344314778	339.546842174652	519.621977070585	332.257265352203	241.715534174068
1572	TRAM1L1	140.164198716008	297.370065294434	267.797655308089	298.388725927359	0	94.3185672707366	239.739753369476	134.004311440391	223.662091787623
1573	TBC1D15	2436.7006853706	2510.59886336161	1638.02899163448	520.717580539901	1040.2199411964	1856.1894038881	1425.05769677298	1955.91224437996	1566.63761153483
1574	GJA3	40.9710734708331	49.2459980742376	58.0228253167526	0	95.7160554256764	0	0	11.0140529951007	18.0534423864449
1575	FTSJ1	3570.9525088263	3942.52096121252	4476.68413790022	5021.90175988856	3808.07513073724	4166.05111634844	3555.9538302105	5018.73681476753	4448.16761021573
1576	STYK1	152.02424629967	129.744264157126	166.257711003772	176.497906512588	71.9848020143517	0	102.586313069729	62.4129669722371	109.323623340139
1577	PLTP	2098.15023616424	1975.52215351653	2729.30443701494	1813.73539289179	2040.09675159355	2322.12312620554	1126.21930652637	1890.74576415895	1713.07108866933
1578	EPDR1	914.30185008596	619.363129625988	249.94447828755	801.554028471533	560.848622287641	367.842412355873	735.945289413274	355.203209091996	1004.9749595121
1579	F2R	4010.85245556577	3771.10700637719	2948.00585551655	3926.83463826626	2309.0509569219	4666.88270855605	2193.33997617562	3735.59964083831	2174.43683854514
1580	TTC21A	232.888207097367	158.155416892263	50.2120603702667	109.214174195635	268.163163547969	259.376059994526	83.6301465242357	188.156738666303	53.1573581378656
1581	PKN2	1708.92503819133	1163.91022371611	646.061843430765	771.32510525667	483.326527810647	1228.9709315377	966.764493820165	832.478838879692	570.689373215953
1582	RPSA	50622.9958316462	38672.3140646441	43058.5155028494	48302.8939176854	35323.9707027569	31591.0609216605	44386.421500583	41592.7354604985	43479.7100497096
1583	C8orf76	890.581754918636	1088.14714975575	1094.62291607181	916.618961999076	1222.9505924636	892.253646381168	1348.11796197068	1297.82257792269	1130.34608719575
1584	RCN1	18579.3036328789	20685.2132680288	18900.9353469322	17067.6400977339	17104.6964171025	21583.8609342354	20258.5666940309	10656.0962727599	20938.9842612117
1585	ACTB	348995.916569132	389363.483773959	395441.176063562	467082.694617736	536434.699819851	389794.115702464	451378.662438188	412993.945157289	431916.573467437
1586	MAN1B1-AS1	291.110258871709	274.641143106325	310.19895073187	127.74157874668	204.87982111777	173.546163778155	148.304126502978	224.870248649972	142.421601048621
1587	SLC52A2	3652.89465576796	5354.55525214883	5206.43274861476	4518.73645734438	5368.80056342203	3762.36764842968	4174.81691448985	5986.13780283721	5252.548765434
1588	ZDHHC6	1523.47702142861	1952.79323132842	1631.33405025178	2308.1245564381	2838.25790799444	2788.05684852297	2596.9948167326	2622.26245058355	2684.94807047295
1589	RASA4	207.011739642104	400.597253565432	259.986890361603	186.24917206577	125.775643080021	270.694288067014	181.756185112672	310.229159362002	213.632401572931
1590	FLOT2	5366.13243853517	6039.26403306563	5145.06245260666	6018.48109942372	6573.55719493695	5926.97876729309	4230.570345506	5102.26004998038	4788.17410849378
1591	SDF2	2625.38326056523	2980.32992191588	3149.9699205614	3062.87251025436	8814.57855874638	3615.23068348733	3764.47166221093	2971.0407954284	4294.71334993095
1592	FGF14	1678.73582616019	1237.77922082747	1526.44663525611	1321.29648245612	1108.24953430886	917.719659544267	759.36173044006	944.455044329882	1076.18576003641
1593	BAIAP2-AS1	192.995319770503	314.416756935517	383.843305941594	195.025311063633	271.327330669479	244.285089231208	268.731537497877	145.936202185084	285.846171118711
1594	IFT43	2307.31834809429	1812.63154450174	2363.31430809389	2210.61190090628	1400.14395126816	1645.85899887435	2023.8495458865	2175.27546653238	1961.80740599368
1595	ADM	17059.0611698821	16561.8079677359	19542.5338961078	12533.3016155044	12010.3873514714	11559.6836047015	14214.8947718794	17639.0058716537	17838.8070158505
1596	BTBD10	2892.77342426961	1376.04683080514	1711.6733468442	1940.50184508315	1987.09695230826	3810.47011773776	2109.70982965139	2280.82680773543	2306.82874937907
1597	C17orf97	190.838947482565	139.214648402172	148.404533983233	196.000437618951	524.460700390276	155.625635996715	121.542479615223	218.44538440283	259.768976560513
1598	ZKSCAN4	321.299470902849	528.447440873549	241.01788977728	7.80101244254533	740.415106433331	561.195475260883	226.358929925598	291.872404370167	236.700689066722
1599	RGPD1	42.0492596148024	0	0	14.6268983297725	67.2385513320867	0	3.34520586096943	78.0162087152963	35.1039157514207
1600	ACAP3	1947.20417600854	1740.6566242394	1497.43522259773	819.10630646726	1153.33891579038	1652.46129858331	947.808327274671	1567.66687630266	1014.00168070532
1601	OGT	2960.69915133968	3444.37874992312	4047.0920658435	1692.81970003234	2959.28730039219	1959.93982788591	2784.32634494689	3258.32401105061	2834.39045467185
1602	TEC	58.2220517743418	45.4578443762193	122.740592016208	43.8806949893175	28.4775040935897	167.887049741911	49.0630192942183	34.8778344844854	8.0237521717533
1603	STX11	40.9710734708331	35.9874601311736	37.938001168646	211.602462504042	90.9698047434114	3.77274269082946	31.221921369048	44.0562119804026	50.1484510734581
1604	PLXNA1	6486.36784211927	8484.51724513643	8262.67348981833	4662.08006097615	8413.52037609499	9243.21959253219	5359.01978927302	7277.53551651276	9565.3155577514
1605	BLOC1S5	704.055552011948	949.879539778082	612.587136517254	960.499656988394	541.863619558581	1237.45960259206	557.534310161571	558.963189501359	883.615707914332
1606	DDX21	5765.06131180381	4576.08966720607	2097.74829991336	9887.78327092621	5522.26266881526	8196.28349582701	11486.3218579487	8448.6964849918	8222.34003800419
1607	BMS1	3303.56234512191	3514.45959333645	3279.40545396031	4468.02987646784	3189.48045848204	4514.08662957745	4470.31009887548	4264.27418460314	4595.6040563717
1608	PPP1R7	4251.28796567092	3837.39969609251	3785.98935191811	3794.21742674298	3179.19691533714	2909.72780030222	3899.39496527003	3535.51101142731	3133.27522306966
1609	PASK	130.460523420284	270.852989408307	40.1696482962134	196.000437618951	292.685458739672	351.808255919848	63.5589113584191	449.740497299944	150.445353220374
1610	RSG1	269.546535992323	101.333111421989	360.411011102137	208.677082838088	208.04398823928	298.989858248235	216.32331234269	300.132944116493	234.694751023784
1611	FECH	950.960178980916	1133.60499413197	649.409314122116	879.564152896986	1243.51767875342	1084.66352361347	1467.43030434526	1353.81068064779	960.844322567457
1612	STAG3	35.5801427509867	113.644610940548	68.065237390806	46.806074655272	33.2237547758546	18.8637134541473	3.34520586096943	18.3567549918344	10.0296902146916
1613	KIAA0391	2269.58183305536	207.4014149665	85.9184144113453	1098.96762784357	3660.15031780665	882.821789654095	240.854821989799	3438.22020997059	1468.34664743085
1614	C6orf1	1766.0689038217	5021.19772672322	2087.70588783931	2214.51240712756	1565.47168336705	1794.88233516212	1372.64947161779	1838.42901243222	1890.59660546937
1615	NF2	5011.40919716927	3554.23520716565	4468.87337295374	2862.97156641414	4618.89295562417	3547.3213150524	4264.0224041157	2839.78999723679	4350.87961513322
1616	UBTD2	1013.49497533114	1470.75067325559	2004.01912055553	1120.42041206057	1437.3229149459	881.878603981387	549.728829819309	1116.09070350353	1169.46187903304
1617	CREBRF	1605.41916837028	1558.82524673452	991.967148203713	788.877383252396	535.535285315561	996.947256051686	608.827466696436	655.336153208489	795.354434025045
1618	DCBLD1	2011.8953446467	1908.28242537671	2166.92936086795	3208.16636699677	3579.46405620815	2689.96553856141	3373.08257647751	2591.97380484702	2528.48490312376
1619	VTI1B	7711.18730166838	7563.04885809348	6278.73919341091	8224.21736755341	7323.46480273481	6820.17559934696	9115.68597114169	6745.18962174956	7828.17321256681
1620	SFXN1	1855.55835377115	1618.48866747831	1799.82340838312	1234.5102190328	1419.9199957776	1670.38182636475	1886.69610558676	1844.85387667936	2127.29729453609
1621	PSMA3	8802.31167936531	10196.7627166407	8782.64727054154	12343.1519372173	10367.3935736274	11466.3082231034	15273.0948925661	9812.6033808851	13992.4208185163
1622	PIGH	993.009438595719	1427.18690572838	700.737198056166	1264.73914224766	1164.41350071567	1636.42714214728	1099.45765963862	1416.22364762003	1401.14772299242
1623	FRG1CP	903.519988646267	526.55336402454	633.787784229144	639.683020288717	700.863017414457	676.264127331181	883.134347295929	696.638851940117	978.897764953902
1624	IL4I1	40.9710734708331	16.0996532165777	23.4322948394578	38.0299356574085	114.701058154736	72.6252967984672	151.649332363947	63.3308047218288	59.1751722666806
1625	PRKAG1	2607.05409611775	3665.03870283268	2768.35826174737	4020.4467875768	2559.02015952118	2645.63581194416	3431.06614473431	3276.68076604245	2344.9415721949
1626	AFAP1	1908.38947482565	1987.83365303509	2527.34037197009	2192.08449635524	2661.06454918988	2735.23845085136	1529.87414708335	2116.53385055851	2339.92672708755
1627	SDHAP2	533.7021412648	682.814704067794	584.691547422661	978.051934984121	543.445703119336	790.389593728773	829.611053520418	514.906977520956	736.179261758365
1628	COA4	6676.12860345786	4589.34820514914	5513.28422865528	6823.93563411653	6142.43942463122	5395.02204788613	7065.07477836743	6321.14858143819	6583.48865692358
1629	DICER1	1278.72876674758	764.260008575187	916.091145866421	1742.55115435356	1159.6672500334	1381.76701051629	1514.26318639883	1209.71015396189	1526.51885067606
1630	TSR3	12708.5800789661	10344.5007108634	9849.37459751876	13147.6313453548	10603.1240241799	8642.4103190176	11621.2451610078	10344.0314378987	10951.4187454218
1631	EXOC7	3675.53656479132	4271.1432945156	3695.60764325163	4312.00962761693	4189.35726887919	2442.85089231208	2884.68252077597	3815.45152505279	3421.12733223131
1632	ATRNL1	160.649735451425	53.0341517722558	13.3898827654045	0	23.7312534113247	168.830235414619	0	0	72.2137695457797
1633	SNORA84	45.2838180467103	37.8815369801827	46.8645896789156	24.3781638829542	0	31.1251271993431	14.4958920642009	22.0281059902013	21.0623494508524
1634	PRSS3	808.63960797697	567.276016278237	566.838370402122	2425.13974307628	1143.05537264547	1019.58371219666	850.797357306558	528.674543764832	846.505854119973
1635	ATP5S	504.591115377629	415.749868357506	345.905304772948	299.363852482677	421.625268941203	225.42137577706	282.112360941755	184.485387667936	354.048064578614
1636	PAXIP1-AS1	208.089925786074	189.407684900914	272.260949563224	35.104555991454	111.536891033226	168.830235414619	136.038371679423	277.1870003767	217.644277658808
1637	MTMR12	453.916366611072	545.494132514631	532.247839924827	583.125680080263	375.744845679308	1026.18601190561	730.369946311659	784.751275900922	635.882359611449
1638	H2AFJ	3442.64835769395	3593.06378257033	3708.99752601703	3732.78445375794	3289.94276458998	2897.46638655703	2784.32634494689	2648.87974532171	2984.83580789223
1639	PCSK7	1403.79835944802	1892.18277216013	2598.75308005225	2810.31473242695	2305.88678980039	1837.32569043395	1628.00018567179	2434.10571191725	2430.19393901978
1640	DISP2	169.275224603179	131.638341006135	232.091301267011	284.736954152905	242.84982657589	0	128.232891337161	146.854039934675	70.2078315028413
1641	CDAN1	684.648201420501	310.628603237498	501.004780138883	849.335229682123	461.177357960077	645.139000131838	547.498692578663	610.362103478495	801.37224815386
1642	PGAM5	1043.68418736228	1176.22172323467	1199.51033106748	1862.4917206577	2505.22931845551	1678.87049741911	1745.08239080572	2130.30141680239	2142.34182985813
1643	ZNF316	542.327630416554	509.506672383458	676.189079652925	660.160677950399	343.312132683831	406.513024936875	625.553496001283	769.148034157863	595.763598752682
1644	HSF1	1320.77802636238	876.010542666726	1044.41085570155	1608.95881627497	1120.9062027949	901.685503108242	1034.78367965988	1074.78800477191	1716.07999573374
1645	MAP2K1	2071.19558256501	1400.66982984226	1729.52652386474	3038.49434637141	2241.02136380943	2423.98717885793	2018.27420278489	2960.0267424333	2446.24144336329
1646	ARHGEF35	40.9710734708331	13.258537943064	40.1696482962134	0	49.0445903834044	0	42.3726075722794	19.2745927414262	0
1647	TINF2	831.281517000325	1069.20638126566	951.7974999075	1464.64008608789	1017.27972956545	1159.17519175735	752.671318718121	1156.47556448557	1015.00464972679
1648	NADK2	447.447249747256	488.671827044357	501.004780138883	473.911505884629	722.221145484649	705.50288318511	534.117869134785	325.832401105061	391.157918372973
1649	PLOD3	11723.1179433781	10395.6407857866	12535.1619155461	11957.9769478667	13358.3225452347	10666.4867726476	9281.83119556984	10804.7859881937	10958.4395285721
1650	RNF141	2088.44656086852	2590.15009101999	1970.54441364202	1643.08824571111	1459.47208479647	1408.1762093521	1347.00289335036	1736.54902222754	1802.33533158008
1651	C1GALT1	911.067291654052	1428.13394415289	1475.11875132206	1987.30791973842	1539.3673046146	2060.86069486559	1318.01110922195	1399.70256812738	1874.54910112586
1652	ZNF629	1043.68418736228	1564.50747728155	966.303206236688	1101.89300750953	1613.72523197008	788.503222383358	793.928857670078	1098.65178626129	813.40787641149
1653	TRADD	1813.50909415635	1312.59525636333	1950.45958949392	1542.65021051334	1393.81561702514	1197.84580433835	1381.57002058037	1309.75446866739	1317.90129421048
1654	HSF4	91.6458222373899	0	31.2430597859437	74.1096182041806	0	44.3297266172462	0	12.8497284942841	22.0653184723216
1655	CORO1A	514.294790673353	227.289221881096	193.037476534581	827.882445465123	568.759040091416	187.693948868766	334.520586096943	275.351324877517	312.926334698379
1656	VTA1	5108.44595012651	5920.88423000256	5737.56476497581	4103.33254477884	5322.12909837976	7214.42721053864	8712.03113058472	6733.25773100487	7987.64528698041
1657	LINC00324	32.3455843190788	49.2459980742376	30.12723622216	33.1543028808177	11.0745849252849	0	23.416441026786	42.2205364812192	12.0356282576299
1658	FBXO34	760.121231498351	1204.63287596981	929.481028631826	614.329729850445	721.430103704272	1446.8468219331	447.14251674958	636.061560467063	997.954176361816
1659	CTC1	184.369830618749	159.102455316768	97.0766500491823	57.5324667637718	216.745447823432	0	0	247.816192389765	213.632401572931
1660	POLR2J2	101.349497533114	2187.65876060555	1640.26063876205	2807.389352761	3444.19591176359	2947.45522721052	1902.30706627128	2614.91974858682	2435.20878412712
1661	RAB8B	904.598174790237	910.10392594889	906.048733792368	1241.33610492003	895.45929538732	1469.48327807808	1357.03851093326	787.504789149697	1036.06699917764
1662	DDOST	27919.6301980848	27553.1359225359	29289.2527257585	24002.7401591567	26639.1229959924	26397.8806077338	24260.5479723706	25625.1121308513	26213.598345118
1663	ARSE	231.810020953398	89.0216119034294	116.045650633505	41.9304418786811	26.1043787524572	10.375042399781	110.391793411991	272.597811628741	80.237521717533
1664	LOC100268168	10.7818614396929	97.5449577239706	40.1696482962134	137.492844299861	132.895019103418	47.1592836353683	53.5232937755109	75.2626954665212	158.469105392128
1665	LINC00346	168.19703845921	75.7630739603655	178.531770205393	188.199425176406	0	16.9773421087326	55.7534310161571	106.46917895264	114.338468447484
1666	ZNF227	433.430829875656	74.8160355358609	837.983496401562	389.075495571948	109.163765692094	229.19411846789	277.652086460463	605.772914730536	205.608649401178
1667	RHOJ	559.578608720063	632.621667569052	824.593613636158	457.33435444422	371.789636777421	336.71728515653	126.002754096515	410.2734740675	111.329561383077
1668	BRE	1956.90785130427	1957.52842345094	1857.84623369987	1732.79988880038	1101.92120006584	1523.2448614224	1221.00013925384	1430.90905161349	1877.55800819027
1669	IL33	0	0	110.466532814587	250.607524716769	411.341725796295	475.365579044512	51.2931565348646	92.7016127087639	0
1670	UBR2	1059.85697952181	1018.06630634241	1115.8235637837	1134.07218383503	1031.51848161225	934.697001653	1051.50970896472	866.438835614585	773.289115552724
1671	TMEM261	2305.16197580635	2581.62674519945	2806.29626291602	2549.955942157	1828.88859623276	2022.19008228459	2134.2413392985	2525.88948687642	2747.13214980403
1672	UBAC1	2395.72961189977	2277.62741093349	2110.02235911499	2586.03562470378	2295.60324665548	1574.17688774859	1958.06049728744	1986.20089011649	2599.69570364807
1673	JUP	210.246298074012	319.15194905804	324.704657061058	603.603337741945	550.565079142734	541.388576134028	65.7890485990654	424.958878060967	433.282617274678
1674	CRYL1	745.026625482781	1075.83565023719	775.497376829675	456.359227888902	1021.23493846734	1311.97127073595	615.517878418375	954.551259575391	915.710716601345
1675	ITFG1	3278.76406381062	3836.45265766801	3828.39064734189	2379.30879497633	2901.54125042464	4206.60810027485	3409.87984094817	3329.91535551877	2836.39639271479
1676	REEP3	3439.41379926204	2568.36820725639	3048.42997625708	3604.06774845594	3222.7042132579	3665.21952414082	3809.07440702386	3343.68292176264	2993.86252908545
1677	ZNF549	106.74042825296	693.232126737344	31.2430597859437	166.746640959406	94.1339718649214	233.910046831427	282.112360941755	221.198897651605	134.397848876868
1678	LOC100133091	125.069592700438	129.744264157126	145.057063291882	128.716705301998	306.133169006089	94.3185672707366	97.0109699681134	137.675662438758	142.421601048621
1679	ANLN	3617.31451301698	3040.94038108417	2908.95203078412	4548.96538055925	5720.81415569001	5744.94393246057	5335.60334824624	4233.06770111702	3459.24015504714
1680	PLAUR	6470.19504995973	6682.30312330423	7107.7961013022	15367.9945118143	10088.9468669345	11933.1851310936	10812.8204112735	9752.94392716164	11096.8492535348
1681	DCTD	4932.70160865951	5051.50295630737	7483.82864229731	4753.74195717606	4613.35566316153	7542.65582464081	4841.62794944309	5432.6816398334	3223.54243500189
1682	RAD21-AS1	100.271311389144	65.3456512908152	0	89.7116430892713	0	0	0	9.17837749591722	34.1009467299515
1683	PSENEN	4644.82590821971	4205.79764322479	4839.32679612993	5227.65346306069	4838.01152878873	3865.17488675479	4373.29912890737	3988.00502197603	4184.38675756934
1684	LOC105369748	53.9093071984646	42.6167291027056	43.5171189875645	55.5822136531355	39.5520890188745	27.3523845085136	93.665764107144	73.4270199673377	67.1989244384338
1685	SNORA57	43.1274457587717	31.2522680086508	22.3164712756741	20.4776576616815	30.8506294347221	0.943185672707366	49.0630192942183	1.83567549918344	31.092039665544
1686	IFT22	1482.50594795778	1795.58485286066	1529.79410594746	2031.18861472774	1586.82981143725	1856.1894038881	1684.86868530827	1984.3652146173	1900.62629568406
1687	MKLN1	1983.8625049035	2271.94518038646	1520.86751743719	1587.50603205797	2187.23052274376	2543.77175929177	2018.27420278489	2471.73705965051	2313.84953252936
1688	USP13	1531.0243244364	1484.95624962316	972.99814761939	1817.63589911306	1784.59025653162	1786.39366410775	2252.43861305275	1662.20416451061	1815.37392885918
1689	SHMT1	1115.92265900822	1215.99733706387	1183.88880117451	1540.6999574027	1412.00957797382	1603.41564360252	1025.86313069729	954.551259575391	1596.72668217891
1690	NCOA3	954.194737412824	941.356193957541	1176.07803622802	695.265233941853	832.17595295712	1303.48259968158	1445.12893193879	594.758861735436	880.606800849924
1691	FIBIN	1319.69984021841	1269.03148883612	1458.3813978653	904.917443335258	458.804232618945	528.183976716125	533.002800514462	532.345894763199	645.91204982614
1692	FAM89B	5359.66332167135	4055.21853372856	5340.33157626881	4991.67283667369	4996.21988486423	3086.1035210985	4136.90458139886	4670.87630767227	3822.31494081898
1693	DPP7	5775.8431732435	4576.08966720607	5604.78176088555	5222.7778302841	4802.41464867175	3228.52455767731	3083.16473519349	3756.70990907892	4352.88555317616
1694	BTF3L4	5438.37091018111	5800.61035009048	4311.54225046023	2351.0301248721	2388.15513495964	2842.76161754	7419.66659963019	4441.41687027434	3475.28765939065
1695	FNDC3B	2704.09084907499	4726.6687767023	3006.0286808333	3880.02856361098	4173.53643327164	3381.32063665591	4809.29095945372	3585.07424990526	4921.56898834918
1696	AP2M1	46738.2911549249	47197.5539620342	44635.1741984757	43687.6199313645	50404.3912038733	42034.9558755492	34630.6861413758	44424.2649179889	43769.5680969142
1697	FOSL2	3305.71871740985	3012.52922834903	2811.87538073494	3593.34135634744	4035.89516348596	3902.90231366308	3129.99761724706	4234.9033766162	3823.31790984045
1698	NRDC	10476.7347609496	12665.6918893241	9636.25229683607	7102.82182893752	8441.99788018858	9642.1871320874	10319.9600810907	9929.16877508325	10454.9490797945
1699	RAB30-AS1	500.278370801752	635.462782842565	395.001541579431	475.861758995265	339.356923781944	346.149141883603	570.915133605449	426.794553560151	476.410285197852
1700	LOC100507291	64.6911686381576	53.9811901967604	21.2006477118904	78.0101244254533	110.745849252849	29.2387558539283	13.3808234438777	76.1805332161129	29.0861016226057
1701	PISD	1952.59510672839	2616.66716690612	1864.54117508257	1529.9735652942	2225.99156998226	3247.38827113146	2240.17285822919	2380.87112244093	2128.30026355756
1702	RASAL2	1124.54814815997	1323.95971745739	1053.33744421182	1019.9823768628	731.713646849179	1942.96248577717	1256.68233510418	954.551259575391	915.710716601345
1703	VPS9D1	806.483235689031	683.761742492298	967.419029800472	669.91194350358	953.205345354876	491.399735480538	468.32882053572	508.482113273814	421.246989017048
1704	ECHDC1	2458.26440824999	2439.57098152377	2230.53130400363	3034.59384015013	2163.49926933244	2589.98785725443	2874.64690319306	2155.08303604136	2419.16127978362
1705	USP2	0	10.4174226695503	5.57911781891852	18.5274045510452	47.4625068226494	0	46.832882053572	33.042158985302	8.0237521717533
1706	DLEU2	646.911686381576	504.771480260935	602.5447244432	371.523217576221	745.952398895974	992.231327688149	760.476799060383	930.687478086006	729.158478608081
1707	SERTAD4	600.549682190896	647.774282361125	477.572485299426	676.737829390807	942.921802209969	869.617190236192	440.452105027641	506.64643777463	559.656713979792
1708	LOC100132215	25.876467455263	13.258537943064	15.6215298929719	12.6766452191362	11.0745849252849	4.71592836353683	1.11506862032314	1.83567549918344	4.01187608587665
1709	NAA35	981.149391012056	1966.99880769599	1189.46791899343	904.917443335258	1245.09976231417	1540.22220353113	1828.71253732995	1663.1220022602	1634.83950499473
1710	FBXO25	1617.27921595394	1811.68450607724	2011.82988550202	682.588588722716	1365.33811293155	1447.79000760581	1510.91798053786	1921.95224764507	1747.17203539928
1711	CTSL	24649.491623426	25152.3935164168	28216.9462809623	35921.7120448106	36406.1158583133	31408.0829011553	28236.8826724429	32710.8195576994	31771.0496930786
1712	ANXA1	39852.994439537	38718.7189474448	40054.7184691436	39613.5411832452	34577.2272620805	34290.458316949	35349.9054014843	33427.6508401305	34980.55056178
1713	AGTPBP1	278.172025144078	268.011874134793	490.96236806483	203.801450061497	120.238350617379	16.9773421087326	273.19181197917	214.774033404463	268.795697753735
1714	TMEM2	863.627101319403	1252.93183561954	904.932910228584	777.175864588579	658.93780305445	694.184655112621	557.534310161571	934.358829084373	551.632961808039
1715	STARD3	2291.14555593475	2242.58698922682	1794.2442905642	3229.61915121377	3102.46586264052	3154.01288953343	1541.02483328658	1407.9631078737	2156.3833961587
1716	DOK3	17.2509783035087	13.258537943064	43.5171189875645	142.368477076452	0	0	0	90.8659372095805	54.1603271593347
1717	LOC648987	195.151692058442	82.3923429318975	187.458358715662	170.647147180679	204.088779337393	163.171121378374	304.413733348218	187.238900916711	200.593804293832
1718	SLC26A1	17.2509783035087	69.1338049888335	39.0538247324297	36.0796825467721	88.596679402279	5.6591140362442	35.6821958503406	21.1102682406096	109.323623340139
1719	FIP1L1	4319.21369274099	3862.02269512963	3086.36797742573	3931.71027104285	3223.49525503827	3800.09507533798	2934.86060869051	3436.38453447141	3858.42182559187
1720	HNRNPA0	4783.91192079175	3910.32165477936	3848.47547149	4455.3532312487	3772.47825062025	4133.03961780368	5719.1869536374	5209.64706668261	4081.08094835802
1721	DGKQ	1225.89764569309	1576.81897680011	995.314618895064	813.255547135351	666.848220858225	991.288142015442	1206.50424718964	1893.49927740772	2021.98554728183
1722	AQP1	0	220.659952909564	150.6361811108	0	34.8058383366096	369.728783701288	94.7808327274671	0	196.581928207956
1723	CPSF1	1897.60761338596	1713.19250992876	3170.0547447095	2468.04531151028	1963.36569889693	3273.79746996727	2297.04135786567	2698.44298379966	2805.30435304925
1724	KYNU	0	47.3519212252284	0	171.622273735997	113.910016374359	44.3297266172462	17.8410979251703	74.3448577169295	79.2345526960638
1725	PAXIP1-AS2	278.172025144078	125.956110459108	305.735656476735	223.30398116786	42.7162561403845	116.955023415713	282.112360941755	156.032417430593	31.092039665544
1726	RTCA	2907.86803028518	2235.01068183078	1997.32417917283	2483.64733639537	3094.55544483674	1961.82619923132	3284.99215547198	2757.18459977353	2775.21528240517
1727	PLAC9P1	24.7982813112937	17.0466916410822	0	1.95025311063633	33.2237547758546	28.295570181221	17.8410979251703	25.6994569885682	0
1728	MAPRE3	299.735748023463	375.027216103809	224.280536320525	241.831385718905	119.447308837001	379.160640428361	152.764400984271	224.870248649972	258.766007539044
1729	SURF1	5683.11916486214	4828.94892654879	5280.07710382449	4775.19474139306	4997.01092664461	3038.94423746313	3949.57305318457	4611.21685394881	4329.81726568237
1730	AOX1	251.217371544845	286.00560420038	611.47131295347	526.56833987181	291.894416959294	113.182280724884	372.43291918793	471.768603290145	456.350904768469
1731	C7orf50	7234.62902603395	7382.16451901311	7393.44693363083	7054.06550117161	7423.13606706237	6658.890849314	6709.36788848435	7188.50525480236	6729.92213405808
1732	SCYL2	1306.76160649078	1309.75414108982	457.487661151319	1370.05281022202	503.102572320084	1632.65439945645	955.613807616933	1437.33391586064	1249.69940075058
1733	CKAP4	19246.7008559958	20506.2230057974	23665.5019642886	23127.0765124809	23338.1056464771	23087.2988965309	19253.8898671197	23892.2344596221	24070.2535462384
1734	GAS8	880.878079622912	876.95758109123	820.130319381023	321.791763254995	215.163364262677	627.218472350398	560.879516022541	509.399951023406	642.903142761733
1735	GALNS	2393.57323961183	2135.5716472578	2376.70419085929	1769.85469790247	2224.4094864215	2061.8038805383	1722.78101839926	1804.46901569732	2096.20525487055
1736	CYP7B1	54.9874933424339	17.0466916410822	49.096236806483	153.094869184952	47.4625068226494	116.955023415713	45.7178134332489	117.48323194774	97.2879950825087
1737	RARG	4603.85483474888	6338.52817520908	8064.05689546483	2561.65746082082	3163.37607972959	2591.87422859984	2139.81668240011	3794.34125681218	2821.35185739275
1738	HACE1	178.978899898903	195.089915447941	119.393121324856	416.379039120857	272.118372449857	320.683128720504	72.4794603210043	152.361066432226	195.578959186487
1739	NUS1	1079.26433011326	972.608461966192	1504.13016398043	2600.66252303355	1494.27792313308	3126.66050502492	2271.39477959824	2126.63006580402	2175.43980756661
1740	ALG13	793.545001961399	363.662755009754	453.024366896184	996.579339535166	579.833625016701	836.605691691434	790.583651809108	709.488580434401	678.007058513153
1741	LAMTOR2	6096.06445800238	4745.60954519239	5627.09823216122	5959.97350610463	6385.28925120711	4332.99498041764	4701.12930328237	4357.89363506149	4560.50014062028
1742	ARHGEF2	1362.82728597719	1180.9569153572	1307.7452167545	572.399287971764	1131.98078772019	807.366935837505	1009.13710139244	939.865855581923	939.781973116605
1743	GON4L	1869.57477364275	1573.97786152659	879.268968261559	1038.50978141385	2195.14094054754	1510.9834476772	2530.09069951321	1617.23011478061	1721.09484084108
1744	CUEDC1	638.286197229821	712.172895227435	901.585439537233	400.777014235766	554.520288044621	634.763957732057	587.641162910296	608.526427979312	637.888297654387
1745	LINC00630	20.4855367354166	181.831377504877	52.4437074978341	181.373539289179	0	92.4321959253219	35.6821958503406	175.307010172019	51.1514200949273
1746	ZNF844	201.620808922258	401.544291989937	177.415946641609	22.4279107723178	9.49250136452989	1.88637134541473	60.2137054974497	85.3589107120301	493.460758562828
1747	DERL3	69.0039132140347	22.7289221881096	13.3898827654045	105.313667974362	46.671465042272	0	14.4958920642009	105.551341203048	0
1748	MMP11	356.879613653836	531.288556147063	340.32618695403	284.736954152905	171.656066341916	306.535343629894	62.443842738096	130.332960442024	326.967900998947
1749	SMARCB1	2478.7499449854	2559.84486143585	2451.4643696328	3248.14655576481	2393.69242742229	2822.95471841315	2033.88516346941	2769.11649051822	2667.89759710797
1750	POP1	1117.00084515219	1458.43917373704	933.944322886961	1757.17805268334	1263.29372326285	1447.79000760581	2105.24955517009	2075.23115182688	1929.71239730667
1751	FCHSD1	768.746720650106	1229.25587500693	1423.79086738801	1148.6990821648	699.280933853702	923.378773580511	550.843898439633	675.528583699507	815.413814454429
1752	EEF1A1	191690.714536301	191816.950652853	228993.775053947	194175.000707396	194270.368759347	169506.49954195	182630.398911006	201370.848747175	203862.4803348
1753	TARS	7680.99808963724	9696.72642850228	10602.5555030728	7248.11568567993	7477.71794990842	9551.6413075075	9449.09148861831	8355.07703453344	9518.17601374235
1754	CA5B	129.382337276315	415.749868357506	150.6361811108	346.169927137949	158.999397855876	676.264127331181	136.038371679423	44.0562119804026	134.397848876868
1755	PMM2	2470.12445583365	3037.15222738615	2486.05490011009	1095.0671216223	2984.60063736427	2955.00071259218	3048.59760796347	2968.28728217963	3066.07629863123
1756	CASP8	187.604389050657	241.494798248665	224.280536320525	413.453659454902	131.312935542663	124.500508797372	82.5150779039126	233.130788396297	133.394879855399
1757	THBS3	1695.9868044637	1828.73119771832	2271.81677586362	1079.46509673721	1779.84400584935	1160.11837743006	914.356268664977	1589.69498229286	946.802756266889
1758	PRELID1	16512.4207948897	13469.7275117285	16885.7579907388	21597.1029471867	23641.0746483617	16123.7590749324	14151.335860521	13810.7046181066	17912.0237544178
1759	HOXA11-AS	230.731834809429	178.043223806859	152.867828238368	146.268983297725	82.268345159259	177.318906468985	71.3643917006811	205.595655908546	125.371127683645
1760	SLC23A2	558.500422576094	516.13594135499	593.618135932931	437.831823337857	286.357124496652	476.30876471722	554.189104300602	536.935083511157	701.075346006944
1761	RIC8A	7300.39838081608	6688.93239227577	9319.3584047215	7677.17137001992	11854.5521207371	11807.7414366235	5766.01983569097	9431.70071480453	8792.02644219867
1762	VPS9D1-AS1	102.427683677083	100.386072997484	69.1810609545897	156.995375406225	26.1043787524572	44.3297266172462	112.621930652637	158.785930679368	126.374096705114
1763	ANAPC5	8105.80343036114	9747.86650342552	8300.61149098698	9561.11587489462	7744.29902989563	8047.26015953925	8162.30230076541	8482.65648172669	10415.8332879572
1764	RBBP9	994.087624739688	708.384741529417	871.458203315073	242.806512274223	1006.99618642055	740.400753075282	1227.69055097578	717.749120180726	333.988684149231
1765	SUPV3L1	1471.72408651808	1841.04269723688	1157.1090356437	1865.41710032365	2152.42468440715	1292.16437160909	1058.20012068666	1498.82904508328	1850.4778446106
1766	TDP2	1563.36990875547	1039.84819010602	1834.41393886041	1384.6797085518	885.175752242412	2610.73794205399	1557.75086259143	1233.57393545127	1238.66674151441
1767	BTN3A3	173.587969179056	18.9407684900914	152.867828238368	104.338541419044	64.0743842105768	15.0909707633179	388.043879872454	75.2626954665212	100.296902146916
1768	USP27X-AS1	0	28.4111527351371	46.8645896789156	134.567464633907	156.626272514743	0	167.260293048471	59.6594537234619	112.332530404546
1769	PGD	7603.36868727145	9188.16679454332	8755.86750501073	5465.58434255832	7998.22344139681	8410.38664353158	7668.32690196225	7645.58845409904	6486.20066184107
1770	PEX14	235.044579385306	285.058565775875	451.9085433324	187.224298621088	328.282338856659	249.001017594745	272.076743358847	345.106993846487	247.733348302883
1771	CLIC3	1324.01258479429	972.608461966192	1076.76973905127	654.30991861849	410.550684015918	511.206634607392	432.646624685379	437.808606555251	231.685843959376
1772	CHCHD2	28369.23382012	24139.0624021969	27574.2319082229	32548.7492899651	27503.731661945	25499.9678473163	27149.6907676279	25883.0245384866	26554.6078124175
1773	RIMBP3	4.31274457587717	43.5637675272101	69.1810609545897	0	0	71.6821111257598	2.23013724064629	69.7556689689709	14.0415663005683
1774	PIP4K2A	2050.71004582959	1936.69357811184	2159.11859592147	1832.26279744283	1742.66504217161	1874.10993166954	1882.23583110546	2167.01492678605	2090.18744074173
1775	TRIP4	1270.10327759583	1117.50534091539	1138.14003505938	1383.70458199648	797.370114620511	1120.50457917635	1490.84674537204	1472.21175034512	1083.20654318669
1776	LOC100287042	0	33.1463448576599	0	151.144616074316	0	0	86.9753523852051	127.579447193249	85.2523668248788
1777	ZNF169	148.789687867762	177.096185382354	215.353947810255	56.5573402084536	0	205.614476650206	0	175.307010172019	83.2464287819404
1778	TRIM3	949.881992836947	1018.06630634241	860.299967677236	888.340291894849	620.176755815953	738.514381729868	635.589113584191	1428.15553836472	1303.85972790991
1779	CHORDC1	1539.64981358815	1403.51094511577	1039.94756144641	1129.19655105844	706.400309877099	1972.2012416311	2098.55914344815	1735.63118447795	1745.16609735634
1780	CDK7	3633.48730517652	2249.21625819835	3205.76109875058	2423.18948996564	2114.45467894903	2516.41937478325	2356.1399947428	3217.93915006858	3605.67363218164
1781	RRNAD1	472.24553105855	325.781218029572	314.662244987005	760.59871314817	511.012990123859	431.035852427266	464.983614674751	568.141566997276	287.852109161649
1782	ICE2	878.721707334974	912.945041222404	925.017734376691	1064.83819840744	821.892409812213	730.025710675501	636.704182204514	593.841023985844	1117.30748991665
1783	CCNB1	12057.3556480086	13266.11425046	10184.1216666539	23945.2076923929	24301.5945349769	22810.0023087549	23294.8985471708	21388.3730787359	23822.5201979355
1784	MRPS36	3630.25274674461	4063.7418795491	2984.82803312141	1989.25817284906	2240.23032202905	2682.42005317975	4138.01965001918	2682.8397420566	2742.11730469669
1785	ABCB7	381.67789496513	656.297628181666	363.758481793488	162.846134738134	404.222349772898	652.684485513497	486.16991846089	890.30261710397	632.873452547041
1786	NUDT13	107.818614396929	44.5108059517147	60.25447244432	59.4827198744081	117.074183495869	94.3185672707366	11.1506862032314	116.565394198149	175.519578757103
1787	RLIM	1425.36208232741	2411.15982878863	1479.58204557719	1563.12786817502	487.281736712534	1214.82314644709	2343.87423991925	1913.69170789874	1974.84600327278
1788	TRIM44	6999.58444664865	6184.16091201483	6490.74567052981	5762.99794193036	6468.34863814674	5361.06736366867	6875.5131129125	5448.28488157646	6845.26357152703
1789	SAR1B	3055.57953200898	2828.80377399515	2112.25400624255	3890.75495571948	2528.96057186684	4349.97232252637	3720.98398601833	3966.89475373542	2844.42014488654
1790	ZNF343	239.357323961183	339.039755972636	661.683373323737	1479.26698441766	83.0593869396365	375.387897737532	617.748015659021	730.59884867501	469.389502047568
1791	TMEM138	2211.35978128102	2156.4064925969	1482.92951626854	4160.86501154262	4132.40226069201	3307.75215418473	1981.47693831422	1652.1079492651	3307.7918328053
1792	FADS1	4188.7531693207	4154.65756830154	3769.25199846135	3134.05674879259	2549.52765815665	4256.59694092834	4074.46073866076	4208.28608187804	5244.52501326225
1793	DUSP8	0	66.2926897153198	64.7177666994549	29.253796659545	183.521693047578	31.1251271993431	16.7260293048471	44.0562119804026	22.0653184723216
1794	CCNL1	2528.34650760799	1979.31030721455	1307.7452167545	2582.1351184825	2192.7678152064	1868.45081763329	1741.73718494475	1829.2506349363	2123.28541845022
1795	PTX3	43285.9391219352	44099.7912754797	47970.3708306252	65853.2216603017	59918.2506964734	77755.2836723225	85175.6316320036	81721.5197103981	77638.8289829064
1796	PARVB	536.936699696708	929.991732863486	925.017734376691	680.63833561208	806.862615985041	757.378095184015	621.09322151999	860.013971367443	768.274270445378
1797	PRR34	56.0656794864032	55.8752670457695	42.4012954237808	23.403037327636	0	0	57.9835682568034	72.509182217746	0
1798	NEU3	293.266631159648	66.2926897153198	287.882479456196	445.632835780402	28.4775040935897	19.8068991268547	360.167164364375	471.768603290145	568.683435173015
1799	ZBTB6	20.4855367354166	175.202108533345	83.6867672837778	45.8309480999538	12.6566684860399	0	163.915087187502	87.1945862112136	127.377065726584
1800	ABCA7	84.0985192296048	71.0278818378426	123.856415579991	1.95025311063633	93.3429300845439	10.375042399781	0	12.8497284942841	117.347375511892
1801	LOC400464	24.7982813112937	123.114995185594	72.5285316459408	24.3781638829542	243.640868356267	20.7500847995621	55.7534310161571	41.3026987316275	44.1306369446431
1802	GCA	100.271311389144	237.706644550647	160.678593184853	69.2339854275898	177.984400584935	297.10348690282	201.827420278489	101.879990204681	105.311747254262
1803	INO80B	198.38625049035	131.638341006135	259.986890361603	126.766452191362	189.05898551022	176.375720796277	230.819204406891	256.994569885682	161.478012456535
1804	MOGS	2526.19013532005	3642.30978064457	1545.41563584043	4350.03956327434	1650.90419564782	1444.96045058768	1321.35631508292	1332.70041240718	925.740406816037
1805	JAK3	115.365917404714	62.5045360173015	236.554595522145	62.4080995403626	101.253347888319	162.227935705667	511.816496728323	101.879990204681	108.320654318669
1806	NDUFC1	7292.8510778083	5536.38662965371	5383.84869525637	5855.63496468559	4947.9663362612	5368.61284905033	6749.51035881598	5248.19625216547	5325.76550400125
1807	TRIM16L	117.522289692653	642.092051814097	589.154841677796	262.309043380587	136.059186224928	167.887049741911	163.915087187502	234.048626145889	272.807573839612
1808	RPS6KB1	904.598174790237	1323.95971745739	1398.12692542098	843.484470350214	734.877813970689	149.023336287764	928.852160729178	1535.54255506695	788.333650874761
1809	ENOX2	1024.27683677083	837.181967262038	909.396204483719	497.314543212265	321.162962833261	1151.62970637569	1221.00013925384	926.098289338047	1017.01058776973
1810	PRDX3	10741.9685523661	11999.9238768974	11559.9321207992	14579.1171285619	13749.8882265215	19124.0326998146	16438.3416008038	15234.2709677234	14930.1968535899
1811	NSD1	2004.34804163892	1019.01334476692	1563.26881286097	1058.98743907553	2330.40908499209	2159.89519049987	986.835728985981	1303.32960442024	1668.94045172469
1812	DAB2	14787.3229645388	16618.6302732062	17522.8932456593	11530.8715166373	12284.8788492624	13098.9626225599	16021.3059368029	16153.0265550647	15377.5210371652
1813	C3orf80	38.8147011828945	0	20.0848241481067	0	106.790640350961	0	13.3808234438777	11.0140529951007	0
1814	SYCP2	132.616895708223	116.485726214062	50.2120603702667	110.189300750953	18.9850027290598	0	42.3726075722794	18.3567549918344	35.1039157514207
1815	LOC101927751	36.658328894956	149.632071071722	69.1810609545897	45.8309480999538	253.924411501175	62.2502543986862	25.6465782674323	12.8497284942841	25.074225536729
1816	FAM217B	238.279137817214	289.793757898398	131.667180526477	169.672020625361	645.490092788032	249.944203267452	152.764400984271	270.762136129558	99.293933125447
1817	RIBC2	130.460523420284	128.797225732621	171.836828822691	134.567464633907	162.954606757763	302.762600939064	163.915087187502	225.788086399564	129.383003769522
1818	MATN1-AS1	12.9382337276315	53.0341517722558	39.0538247324297	0	56.9550081871793	0	4.46027448129257	0	74.219707588718
1819	PSG9	185.448016762718	49.2459980742376	128.319709835126	198.925817284906	18.1939609486823	413.115324645826	62.443842738096	145.936202185084	158.469105392128
1820	TRMT12	158.493363163486	386.391677197864	359.295187538353	190.149678287042	1313.12935542663	299.933043920942	294.37811576531	353.367533592813	505.496386820458
1821	GUSBP1	506.747487665568	469.731058554266	442.981954822131	613.354603295127	991.966392593373	543.274947479443	955.613807616933	473.604278789328	568.683435173015
1822	YIF1B	4685.79698169055	4916.07646160321	5187.46374803044	6026.28211186627	6505.52760182448	5194.12349959946	4267.36760997667	4109.15960492214	4711.94846286212
1823	OIP5	670.6317815489	761.418893301673	725.285316459408	1992.18355251501	1287.02497667418	991.288142015442	1029.20833655826	1184.01069697332	1258.7261219438
1824	VPS18	2740.74917796994	2546.58632349278	3403.2618695403	2459.26917251242	2844.58624223746	2416.44169347627	2372.86602404765	2450.6267914099	1861.51050384676
1825	TSNAX	1326.16895708223	1293.65448787324	1823.25570322257	1652.83951126429	1286.2339348938	1984.4626553763	2532.32083675386	2003.63980735873	2278.74561677794
1826	SEMA3F	166.040666171271	299.264142143444	314.662244987005	325.692269476268	254.715453281552	103.75042399781	95.8959013477903	145.936202185084	251.74522438876
1827	NEGR1	1055.54423494594	919.574310193936	1082.34885687019	661.135804505717	707.982393437854	1213.87996077438	706.953505284873	356.121046841588	662.962523191116
1828	TMEM98	8520.90509578932	8726.9590818096	9921.9031291647	6174.50134827463	4279.53603184223	7269.13197955567	8076.44201700052	4218.38229712355	3979.78107718963
1829	ACSS1	271.702908280262	464.995866431743	501.004780138883	118.965439748816	1033.89160695338	313.137643338846	361.282232984698	294.625917618943	398.178701523257
1830	RNF187	5115.99325313429	5652.87235586777	5983.04594900822	4048.72545768103	4686.92254873663	4205.66491460215	3780.08262289545	4602.03847645289	4878.441320426
1831	LINC01670	58.2220517743418	88.0745734789249	85.9184144113453	53.6319605424991	52.2087575049144	101.864052652396	99.2411072087597	115.647556448557	82.2434597604713
1832	NEIL2	328.846773910634	577.693438947787	533.363663488611	826.907318909805	572.714248993303	976.197171252124	1029.20833655826	1042.6636835362	1039.07590624205
1833	CMBL	1031.82413977861	1132.65795570746	740.90684635238	790.827636363033	931.056175504307	384.819754464605	601.021986354174	399.259421072399	541.603271593347
1834	MTHFD1	4281.47717770206	4738.03323779636	3836.20141228838	4981.92157112051	3677.55323697495	4639.53032404753	3468.9784778253	5540.06865653563	5398.9822425685
1835	ZFYVE21	6004.41863576499	7126.46414439688	7636.69647053567	5955.09787332804	6291.94632112256	6647.57262124152	6243.26920518928	5950.34213060313	6415.99283033823
1836	LGALS9	20.4855367354166	74.8160355358609	41.2854718599971	91.6618961999076	44.2983397011395	87.716267561785	0	53.2345894763199	33.0979777084823
1837	HOXA4	30.1892120311402	0	17.8531770205393	3.90050622127266	0	12.2614137451958	10.0356175829083	44.9740497299944	80.237521717533
1838	MBOAT7	3583.89074255393	4911.34126948069	5893.78006390553	5456.80820356046	4673.47483847022	4732.90570564556	3593.86616330149	4366.15417480782	4544.45263627677
1839	PPP1R12C	1126.70452044791	1395.93463771973	1057.80073846695	1320.3213559008	1563.8895998063	1095.98175168596	1170.8220513393	1200.53177646597	1159.43218881835
1840	TRIM13	1527.78976600449	1106.14087982134	1000.89373671398	1067.76357807339	985.638058350354	560.252289588175	2237.94272098855	1478.63661459226	1199.55094967712
1841	ABL1	4240.50610423123	3347.78083062365	4043.74459515215	3936.58590381944	5398.069109296	4002.87999497006	3493.50998747241	4035.7325849548	4199.43129289138
1842	MXRA7	6803.35456844624	7996.79245651658	8973.45309994855	8463.12337360636	8086.02907901871	7785.0545425266	5452.68555338017	7253.67173502338	7628.58237729445
1843	RPLP0P2	12.9382337276315	0	0	9.75126555318166	0	9.43185672707366	12.2657548235546	21.1102682406096	71.2108005243105
1844	TMEM35B	3945.08310078364	4444.45132619994	4406.38725338185	3763.98850352812	4190.14831065957	3256.82012785853	3872.63331838227	3984.33367097766	2322.87625372258
1845	P3H3	7173.1724158277	5453.04724829731	8296.14819673184	4266.17867951698	9650.70972060539	5208.27128469007	4844.97315530406	5381.28272585626	6541.36395802187
1846	KCMF1	3145.06898195843	3457.63728786618	3455.70557703813	5586.50003541777	4465.43085023093	4368.83603598052	3359.70175303363	4306.49472108436	4314.77273036033
1847	AS3MT	224.262717945613	216.871799211546	217.585594937822	0	523.669658609899	155.625635996715	404.769909177301	312.982672610777	244.724441238476
1848	EXT2	4193.06591389658	5395.27790440253	7097.75368922814	3591.39110323681	4660.0271282038	6021.29733456382	4324.23610961315	5940.24591535762	5621.64136533465
1849	NRF1	942.334689829162	631.674629144547	507.699721521586	861.036748345941	102.835431449074	737.57119605716	404.769909177301	427.712391309742	313.929303719848
1850	ZNF737	49.5965626225875	54.928228621265	21.2006477118904	23.403037327636	98.0891807668089	49.9888406534904	39.02740171131	17.4389172422427	160.475043435066
1851	RGL2	1570.91721176326	1264.2962967136	1484.04533983233	1056.06205940957	634.415507862748	818.685163909994	526.312388792523	691.131825442566	1147.39656056072
1852	TARBP1	194.073505914473	464.995866431743	391.65407088808	124.816199080725	618.594672255198	277.296587775966	469.443889156043	506.64643777463	215.63833961587
1853	PLSCR3	4325.6828096048	3765.42477583016	4024.77559456782	2994.61365138209	3035.22731130843	2955.94389826489	2602.57015983422	4828.74440060205	3466.26093819742
1854	HIST1H1C	1398.40742872817	1165.80430056512	1400.35857254855	1083.36560295848	1203.96558973454	720.593853948428	822.920641798479	803.108030892756	695.057531878129
1855	INTS5	1228.05401798102	1322.06564060838	1826.60317391392	1067.76357807339	2378.66263359511	2320.23675486012	2385.1317788712	1988.03656561567	2154.37745811576
1856	RPS27L	17893.5772453144	15677.2740792486	16495.2197434145	14916.510916702	13915.2159586204	10959.8175168596	16263.275827413	12022.756681902	15318.3458648985
1857	AGO2	1371.45277512894	901.580580128349	1183.88880117451	1655.76489093025	2014.78341462147	1090.32263764972	997.986415189213	1597.0376842896	1592.71480609303
1858	RAB3GAP2	1720.78508577499	1141.181301528	1082.34885687019	1423.68477076452	1169.15975139793	2146.69059108197	1338.08234438777	1071.11665377354	1101.25998557314
1859	PSMB3	30082.4716028872	22031.9019076743	24775.7464102534	32899.7948498796	28754.3687167218	24601.1119012262	25258.5343875598	28046.3681142742	29070.0541182622
1860	ITPRIPL2	1867.41840135481	1812.63154450174	2083.24259358418	2100.42260015533	2491.7816081891	2463.60097711164	1224.34534511481	1533.70687956777	2056.08649401178
1861	ZBTB39	175.744341466995	199.825107570464	288.998303019979	610.429223629172	257.879620403062	308.421714975309	180.641116492349	189.074576415895	510.511231927803
1862	KLF9	914.30185008596	892.110195883304	744.254317043731	595.8023252994	887.548877583545	851.696662454752	867.523386611405	742.530739419703	769.277239466847
1863	NUP188	2930.50993930854	3016.31738204705	2488.28654723766	5329.06662481378	3770.8961670595	4909.28142644184	4042.12374867139	3795.25909456177	4295.71631895242
1864	CHMP1B	1646.39024184111	2735.9940083937	2065.38941656364	2968.2852343885	1993.42528655128	2879.54585877559	2766.48524702172	2138.56195654871	2248.65654613386
1865	TPM3	11497.7770392885	10718.5808885427	10769.9290376403	11765.877016469	13574.2769512777	11105.0681104565	11161.8368894347	11205.8810847653	11695.6217593519
1866	SIRT4	0	164.784685863795	102.655767868101	37.0548091020903	0	0	42.3726075722794	11.9318907446924	63.1870483525572
1867	KIF13A	1375.76551970482	1551.24893933848	1843.34052737068	1578.72989306011	1363.75602937079	1094.09538034054	1120.64396342476	1116.09070350353	579.716094409176
1868	PLEKHG2	17.2509783035087	596.634207437878	1035.48426719128	641.633273399353	717.474894802384	582.888745733152	488.400055701537	329.503752103428	942.790880181012
1869	KLC4	458.229111186949	768.99520069771	659.451726196169	168.696894070043	664.475095517092	242.398717885793	572.030202225772	264.337271882416	227.6739678735
1870	IARS2	4945.63984238715	4728.56285355131	3235.88833497274	3515.33123192199	2630.21391975516	5200.72579930842	4687.74847983849	3787.91639256504	3898.54058645063
1871	GIGYF2	3385.50449206358	2672.54243395189	2537.38278404414	3085.30042102668	2383.40888427738	2739.01119354219	2630.44687534229	2196.38573477299	2146.35370594401
1872	CXCL2	107.818614396929	45.4578443762193	34.5905304772948	905.892569890576	696.116766732192	1578.89281611213	1420.59742229168	1240.91663744801	1177.4856312048
1873	RAB12	210.246298074012	172.360993259831	176.300123077825	222.328854612542	191.432110851353	63.1934400713935	168.375361668795	113.811880949373	112.332530404546
1874	RAPGEF1	1722.94145806293	2128.94237828627	1839.99305667933	1489.99337652616	2462.51306231513	2270.24791420663	1422.82755953233	1879.73171116385	1166.45297196864
1875	LY96	1456.62948050251	1797.47892970967	1205.0894488864	736.220549265215	965.862013840916	1535.50627516759	1685.98375392859	771.901547406638	1109.28373774489
1876	ELOC	2927.27538087663	4082.68264803919	2653.42843467765	5815.65477591754	4313.55082839846	5288.4420668702	5847.41984497456	4139.44825065866	3862.43370167774
1877	LSM7	6797.96363772639	4490.85620900066	5222.05427850774	6145.24755161508	4966.16029720989	4200.0058005659	5887.56231530619	5424.42110008708	5104.10935025657
1878	HOXA11	1414.58022088771	1327.7478711554	971.882324055607	882.48953256294	1105.87640896773	896.026389071998	926.622023488532	709.488580434401	636.885328632918
1879	POLR2J	7395.27876148538	5866.9030398058	6217.3688974028	8347.0833135235	7128.86852476195	6107.1272307802	6467.39799787423	6627.70638980182	7378.84309094862
1880	TULP4	1164.44103548684	1088.14714975575	1389.20033691071	1149.67420872012	953.996387135254	1076.1748525591	997.986415189213	943.53720658029	1056.12637960703
1881	H6PD	707.290110443856	1117.50534091539	877.037321133992	820.081433022578	984.847016569976	942.242487034659	1006.9069641518	869.19234886336	1225.62814423532
1882	LIMD1	205.933553498135	622.204244899501	376.032540995108	280.836447931632	518.132366147256	741.34393874799	564.22472188351	712.242093683176	408.208391737949
1883	ZDHHC24	2791.4239267365	2272.89221881096	2789.55890945926	1581.65527272607	1615.30731553084	1721.31385269094	1628.00018567179	2158.75438703973	2168.41902441633
1884	ROMO1	13153.8709564254	10226.1209078003	10426.2553799949	10024.3009886707	10187.0360477013	7578.49688020369	12349.3849700788	10914.9265181448	11419.8052784479
1885	ERGIC3	12407.7661447986	13559.6961620564	15843.5787821648	13359.2338078589	15577.9857809739	12667.9267701326	11170.7574383972	10560.6411468024	11156.0244258015
1886	IMPACT	2152.05954336271	1690.46358774065	1283.19709835126	1960.97950274483	1211.08496575794	735.684824711745	985.720660365658	1734.71334672835	1485.39712079583
1887	KIAA1217	367.661475093529	119.326841487576	295.693244402682	14.6268983297725	289.521291618162	197.125805595839	75.8246661819737	143.182688936309	100.296902146916
1888	ZRANB1	1056.62242108991	715.014010500949	883.732262516694	1036.55952830321	681.08697290502	696.071026458036	589.871300150942	485.536169534021	802.37521717533
1889	MRPL32	4575.82199500568	3522.03590073249	2824.14943993656	4976.0708117886	4497.86356322641	4282.06295409144	4427.9374913032	4418.47092653455	4599.61593245758
1890	ZNF804A	380.59970882116	315.363795360021	324.704657061058	18.5274045510452	165.327732098896	418.774438682071	451.602791230873	329.503752103428	260.771945581982
1891	DCLK2	604.862426766773	420.485060480028	301.2723622216	503.165302544174	730.131563288424	636.650329077472	459.408271573135	378.149152831789	557.650775936854
1892	SEMA3A	2293.30192822269	2144.09499307834	1744.03223019393	1854.69070821515	1438.90499850666	1976.91716999464	2263.58929925598	2024.75007559934	1489.40899688171
1893	MTMR2	1691.67405988782	2412.10686721314	2483.82325298253	598.727704965354	1090.05557336018	3974.58442478884	2576.92358156678	1249.17717719433	2893.56562693853
1894	GTSE1	2431.30975465076	1855.24827360445	1839.99305667933	5228.62858961601	3746.3738718678	3371.88877992883	3044.13733348218	2626.85163933151	2900.58641008882
1895	PSME3	2391.41686732389	2840.1682350892	3056.24074120357	7875.12206074951	4352.31187563695	3293.60436909412	7259.09671830366	3273.92725279367	3300.77104965501
1896	TUBG1	12354.9350237441	13541.7024319908	14737.7976304552	16472.8128989898	20350.3408419913	15937.0083117364	14305.2153301256	16644.9875888459	14686.4753813729
1897	NTPCR	2419.44970706709	2226.48733601024	2271.81677586362	2080.92006904897	2083.60404951431	2190.0771320265	2079.60297690266	1997.21494311159	1623.80684575857
1898	RPL27	17717.8329038474	14808.8398439779	15598.0975981324	17227.560852806	19011.8981495926	13513.9643185511	19207.0569850661	16991.012420442	16232.0506434569
1899	BMP4	1218.3503426853	816.347121922938	861.41579124102	0	398.685057310255	272.580659412429	325.600037134358	397.423745573216	240.712565152599
1900	LOC107985209	15.0946060155701	15.1526147920731	0	27.3035435489087	0	0	4.46027448129257	54.1524272259116	46.1365749875814
1901	DDX39B	4697.65702927421	5352.66117529982	6262.00183995415	6611.35804505717	4134.77538603314	7104.07448683188	5997.95410871819	5611.66000100379	6369.85625535065
1902	CTNND1	2561.77027807104	2453.77655789134	984.156383257227	448.558215446356	3218.74900435601	2705.99969499743	1697.13444013182	2548.83543061621	603.787350924435
1903	MCC	236.122765529275	232.024414003619	213.122300682688	957.574277322439	308.506294347221	814.912421219164	798.38913215137	681.035610197058	47.1395440090506
1904	ZNF524	1244.22681014056	861.804966299157	1097.97038676317	941.972252437349	905.742838532227	976.197171252124	848.567220065912	748.955603666845	810.398969347083
1905	GOLGA7	1821.05639716414	2006.77442152518	2087.70588783931	4215.47209864043	2104.17113580413	2694.68146692494	2205.60573099918	2258.79870174523	3669.86364955566
1906	C11orf95	577.907773167541	479.201442799312	474.225014608074	356.896319246449	621.758839376708	886.594532344924	690.227475980025	369.888613085464	593.757660709744
1907	PLPP5	2294.38011436666	2220.80510546321	2357.73519027497	3250.09680887545	2585.91558005402	2570.18095812757	2307.07697544858	2727.8137917866	2570.60960202546
1908	GINS4	699.742807436071	653.456512908152	488.730720937263	1140.89806972225	594.863418843873	456.501865590365	906.550788322715	579.155619992376	706.09019111429
1909	ENPP2	12519.8975037714	12547.312086261	12123.42302051	6911.69702409516	9568.44137544613	7531.33759656832	10524.0176386098	10578.9979017942	10042.7288119707
1910	KDELR1	5524.62580169866	7553.57847384844	7980.37012818105	8131.58034479819	5905.91793229835	6553.25405397078	4568.43613746392	5671.31945472725	7797.08117290126
1911	FAAP20	4179.04949402498	3215.19545119301	3818.34823526784	3777.64027530258	3814.40346498026	2207.99765980794	2744.18387461525	2610.33055983886	3063.06739156682
1912	SMARCD2	4175.81493559307	3604.42824366439	4314.88972115159	3367.11199551363	4955.0857122846	3710.49243643078	3127.76748000642	3615.36289564179	3669.86364955566
1913	ZW10	1129.93907887982	899.68650327934	996.430442458848	1176.00262571371	1983.93278518675	1745.83668018133	1449.58920642009	1432.74472711268	2102.22306899936
1914	OCEL1	540.171258128616	347.563101793177	466.414249661588	338.368914695404	586.161959259721	402.740282246045	272.076743358847	313.900510360369	335.994622192169
1915	MYO9B	2303.00560351841	3243.60660392815	1954.92288374905	1013.15649097557	4015.32807719614	1808.08693458002	4004.21141558041	3243.63860705714	3094.15943123236
1916	KCNK6	1953.67329287236	2925.40169329461	2826.38108706412	2070.19367694047	2729.88518408272	3203.05854451422	1985.93721279552	1462.11553509961	2071.13102933382
1917	BUD23	6716.02149078472	6754.27804356658	6793.13385631519	6869.76658221648	6030.11149181761	6063.74068983566	7175.46657177942	6061.40049830373	6045.89726141611
1918	GNG12	15332.8851533873	13560.6432004809	16731.7743389366	17903.3235556415	12663.7878620632	17308.4002798529	14386.6153394092	12862.5782227784	13948.2901815716
1919	C12orf49	1239.91406556469	794.565238159333	961.839911981553	1424.65989731984	1662.76982235349	1049.7656537233	1717.20567529764	1734.71334672835	1873.54613210439
1920	FAM86B2	30.1892120311402	35.040421706669	76.9918259010756	41.9304418786811	0	70.7389254530525	10.0356175829083	22.0281059902013	43.127667923174
1921	MRPL39	4329.99555418068	6124.49749127104	3666.59623059325	5903.41616589618	5449.48682502053	5679.86412104376	9487.0038217093	6677.26962827978	7147.15724698925
1922	VSTM5	0	60.6104591682924	58.0228253167526	0	0	54.7047690170272	0	32.1243212357103	148.439415177436
1923	ZNF532	1156.89373247905	464.048828007239	796.698024541565	276.935941710359	741.206148213709	531.956719406954	1170.8220513393	613.11561672727	561.662652022731
1924	MXI1	718.071971883549	579.587515796796	938.407617142096	49.7314543212265	495.192154516309	189.580320214181	385.813742631807	800.354517643981	281.834295032835
1925	SMNDC1	1141.79912646348	1448.96878949199	1403.7060432399	1335.92338078589	1495.86000669383	1867.50763196058	2333.83862233634	1474.9652635939	1480.38227568848
1926	NOTCH1	306.204864887279	346.616063368672	276.724243818359	316.916130478404	461.968399740455	375.387897737532	428.186350204087	409.355636317908	318.944148827193
1927	PARK7	28746.5989705093	23893.7794502503	25617.0773773463	31305.4629319344	27474.463116071	26120.5840199578	30068.9404156339	27893.0892100924	29812.2511941494
1928	GPATCH1	528.311210544953	226.342183456592	513.278839340504	509.016061876083	302.177960104201	188.637134541473	573.145270846095	426.794553560151	308.914458612502
1929	AAMDC	3246.41847949154	2785.24000646794	3209.10856944193	3454.87338549226	2636.54225399818	2451.33956336644	2594.76467949195	2203.72843676972	2581.64226126162
1930	ERRFI1	860.392542887496	1027.53669058746	843.562614220481	1918.07393431083	1358.21873690815	1522.30167574969	1479.69605916881	1951.323055632	1394.12693984214
1931	CXCL16	25.876467455263	81.4453045073929	78.1076494648593	273.035435489087	440.610271670262	88.6594532344924	85.860283764882	247.816192389765	74.219707588718
1932	SSTR1	764.433976074229	1473.59178852911	669.494138270223	843.484470350214	731.713646849179	895.08320339929	968.994631060811	1077.54151802068	987.924486147125
1933	SCMH1	1333.71626009002	974.502538815201	1697.16764051501	811.305294024714	851.951997466557	879.992232635973	917.701474525947	992.182607308651	1602.74449630772
1934	ANXA4	4664.23325881116	5062.86741740142	4777.95650012182	4364.66646160411	4362.59541878186	5091.31626127436	4877.31014529343	4157.8050056505	4082.08391737949
1935	FGFR1OP	599.471496046927	883.586850062762	731.98025784211	1133.09705727971	1457.89000123572	999.776813069808	1791.91527285929	1274.8766341829	680.012996556092
1936	SFT2D2	2069.03921027707	2907.40796322902	1770.81199572474	1933.67595919592	2164.29031111281	3882.15222886352	2427.50438644348	2837.03648398801	2750.14105686844
1937	PACSIN2	1788.71081284506	2284.25667990502	1876.81523428419	1275.46553435616	2285.31970351057	2096.70175042847	1478.58099054849	1551.14579681001	3000.88331223573
1938	RHBDD3	2848.56779236687	1836.30750511436	2583.13155015928	2375.40828875505	1947.54486328938	1822.23471967063	2375.09616128829	2139.4797942983	2851.44092803683
1939	MTFR1	461.463669618857	551.176363061659	406.159777217268	485.613024548447	209.626071800035	347.092327556311	466.098683295074	487.371845033204	423.252927059986
1940	COQ9	3010.29571396227	1931.01134756481	2371.12507304037	2276.92050666792	3729.76199447987	3217.20632960483	2738.60853151364	2411.15976817745	2574.62147811134
1941	MCTS1	8583.43989213954	9441.02605388604	8290.56907891292	7949.23167895369	8027.49198727078	10591.9751045037	10970.0450867391	10078.7763282667	9428.91177083159
1942	C12orf66	85.1767053735741	382.603523499846	197.500770789716	180.398412733861	29.2685458739672	273.523845085136	126.002754096515	416.698338314642	213.632401572931
1943	TMA7	10767.8450198213	8279.00990701894	8438.97361289616	9978.4700405708	8643.71353418484	7291.76843570065	11805.2314833611	9226.10505889599	9355.69503226434
1944	PREP	1070.63884096151	2908.35500165353	2279.62754081011	2614.314294808	2035.35050091128	2885.20497281183	2564.65782674323	2790.22675875883	2887.54781280972
1945	GHR	84.0985192296048	39.7756138291919	121.624768452424	150.169489518998	85.432512280769	14.1477850906105	0	25.6994569885682	12.0356282576299
1946	TMED2	4910.05969963616	6256.13583227718	5137.25168766018	5584.54978230714	6842.5114002653	8680.13774592589	6219.85276416249	6320.2307436886	6335.7553086207
1947	TPBG	6806.58912687815	8822.60996268456	7973.67518679835	8485.55128437868	10039.9022765511	10221.3031351297	9726.74357507878	10357.7990041426	10704.6883661404
1948	DOCK3	156.336990875547	66.2926897153198	101.539944304317	13.6517717744543	3.16416712150996	98.0913099615661	0	40.3848609820358	8.0237521717533
1949	WASL	1656.09391713683	1216.94437548837	1660.34546291015	1197.45540993071	1039.42889941602	1013.92459816042	1280.09877613097	1206.03880296352	1363.03490017659
1950	TAF6	2769.86020385711	3489.83659429933	5205.31692505098	3197.43997488827	4539.78877758642	4005.70955198818	2952.70170661568	3682.36505136199	4296.71928797389
1951	FAS	834.516075432233	816.347121922938	2035.26218034148	1187.70414437753	1920.64944275655	4291.49481081852	2156.54271170496	1329.9468991584	2965.77939648431
1952	PHF20L1	2636.16512200492	2430.10059727872	2153.53947810255	2275.9453801126	2288.48387063208	3248.33145680417	2736.37839427299	2172.52195328361	2833.38748565038
1953	LRRC6	45.2838180467103	132.58537943064	111.58235637837	19.5025311063633	0	47.1592836353683	18.9561665454934	9.17837749591722	199.590835272363
1954	EFS	0	69.1338049888335	111.58235637837	128.716705301998	0	196.182619923132	0	25.6994569885682	84.2493978034096
1955	C15orf65	71.1602855019733	64.3986128663107	135.014651217828	98.4877820871348	133.686060883796	199.012176941254	63.5589113584191	74.3448577169295	139.412693984214
1956	MAGI2-AS3	2256.64359932773	1930.06430914031	1858.96205726365	2744.00612666532	2358.0955473053	2423.04399318522	2633.79208120326	2317.5403177191	1748.17500442075
1957	GPN2	2632.93056357301	2375.17236865746	2193.70912639876	3150.633900233	2721.97476627895	2678.64731048892	2598.10988535292	2685.59325530538	2870.49733944474
1958	SEC24A	845.297936871925	914.839118071413	894.890498154531	1271.56502813489	1331.32331637532	1421.38080877	1287.90425647323	1294.15122692433	1291.82409965228
1959	WISP2	328.846773910634	241.494798248665	358.179363974569	98.4877820871348	210.417113580413	133.932365524446	0	178.978361170386	80.237521717533
1960	ZNF701	168.19703845921	328.622333303085	326.936304188625	347.145053693267	215.954406043055	228.250932795183	189.561665454934	623.211831972779	227.6739678735
1961	IPO5	7199.04888328297	8752.52911927122	8388.76155252589	5938.52072188763	5448.69578324016	7950.11203525039	8802.35168883089	5668.56594147847	8537.27231074551
1962	H1F0	968.211157284425	1181.9039537817	1159.34068277127	720.618524380125	923.936799480909	668.718641949523	628.898701862253	629.636696219921	739.188168822772
1963	OAT	8252.43674594097	11383.4018625449	10872.5848055084	11280.2639919205	11415.5239326276	10884.362663043	9051.01199116295	10212.7806397071	9436.93552300335
1964	BPNT1	258.76467455263	335.251602274617	249.94447828755	156.995375406225	423.207352501958	414.058510318534	555.304172920925	310.229159362002	390.154949351504
1965	C1orf115	182.21345833081	602.316437984906	344.789481209165	379.324230018767	138.432311566061	59.4206973805641	39.02740171131	192.745927414262	186.552237993264
1966	SPATA17	108.896800540899	34.0933832821645	63.6019431356712	0	15.8208356075498	153.739264651301	0	68.8378312193791	41.1217298802356
1967	BROX	1646.39024184111	2195.23506800159	1718.3682882269	2426.1148696316	1841.5452647188	2371.16878118632	1927.95364453871	1646.60092276755	1613.77715554388
1968	UBE3A	3955.86496222334	3578.85820620276	3363.09222124409	3319.33079430304	3095.34648661712	3394.52523607381	5629.98146401155	3429.95967022426	4038.95624945632
1969	LOC441155	76.5512162218198	64.3986128663107	44.6329425513482	151.144616074316	83.0593869396365	113.182280724884	61.3287741177729	122.072420695699	104.308778232793
1970	UBE2D4	1088.96800540899	795.512276583838	879.268968261559	502.190175988856	515.759240806124	334.830913811115	570.915133605449	719.58479567991	472.398409111975
1971	NEK10	50.6747487665568	127.850187308117	72.5285316459408	461.234860665493	39.5520890188745	160.341564360252	161.684949946856	164.292957176918	10.0296902146916
1972	RPL24	8189.90194959075	7384.05859586212	7918.99983217295	8891.20393139104	8595.45998558181	6795.65277185657	9280.71612694952	8346.81649478712	8408.89227599745
1973	CYB561D2	791.388629673461	937.568040259523	1063.37985628587	3587.49059701553	2107.33530292564	877.16267561785	989.065866226628	882.959915107236	1098.25107850873
1974	JMJD6	2106.775725316	1677.20504979759	1810.98164402095	3311.52978186049	3004.37668187371	3075.72847869872	2514.47973882869	2896.69593771147	3477.29359743358
1975	PLAG1	639.364383373791	692.28508831284	319.125539242139	979.027061539439	253.133369720797	832.832949000604	617.748015659021	476.357792038104	500.481541713112
1976	PPM1N	106.74042825296	111.750534091539	124.972239143775	0	141.596478687571	103.75042399781	51.2931565348646	56.9059404746867	70.2078315028413
1977	CCDC68	58.2220517743418	38.8285754046873	45.7487661151319	54.6070870978173	0	145.250593596934	26.7616468877554	29.3708079869351	18.0534423864449
1978	KBTBD3	182.21345833081	175.202108533345	331.39959844376	159.920755072179	278.446706692877	205.614476650206	207.402763380105	173.471334672835	93.2761189966321
1979	UBN2	722.384716459426	688.496934614821	637.135254920495	321.791763254995	232.566283430982	193.35306290501	731.485014931982	560.798865000542	334.9916531707
1980	ZFP36L2	7134.35771464481	7069.6418389266	7905.60994940755	5132.09106063951	6119.49921300027	6028.84281994548	4781.41424394564	5570.35730227216	4948.64915192884
1981	SGSH	2919.72807786884	3540.02963079808	3234.77251140896	2876.62333818859	1824.93338733087	2746.55667892385	1617.96456808888	2397.39220193358	2293.79015209997
1982	FOXK1	566.047725583879	782.253738640774	612.587136517254	790.827636363033	764.937401625034	586.661488423982	456.063065712165	743.448577169295	808.393031304145
1983	COX6C	13723.1532404412	12549.20616311	12490.5289729948	11959.9272009773	11391.0016374359	13185.735704449	13156.6946511928	11567.5091581045	12186.0736108503
1984	CMPK1	1506.2260431251	5109.27230020215	3291.67951316193	4161.84013809793	4270.04353047769	7517.18981147771	6038.09657904982	4578.17469496351	4482.26855694568
1985	INO80D	701.89917972401	392.073907744891	485.383250245911	984.877820871348	563.221747628773	1009.20866979688	1040.35902276149	597.512374984211	504.493417798988
1986	PMF1-BGLAP	431.274457587717	381.656485075341	241.01788977728	633.832260956808	623.340922937463	268.807916721599	576.490476707065	491.043196031571	364.077754793306
1987	SCHIP1	102.427683677083	119.326841487576	110.466532814587	120.915692859453	78.3131362573716	1170.49341982984	66.9041172193886	85.3589107120301	116.344406490423
1988	VPS4B	2007.58260007082	1877.03015736805	1480.69786914098	1516.32179351975	1624.79981689537	1829.78020505229	1833.17281181125	1409.79878337288	1375.07052843422
1989	CCND3	6487.44602826323	3182.04910633535	5359.30057685313	4814.19980360579	6111.58879519649	6457.99230102734	4818.2115084163	4731.45359914532	8219.33113093978
1990	BYSL	1251.77411314835	2530.48667027621	2195.94077352633	2797.63808720782	1937.26132014447	2029.73556766625	2540.12631709612	2805.83000050189	3518.41532731382
1991	USF1	189.760761338596	338.092717548131	164.026063876205	0	170.073982781161	247.11464624933	98.1260385884366	245.980516890581	482.428099326667
1992	PITPNC1	476.558275634427	230.13033715461	401.696482962134	1099.94275439889	463.55048330121	489.513364135123	595.446643252558	580.073457741968	614.820010160596
1993	SFRP1	1934.26594228091	1525.67890187686	1458.3813978653	2560.6823342655	2540.03515679212	2187.24757500838	1088.30697343539	959.140448323349	824.440535647651
1994	ALDH4A1	602.706054478835	1534.2022476974	1282.08127478748	1541.67508395802	1537.78522105384	1165.7774914663	725.909671830366	1534.62471731736	648.920956890548
1995	RPS9	15390.0290190177	12900.5574186012	12227.1946119418	14556.6892177896	12293.5803088466	9931.74513360857	14221.5851836014	11584.9480753467	12228.198309752
1996	BRCC3	1907.31128868168	1618.48866747831	1542.06816514908	1251.08737047321	1101.13015828547	1633.59758512916	1332.50700128616	1463.0333728492	933.76415898779
1997	MCOLN1	1239.91406556469	1434.76321312442	2470.43337021712	1879.06887209811	1552.81501488101	1459.1082356783	995.756277948567	2013.73602260424	2123.28541845022
1998	INTS6L	65.7693547821269	194.142877023437	79.223473028643	7.80101244254533	61.7012588694443	126.386880142787	0	78.0162087152963	41.1217298802356
1999	DIRC2	631.817080366006	787.935969187801	717.474551512922	835.683457907668	873.31012553675	1265.75517277329	808.424749734279	1246.42366394556	968.86807473921
[truncated: 11,537 more rows]
