# Supplementary material for: Microfibril-associated protein 5 and the regulation of skin scar formation
Source: Sci Rep. 2023 May 30;13:8728. doi: 10.1038/s41598-023-35558-x (PMC10229580; doi:10.1038/s41598-023-35558-x)
Supplement: Supplementary file 6 — Supplementary Information 6. [file 41598_2023_35558_MOESM6_ESM.txt]

symbol	baseMean	log2FoldChange	lfcSE	stat	pvalue	padj	N_HDF_1	N_HDF_2	N_HDF_3	eApoEC_HDF_1	eApoEC_HDF_2	eApoEC_HDF_3	nApoEC_HDF_1	nApoEC_HDF_2	nApoEC_HDF_3
CXCL1	17457.2142601068	5.69357530098993	0.19880448008723	28.6390693936663	2.19326246223133e-180	3.51053589704747e-176	432.352643731686	561.593785731209	537.826957743746	27744.3007519125	19300.6283994304	32250.347706883	26139.4385976151	24200.6279434849	25947.8115544287
CCL2	7872.83949296993	2.43778659373057	0.155462390826365	15.6808767752281	2.04413004506108e-55	1.63591727506238e-51	2037.77181210196	1838.20158196337	2268.46930517227	12111.0718170516	9795.47036641447	11380.4783268871	9267.33530350564	11081.9729885704	11074.7839350625
CXCL8	2450.8018625179	5.68522112926932	0.383937627897661	14.8076685278285	1.30695449201719e-49	6.97303786640904e-46	45.2838180467103	122.167956761089	35.7063540410785	3886.85444949821	2625.46766907289	3997.22088093382	3935.07716112037	4103.65257842459	3305.78589476236
SLC39A14	5645.5272520058	1.62500117429508	0.116779938806472	13.9150712948056	5.13087485747885e-44	2.05311957422016e-40	2280.36369449505	2233.11660498177	2190.36165570741	6356.85001411913	7166.83853022007	7153.12014181266	7929.25295911787	7742.87925555576	7756.9624120425
CXCL3	1207.12835599398	4.66011348939524	0.343746236698254	13.5568422047511	7.21770429970512e-42	2.3105315004216e-38	28.0328397432016	71.9749202623472	79.223473028643	1607.00856316434	1307.59206296399	1621.33617138396	2244.63313271049	2100.01277106586	1804.34126962302
CXCL6	1834.40570937243	4.5237311393654	0.367060825309548	12.3242003162568	6.71058725320553e-35	1.64572140408669e-31	117.522289692653	49.2459980742376	166.257711003772	2174.53221835951	2366.79700688945	3098.3649348437	2378.44136714926	3111.46997111594	3047.01988722331
CXCL5	763.707981251322	4.76230573397991	0.386596167866092	12.3185539066943	7.19733214332552e-35	1.64572140408669e-31	29.1110258871709	22.7289221881096	63.6019431356712	1245.2366111413	946.877011111856	923.378773580511	1129.56451238734	1325.35771041045	1187.51532141949
SERPINB2	3448.29571180722	2.72604693892978	0.238284039155151	11.4403253721698	2.62897726458317e-30	4.67549001076869e-27	822.65602784857	867.487196846185	669.494138270223	4724.48816051652	3997.92515802784	6893.74408181814	4190.42787517437	3847.5758462885	5020.86292147462
SPHK1	14174.4655544646	1.23152375378655	0.112935848960126	10.9046309486845	1.09536842273041e-27	1.59386063402027e-24	7632.47971315862	7487.28578413312	8367.560904814	18701.9522044471	18580.7803792869	17866.7661980956	15013.2839040308	16721.168122062	17198.9127801532
COX1	202744.329795286	1.50067387156289	0.140018011486203	10.7177202106656	8.40494904342658e-27	1.12108011990905e-23	121328.286780865	106400.714031513	119041.636902265	347094.347112391	308374.981411679	325802.74055196	149472.718417077	195401.23202383	151782.310925993
ESM1	846.568048702242	2.76204960269927	0.274104592174217	10.0766265197912	7.00913505196666e-24	8.62986274167526e-21	219.949973369736	197.931030721455	230.975477703227	1477.31673130702	1735.54566614821	1186.52757626587	1053.73984620537	760.887494411537	756.238642187748
PNP	3693.0506134248	1.51750420193192	0.164005724558609	9.25275142691515	2.18786801907319e-20	2.50135825094897e-17	1915.93677783343	1714.13954835327	1818.79240896744	4981.92157112051	5844.2166734289	4771.57631822656	4588.50737262973	3991.6763729744	3610.68847728898
CXCL2	800.86320365887	4.08243840234476	0.459646117137895	8.88169887687752	6.58468837695344e-19	7.02630147743445e-16	107.818614396929	45.4578443762193	34.5905304772948	905.892569890576	696.116766732192	1578.89281611213	1420.59742229168	1240.91663744801	1177.4856312048
ICAM1	6533.61538914214	2.33688973460907	0.285074764164889	8.19746266020726	2.45514033971168e-16	2.31158683984854e-13	1422.1275238955	1783.2733533421	2807.4120864798	8159.85901490241	12684.3549483531	9529.94803703523	5351.21430893076	8360.58406103099	8703.76516830939
FAM83D	4201.68582395649	1.29930720439704	0.163396490945939	7.9518672455881	1.83721071641876e-15	1.63368859594437e-12	2671.74526475591	2380.85459920449	2424.68460410199	5912.19230489404	6723.06409142829	5765.69401726013	3863.71276941969	3467.59101795752	4605.63374658639
ID3	10330.8855650602	1.1269148309195	0.145292714731386	7.75616886918878	8.75334513859781e-15	7.00530211441983e-12	6070.18799054712	5792.08700426994	5380.50122456502	13149.5815984655	13967.4247161254	10539.1567068321	12010.4041095006	13284.7835875906	12783.8431476459
CDC20	25389.7244525068	1.10311271773423	0.144011166030892	7.65991102035522	1.86061948303253e-14	1.35368524751903e-11	16105.9446186133	15728.4141541719	15601.4450688238	38855.867849763	34403.9891121778	28640.7761374319	23744.271201161	27220.3141396417	28206.4977907772
CCNB1	19452.2431027877	1.00078351691587	0.132446760443253	7.55611925551521	4.15273124393432e-14	2.8899398387136e-11	12057.3556480086	13266.11425046	10184.1216666539	23945.2076923929	24301.5945349769	22810.0023087549	23294.8985471708	21388.3730787359	23822.5201979355
AURKA	6671.99367410637	1.4441309489314	0.19579399464064	7.37576732923786	1.63401166585615e-13	1.04615962894774e-10	3068.51776573661	3938.7328075145	3614.15252309542	11149.5970335079	10619.7359015678	7132.3700570131	6747.28022157534	7160.97012231461	6616.58663463206
TMEM158	1638.09947470334	1.38754214452183	0.190686484634182	7.27656261105095	3.42433223179214e-13	2.10807160392558e-10	970.367529572363	842.864197809066	1042.17920857398	2618.21480102928	2546.36349103514	2304.2025984241	1635.80566601405	1290.47987592596	1492.41790394611
PLK1	9770.09434038693	1.33177610930745	0.186318887321592	7.14783202310971	8.81590952266995e-13	5.03955170785197e-10	5562.36231673758	6556.34701284513	4858.29579671425	12310.9727608918	17296.1285279538	13127.2581927411	8303.91601554645	9530.82719176044	10384.7412482917
CCNA2	9233.07882431803	1.13992765342145	0.160523907659149	7.1012951905079	1.23593069167667e-12	6.82148505206098e-10	5644.30446367925	6426.602748688	4973.22562378397	12535.251868615	11840.3133686903	13187.6220757944	8006.19269392016	9909.89418234182	10574.3023933494
IER3	2396.26405002926	1.5071759547575	0.217940753533313	6.9155306216151	4.66115338786484e-12	2.40665874600531e-09	899.20724407039	1072.99453496368	1176.07803622802	3595.29160945808	2880.97416413482	2473.03283383871	2913.67430490437	3679.61153811321	2875.51218455209
PLAU	16704.2424958262	1.0819798150182	0.156633866627132	6.90770034805987	4.92573040428388e-12	2.46378877659274e-09	12922.060935472	13290.7372494971	10162.921018942	27382.5287998894	25184.3971618782	24440.770336866	10799.4395878296	13961.2300090397	12194.0973630221
UGDH	5845.25466166313	0.833468645179802	0.120843029952682	6.89711806718317	5.30680759067904e-12	2.57396249383057e-09	4126.21837297048	4301.44852409975	4168.71683429592	7594.28561281788	7347.98709792651	7504.92839773251	5661.2033853806	6420.27505839409	5482.22867135044
UBE2C	15871.1104824926	1.24475053183087	0.18225880455067	6.82957695733604	8.51654005395054e-12	4.0092864736333e-09	10909.0874046813	9097.25110579089	10420.676262176	28649.2181952477	22956.8235083352	20498.2542249492	15084.6482957315	14377.9283473543	10846.1069981675
CDCA8	5479.14763830327	1.17594470693959	0.176557636944462	6.66040125644349	2.73080988864565e-11	1.24883837364749e-08	4006.53971098989	2969.91249924633	3327.38586720301	7006.28429996102	8143.77512898627	8128.37412739208	4466.96489301451	5441.86001732932	5821.23220060702
S1PR3	2461.39636835352	1.19817294244634	0.183847954878331	6.51719483765421	7.1634355110766e-11	3.18494302195256e-08	1730.48876107071	1352.37087019252	1422.67504382422	3141.85776123513	3668.8517773908	3525.62804458013	2599.22495397325	2113.78033730973	2597.68976560513
NFKBIA	7571.25355467782	1.21267618983615	0.187025380292288	6.48401937716126	8.93107438481803e-11	3.76186254219467e-08	3469.60301129318	4132.87568453794	4544.74937529103	9362.19005760971	8412.72933431461	10378.8151424719	10487.2203741392	7334.44145698745	10018.6575554555
ITGA2	1672.88611405404	1.90456328033628	0.297179324369645	6.40880143454159	1.46668063815274e-10	5.86892257356817e-08	850.688867591772	647.774282361125	885.963909644261	2912.70302073536	3784.34387732592	2227.8045589348	1597.89333292306	1271.20528318453	877.597893785517
KPNA2	42918.3490395733	1.03834052494987	0.165853203110498	6.26059976820639	3.83499626274265e-10	1.39506704957861e-07	31284.649153413	29182.0420126838	24504.6012842539	52650.9832278491	52054.5043577408	69815.5466794719	42466.2733363866	37814.9152831789	46491.6260211815
CIAPIN1	2197.01455558264	0.906093396239843	0.146307265180078	6.19308545699768	5.89977202838583e-10	1.96732814763216e-07	1770.38164839758	1540.83151666893	1632.44987381556	3061.89738369904	3134.898575636	3066.29662197165	1915.68788971516	1753.07010172019	1897.61738861965
TPX2	9905.0163884832	0.816102481396779	0.132803255643738	6.14519935856153	7.98631441667892e-10	2.60875405210944e-07	7175.32878811564	7296.9310608077	6532.03114238981	13759.0356955393	12262.7296794119	10960.7607025323	10934.3628908887	10033.8022785367	10190.1652581267
EGR2	131.805838815341	7.36013700538767	1.19869819181288	6.14010854079656	8.24651139373208e-10	2.63987322736151e-07	4.31274457587717	0	0	111.164427306271	468.296733983475	116.955023415713	110.391793411991	86.2767484616218	288.855078183119
CLDN4	1313.11644331587	2.56648784873025	0.418682613482765	6.12991265001718	8.79273342416008e-10	2.75953904288444e-07	336.394076918419	197.931030721455	743.138493479947	2589.93613092505	2779.7208162465	2192.90668904463	1207.61931580996	993.100445058243	777.300991638601
AMD1	4118.2429077292	1.26885802407336	0.208860379901722	6.0751494595117	1.2387229304508e-09	3.67166652311027e-07	2346.13304927718	1582.50120734713	2200.40406778147	4334.43753838925	4970.11550611177	5461.98823064836	6136.22261763825	4490.98010875229	5541.40384361712
MT2A	102328.655092528	0.789639393261559	0.130235562844659	6.06316259563772	1.33470610783135e-09	3.88423744762702e-07	74906.9823522666	67046.5323012254	69682.0657347286	127431.488502089	134584.684346305	103823.992480281	108954.469960395	114780.199775193	119747.480380268
CKS2	21063.16937678	1.00724604994453	0.166870813224725	6.03608282646812	1.57900228845231e-09	4.43394923315224e-07	15834.241710333	13494.3505107656	12064.2843716294	26430.8052818989	26240.4379386821	30531.8634112101	25842.8303446092	19368.2121918845	19761.4986300069
CSF2	149.232040331857	6.19956742358497	1.03730182437463	5.97662828494743	2.27803178028915e-09	6.26119596452329e-07	0	10.4174226695503	0	179.423286178543	291.894416959294	317.853571702382	292.147978524663	134.004311440391	117.347375511892
MMP1	24933.7628366209	0.845664742268819	0.141545661415631	5.97450132919039	2.30795053046904e-09	6.26119596452329e-07	18569.5999575831	15851.5291493575	15527.800713614	33116.2729451602	27498.9854112627	29148.2100293484	31579.8583961717	25894.0385914817	27217.5703356086
DBF4B	304.865475481766	2.34095982256225	0.395542666410316	5.91834970373048	3.25187973007843e-09	8.67493115993923e-07	113.209545116776	77.6571508093746	136.130474781612	596.777451854718	521.296533268766	536.672647770491	257.580851294646	313.900510360369	190.564114079141
MKI67	12549.4437752059	0.79443432556907	0.134354667151564	5.91296411514219	3.36005403262735e-09	8.81656145020219e-07	9827.6667022801	8582.0622028604	8297.26402029563	15901.3887375733	16145.1627375046	14273.2287850806	14076.6262629594	11915.3696651997	13926.2248630993
SOD2	4460.33268956985	1.29919017363557	0.219899816577507	5.9081003061121	3.46075287546713e-09	8.93432427818175e-07	1513.77334613289	1868.50681154751	2606.56384499873	5048.23017688215	4140.31267849579	5548.76131253743	6194.20618589506	6482.68802536633	6739.95182427277
ARL6IP1	17027.0083615005	1.0455095517718	0.178928774973624	5.84316050856503	5.12196221711243e-09	1.2686671632218e-06	11359.7692128605	12649.5922361075	9133.01586956962	21414.7542813422	19471.4934239919	27525.9306722918	17080.6211261099	16009.8438661284	18598.0545651027
PRC1	8716.55636256416	0.844804573716001	0.144604193753091	5.84218584392156	5.15202833996107e-09	1.2686671632218e-06	5341.33415722388	6368.83340479322	5842.45217997148	10624.0038201914	11281.0468299634	9620.49386161513	10631.0642261608	8625.839170663	10113.939612495
KIF2C	4014.21248742994	1.21887181264995	0.209041553124976	5.83076328332313	5.51744088059373e-09	1.31823716533589e-06	2852.88053694275	2444.30617364629	2030.79888608634	5926.81920322381	6525.30364633392	4604.63245415736	3399.84422336526	3831.97260454544	4511.35465856829
XYLT1	2510.43607460136	1.36611986561724	0.234295941488768	5.83074489868076	5.51804886152095e-09	1.31823716533589e-06	1258.24323001216	1563.56043885704	1178.30968335559	3326.15668019026	2684.00476082083	4303.75622456371	2319.34273027214	2974.71214642677	2985.8387769137
NFKB1	3109.04433566532	1.09113108057845	0.187466767575217	5.82039736797966	5.87078835984966e-09	1.38187997776108e-06	1511.61697384495	1779.48519964408	2064.27359299985	3505.57996636881	3731.34407804062	4171.71023038468	3259.34557720455	3768.64179982361	4189.40160267669
CAB39	1882.34258515224	1.2288079721746	0.212109245740725	5.79327868468618	6.90254265537023e-09	1.57831568202651e-06	998.400369315565	1133.60499413197	1426.02251451557	2990.71314516082	2634.16912865704	2713.54518037909	1700.47964599279	1435.49824036145	1908.65004785582
RCAN1	4235.34279690584	0.711266638759908	0.122856124548105	5.78942760384247	7.06266894577619e-09	1.58871736809708e-06	2742.90555025788	2966.12434554831	3080.78885960681	4723.5130339612	4657.65400286267	5010.20229342153	4958.71015457702	4859.03304633857	5119.1538855786
PDLIM4	3865.37122635443	1.17114480860844	0.202359590816718	5.78744404395032	7.14654820086153e-09	1.58871736809708e-06	2988.73199108288	2555.10966931333	2203.75153847282	4952.66777446097	6791.88472632114	5701.55739151603	2808.857854594	3744.77801833422	3041.0020730945
HMOX1	7860.92767840489	0.945091112693439	0.163473899898323	5.78129666742683	7.41270372008937e-09	1.62531144854453e-06	4968.2817514105	5546.80405232326	6359.07849000333	11320.2441806886	11427.3895593332	9739.33525637626	6061.5130200766	7717.1797985672	7608.52299686506
HAS2	4270.2435775809	1.43101408598187	0.248322480232849	5.7627246821956	8.27667499998912e-09	1.76635280066434e-06	1569.83902561929	2253.95145032087	1221.82680234316	5363.19605424991	3808.86617251762	4436.74540441545	7488.80085409023	6676.35179053018	5612.61464414143
MYO10	4260.65648247073	0.791027918365943	0.137503455863617	5.75278572744036	8.77847226098805e-09	1.84879246064967e-06	3237.79299033979	3057.04003430075	2821.91779280899	4995.57334289497	5099.05531631331	5680.80730671647	4733.46629327174	4190.8471646358	4529.40810095474
ZC3H12A	1323.21129120564	1.75559454692208	0.308686537202886	5.68730519584727	1.29059690277426e-08	2.61484734503858e-06	322.377657046819	586.216784768328	642.714372739414	2225.23879923606	1651.6952374282	1361.96011138944	1674.83306772536	1679.64308175285	1764.22250876426
SPRY2	2695.04178157481	1.16918176652302	0.207590173892631	5.63216333701683	1.7796301287375e-08	3.51663701735462e-06	1466.33315579824	1783.2733533421	1823.25570322257	3586.51547046022	3519.34488089946	4302.813038891	2087.40845724492	3107.79862011757	2578.63335419722
IL6	376.23912201469	1.92786239198218	0.345658158248989	5.57736696205353	2.4418640137903e-08	4.70897294032862e-06	125.069592700438	92.8097656014477	110.466532814587	504.140429099492	380.491096361573	364.069669665043	541.923349477047	536.017245761566	731.164416651019
LRRC8A	4358.22529272544	0.871169803550444	0.156984758807861	5.5493909737868	2.86666453623061e-08	5.39809794904789e-06	3224.85475661215	3975.66730607018	3026.11350498141	5767.87357470695	6651.87033119432	6288.21887994001	3397.61408612462	3563.96398166466	3327.85121323468
POC1A	4011.65319463924	0.863161347019587	0.155968122755064	5.53421642687278	3.12622762527674e-08	5.81841853141622e-06	2602.74135154187	2699.05950983802	3248.16239417436	5042.37941755024	5312.63659701523	5196.00987094488	3584.9456143389	4043.99312470113	4374.95087164848
CD82	2301.84449216069	1.04716005835517	0.18946496348797	5.5269324685546	3.25878325131837e-08	5.99541203685078e-06	1391.93831186436	1546.51374721596	1679.31446349448	3076.52428202881	3682.29948765722	2782.39773448673	2357.25506336312	1925.62359864343	2274.73374069206
BIRC3	406.725228377148	2.98974283307663	0.542477978771582	5.51127041109904	3.56252905921e-08	6.43095877353173e-06	76.5512162218198	61.5574975927969	62.4861195718875	202.826323506179	791.832822157868	597.97971649647	861.948043509789	374.477801833422	630.867514504103
MFAP5	2823.76352467185	1.01375135550874	0.184765849853827	5.48668142035308	4.09554781168275e-08	7.20366354657078e-06	2048.55367354166	2539.01001609675	2438.07448686739	4932.19011679928	4065.9547511403	5189.40757123593	1585.62757809951	1348.30365415024	1266.74987411555
IL32	746.748737651851	1.54264671639671	0.281763989410645	5.47496051437731	4.37609177796832e-08	7.61344836936531e-06	265.233791416446	344.721986519663	418.433836418889	1104.81838717548	842.459496102028	1048.82246805059	827.380916279772	839.821540876425	1029.04621602736
FOSL1	15358.4009393718	0.742747337527361	0.136771456622959	5.43057269306498	5.61734916867587e-08	9.4643463993501e-06	10303.1467917706	11982.8771852563	12297.4914964602	19613.6955336696	20798.070489685	17458.3668018133	14653.1167396664	14363.2429433609	16755.6004726638
NFKBIZ	1377.10687695646	2.0674909937359	0.381603434952022	5.41790456890368	6.03015857556165e-08	1.00540331417125e-05	174.666155323025	480.148481223816	581.34407673131	1987.30791973842	1790.91859077464	1403.46028098856	2053.95639863523	2048.61385708872	1873.54613210439
BASP1	5878.89820811801	2.07692778462763	0.387093961466419	5.36543576334711	8.07540168174802e-08	1.33252452905215e-05	2921.88445015678	1970.78696139401	2381.16748511443	10177.3958578557	10651.3775727829	9859.1198368101	2947.12636351407	2652.55109632008	9348.67424911406
TUBA1C	68991.5330075826	0.669112525675588	0.125375598491087	5.33686406069804	9.45678858069527e-08	1.54454446961845e-05	53657.0116407758	52261.3684178601	52329.8934943282	91654.0951874651	86707.6716307375	73267.6062415809	65185.7964754706	69470.2214288478	76390.1325511772
DEPDC1	3789.32027229221	1.25760460446646	0.237762513568827	5.28933087722597	1.22764635016812e-07	1.98481893745363e-05	2478.7499449854	2428.20652042971	1562.15298929719	5218.87732406283	4328.58062222563	5922.26283892955	4858.35397874793	3373.05372974958	3933.64450220205
LIF	1041.48594418876	2.24922250664344	0.42582501844611	5.28203466027228	1.27757020156211e-07	2.04487886462031e-05	173.587969179056	247.177028795692	566.838370402122	1445.13755498152	1969.69403313995	1278.01658651848	927.737092108855	1286.80852492759	1478.37633764554
BIRC2	2635.39199741581	1.24268831438422	0.235993485186478	5.26577381321468	1.39600077889257e-07	2.21231568979746e-05	1698.14317675164	1111.82311036836	1433.83327946206	3660.6250886644	2626.25871085327	3754.82216304802	3592.75109468117	2681.92190430701	3158.34944860639
BTN2A1	1552.93932416426	0.912666994517861	0.173710619477538	5.25395049112629	1.48870914444305e-07	2.33610574176034e-05	1155.81554633508	1180.9569153572	994.198795331281	1940.50184508315	2263.96157544038	2066.51980890184	1433.97824573556	1494.23985633532	1446.28132895853
CCL7	208.940637043627	2.7911719538799	0.532810664548002	5.23858124395413	1.61815738699472e-07	2.49040645540744e-05	59.3002379183111	26.5170758861279	31.2430597859437	235.005499831678	191.432110851353	382.933383119191	384.698674011484	306.557808363635	262.77788362492
UBE2S	28742.7513168693	0.988116959813726	0.189332055093222	5.21896283926777	1.79927856006073e-07	2.742785964984e-05	21362.1020704636	18325.1935141634	16895.8004028129	47704.16621272	36040.6545557789	28493.6391724895	31011.1733998069	30041.7473818866	28810.2851417017
TOP2A	13206.9181009509	0.726566886797312	0.140187791848049	5.18281140760707	2.18566014171043e-07	3.26950245123525e-05	10362.4470296889	10630.5063150638	9031.4759252653	15910.1648765712	16620.5788475115	17151.8314581835	15022.2044529934	11855.7102114763	12277.343791804
CSF3	51.7915621895542	8.53694500333182	1.65557793759851	5.15647424953914	2.51643070673702e-07	3.69522843046172e-05	0	0	0	142.368477076452	43.507297920762	28.295570181221	154.994538224917	46.8097252291778	50.1484510734581
PLAUR	9923.67048626428	0.883947547987832	0.172085798603638	5.13666761092711	2.79652935679933e-07	4.0325449445883e-05	6470.19504995973	6682.30312330423	7107.7961013022	15367.9945118143	10088.9468669345	11933.1851310936	10812.8204112735	9752.94392716164	11096.8492535348
NFKB2	1675.18250440905	1.41930694277061	0.280861753075614	5.05340056888592	4.34012309516576e-07	5.93743677446351e-05	594.08056532708	954.614731900605	785.539788903728	2859.07106019286	1622.42669155423	1763.75720796277	2193.33997617562	2183.53600627871	2120.27651138581
PLIN2	14377.2340477461	0.565333925029167	0.112133945544192	5.04159487375184	4.61667869061471e-07	6.26225077304907e-05	11888.0804234054	11536.8220873147	12124.5388440737	16459.1611272153	19337.0163213278	16804.7391306271	13689.6974517072	13468.3511375089	14086.6999065344
VEGFC	3440.01323620244	1.05808274674431	0.209966642824629	5.03928972959794	4.672626742639e-07	6.28487929770419e-05	1608.65372680218	2217.9639901897	2093.28500565823	4569.44303822093	3620.59822878778	4137.75554616721	3377.5428509588	4852.60818209143	4482.26855694568
CYCS	12285.573020708	0.695865088099792	0.138846259078139	5.01176691918056	5.39325066499604e-07	7.07576804458415e-05	8864.84647571553	8448.52978500526	8715.69785671452	13487.9505131609	12556.9972217123	16119.0431465689	15390.1770977	13094.7911734251	13892.1239163694
NXT1	3243.51261387478	0.751109618855326	0.150278208426244	4.99812731813322	5.78897596550667e-07	7.53319913039836e-05	2086.29018858058	2288.04483360304	2557.46760819225	3961.93919425771	3777.22450130252	3927.42514115347	3846.98674011484	3306.05157402938	3440.18374363923
BTG3	1900.10729669809	1.08236779027212	0.216979475291298	4.98834181813293	6.08997460785871e-07	7.86097851398278e-05	907.832733222144	1388.3583303237	1188.35209542965	2809.33960587164	2198.30510766905	2373.05515253173	2200.03038789756	1981.61170136853	2054.08055596884
BUB3	19706.9959498089	0.634357411992991	0.127661361498011	4.96906350166782	6.72770365614614e-07	8.54631942224406e-05	15222.9101667024	15193.3374443268	13567.2987120461	25040.2748140152	20262.5352043694	22973.1734301333	21583.2682149748	20531.1126206172	22989.0529410947
MELK	3199.72569492879	0.844141942022372	0.170109647724069	4.96234019243657	6.96488663797582e-07	8.70937308808132e-05	2364.46221372466	2188.60579903006	2425.80042766577	3455.84851204758	4504.98293924981	4565.96184157636	2934.86060869051	3350.10778600978	3006.90112636455
HBEGF	506.680277471701	2.41074865735638	0.487119180676873	4.94899144395534	7.45990258862395e-07	9.18486160257807e-05	138.007826428069	191.301761749923	74.7601787735082	626.031248514263	1058.41390214508	465.933722317439	739.290495274244	414.862662815458	851.520699227318
TOMM34	9477.52018520611	0.827581620482986	0.168079356846238	4.92375527852641	8.48989983701419e-07	0.000102946467266098	5649.69539439909	7903.98269091513	6627.99196887521	12004.7830225219	12938.2793598542	10874.9308063159	8592.71878821014	10088.8725435122	10616.4270922511
KLHL21	3256.9057484348	0.995781054333183	0.202575332910998	4.91560862827598	8.85070569754011e-07	0.000106514583003629	2169.31052166622	1891.23573373562	2377.82001442307	4983.87182423115	3253.55484269262	4601.80289713924	3212.51269515097	3256.48833555143	3565.55487132287
RHEB	7349.24746583675	0.650667199683854	0.132421890256896	4.91359244624566	8.94225380863553e-07	0.00010681321974703	5668.02455884657	5533.54551438019	5793.35594316499	9211.0454415354	7734.8065285311	9735.56251368543	7698.43375471098	7182.99822830481	7585.45470937127
ID1	10193.518319328	0.965094029725086	0.196528554554884	4.91070639536793	9.07488807303075e-07	0.000107594561849578	7414.68611207683	5563.85074396434	5793.35594316499	14989.6454083509	12011.1783932518	9645.01668910553	13241.4398663373	10887.391385657	12195.1003320435
SRSF2	4240.74764145938	1.0443440614905	0.213686702364758	4.88726743373963	1.0224516421375e-06	0.000117962772849888	3081.45599946424	2207.54656752015	2516.18213633225	6352.94950789785	5228.78616829521	4515.02981525016	3832.49084805064	5250.94976541424	5181.33796490969
SERPINE1	104877.609393973	0.679883854070878	0.139124059495892	4.88688912999233	1.02441743259618e-06	0.000117962772849888	65836.202323053	75142.763792315	80923.9881398494	117042.490181729	122700.072637913	115747.745754648	103524.085779421	133495.829327118	129485.306609712
CCNF	3122.66170105984	0.969767857710422	0.198926824881358	4.8749979209129	1.08809601089733e-06	0.000124400462503019	2663.11977560415	2142.20091622933	1767.46452503339	3842.97375450889	4606.23628713813	4423.54080499755	2814.43319769561	3204.1715838247	2639.81446450683
ATP5G3	19880.8742696059	0.564765073356829	0.11638167499677	4.85269758638981	1.21793340075348e-06	0.000138257035549363	17093.5631264892	16141.3229072559	15648.3096585027	23372.8084044211	26601.9440323146	22328.9776156742	19341.9802881252	20012.5342920979	18386.4281015727
SPAG5	3103.17068972086	1.1606581081166	0.239407959115104	4.84803476211321	1.24690554810174e-06	0.000139907009300498	1997.8789247751	1462.22732743505	2347.69277820091	4320.78576661479	4499.44564678717	4161.3351879849	3167.90995033805	2275.31978123788	3695.94084411386
RRS1	1227.12900052016	1.13432196739737	0.233998983963662	4.84755082344084	1.24995016431159e-06	0.000139907009300498	554.187678000216	643.986128663107	830.172731455076	1548.50096984525	1475.29292040402	1427.98310847895	1535.44949018497	1312.50798191616	1716.07999573374
SPRY4	907.196181765123	1.28016279985325	0.264372892461563	4.84226195784946	1.28369374540819e-06	0.000142686125618079	429.118085299778	420.485060480028	662.79919688752	1079.46509673721	1275.15934996852	1316.68719909948	964.534356579519	1010.53936230049	1005.97792853357
MT1E	9060.19628814784	0.706912860103778	0.146917035191054	4.81164664931124	1.49691835935757e-06	0.000161889697701873	6898.23494911553	5998.54138081194	6521.98873031575	11565.0009460735	11335.6287128094	8795.20639799619	9894.00386812725	10214.6163152063	10318.5452928747
PTTG1	11483.1604450256	0.808985444991638	0.168249959388583	4.80823560333372	1.52268246063958e-06	0.000162480369766648	8972.66509011245	7692.79312225061	7621.0749406427	15255.8549579527	15984.581256088	11307.8530300886	12221.1520787416	13175.5608953892	11116.9086339642
SLC20A1	6148.656320657	0.829071827641371	0.172683033102178	4.80111921100439	1.57781302199611e-06	0.000167248180331587	3597.90716242553	3737.96066151953	4828.16856049209	6858.06506355266	8298.81931794026	6450.44681564568	6877.74325015314	7630.90305010557	7057.89300407849
CKS1B	9506.65131329919	1.15200351005081	0.240201897424262	4.79598005845916	1.61881385307691e-06	0.000169351206093785	6135.95734532925	4506.00882379274	7561.93629176217	16522.544353311	12278.5505150194	11650.2294292814	6741.70487847372	10097.1330832585	10065.7970994645
MFSD2A	537.973112284544	2.21034208799218	0.462280716443149	4.78138500995424	1.74091575681254e-06	0.000180942192230789	266.311977560415	101.333111421989	127.203886271342	503.165302544174	823.474493372968	962.049386161513	593.216506011912	544.277785507891	920.725561708691
CORO2B	482.340242468612	2.09009167613267	0.437413640776368	4.77829560235696	1.76787350002322e-06	0.000182558601557237	116.444103548684	343.774948095158	189.69000584323	949.773264879894	1077.39890487414	742.287124420697	259.810988535292	292.790242119759	369.092599900652
FRMD6	4450.47276341477	1.05775980462293	0.221544082761541	4.77448908333717	1.80164055414699e-06	0.000183922776678098	2227.53257344056	2984.1180756139	3330.73333789436	5727.89338593891	6175.66317940707	5878.87629798501	3431.06614473431	5559.34324927706	4739.02862644179
MMP3	20555.6367414568	0.741323389475039	0.155276390048137	4.77421834217825	1.80406572150827e-06	0.000183922776678098	15625.073598403	13525.6027787742	10908.2911595495	23500.5499831678	20339.266257066	23128.79906613	27523.2387554361	25243.2916270211	25206.617447563
KLF10	1917.68013354428	1.26825175862694	0.266257113887836	4.76325961814942	1.90490501691027e-06	0.00019297411202953	1374.68733356085	1079.62380393521	869.226556187506	2273.99512700196	2358.0955473053	3373.77515127425	2229.02217202596	2133.05493005116	1567.6405805563
B4GALT1	2566.35866139601	0.7435423965566	0.156544729946947	4.7497120906503	2.03706455064414e-06	0.000203297461169909	1855.55835377115	1872.29496524553	2039.72547459661	3018.01668870972	3591.32968291381	3045.54653717208	2743.06880599493	2421.25598342296	2510.43146073731
HMGA2	7382.53291937831	0.863941287004189	0.181923193279436	4.74893426962424	2.04491386032459e-06	0.000203297461169909	4749.40996418473	5028.77403411926	4395.22901774401	8297.35185920228	7842.38821066244	9657.27810285072	10956.6642632952	8101.75381564613	7413.94700670004
CCNB2	7416.92302400996	0.817788621569827	0.172606333291153	4.73788305432789	2.15962373888727e-06	0.000212067101623495	6396.87839216981	5222.9169111427	4405.27142981807	10404.6003452448	9479.05365426347	8364.17054556892	7154.28026799328	7409.70415245397	7915.43151743463
SNCAIP	116.680182746062	3.38050776394655	0.715261652741627	4.7262533242051	2.28700311469284e-06	0.000221853162750143	34.5019566070174	11.3644610940548	37.938001168646	469.035873108038	193.014194412108	208.444033668328	35.6821958503406	22.0281059902013	38.1128228158282
ANGPTL4	443.428863960491	2.70464018987345	0.573003938030547	4.72010750775898	2.35720026503826e-06	0.000227285225555436	60.3784240622804	237.706644550647	54.6753546254015	578.250047303673	1018.86181312621	706.446068857817	551.958967059956	386.409692578115	396.172763480319
DUSP5	602.594290248059	1.27445549869468	0.270712480980733	4.70778256723739	2.5042600939174e-06	0.00024001908421103	334.237704630481	411.961714659487	339.210363390246	784.976877031124	1059.99598570584	780.957737001699	540.808280856724	554.3740007534	616.825948203535
SAPCD2	1966.95913918042	0.907968266255693	0.193658287422145	4.68850715526809	2.75205294614028e-06	0.000257598593309482	1366.06184440909	1339.11233224946	1353.49398286963	2762.53353121636	2572.4678697876	2280.62295660641	1855.47418421771	2416.666794675	1756.1987565925
WTAP	7169.54042063457	1.26001216161522	0.269211661052896	4.68037735322189	2.86347372559737e-06	0.000264929251167119	3055.57953200898	3556.12928401465	4281.41501423807	5265.6833987181	9649.12763704463	11172.9774788915	10690.162863038	7484.0490101709	9370.73956758638
SRSF7	6884.61239981003	0.684052180557788	0.146447277883764	4.67097914309288	2.99767378947787e-06	0.000274175809567901	5012.48738331324	5500.39916952253	4733.32355757047	9052.09981301854	7996.64135783605	7448.33725737007	6691.52679055918	8123.78192163633	7402.91434746388
DOLK	4328.5870430024	0.941482959295029	0.202340672111425	4.65295953339809	3.2720447992042e-06	0.000295888977717866	2404.35510105152	3279.59406405932	3123.19015503059	6387.07893733399	5510.3970421096	5017.74777880319	4998.85262490865	3550.19641542078	4685.87126830392
SMAGP	2411.30381103496	1.44802635358303	0.311529326361023	4.64812212223304	3.34970586253264e-06	0.000301210067616278	1021.04227833892	1475.48586537812	1291.00786329775	4186.21830198089	3414.13632410925	2734.29526517865	1448.47413779976	2963.69809343167	3167.37616979961
AURKB	5308.49345828527	0.952330852560375	0.206145909847619	4.61969317394815	3.84307931831193e-06	0.000336662098954151	4835.66485570228	2932.03096226614	3835.08558872459	7485.07143862224	8262.43139604289	6701.33420458584	5130.43072210678	4185.34013813825	4409.05181837844
THBD	220.369717427588	2.86628409840204	0.620492859521487	4.6193667733944	3.84912933328812e-06	0.000336662098954151	72.2384716459426	45.4578443762193	64.7177666994549	468.06074655272	653.400510591807	207.500847995621	88.0904210055283	262.501596383232	121.359251597769
GTSE1	3005.00196769441	1.01098171950302	0.219650088480445	4.60269206580823	4.17064646460069e-06	0.000362800909306514	2431.30975465076	1855.24827360445	1839.99305667933	5228.62858961601	3746.3738718678	3371.88877992883	3044.13733348218	2626.85163933151	2900.58641008882
NAV2	2589.2066644497	1.35695017949906	0.295093846523561	4.59836826651929	4.25812823986276e-06	0.000366888860447732	1812.43090801238	1141.181301528	1572.19540137124	3946.33716937262	5097.47323275255	2546.60131630989	1852.12897835674	2738.8278447817	2595.68382756219
CDCA4	3127.90283996081	0.739633914890006	0.161106925875088	4.59095045649044	4.41232074534794e-06	0.000377666341444059	2193.03061683354	2260.5807192924	2376.70419085929	3783.49103463449	3308.13672553867	4314.13126696349	3555.9538302105	3251.89914680347	3107.19802851146
RDH8	40.4255767440506	9.06564432208174	1.9846425269802	4.56789784499673	4.92640010562223e-06	0.000417206138045447	0	0	0	135.542591189225	64.8654259909542	108.466352361347	0	23.8637814893848	31.092039665544
MMP12	120.661510865395	2.84647558556975	0.624419658096086	4.55859380572502	5.14972622206752e-06	0.000431552449792737	37.7365150389252	17.0466916410822	37.938001168646	208.677082838088	280.028790253632	176.375720796277	127.117822716838	135.839986939575	65.1929863954955
DAP3	3442.75301136572	0.648393101224397	0.142397301390068	4.55340863130725	5.27836023545584e-06	0.000438821090354224	2876.60063211007	2866.68531097533	2769.47408531115	4060.42697634484	4706.69859324607	4575.39369830343	3247.07982238099	3114.22348436471	2768.19449925489
IGFBP2	2473.54311639613	1.01084812234071	0.222291014758444	4.54740882549464	5.4310435701784e-06	0.000446567118885906	2037.77181210196	1630.80016699687	2120.06477118904	4618.19936598683	3550.19551033418	3495.4461030535	1852.12897835674	1270.28744543494	1686.99389411113
TROAP	2127.67187587447	1.06665568328152	0.234582289122403	4.54704269138129	5.44049657520628e-06	0.000446567118885906	1509.46060155701	1332.48306327793	1357.95727712477	3352.48509718386	3271.7488036413	2172.15660424506	1731.70156736184	2444.20192716276	1976.85194131572
PTX3	64824.3152869384	0.588453495763171	0.129571367876076	4.5415395809202	5.58448983720621e-06	0.000456047675175116	43285.9391219352	44099.7912754797	47970.3708306252	65853.2216603017	59918.2506964734	77755.2836723225	85175.6316320036	81721.5197103981	77638.8289829064
IL1B	201.103731950631	2.83270070713595	0.624365647158487	4.53692595040692	5.70801373221532e-06	0.000462408888183733	38.8147011828945	33.1463448576599	75.8760023372919	210.627335948724	537.908410656694	302.762600939064	287.687704043371	106.46917895264	216.641308637339
TNFAIP6	571.249974690224	1.66247896080423	0.366469147567519	4.53647727738917	5.72016492942517e-06	0.000462408888183733	333.159518486511	195.089915447941	332.515422007544	1196.48028337539	858.280331709577	668.718641949523	549.728829819309	418.534013813825	588.742815602398
FOXC2	1063.39122177767	1.25852093054855	0.277617358945443	4.53329336223487	5.80710740134074e-06	0.000467078196310854	692.195504428286	621.257206474997	572.41748822104	1071.66408429466	2008.45508037845	1430.81266549707	1001.33162105018	1114.25502800435	1058.13231764997
RELB	1127.01792159445	1.67424277441422	0.369579420079071	4.53012988130133	5.89474369495517e-06	0.000471756337907262	215.637228793859	479.201442799312	601.428900879417	1097.01737473294	1639.03856894216	1400.63072397044	1319.12617784228	1805.38685344692	1585.69402294275
MARCKSL1	4368.88223803122	0.908066316037126	0.20064257537105	4.52579077176332	6.01700875324554e-06	0.000479145483106707	2460.42078053793	3610.11047421141	3094.17874237221	6972.15487052489	5000.9661355465	5227.13499814422	4511.56763782744	4158.72284340009	4284.68365971626
NPC1	2080.91482289766	0.956391365105798	0.211551991889306	4.52083365684511	6.15965764917653e-06	0.000485672316909948	1223.74127340515	1410.1402140873	1322.25092308369	3153.55927989895	2508.39348557702	2015.58778257564	2553.50714054	2210.15330101687	2330.90000589433
PIF1	968.557105751292	1.46182454121897	0.323658276737268	4.51656777004228	6.2850008956021e-06	0.000488574595110844	481.949206354274	569.170093127246	533.363663488611	1716.22273735997	1632.71023469914	1015.81096950583	671.271309434532	1251.01285269352	845.502885098503
TDP1	1457.89011793257	1.18465400825059	0.262296711018714	4.5164653557782	6.28803989709071e-06	0.000488574595110844	792.46681581743	1111.82311036836	786.655612467512	1734.75014191102	1695.99357712934	2688.07916721599	1391.60563816328	1438.25175361023	1481.38524470995
TBX3	5340.85913802832	0.892232011701588	0.197666719661658	4.51382009692276	6.36702323079331e-06	0.000492321612715352	3901.95565502487	3810.88262020638	3566.17210985272	6072.11305996622	7920.70134691981	6940.90336545351	3961.83880800813	6110.04589903209	5783.11937779119
TRIP13	3647.77586311666	0.939638112614666	0.208590758666577	4.50469674985283	6.64677907303996e-06	0.000504210169872406	2320.25658182192	2202.81137539763	2645.61766973116	5256.90725972023	5015.20488759329	3476.58238959935	3360.81682165395	4222.97148587151	4328.8142966609
ATP2B1	13458.7341710685	0.901129902331977	0.200192704077468	4.50131240538751	6.75351560939087e-06	0.00050989042850901	7490.15914215468	9092.51591366836	7194.83033927733	14840.4510453872	11615.6575030631	17951.6529086393	20984.4763658612	16866.1864864975	15092.6778350679
E2F7	1349.12501832552	1.06778532389335	0.237386056271278	4.49809622631379	6.85646649827828e-06	0.000515232876861231	1122.39177587203	741.531086387077	717.474551512922	1923.92469364274	1672.26232371802	1814.68923428897	1438.43852021685	1304.24744216984	1407.16553712123
PTGES	2333.04599733472	0.83622349836252	0.186233121286323	4.49019751474214	7.11571594592921e-06	0.000529740229909502	1389.78193957642	1571.13674625308	1697.16764051501	2725.47872211427	2435.61764178229	3155.89926087885	2358.37013198345	2852.63972573107	2811.32216717806
USP31	409.619679175119	2.27408887586277	0.507125929561609	4.48426858754518	7.31644585930166e-06	0.00053718822212836	107.818614396929	108.909418818025	312.430597859437	834.70833135235	648.654259909542	1074.28848121369	170.605498909441	163.375119427326	265.786790689328
HMMR	2518.39536754626	0.911499634221404	0.203689837953086	4.47493916918595	7.6433070443067e-06	0.000558624532197137	2042.08455667784	1572.08378467758	1600.09099046583	2648.44372424414	3508.27029597417	3650.12855337751	2748.64414909655	2580.95975185192	2314.85250155083
H2AFX	5332.48986641681	0.783540129317073	0.175417568190295	4.46671412333729	7.9430157881979e-06	0.000577890503208616	4442.12691315349	3483.2073253278	3944.4362979754	8168.63515390028	6150.34984243499	6112.78634481644	4851.66356702599	5373.02218610994	5466.18116700693
LPXN	3007.24165184851	0.835995545700582	0.187370200382392	4.46173160937251	8.13000117365636e-06	0.000588818094052234	2664.19796174812	2236.90475867979	2208.21483272795	4041.8995717938	4101.55163125729	4547.09812812221	2630.44687534229	1944.89819138486	2689.96291558029
SHCBP1	3889.7020138933	0.874526537114087	0.196095796191845	4.45969038652168	8.20781353054656e-06	0.000591775961125803	2100.30660845218	2388.43090660052	3165.59145045437	4309.08424795098	4782.63860416231	4940.40655364118	4397.83063855448	4978.3519537855	3944.67716143821
MYH10	2686.41118751016	0.946929104407381	0.213258969554819	4.44027796994474	8.98427553522168e-06	0.000639121396518926	1870.65295978672	2530.48667027621	2145.72871315606	3691.82913843458	4088.89496277125	4841.37205800691	1527.64400984271	1462.11553509961	2018.97664021742
CDKN2C	1750.70588068558	0.814047769204367	0.183630498019314	4.43307499562924	9.2898533715398e-06	0.000655036973854036	1258.24323001216	1355.21198546604	1217.36350808802	2577.25948570591	2010.82820571958	2148.57696242738	1651.41662669857	1643.84740951877	1893.60551253378
TM4SF1	652.52980619871	1.96273732771255	0.443145320804176	4.42910538725936	9.46247787586889e-06	0.000664282547724375	290.03207272774	196.036953872446	381.611658814027	1079.46509673721	946.085969331479	1355.35781168048	656.775417370331	718.666957930318	248.736317324352
TNFAIP3	630.174745902366	2.05788511455958	0.471853700374503	4.36127789805667	1.29305010260524e-05	0.000862356664262476	159.571549307455	178.990262231363	389.422423760513	1256.93812980512	504.684655880839	1268.58472979141	759.36173044006	631.472371719105	522.546860185433
C1orf43	6196.47749900483	0.523060776679126	0.12098150172167	4.32347730219516	1.53588946588933e-05	0.000999697495480435	5059.92757364789	4677.42277862806	5176.30551239261	7761.03225377728	6831.43681534001	6838.0961271284	6519.80622302942	6389.98641265757	6514.28379444221
KPNA4	4520.3777800082	0.77344721494928	0.179010447218486	4.32068198793599	1.55547709454523e-05	0.00100797434717777	3598.9853485695	3020.10553574507	3292.79533672571	5452.90769733919	4720.93734529286	6769.24357302077	4480.34571645839	4310.16607208272	5037.9133948396
TOMM40	5705.28168796897	0.67864503395227	0.157421196916395	4.31101431856533	1.62507381021345e-05	0.00104391790184623	3816.7789496513	4094.04710913325	4254.63524870727	7146.70252392684	6397.15487791277	5928.8651386385	5555.2718664499	6918.6609564224	7235.41852087853
RFTN1	5308.62731802251	0.577235070327231	0.133920679484038	4.31027584799578	1.63051028027962e-05	0.00104391790184623	4284.71173613397	4342.17117635345	3789.33682260946	6373.42716555953	5868.7389686206	6284.44613724918	5640.01708159446	5150.90545070874	6043.89132337317
CCT6A	10854.4759460951	0.459523569210374	0.106679955430623	4.30749682407973	1.65112465827596e-05	0.00104963604961661	8890.72294317079	8140.74229704127	8360.8659634313	11982.3551117496	12046.7752733688	10886.2490343884	12288.056195961	12627.6117588829	12466.9049368617
ARHGDIB	237.842746381539	2.45003932802974	0.568810278260159	4.30730495152754	1.6525570692452e-05	0.00104963604961661	101.349497533114	77.6571508093746	62.4861195718875	430.030810895311	450.102773034792	439.524523481633	71.3643917006811	307.475646113227	200.593804293832
AMPD3	705.652558712876	1.80861902602689	0.420291490242537	4.30324921635504	1.68311342527225e-05	0.00106083460348889	181.135272186841	321.046025907049	461.950955406454	1162.35085393925	1029.14535627112	1185.58439059316	505.126085006384	496.550222529121	1007.98386657651
ASPM	9137.87820924691	0.834649990097776	0.193984293544051	4.30266788536793	1.68753711095998e-05	0.00106083460348889	6926.26778885874	7384.05859586212	5365.99551823584	10722.4916022786	10495.5423420485	13875.2044311981	10848.5026071239	8579.02944543382	8043.81155218268
KIF18B	1021.86484549141	1.00279100362029	0.233467129712391	4.29521279871661	1.74525846155178e-05	0.00108694968621003	684.648201420501	605.157553258419	665.030844015088	1517.29692007507	1298.89060337984	1100.6976800495	954.49873899661	1259.27339243984	1111.28967578783
SMIM3	4099.56715673775	0.714229807749107	0.166458643749916	4.29073427284527	1.78083305567034e-05	0.00110480673988603	3186.04005542926	3311.79337049248	3232.54086428139	4803.47341149729	6330.70736836106	4828.16745858901	3373.08257647751	3837.47963104299	3992.81967446873
TNIP1	2917.38486590703	0.770153378886541	0.181367916359132	4.24635952348671	2.17271896183739e-05	0.00130738871064546	1692.75224603179	2327.82044743223	1913.63741188905	3475.35104315394	3674.38906985344	2971.97805470091	3572.67985951535	3273.92725279367	3353.92840779288
DNAJA1	17316.7641127707	0.565229066091859	0.133342381300445	4.23893034292146	2.24587325075373e-05	0.00133770879769392	13175.4346793048	13818.2376519462	11578.9011213835	17853.5921013203	17968.5140412747	21252.8027631151	21368.0599712524	18876.2511581033	19959.0835272363
ARHGAP22	3394.01589469142	0.840630576227168	0.198322741348437	4.23869986120376	2.24817984867964e-05	0.00133770879769392	2101.38479459615	2415.89502091115	2789.55890945926	4709.86126218674	4455.14730708603	3919.87965577181	3508.00587953661	3917.33151525747	2729.07870741759
LOC100129940	1913.78841669022	1.03295290372735	0.244400568474452	4.22647504535296	2.37380583542915e-05	0.00139236078705516	1260.3996023001	1156.33391632008	1237.44833223613	2964.38472816723	1797.24692501766	2716.37473739721	1839.86322353319	2449.70895366031	1802.33533158008
RGMB	14473.2696679284	0.586937279720267	0.138872207162636	4.22645604698206	2.3740061686009e-05	0.00139236078705516	9842.76130829567	11350.2555176873	9870.57524523065	14571.3161161194	14121.677863299	17968.630250748	17929.1883461758	17662.8696531431	16942.1527106571
KIF24	317.553154381067	2.33256186387657	0.551905588996832	4.22637840670601	2.37482503352529e-05	0.00139236078705516	75.4730300778505	205.507338117491	47.9804132426993	616.279982961081	560.848622287641	482.911064426171	299.953458866925	342.353480597712	226.670998852031
ESPL1	790.772407165331	1.2414520701162	0.294554111574915	4.21468253652422	2.50129780139541e-05	0.001461159584275	420.492596148024	515.188902930485	504.352250830234	1480.24211097298	885.175752242412	1040.33379699622	659.005554610977	709.488580434401	902.672119322246
NCAPH2	6855.91267496407	0.803341729814368	0.190857504227464	4.20911786029092	2.56369640357232e-05	0.00148675813897024	5038.3638507685	5192.61168155855	5185.23210090287	8559.66090258286	7715.82152580204	10628.7593457393	5511.78419025729	8013.64139168532	5857.33908537991
CDCA3	5312.62114346534	0.904599416300994	0.215224720785436	4.20304606738376	2.63346967053651e-05	0.00151623437218012	4614.63669618857	3174.47279893931	3157.78068550788	8373.41173051709	6191.48401501462	5927.9219529658	5962.27191286784	4825.07304960368	5586.53744958323
DENND5A	2824.88841408428	0.820966369647477	0.19540091126044	4.2014459623131	2.65215557375685e-05	0.00152151978901621	1698.14317675164	2008.66849837419	2242.80536320525	3555.31142069003	3788.2990862278	3166.27430327863	2801.05237425173	3544.68938892323	2618.75211505598
TNFRSF12A	25756.1494243725	0.649430145763059	0.155352394097795	4.18036779886534	2.91037974034532e-05	0.00166369779014168	20127.5789356188	18563.8471971386	18544.9876300852	32281.5646138079	30720.1075409599	26776.0980624894	34031.8942922623	26168.4720786096	24590.7944683809
AGPAT5	1218.37724708501	1.0552487243818	0.252627812507047	4.17708847616439	2.95264197850135e-05	0.00168185008924885	901.363616358329	750.054432207618	753.180905554001	1233.53509247748	1684.12795042368	2078.78122264703	1129.56451238734	1139.95448499292	1294.83300671669
ARPC5L	6788.75569902452	0.681286987323406	0.163299402535704	4.17201151225552	3.01922378433242e-05	0.00170762176296907	5065.31850436774	4679.31685547707	4726.62861618777	8938.98513260163	7417.59877459973	6849.41435520089	9034.2859618581	7324.34524174194	7062.90784918584
PREB	3774.82306643573	0.645077035757036	0.154910066654344	4.164203461331	3.1244140815091e-05	0.00175471479960122	2641.55605272477	3203.83099009896	3224.73009933491	4891.23480147592	4686.92254873663	4606.51882550278	3215.85790101194	3584.15641215567	3918.59996688002
ZNF207	11324.9742682398	0.565930336486372	0.136046151549563	4.1598408337203	3.18469450607169e-05	0.00178231539385257	8506.88867591772	10208.1271777347	8322.92796226265	14694.1820620894	12280.9236403605	13053.6897102699	11455.0999365796	11487.65727389	11915.2719750536
CEP55	3458.55136698315	0.891598198565955	0.215435319465191	4.13858879212242	3.49448629856626e-05	0.00194210929496013	2530.50287989593	2384.6427529025	1870.12029290149	4559.69177266775	3201.34608518771	4829.11064426171	4179.27718897114	4143.11960165703	3429.15108440306
CD58	2123.92205492239	0.896270500925744	0.217386635167171	4.12293285756279	3.74078762975595e-05	0.0020530838932838	1819.97821102017	1421.50467518136	1384.73704265558	2893.200489629	2921.31729493407	2795.60233390463	2218.98655444305	1501.58255833206	2158.38933420164
ECT2	1968.7114474146	1.04822494235166	0.254289031808575	4.12217913960501	3.75305157243895e-05	0.0020530838932838	1354.20179682543	1543.67263194245	1091.27544538046	2449.51790695923	2432.45347466078	3369.05922291071	1372.64947161779	2125.71222805443	1979.86084838013
GPN3	3323.52420316617	0.633076095200426	0.153844093478567	4.1150497291508	3.87095949888244e-05	0.00209319519388893	2835.62955863924	2787.13408331694	2359.96683740254	4267.1538060723	3832.59742592894	4282.06295409144	2923.70992248728	3202.33590832552	3421.12733223131
ASF1B	5085.11402575617	0.648738237044477	0.157901784172143	4.10849212658186	3.98250779045863e-05	0.00213906106355976	3978.50687124669	3823.19411972494	3972.33188706999	5231.55396928196	7291.03208973933	5934.52425267475	5073.5622224703	5381.28272585626	5080.03809374131
CDH2	2687.37206563942	0.995985147735793	0.242729030102286	4.1032798891673	4.07333976066038e-05	0.00218053097689398	1920.24952240931	1495.37367229271	1978.35517858851	3757.16261764089	3307.34568375829	3692.57190864934	3055.28801968541	1824.66144618834	3155.34054154198
PNPT1	1611.61638753998	0.869838365194767	0.212168066673898	4.09976099999869	4.13577018086131e-05	0.00220657125049554	1108.37535600043	1105.19384139683	922.786087249124	1515.34666696443	2023.48487420562	2192.90668904463	1869.97007628191	1780.60523420794	1985.87866250894
KIFC1	5246.34333109778	0.926268934762558	0.226465316147199	4.09011388817039	4.31161422701256e-05	0.00228848157840003	3396.28635350327	4001.2373435318	3906.49829680675	9254.92613652471	5989.76836101836	6238.23003928652	3668.57576086314	5366.5973218628	5394.97036648262
ORC6	2728.27720147392	0.984113080338988	0.240627591759789	4.08977654283886	4.31788977056609e-05	0.00228848157840003	1772.53802068552	2005.82738310068	1915.86905901662	4890.2596749206	2632.58704509629	3742.56074930283	2380.67150438991	2327.63653296461	2886.54484378825
RASSF1	7733.89134559178	0.725990822901629	0.177645099959088	4.0867483711559	4.37461131948453e-05	0.00230329042038386	7247.56725976159	5936.03684479463	5123.86180489477	10982.8503925485	10554.0794337965	8744.27437166999	7850.08308707493	6603.84260831244	6562.42630747273
ATP6V1G1	4411.72672238435	0.644889332315462	0.157979153697873	4.08211664147016	4.46273876944758e-05	0.00234198677848452	3591.43804556171	3209.51322064598	3666.59623059325	6363.67590000635	4907.62320546195	5096.0321896379	4340.96213891799	4482.71956900597	4046.98000162807
LHFPL2	947.767492601031	1.17996455636994	0.289174411627594	4.080459781101	4.49467060970086e-05	0.00235103587512653	531.545768976861	529.394479298054	757.644199809135	1361.27667122416	1084.51828089754	1674.15456905557	696.917887701964	931.605315835597	962.850260610395
GEM	1182.9355938893	1.1435936577009	0.28132067871635	4.06508921746903	4.80140914699169e-05	0.00249517385736198	692.195504428286	661.979858728693	837.983496401562	1401.2568599922	1299.68164516022	2141.97466271843	1433.97824573556	984.839905311917	1192.53016652683
IRGQ	925.642808831466	1.22308161070462	0.301438550205463	4.05748239523763	4.96045551368354e-05	0.00256948384957989	492.731067793967	687.549896190317	624.861195718875	1924.89982019806	1091.63765692094	1198.78899001106	723.67953458972	876.535050860094	710.102067200167
PPIF	6812.1317486745	0.597822803973061	0.147653461092063	4.04882350573762	5.14757443735966e-05	0.00265780891756061	5485.81110051576	5007.93918878016	4214.46560041105	7697.6490276816	7813.11966478848	6749.43667389391	7715.15978401582	8278.89650131733	8346.70819666637
NUP188	3841.93969434377	0.731651505196433	0.180944303472658	4.04351776295069	5.26551650124099e-05	0.00270996325141039	2930.50993930854	3016.31738204705	2488.28654723766	5329.06662481378	3770.8961670595	4909.28142644184	4042.12374867139	3795.25909456177	4295.71631895242
CNN3	15047.4543972904	0.497306849414598	0.123085809932754	4.04032641688179	5.33768591494996e-05	0.00273830130624003	11322.0326978215	12794.4891150567	12214.9205527402	15368.9696383696	16953.6074370504	18962.7479497816	16024.6511426639	15835.454693706	15950.2163484241
UBASH3B	2535.49790009209	0.694490847612499	0.172990651022794	4.0146149141955	5.95429287253794e-05	0.00301596239613425	2019.44264765449	1820.20785189778	1815.44493827609	2894.17561618432	3282.82338856659	2973.86442604633	2380.67150438991	2517.62894713009	3115.22178068322
JMJD6	2652.7851817268	0.747322658492046	0.186991851062622	3.99655201146586	6.42717655754746e-05	0.00322487109655501	2106.775725316	1677.20504979759	1810.98164402095	3311.52978186049	3004.37668187371	3075.72847869872	2514.47973882869	2896.69593771147	3477.29359743358
TUBB4B	77418.3402781642	0.534073893917384	0.133673659018928	3.99535628662456	6.45970330621053e-05	0.00323106284747518	68947.8475345483	60109.4758417295	59164.3128225034	101113.797900607	92999.6179518601	78433.4341709991	74388.4577989975	81157.9673321488	80450.1511500844
ALKBH1	1040.26267264442	1.0172534791204	0.25470263331999	3.9938867763585	6.49989113008832e-05	0.00324103605695307	628.582521934098	830.552698290507	639.366902048063	1271.56502813489	1375.62165607646	1601.52927225711	820.690504557833	1211.54582946107	982.909641039779
NDUFAF4	1835.12428258193	0.766336560316008	0.192453019629965	3.98194095259958	6.83547636282641e-05	0.00339778368519874	1274.4160221717	1332.48306327793	1163.8039770264	2348.10474520614	2215.70802683735	1850.53028985185	2253.55368167307	1811.81171769406	2265.70701949884
MAP3K5	917.46483759005	1.23571372584294	0.310600207254806	3.97847038404969	6.93600487673554e-05	0.00342647203879719	590.846006895172	320.098987482544	540.058604871313	1057.03718596489	1031.51848161225	1327.06224149926	1360.38371679423	938.948017832331	1091.23029535845
CDK1	9595.25632818467	0.878387182323629	0.221446270986314	3.96659279206339	7.29073986037217e-05	0.00359063329861898	6365.6109939947	8786.62250255339	5255.52898542125	12180.3058024792	10145.1108333413	15193.778001643	10506.1765406847	8541.39809770056	9382.77519584401
TFPI2	1159.9101849456	1.26406923126327	0.319576979988003	3.955445199184	7.63922584717388e-05	0.00372784905213004	787.075885097584	638.303898116079	686.231491726978	1709.39685147275	1458.68104301609	1903.34868752346	1261.14260958547	1372.16743563962	622.84376233235
UAP1	12113.03589344	0.645806965243652	0.164000703991497	3.93783044539331	8.2221658843945e-05	0.00398799961047328	8193.13650802266	9267.71802220171	7412.41593421515	11694.6927779308	11481.9714421793	15742.7120631586	15596.4647924598	14938.7272123549	14689.4842884373
PODXL	343.848880372235	2.72995891097845	0.695720447940108	3.9239308246025	8.71157595122117e-05	0.00419992423720621	127.225964988377	113.644610940548	44.6329425513482	700.140866718443	416.879018258938	778.128179983577	601.021986354174	75.2626954665212	237.703658088191
ATP1B3	13974.4811008283	0.781874522453205	0.200215180844624	3.90517102227115	9.41587713307106e-05	0.00447212253388532	9960.28359798833	11417.4952458271	9780.19353656417	20009.5969151288	21233.934510673	12328.379927958	14154.681066382	13698.7284126564	13187.0366942765
CENPN	3040.63124546074	0.723098450863941	0.185509717317948	3.89790066697482	9.7030199245444e-05	0.00459486795598396	2727.81094424231	1961.31657714896	1923.67982396311	3616.74439367508	3484.53904256285	3814.24286042859	3503.54560505531	3135.33375260532	3198.46820946516
ODC1	11200.7080999992	0.512820774739684	0.131869534848386	3.88884950060141	0.000100720548542226	0.00474156794107902	7645.41794688625	9923.06861195887	8783.76309410532	12919.4517314104	12279.3415567998	12403.8347817746	11825.3027185269	12650.5577026227	12375.634755908
TTC26	516.718492713404	1.48905008675014	0.383444290498192	3.88335443674355	0.000103025218825074	0.00480861924653828	210.246298074012	263.27668201227	345.905304772948	470.986126218674	934.220342625817	894.140017726583	490.630192942183	605.772914730536	435.288555317616
WDR62	914.63535965046	1.19047040916619	0.306561132113357	3.88330510446441	0.000103046132797865	0.00480861924653828	694.351876716225	386.391677197864	518.857957159423	1021.93262997344	1053.66765146282	1574.17688774859	1022.51792483632	1027.06044179314	932.761189966321
CDKN3	8099.92743250337	0.661603934383869	0.170598938166115	3.8781245739036	0.000105264814725136	0.00489495712936177	6726.80335222442	5400.01309652505	5099.31368649153	8398.76502095536	8154.84971391155	10695.7255285015	9702.21206543167	8810.32455833094	9911.33987015826
CCT4	11403.6047921604	0.494312690098048	0.127619758478137	3.87332413093957	0.000107360888490023	0.00496652711321188	10019.5838359066	8956.1423805397	8955.59992292801	14652.2516202108	11838.7312851295	12855.6207190014	11726.0616113182	12019.0853309036	11609.3664235055
NKX3-1	229.501295899093	2.01362215711686	0.520623839242576	3.86771024555149	0.000109862096190527	0.00505302503340685	106.74042825296	50.1930364987421	104.887414995668	237.930879497633	515.759240806124	301.819415266357	287.687704043371	268.926460630374	191.56708310061
ARID1B	1006.05099800818	1.23878852177306	0.321018235165874	3.85893505748345	0.000113882192465866	0.00517126665912077	595.15875147105	406.27948411246	806.740436615618	1248.16199080725	1377.20373963721	1640.19988483811	745.980906996183	1166.57177973108	1068.16200786466
SPC25	4045.70607066153	0.767999656355912	0.199036924909597	3.85857878735183	0.000114048302553395	0.00517126665912077	3343.45523244878	2855.32084988127	2565.27837313874	4402.69639726152	4477.2964769366	6044.87697638151	4828.24712599921	3721.83207459443	4172.35112931171
NUF2	2874.11897427459	0.738686404809268	0.191508577836322	3.85719748512053	0.000114694494488793	0.00518587592877857	2480.90631727334	2121.36607089023	1686.00940487718	3571.88857213044	3097.71961195825	3824.61790282837	3163.44967585676	2967.36944443004	2953.74376822668
SIK1	37.4196050144118	8.45456560517934	2.1939384183028	3.85360205858452	0.000116392713947038	0.00523309488605699	0	0	0	94.5872758658621	107.581682131339	0	14.4958920642009	45.8918874795861	74.219707588718
GPR68	334.100703810097	2.60554993781565	0.676575379862005	3.8510859475068	0.000117595216570594	0.00527235024209781	43.1274457587717	66.2926897153198	224.280536320525	407.602900122994	1112.99578499113	508.37707758927	274.306880599493	250.56970563854	119.35331355483
CHST2	961.665104625866	0.946886201984548	0.245972353828659	3.84956352714393	0.000118328492200754	0.00529040739152311	511.060232241445	679.026550369776	577.996606039959	1271.56502813489	1105.08536718735	1032.78831161457	1024.74806207697	1065.60962727599	1387.10615669185
IRAK2	375.394585771025	1.67774519490124	0.437094701577523	3.8384020415852	0.000123837599930623	0.00550410828421373	201.620808922258	150.579109496226	225.396359884308	474.886632439947	534.744243535184	837.548877364141	192.906871315904	425.876715810559	334.9916531707
MSC	1378.80327504267	1.11773900613417	0.291343535901644	3.83649838900668	0.00012480101434002	0.00550410828421373	602.706054478835	913.892079646909	1121.40268160262	2160.88044658506	2138.18593236036	1425.15355146083	1193.12342374576	1422.64851186717	1431.23679363649
SOGA1	1267.27515949716	0.941303912413737	0.245430574198542	3.83531642497102	0.000125402741835772	0.00551427551050377	899.20724407039	727.325510019509	1058.91656203074	1727.92425602379	1805.94838460181	1621.33617138396	960.074082098226	1167.48961748067	1437.25460776531
PIMREG	3877.64840152333	0.599834227063298	0.156501941996382	3.8327590022951	0.000126714075979302	0.00555667260308139	3349.92434931259	2643.18424279225	2825.26526350034	4456.32835780402	4057.25329155615	4850.80391473398	4175.93198311017	4434.9920060272	4105.15220487328
FOXP1	4545.59028561738	0.810276804332156	0.211516990613726	3.83078825952044	0.000127733392246163	0.00558606742156309	2901.39891342137	3625.26308900349	2863.20326466899	5181.82251496074	5262.00992307107	6023.18370590924	3658.54014328023	5545.57568303318	5849.31533320815
SLC35D1	897.42325993793	0.884236834146408	0.231127653745662	3.82575092082854	0.000130374061108274	0.00565519572384561	646.911686381576	576.746400523282	516.626310031855	1040.46003452448	1220.57746712247	950.731158089025	925.506954868208	1094.98043526292	1104.26889263755
FDXACB1	195.277954966587	2.05503723713605	0.537683201133206	3.82202239684057	0.000132361664662048	0.00571046038970549	53.9093071984646	58.7163823192832	89.2658851026964	140.418223965816	389.192555945725	308.421714975309	259.810988535292	201.006467160587	256.760069496105
SLC25A24	1147.42643484948	0.898094232084265	0.235205053899623	3.81834581015227	0.000134349513527103	0.00576514293167512	624.26977735822	908.209849099881	708.547963002652	1185.75389126689	1516.42709298365	1475.14239211432	1225.46041373513	1285.890687178	1397.13584690654
MFSD14B	2387.90577848699	0.972061272841279	0.254801341689642	3.81497705779464	0.000136195586279666	0.00579773019678813	1340.18537695383	1401.61686826676	2210.44647985552	3090.17605380327	2916.57104425181	3706.71969373995	1805.29609630317	2505.6970563854	2514.44333682319
PHLDA2	5678.70405504885	0.615399369044052	0.161496554067781	3.81060371595152	0.00013862783660369	0.00587217058870416	4048.58897060469	3890.43384786477	4698.73302709318	7321.25017732879	6627.34803600262	5411.05620432216	6101.65549040824	6425.78208489164	6583.48865692358
RPSAP52	2293.48720666171	0.609236636520763	0.160090787098524	3.80556962435209	0.000141478207804824	0.00595921103716845	1550.43167502784	1489.69144174569	1611.24922610367	2469.0204380656	2500.48306777325	2124.9973206097	2849.00032492563	3248.2277958051	2798.28356989896
YRDC	2207.55390173272	0.978415199992105	0.257290178389522	3.80276933272922	0.00014308757198212	0.00601118025497589	1748.81792551819	1210.31510651684	997.546266022632	3149.65877367768	2272.66303502453	2373.99833820444	3095.43049001704	2555.26029486335	2464.29488574973
PINX1	900.462594839476	0.940023805441828	0.248213205443788	3.7871627489002	0.000152377299016373	0.00633493778715862	561.734981008002	548.335247788145	651.640961249683	1018.03212375217	1100.33911650509	1261.03924440975	1064.8905324086	1118.84421675231	779.306929681539
SNX19	1741.68519893914	0.732114999802801	0.193604985793762	3.78148835786021	0.000155893513931786	0.00644762683202108	1426.44026847137	1405.40502196478	1241.91162649126	2391.01031364014	2186.43948096338	2190.0771320265	1359.26864817391	1586.0236312945	1888.59066742643
CASP3	1730.21529909135	0.90237255959106	0.238685078867557	3.78059895437274	0.000156451519978695	0.00645402842468811	1026.43320905877	1190.42729960224	1075.65391548749	1513.39641385379	2101.00696868262	2539.99901660094	2061.76187897749	1792.53712495263	2270.72186460618
INHBA	3286.57334757518	0.909899110958042	0.240933978807661	3.77654955710676	0.000159015932310067	0.00652119097942164	2243.7053656001	2415.89502091115	1535.37322376638	2870.77257885668	4260.55102911316	4509.37070121392	4116.83334623304	3513.48290543711	4113.17595704503
CA13	35.5339093376506	8.4023852659574	2.22521522972909	3.77598766793465	0.000159374876318737	0.00652119097942164	0	0	0	84.8360103126805	49.8356321637819	60.3638830532714	113.736999272961	0	11.0326592361608
CSPG4	5234.32650916085	0.699947964437953	0.185393830350328	3.77546525208149	0.000159709288012825	0.00652119097942164	4201.69140304833	3850.65823403558	4049.32371297106	5635.25636318368	7836.05987641942	6185.41164161491	4210.49911034019	5406.06434509524	5733.9738957392
DCTN4	2509.22730388243	3.96551443295839	1.05173645472131	3.77044497712041	0.000162956729273686	0.00663685854644941	177.900713754933	184.672492778391	141.70959260053	83.8608837573623	2623.88558551214	5170.54385778178	5803.93216878196	3798.93044556014	4597.60999441464
HS3ST3B1	2412.17908334344	0.821113677593498	0.217926703345411	3.76784333901497	0.000164663981334374	0.00668936975948729	2071.19558256501	1317.33044848585	1822.13987965879	3089.20092724795	3492.44946036662	2622.05617012648	2331.60848509569	2412.07760592704	2551.55319061755
NUP62	3595.37569469074	0.942586335798035	0.25023175550222	3.76685338719798	0.000165318018313446	0.00669893721803801	2271.7382053433	2294.67410257457	2728.18861345116	3371.98762829022	4852.25028083553	5794.93277311406	3926.15661215779	2742.49919578006	4375.95384066995
KIF23	4512.97762654463	0.732747884289606	0.195022031110312	3.75725696280506	0.000171786072995098	0.00692596444423056	2954.23003447586	3999.34326668279	3222.49845220734	5792.25173858991	4856.99653151779	6263.69605244962	3938.42236698134	5309.69138138811	4279.66881460891
GK	1307.09036566654	1.18290279363829	0.315051454484261	3.75463365365096	0.000173595195026726	0.00698131832059743	857.157984455588	1050.26561277557	621.513725027523	1419.78426454325	2423.75201507663	1898.63275915993	1496.42208847366	915.084236342946	1081.20060514376
PHLDA1	8328.04784087558	0.798126625903813	0.212880511639367	3.74917656744404	0.000177416145316202	0.00708160304720981	6776.399914847	4935.01723009331	6725.06861892439	10293.4359179386	8517.93789110482	13246.0995875022	6797.45830948988	9064.56561496784	8596.44748301219
GAL	909.051019115669	0.90780659222311	0.242201287381615	3.74814932669106	0.000178144187623457	0.0070929747937837	668.475409260962	549.28228621265	546.753546254015	1240.36097836471	1159.6672500334	910.174174162608	974.569974162427	1169.32529297985	962.850260610395
PTGS2	271.546525856512	1.82514089894839	0.48757581950691	3.74329658266107	0.000181621642989543	0.00719563370715503	159.571549307455	61.5574975927969	80.3392965924267	399.801887680448	289.521291618162	378.217454755654	352.361684022113	449.740497299944	272.807573839612
CEP85	453.011001864641	1.74200640144621	0.465639731957729	3.74110343660354	0.000183214092089148	0.00724080187155286	239.357323961183	286.952642624884	168.489358131339	506.090682210128	565.594872969906	1253.49375902809	248.660302332061	356.121046841588	452.339028682592
HEATR1	1783.37439866624	0.908585292758513	0.244016704258139	3.72345530819621	0.000196514660815088	0.00772146312980485	1464.1767835103	1356.15902389054	941.755087833447	2344.20423898487	1957.82840643429	2761.64764968717	1985.93721279552	1588.77714454327	1649.88404031677
N6AMT1	1064.96980731147	0.957165227016803	0.257091764815684	3.72304895764755	0.00019683133612803	0.00772146312980485	748.261183914689	714.066972076445	734.211904969678	1829.33741777688	1059.99598570584	1376.10789648005	980.145317264043	1132.61178299618	1009.98980461945
PGAM5	1720.41482396255	0.822614705224283	0.220973301782296	3.72268820979436	0.000197112874287757	0.00772146312980485	1043.68418736228	1176.22172323467	1199.51033106748	1862.4917206577	2505.22931845551	1678.87049741911	1745.08239080572	2130.30141680239	2142.34182985813
NCAPH	2057.13983755091	0.819208392242569	0.220072893300504	3.72244114191728	0.000197305911538809	0.00772146312980485	1566.60446718738	1219.78549076188	1845.57217449825	2946.8324501715	2964.03355107446	2259.87287180685	2027.19475174747	1757.65929046815	1926.70349024226
C5orf15	1337.54237693671	0.733026301903655	0.197360563341171	3.71414779880059	0.000203889611930107	0.00792101244794487	1046.91874579418	928.097656014477	970.766500491823	1517.29692007507	1737.91879148935	1640.19988483811	1260.02754096515	1308.8366309178	1627.81872184445
CHST3	2037.16487306616	0.678269247775259	0.183052231282419	3.7053317680067	0.000211114215551032	0.00816206312586914	1784.39806826918	1482.11513434965	1598.97516690205	2970.23548749913	2583.54245471288	2231.57730162563	1816.4467825064	1981.61170136853	1885.58176036202
SLC4A7	2556.99434327105	0.713341260084336	0.192800959586453	3.69988438654254	0.000215697708596939	0.00831917475615085	1732.64513335865	2098.63714870212	1659.22963934637	3153.55927989895	3191.85358382318	2657.89722568936	3309.52366511909	2712.21055004354	2497.39286345821
MGAT2	2850.01171282042	0.698929951546822	0.189163863278492	3.69483864113009	0.000220026470995311	0.00846573003545899	2273.89457763124	1692.35766458966	2551.88849037333	3728.88394753667	3380.12152755302	3469.9800898904	2731.9181197917	2921.47755695045	2899.58344106735
ILF2	20323.6078712007	0.765085489182472	0.207451093571415	3.6880282287791	0.000225998582763716	0.00865390745386612	17910.8282236179	12962.114916194	14254.6460273368	28442.4913655203	26397.8552529772	21851.7256652843	16388.1635128892	26186.8288336014	18517.8170433851
DNMBP	1013.88455507766	0.765342235085565	0.207563621003849	3.68726577125658	0.000226676578386531	0.0086591534932096	767.668534506136	740.584047962573	758.760023372919	1110.66914650739	1401.72603482891	1340.26684091717	1025.86313069729	902.234507848662	1077.18872905788
AIMP2	5517.75252157263	0.424753861491253	0.115598797048071	3.67437959855776	0.000238428041807767	0.00897948055805909	4447.51784387333	4570.40743665905	4033.70218307809	5810.77914314095	5936.76856173307	5773.23950264179	6512.00074268715	6205.50102498963	6369.85625535065
LRP12	601.20982659301	1.11506531613778	0.303692828634813	3.67168800511465	0.000240953727074053	0.00903209685139881	342.863193782235	328.622333303085	407.275600781052	844.459596905532	572.714248993303	919.606030889682	774.972691124584	586.49832198911	633.87642156851
POU2F2	616.106441201543	1.47138629965406	0.401035647199392	3.66896636229073	0.000243533116295719	0.00908622624575589	217.793601081797	286.952642624884	304.619832912951	972.201175652212	899.414504289207	372.55834071941	748.211044236829	961.893961572124	781.312867724477
LYN	876.434714839741	1.21744400494544	0.33213280735683	3.6655337201828	0.000246823285075089	0.00918756628119042	489.496509362059	660.085781879684	430.70789562051	786.92713014176	1661.97878057311	1226.14137451958	909.895994183684	793.929653396839	928.749313880444
MGLL	17819.6118215759	0.486895367743612	0.132925039099117	3.66293191292992	0.000249344832234352	0.00925989184395137	15567.9297327726	14001.9631063	14409.7455027028	22597.5827929432	21542.4408050202	17493.2646717035	17737.3965434802	18755.0965751572	18271.0866641037
PID1	1103.00536246688	1.05642456363423	0.288572834157326	3.6608593692443	0.000251370709837094	0.00929200827171486	631.817080366006	778.465584942755	884.848086080478	1541.67508395802	1973.64924204184	1257.26650171892	739.290495274244	1181.25718372455	938.779004095136
TACC3	4073.67889886121	0.9036681903259	0.247179093504441	3.65592484992936	0.000256256423373256	0.00944370747383894	3261.51308550711	2095.79603342861	3093.06291880843	4820.0505629377	5142.56261423407	5844.92161376755	2898.06334421985	4801.2092681143	4705.93064873331
EXOSC10	2749.23186315061	0.64970320149824	0.178219377400521	3.64552503198421	0.000266846437400347	0.00974916099315381	1946.12598986457	2135.5716472578	2362.1984845301	3681.10274632608	2797.12373541481	3632.20802559607	2776.52086460463	2841.62567273597	2570.60960202546
UCK2	6360.29648847678	0.550156611563774	0.151190287928421	3.63883566267323	0.000273873491352779	0.00996277068771042	4930.54523637158	5181.24722046449	4703.19632134831	7938.50528684519	7673.89631144204	6080.71803194439	7465.38441306344	6543.26531683938	6725.9102579722
PNO1	2245.50194657923	0.844874075745353	0.232509383740541	3.63372033486681	0.000279363665054268	0.0101394440427633	1638.84293883332	1406.35206038928	1188.35209542965	3302.75364286263	2170.61864535583	2131.59962031865	2834.50443286143	2658.97596056722	2877.51812259503
CDK6	4814.99925435679	0.885192999405439	0.243656668578165	3.6329520737967	0.000280197076831108	0.0101466841894993	2740.74917796994	3829.82338869647	3076.32556535167	4995.57334289497	5457.39724282431	7366.28010384453	6838.71584844184	4959.07736104407	4071.05125814333
MED21	1763.42523677155	1.26185181330049	0.347579202536622	3.63040079524765	0.000282981456183688	0.0102243819134901	697.586435148132	1135.49907098098	1479.58204557719	1634.31210671325	2597.78120675968	3711.43562210349	1536.56455880529	1362.98905814371	1715.07702671227
SMS	11582.9402126238	0.525128850076304	0.144700549077792	3.62907296083577	0.000284440847252089	0.0102539644169301	9190.45869119425	9444.81420758406	9120.741810368	15682.9603891821	11690.8064721989	12570.7786458438	12863.4316040478	11360.9956644463	12321.4744287487
IRF2BP2	3240.7785527584	0.701255984535423	0.193379252759046	3.62632482301088	0.00028748368836432	0.0103403683504703	2575.78669794264	2380.85459920449	2555.23596106468	4293.48222306589	3304.97255841716	4615.95068222985	3714.29357429639	2882.01053371801	2844.42014488654
GREM2	1198.92641557727	0.789682096264883	0.217967438866623	3.62293606958468	0.000291277832764476	0.0104533475139646	884.11263805482	1025.64261373845	840.215143529129	1528.99843873888	1772.72462982596	1452.50593596934	1244.41658028063	933.440991334781	1108.28076872342
ANLN	4289.98239977839	0.743289485946075	0.205638780135756	3.61453946310798	0.000300881985483752	0.0107258731840823	3617.31451301698	3040.94038108417	2908.95203078412	4548.96538055925	5720.81415569001	5744.94393246057	5335.60334824624	4233.06770111702	3459.24015504714
RNR1	45469.0091435157	0.5035140713598	0.139588660081273	3.60712733445997	0.000309605744555993	0.0109771542159824	36828.6823057031	31431.2582708821	33285.0169076679	56203.3692688731	43421.0743667008	44332.5561742643	55883.8940447349	51644.894494027	56190.3364587883
KIF4A	3129.15811896034	0.608634453345257	0.168798366934673	3.60568922791064	0.000311325534173078	0.0109771542159824	2407.58965948343	2659.28389600883	2460.39095814307	3935.61077726412	4300.10311813204	3241.72915709522	3350.78120407104	2922.39539470004	2884.53890574531
RNF26	8100.77467261827	0.653037055226697	0.181114405217124	3.60566049091357	0.000311359990881919	0.0109771542159824	6530.57347402201	5804.3985037885	7021.87768689085	9618.64834165839	10478.9304646606	10339.2013442181	5839.6143646323	8503.7667499673	8769.96112372635
NR4A1	381.862016146796	1.38928919664677	0.38568886638737	3.60209826552634	0.00031565899087814	0.0110808150492096	229.653648665459	268.958912559297	167.373534567556	624.080995403626	633.62446608237	487.626992789708	311.104145070157	462.590225794228	251.74522438876
CCDC77	483.401184216776	1.32901658113822	0.368958406253516	3.6020769783601	0.000315684847084817	0.0110808150492096	341.785007638266	250.018144069206	262.218537489171	747.922067929033	842.459496102028	554.593175551931	628.898701862253	350.614020344038	372.101506965059
SS18	3431.24782753799	0.70578974840306	0.196197152673324	3.59734959853483	0.000321476271547696	0.01125940744506	2072.27376870898	2280.468526207	2584.24737372306	3033.61871359482	3652.23990000287	4628.21209597505	4227.22513964503	4411.12822453781	3991.81670544726
ZDHHC6	2327.36099486149	0.635345078123565	0.176918497960914	3.59117381984517	0.000329191987088791	0.0114544498811809	1523.47702142861	1952.79323132842	1631.33405025178	2308.1245564381	2838.25790799444	2788.05684852297	2596.9948167326	2622.26245058355	2684.94807047295
KNSTRN	3614.54853677587	1.02270456345579	0.284882098951371	3.58992217208551	0.000330776707726375	0.0114590767100145	2361.22765529275	2589.20305259549	2515.06631276847	5655.73402084536	5270.71138265522	4241.50597016503	4063.31005245753	4012.78664121501	1821.391742988
RGS20	416.006531505896	1.24386967515674	0.346842431261069	3.5862673163552	0.000335445102164739	0.0115714101406224	265.233791416446	229.183298730106	256.639419670252	526.56833987181	462.759441520832	789.446408056065	422.611007102471	332.257265352203	459.359811832876
ZBTB9	634.545183899308	1.86820932827187	0.521339589926988	3.58347872359648	0.000339048393049813	0.0116291211467301	204.855367354166	521.818171902017	118.277297761073	1363.2269243348	710.355518778987	1013.92459816042	433.761693305703	619.540480974412	725.146602522204
MAD2L1	6136.31243080714	0.909834121131658	0.254246648106706	3.57854912899306	0.000345506926566133	0.0117413670204194	5180.68442177245	3705.76135508638	3409.956810923	7294.9217603352	6200.97651637915	9607.28926219723	8637.32153302306	5971.45239884374	5218.44781870405
MYOCD	215.128109918456	2.16382203855968	0.607706694730368	3.56063551269538	0.000369958323778566	0.0124364028016111	25.876467455263	99.4390345729797	130.551356962693	485.613024548447	368.625469655911	292.387558539283	189.561665454934	150.525390933042	193.573021143548
CSGALNACT2	1425.09542584676	0.827191988007661	0.232328248050848	3.56044516733333	0.000370226616949692	0.0124364028016111	957.429295844732	884.533888487267	1145.95080000586	1848.83994888324	1470.54666972176	1981.63309835818	1272.29329578871	1503.41823383124	1761.21360169985
HSPA14	1899.56588529233	0.750342311293957	0.211175130468246	3.55317555448028	0.000380610372791758	0.0127448736964537	1523.47702142861	1386.46425347469	1097.97038676317	2510.95087994428	2177.73802137923	2054.25839515664	2449.80575884994	1990.79007886444	1904.63817176994
ANKRD52	1866.20440196521	0.824571116104875	0.232243440283285	3.55046030621612	0.000384558121938364	0.0128501822541659	1403.79835944802	1076.78268866169	1423.79086738801	2017.53684295329	2612.81100058685	2282.50932795183	1574.47689189628	2367.10355619705	2037.03008260387
TFDP1	5190.56449622366	0.556472400017102	0.15682671423317	3.54832658924256	0.000387687188446886	0.0128901651323298	3821.09169422717	4185.90983631019	3842.89635367108	4939.99112924183	6122.66338012178	6364.61691942931	5199.56497656681	6065.0718493021	6173.27432714269
KIF22	7092.81297554488	0.667547558944808	0.188475681447936	3.54182329421215	0.000397371576555333	0.0130602247522478	5948.35295627859	5395.27790440253	5357.06892972557	11353.3984835694	7726.10506894695	7448.33725737007	6285.64181276156	7377.57983121826	6943.55453563101
TTK	2047.88925759369	1.12225656383276	0.317405835584461	3.53571496808267	0.000406673220365238	0.0132839030219904	1079.26433011326	1830.62527456733	803.392965924267	2492.42347539323	2253.67803229547	3339.82046705678	2614.83591465777	1837.51117468263	2179.45168365249
CPT1B	123.045496193988	2.23141855603071	0.631883599218243	3.53137596669923	0.000413403693053045	0.0134166272022224	34.5019566070174	30.3052295841462	46.8645896789156	141.393350521134	139.223353346438	243.3419035585	246.430165091415	89.9480994599887	135.400817898337
ANKH	1600.58033849218	0.828613804769236	0.234672188571852	3.53094165018847	0.000414083083712224	0.0134166272022224	1101.90623913662	1133.60499413197	1517.52004674584	2676.72239434837	1835.21693047578	2153.29289079092	1336.96727576745	1198.69610096679	1451.29617406588
LYPLA1	1733.70164534107	0.712434748012577	0.203319862616702	3.50400958786628	0.000458308856626826	0.0144119676997426	1251.77411314835	1304.07191054279	1186.12044830208	1770.82982445779	2106.54426114526	2254.2137577706	2207.83586823982	1930.21278739139	1591.71183707156
C3orf70	194.193267770429	2.10901054944983	0.602519310761472	3.50032025825767	0.00046469950355927	0.0145557343521912	83.0203330856355	71.0278818378426	69.1810609545897	463.185113776129	368.625469655911	131.102808506324	107.046587551022	224.870248649972	229.679905916438
RRM2	6028.1144257459	0.692086129420286	0.198648940696099	3.48396586961451	0.00049404248470158	0.015354648563366	3417.85007638266	5660.44866326381	3780.41023409919	6726.42297858471	6760.24305510604	7290.82525002794	7096.29669973648	6871.85123119322	6648.68164331907
SAP130	1139.00099297624	1.22134694101907	0.350678790707169	3.48280812351422	0.000496183857594881	0.0153913155516738	894.894499494513	550.229324637154	632.67196066536	2228.16417890201	1151.75683222963	1464.76734971454	756.016524579091	1201.44961421556	1371.05865234834
CEP350	3658.77063041615	0.698057454339407	0.200628698779333	3.47934995634491	0.000502631745070514	0.0155311268563681	3355.31528003244	2400.74240611908	2789.55890945926	4107.23305100012	5611.65038999792	4142.47147453075	3816.87988736612	3273.92725279367	3431.157022446
SEC24A	1172.57514326977	0.599908276052143	0.172685830655699	3.47398668306633	0.000512786482993448	0.0157839623976791	845.297936871925	914.839118071413	894.890498154531	1271.56502813489	1331.32331637532	1421.38080877	1287.90425647323	1294.15122692433	1291.82409965228
ADGRE5	3051.38381552719	0.798249761565331	0.229867116096473	3.47265748629444	0.000515332566803024	0.015831886879557	1732.64513335865	2789.97519859046	1991.74506135391	3666.4758479963	4449.61001462339	3213.433586914	2935.97567731084	3624.54127313771	3058.05254645947
GALNT18	304.415516489809	1.78265342223752	0.513485389132289	3.47167311858654	0.000517225717855122	0.0158596069731592	64.6911686381576	196.98399229695	210.89065355512	643.58352650999	490.445903834044	492.342921153245	187.331528214288	171.635659173652	281.834295032835
NUS1	1927.89650669115	1.02208665787675	0.294497293543669	3.47061477400367	0.000519268372517844	0.0158917965019515	1079.26433011326	972.608461966192	1504.13016398043	2600.66252303355	1494.27792313308	3126.66050502492	2271.39477959824	2126.63006580402	2175.43980756661
IL11	499.000096153722	1.26741868181786	0.366079712377319	3.46213854241539	0.000535901216560988	0.0163072906317018	243.67006853706	253.806297767224	281.187538073494	546.070870978173	870.14595841524	457.445051263073	531.887731894139	790.258302398472	516.529046056618
UBE2N	8687.12693561397	0.810112262958364	0.234165597465648	3.45956994420245	0.000541038740323133	0.0164323834489793	5586.08241190491	6884.02230772371	6420.44878601144	8640.59640667427	8964.8764970181	15517.2906873816	10033.3874456676	8113.68570639082	8023.7521717533
TMEM138	2710.34354855005	0.987493189322397	0.285754626456432	3.45573823797025	0.000548787981430043	0.0165733970391873	2211.35978128102	2156.4064925969	1482.92951626854	4160.86501154262	4132.40226069201	3307.75215418473	1981.47693831422	1652.1079492651	3307.7918328053
SERPINB8	1476.9757025438	0.675168262529	0.195513887541625	3.45330079115355	0.00055377114627176	0.0166923935352651	978.993018724118	1046.47745907755	1132.56091724046	1868.34247998961	1754.53066887727	1419.49443742459	1716.09060667732	1802.63334019814	1573.65839468512
STEAP1	4630.90530488863	0.695300574297518	0.201412686534151	3.45211906092928	0.000556202240124891	0.0167341598786447	3080.37781332027	3433.01428882906	3153.31739125275	4612.34860665493	4701.95234256381	6339.15090626621	6397.14867479387	4343.20823106803	5617.62948924878
ZNF695	188.685580819887	2.35762311428704	0.683269712423287	3.45050142194286	0.000559546219726171	0.0167717168407062	39.8928873268638	49.2459980742376	95.9608264853986	149.194362963679	260.252745744194	538.559019115906	217.438380963013	90.8659372095805	256.760069496105
E2F4	4219.68276680521	0.675083154916576	0.195814123585252	3.44757131179387	0.000565651059791907	0.0168914381772934	3092.23786090393	2912.14315535155	3754.74629213217	5178.89713529478	5785.67958168097	4615.95068222985	4505.99229472582	3358.36832575611	4773.12957317174
DDX39A	9987.57569241558	0.484841576391766	0.140810880445161	3.4432110278622	0.000574850563689158	0.0171023385174882	8681.55483124074	8249.6517158593	7733.77312058486	13017.9395134975	11274.7184957204	10225.0758778206	10374.5984434865	9389.48017832331	10941.3890552071
NCEH1	1731.26119595204	1.11808333935398	0.324889712724658	3.44142426048911	0.00057866044500605	0.0171528040695734	1487.89687867762	1049.31857435106	621.513725027523	2466.09505839964	1915.11215029391	2475.86239085684	2303.73176958761	1782.44090970712	1479.37930666701
PSRC1	2411.11911570513	0.847176918053151	0.24662410804141	3.43509369291222	0.00059234899200716	0.0174683771025136	1470.64590037412	2110.00160979618	1580.00616631773	3512.40585225603	3372.21110974924	2400.40753704025	2020.50434002553	2288.16950973216	2945.72001605493
SFPQ	11083.9378884019	0.459923170074001	0.133949624503902	3.43355326136509	0.000595725151178017	0.0175278984738149	9450.30155189085	8569.75070334184	7634.46482340811	11019.9052016506	11867.2087892231	12400.0620390837	14027.5632436651	12480.7577189482	12305.4269244051
FUBP1	3501.82704121368	0.493480658139448	0.144024231702043	3.42637243960696	0.000611701002723831	0.0179320260981642	2734.28006110613	2787.13408331694	2840.88679339331	4162.81526465325	3975.77598817727	3634.09439694148	3882.66893596518	4102.734740675	3396.05310669458
PSPC1	1194.34912209542	0.815489403029783	0.238257275343048	3.42272613440921	0.000619965057333316	0.0181079574957611	893.816313350544	811.611929800415	882.61643895291	1786.43184934288	1427.03937180099	1341.21002658987	1442.89879469815	971.990176817633	1191.52719750536
STX1A	539.442754891694	1.43664882072286	0.419809317727968	3.42214610313579	0.000621289188241358	0.0181135787741187	410.788920852301	359.874601311736	166.257711003772	1045.33566730107	741.997189994086	749.832609802356	353.476752642436	417.616176064233	609.80516505325
PTP4A1	4512.55999459196	0.922047924547457	0.269669543539723	3.41917708779611	0.000628108341740226	0.0182790947598074	2779.56387915284	3204.77802852346	2588.71066797819	3547.51040824749	4695.62400832078	8001.98724724929	5140.46633968969	5624.50972949807	5029.88964266785
STC1	827.299794302547	1.24751403308447	0.365012353501748	3.41773099216077	0.000631454852052648	0.0183431331432934	458.229111186949	338.092717548131	701.85302161995	1671.36691581534	939.757635088459	945.072044052781	890.939827638191	725.09182217746	775.295053595662
RSPO3	370.301766367024	1.47811562261498	0.433134877505698	3.41259893714177	0.000643465648244917	0.0186285229389606	91.6458222373899	165.731724288299	178.531770205393	415.403912565539	514.968199025746	283.898887484917	693.572681840995	572.730755745234	416.232143909702
NIP7	3826.03719999686	1.01783590241585	0.298314135105169	3.41196002012113	0.000644975720945952	0.0186344429412652	1355.2799829694	3192.4665290049	2616.60625707279	6106.24248940236	3963.91036147161	4438.63177576086	3696.45247637122	4456.10227426781	4608.6426536508
SMTN	8677.96587052375	0.799218668349932	0.234391013360968	3.40976668384089	0.000650184760307506	0.018751094186454	5008.17463873737	7387.84674956014	6809.87120977195	9901.43504270066	13832.1565716808	9687.46004437736	6276.72126379897	9135.23912168641	10062.7881924001
ZNF346	794.989060172355	1.06196788045625	0.312167233538496	3.40191976082362	0.000669142809026323	0.0192285454241927	475.480089490458	397.756138291919	372.685070303757	972.201175652212	877.265334438637	751.718981147771	745.980906996183	1446.51229335655	1115.30155187371
TRAF2	1961.14560579967	0.80853556101488	0.237821278061574	3.39976123080771	0.000674447202212985	0.0193116313392147	1321.85621250635	1250.09072034603	1794.2442905642	3097.0019396905	2470.4234801189	2078.78122264703	1659.22210704084	1882.48522441262	2096.20525487055
RAB32	12815.725580643	0.375682480221294	0.110576415253687	3.39749194581318	0.000680065898436476	0.019403092282307	11205.5885942729	10834.1195763323	10766.581566949	15439.1787503525	13468.2773527072	13658.2717264754	12892.4233881762	13149.8614384006	13927.2278321208
HYLS1	2211.97357345147	0.777164820400796	0.229039453777882	3.39314824403342	0.000690942347973286	0.0196433805002849	2021.59901994242	1639.32351281741	1580.00616631773	2645.51834457818	2657.90038206837	3678.42412355873	2288.12080890309	1742.97388647468	1653.89591640265
FAM105A	196.949997820854	2.68570552150398	0.792047463778548	3.39083911548878	0.000696789916267092	0.0197745024818636	47.4401903346489	39.7756138291919	72.5285316459408	520.717580539901	466.71465042272	39.6137982537094	225.243861305275	178.978361170386	181.537392885918
MED27	4102.32557533355	0.47128675956117	0.139449751560932	3.37961706124119	0.000725868884648515	0.0204907537348927	3303.56234512191	3276.75294878581	3390.98781033868	4923.41397780142	4667.93754600757	4232.07411343795	3966.29908248942	4727.78224814696	4432.12010587223
SNRPA1	4546.06043111032	0.660921342446666	0.195653869649137	3.37801313938685	0.000730115919641819	0.0205399289928006	3523.51231849165	3179.20799106184	3385.40869251976	6782.00519223785	4732.01193021815	4436.74540441545	4686.63341121817	5527.21892804135	4661.80001178866
DUSP1	8722.56858167736	0.90844906267199	0.269428735441368	3.37176011008552	0.000746894733703678	0.0209365973864467	4875.55774302914	6351.78671315214	5777.73441327202	6969.22949085893	11383.0912196321	13566.7827162228	6958.02819081641	10176.0671297234	12444.8396183894
ERRFI1	1372.80358325634	0.812464934178566	0.241075298162132	3.37017081539459	0.000751216012035975	0.0210209151899437	860.392542887496	1027.53669058746	843.562614220481	1918.07393431083	1358.21873690815	1522.30167574969	1479.69605916881	1951.323055632	1394.12693984214
PXN	7475.76065111656	0.619292211482058	0.184010688331026	3.365523041618	0.000763986860573273	0.0212305500202271	5895.52183522409	6263.71213967322	6331.18290090874	7825.39060642828	12084.7452788269	8491.50061138442	6241.03906794863	6954.45662865648	7194.2967909983
DOCK4	101.693879802094	2.67565262919605	0.79503181945107	3.36546609045592	0.000764144590017303	0.0212305500202271	34.5019566070174	37.8815369801827	37.938001168646	188.199425176406	122.611475958511	394.251611191679	8.92054896258514	46.8097252291778	44.1306369446431
FRMD4A	953.018409772862	0.963238040865378	0.286234862631173	3.36520168092367	0.000764877283198748	0.0212305500202271	800.014118825215	708.384741529417	526.668722105909	1656.74001748556	1196.05517193077	1115.78865081281	713.643917006811	871.945862112136	987.924486147125
AREL1	1151.85161584228	0.81385956031566	0.242020517877641	3.36277092311292	0.000771643672530384	0.0213683886202791	713.759227307672	983.025884635742	794.466377413998	1366.15230400075	1700.73982781161	1312.91445640865	1037.01381690052	1099.56962401088	1359.02302409071
MINPP1	1463.25724026062	0.906528676904011	0.269867086204585	3.35916724656365	0.000781777382539279	0.0215372268243093	749.339370058658	1233.99106712945	1051.10579708425	1577.75476650479	1843.91839005993	2267.41835718851	1285.67411923258	1776.01604545998	1384.09724962744
OIP5	1099.97531311	0.984924055582716	0.293382323252274	3.35713496527123	0.000787546592915608	0.0216588844780193	670.6317815489	761.418893301673	725.285316459408	1992.18355251501	1287.02497667418	991.288142015442	1029.20833655826	1184.01069697332	1258.7261219438
SLC44A1	1396.46759484352	1.01506880870774	0.30258382999078	3.35466970835378	0.000794597965608525	0.0218153259648886	488.41832321809	752.895547481132	1132.56091724046	1501.69489518998	1580.50147719423	1714.71155298199	1658.10703842051	1781.52307195753	1957.7955299078
ETS1	2235.41534432133	0.606191375483084	0.180827735848267	3.35231413831194	0.000801390302230918	0.0219641321532672	1736.95787793453	1604.28309111074	1513.0567524907	2571.408726374	2201.46927479056	2617.34024176294	2618.18112051874	2979.30133517473	2276.739678735
ATP6V1B2	5093.75528262345	0.618406016428765	0.18508308176732	3.34123470672595	0.000834066828267429	0.0227816956540076	3220.54201203628	4832.73708024681	4178.75924636997	5846.85882568772	5917.78355900401	7015.41503359739	4562.8607943623	5228.92165942404	5039.91933288254
FAM180A	1324.08696567695	1.02157253471867	0.305971017627775	3.33878856448244	0.000841445840489666	0.0229440922025172	1180.61382764638	772.783354395728	1038.83173788263	1921.97444053211	2805.82519499896	1344.9827692807	970.109699681134	885.713428356011	995.948238318878
ATP6V1E1	5843.43511311243	0.621278392904831	0.186415551867391	3.33276052711946	0.000859889208131075	0.0233412628137707	4348.32471862816	4393.31125127669	4690.92226214669	6510.9200098594	7295.7783404216	6855.07346923714	6611.24184989591	4604.79198970167	7280.55212684465
CKAP2	5938.29027559055	0.880047391330903	0.264103737015327	3.33220347911939	0.000861612337502572	0.0233412628137707	4459.37789145699	4773.07365950302	3395.45110459381	5961.92375921527	8359.72953502932	8919.70690679356	7905.83651809108	5656.63405073378	4012.87905489812
EVA1A	4639.43226273828	0.435075093430459	0.130569724820689	3.33212843963597	0.000861844703419871	0.0233412628137707	3591.43804556171	3512.56551648744	4145.28453945646	5247.15599416705	5093.51802385066	4866.83807117001	4921.91289010635	5217.90760642894	5158.2696774159
SSR2	11080.2823616115	0.358021578616477	0.107673415587774	3.32506939305386	0.000883965307342151	0.0238194422715799	10429.294570615	9581.18774071272	9586.04023646581	12276.8433314557	13018.1745796724	12636.8016429333	10175.0011604487	10726.7697794785	11292.4282127213
PPP2CA	14393.8143269429	0.395680457984998	0.119052159234114	3.32358909347373	0.000888670312510604	0.0239059781883105	11455.7277796737	11175.0534091539	10613.7137387106	13142.7557125782	14479.2287480296	16113.3840325326	17950.374649962	17143.3734868742	17470.7173849713
YIPF5	8871.90814130725	1.02347977525829	0.308518214516441	3.31740470125063	0.000908579052193902	0.0243189235943405	3413.53733180678	8920.15492040853	3865.21282494675	9519.18543301594	11542.8816592683	11869.9916910222	9422.32984173056	9690.5309601894	11603.3486093767
CTSL	30497.0549053672	0.411042175758925	0.124293919915037	3.30701755998925	0.000942949808193106	0.025112902878434	24649.491623426	25152.3935164168	28216.9462809623	35921.7120448106	36406.1158583133	31408.0829011553	28236.8826724429	32710.8195576994	31771.0496930786
EIF4E	3991.92456867038	0.628288340063346	0.190077973853029	3.30542422842296	0.00094832741705016	0.0251723526323464	3538.60692450722	2743.57031578973	2845.35008764845	4981.92157112051	3933.05973203688	5194.12349959946	4819.32657703662	3773.23098857157	4098.131421723
DONSON	1481.34164591123	0.724246164699396	0.219321542602565	3.3022117029872	0.000959256408044551	0.0253782777969605	974.680274148241	1100.45864927431	1274.27050984099	2229.13930545733	1639.82961072254	1664.7227123285	1497.53715709398	1365.74257139248	1585.69402294275
FOPNL	1716.33840263539	0.743825632023239	0.226446353677545	3.28477637172481	0.00102063344904603	0.0268247273980801	1471.72408651808	1095.72345715179	1277.61798053234	2512.90113305491	1896.12714756485	2029.73556766625	1449.58920642009	1701.67118774305	2011.95585706714
DCBLD1	2673.13826412289	0.638964653070444	0.194730974527889	3.28126870735161	0.00103341241886526	0.0270274496345708	2011.8953446467	1908.28242537671	2166.92936086795	3208.16636699677	3579.46405620815	2689.96553856141	3373.08257647751	2591.97380484702	2528.48490312376
DKK1	51235.5019639413	0.423998017755386	0.129308010387044	3.27897719937286	0.0010418405316149	0.0272034250391976	42981.8906293359	43341.2134974516	42637.8500193029	52246.305707392	54214.8394599517	66558.7265516134	50996.5482818586	50801.4016021522	57340.7419264135
TYMS	9913.51899177732	0.723386949953221	0.220841982850691	3.27558619342001	0.0010544293319087	0.0274872897174765	5821.12699129021	8708.01831331951	7982.60177530862	13108.6262831421	12383.7590718096	11676.6386281172	7865.69404775945	8682.74511113769	12992.4607041115
BUB1	5171.17529183861	0.984810121957747	0.302455318442955	3.25605159475312	0.00112973220285531	0.0291653123208098	3869.61007070579	4292.92517827921	1759.6537600869	5861.4857240175	6902.63057557398	6873.93718269128	7152.05013075264	5328.96597412954	4499.31903031066
HYOU1	2307.17987315831	0.940486610104919	0.28981240990345	3.245156445917	0.00117386113486557	0.0299662222083866	1457.70766664648	1244.408489799	2027.45141539499	2258.39310211687	3997.13411624746	2819.18197572232	2051.72626139458	1977.94035037016	2930.67548073289
CDCA5	2931.68919233935	0.700354020791409	0.215938039154914	3.2433100880803	0.00118149546726704	0.0300354135206932	2400.04235647565	2563.63301513387	1718.3682882269	3705.48091020903	3246.43546666922	3907.61824202662	3215.85790101194	2410.24193042786	3217.52462087307
NRIP3	744.861503662974	1.10117297997293	0.339539144925756	3.24313999263242	0.00118220108197156	0.0300354135206932	569.282284015787	398.703176716423	562.375076146987	1155.52496805203	1435.74083138515	690.411912421792	638.934319445161	550.702649755033	702.078315028413
CBFB	1947.43314032105	1.03712097057147	0.320461843889375	3.23633215731447	0.00121076406407971	0.030615307440221	1547.19711659594	802.141545555369	1353.49398286963	2325.67683443383	1702.32191137236	3569.95777119738	2178.84408411142	2008.22899610669	2039.03602064681
SKA3	1883.5351583841	0.753859820846457	0.23322305628866	3.23235546623404	0.00122774226632846	0.0309956509698002	1338.02900466589	1423.39875203037	1301.0502753718	2777.16042954614	1605.81481416631	2469.26009114788	1897.84679178999	2076.14898957647	2063.10727716207
TRAF3	751.379064657682	1.30701705762486	0.404652065178233	3.2299774796631	0.00123799969215083	0.0311563255857959	533.7021412648	284.111527351371	415.086365727538	668.936816948262	1552.81501488101	827.17383496436	769.397348022969	669.103719452365	1042.08481330646
ANKRD1	123.230071310547	2.10522961844998	0.652253064557472	3.22762702522263	0.00124821607702452	0.0313149632113708	38.8147011828945	20.8348453391005	40.1696482962134	154.06999574027	196.178361533618	78.2844108347114	267.616468877554	192.745927414262	120.356282576299
PTMA	22555.60115635	0.589917953178713	0.183123413319502	3.22142287807547	0.00127555786916853	0.0317520672689137	19433.2270589025	13402.4877835887	17674.6452503339	22889.1456329833	25795.87245811	27339.1799090957	21582.1531463544	24749.4949177408	30134.204250041
GNL3	5503.18227721348	0.402441800019773	0.12499040407671	3.21978157437417	0.00128288304013235	0.0318848228887553	4113.28013924285	4765.49735210699	4291.45742631213	5671.33604573045	6135.32004860782	5601.57971020905	6562.1788306017	6192.65129649535	6195.33964561501
HNRNPAB	8709.51920155988	0.432989774647668	0.134594781871328	3.21698782543892	0.00129544095746232	0.0321470201009951	6924.1114165708	6281.7058697388	7588.71605729297	10099.3857334302	8586.75852599766	9386.58381478371	9190.39556870334	10187.9990204681	10140.0168070532
ERVK3-1	4083.39482689453	0.667842015694629	0.207835067489257	3.21332691235636	0.0013120685460597	0.0323589663300949	3430.78831011029	2899.83165583299	3171.17056827329	6194.97900593631	4818.2354842793	4082.10759147748	4522.71832403067	4323.9336383266	3306.78886378383
ITGA6	930.189867393621	0.906960930948085	0.282311673847597	3.2126228383942	0.0013152888909917	0.0323884830603279	738.557508618965	649.668359210134	628.208666410226	936.12149310544	1240.35351163191	1604.35882927523	1025.86313069729	746.20209041807	802.37521717533
CASC4	1384.51886902421	1.33807974981815	0.417802447851985	3.20266134556538	0.0013616400074847	0.0334270091407978	756.886673066443	1157.28095474458	730.864434278326	1547.52584328993	1990.26111942977	3150.2401468426	656.775417370331	729.681010925419	1741.15422127047
TIMM10	7200.19955950728	0.658342170921356	0.205621756669274	3.20171455387499	0.00136612297070742	0.0334857033218115	6140.27008990512	5381.07232803496	4607.23549486292	11036.482353091	7416.80773281935	7003.15361985219	8290.53519210257	7785.09979203698	7141.13943286043
DHX38	2251.31040416661	0.525314018352034	0.164192169337534	3.19938533287865	0.00137720960118813	0.0337058362027787	1549.35348888387	1670.57578082606	1806.51834976582	2385.15955430823	2293.23012131435	2556.03317303696	2970.54280454085	2579.12407635274	2451.25628847063
EDEM3	492.082921682582	1.45303320961583	0.454259898193661	3.19868255021791	0.00138057096719869	0.0337365174060798	242.591882393091	316.310833784526	336.978716262679	1097.01737473294	984.055974789599	371.615155046702	267.616468877554	452.494010548719	360.065878707429
MMP10	56.0351549274453	4.02784050156417	1.26122272336715	3.19359969253555	0.00140510812103154	0.0341795753574936	0	12.3114995185594	6.69494138270223	63.3832260956808	166.118773879273	82.0571535255408	8.92054896258514	93.6194504583556	71.2108005243105
C1orf174	1512.84046270874	0.670070439691101	0.209897351353743	3.1923720588633	0.00141109442133175	0.0342401808960855	1263.63416073201	985.866999909256	1065.61150341344	1914.17342808956	1529.08376146969	1831.6665763977	1590.0878525808	1521.77498882307	1913.66489296316
PRSS3	972.945619751901	1.23960582393677	0.388321932298703	3.19221172133858	0.00141187800771064	0.0342401808960855	808.63960797697	567.276016278237	566.838370402122	2425.13974307628	1143.05537264547	1019.58371219666	850.797357306558	528.674543764832	846.505854119973
PTPN1	1786.46042054444	0.644343453160982	0.202107173444093	3.18812757697203	0.00143197341625497	0.0346749871415689	1445.84761906282	1546.51374721596	1287.6603926064	2625.0406869165	1979.97757628486	2086.32670802869	1707.17005771473	1508.0074225792	1891.59957449084
PRDM15	222.121324049036	1.71199232476729	0.538125261382363	3.18140114881326	0.00146564530768405	0.035383286266653	105.662242108991	178.990262231363	56.9070017529689	373.473470686858	422.41631072158	324.455871411334	227.473998545921	121.154582946107	188.558176036202
TMEM201	522.302371321121	1.38857995353484	0.43688990478142	3.17832922742759	0.00148126448424419	0.0355482092757122	294.344817303617	142.055763675685	315.778068550788	846.409850016168	507.057781221972	614.957058605203	443.797310888611	629.636696219921	906.683995408122
ADRB2	602.17392421877	0.909940886106677	0.286328240268796	3.17796416187398	0.00148313082076188	0.0355482092757122	508.903859953506	437.531752121111	412.854718599971	991.703706758575	860.65345705071	701.73014049428	404.769909177301	549.784812005441	551.632961808039
EMP2	6479.37996266011	0.536574308495053	0.168847237893896	3.17786844006437	0.00148362054090427	0.0355482092757122	4941.32709781127	5187.87648943603	5093.73456867261	7730.80333056242	8587.54956777804	5761.9212745693	7311.50494345885	6789.24583372997	6910.45655792253
SH2B3	3388.2347995751	0.698418835659667	0.21980535334665	3.17744233716731	0.00148580232446904	0.0355482092757122	3175.25819398957	1884.60646476409	2145.72871315606	3463.64952449013	4069.11891826181	4158.50563096678	3922.81140629682	3582.32073665649	4092.11360759418
ATP9B	700.534842138183	1.02513708052384	0.322815351073647	3.17561440964424	0.00149519548444639	0.0357195506329087	342.863193782235	424.273214178047	694.042256673464	904.917443335258	1072.65265419188	995.060884706271	580.950751188357	603.019401481761	687.033779706376
PRPS2	1370.67153945896	1.26780346383916	0.399624289544989	3.17248850234473	0.00151138543761677	0.03599886207514	679.257270700654	1239.67329767648	538.942781307529	2742.05587355468	1446.81541631043	1731.68889509072	1862.16459593965	894.891805851929	1200.55391869859
CXCL12	9149.15441614406	0.457951559596345	0.144380253565387	3.17184343625596	0.00151474645295003	0.0360253071707551	7259.42730734525	7446.56313187942	8551.67179283831	12091.5692859453	9777.27640546579	10077.9389128782	9653.14904613745	9082.92236995968	8401.87149284717
KIF1BP	3417.85323109254	0.58077863645023	0.183212563120011	3.16997167967024	0.00152453795839192	0.0361507474992905	2547.75385819944	3072.19264909282	2723.72531919602	3564.0875596879	4509.72918993207	4405.62027721611	3677.49630982572	2794.81594750679	3465.25796917595
SNHG17	1598.62209203713	0.848767487992487	0.268053282083146	3.16641333915551	0.00154331323808312	0.0364878459213567	795.701374249338	1101.40568769881	1062.26403272209	2196.96012913183	1858.9481838871	1274.24384382765	2377.32629852894	1938.47332713772	1782.2759511507
PAFAH1B1	4148.50765709751	0.629668712853112	0.198915298463621	3.16551174151278	0.00154810413622682	0.0365453256790912	4009.7742694218	2826.90969714614	2806.29626291602	5723.99287971764	4488.37106186188	4707.43969248246	4715.62519534657	4073.36393268806	3984.79592229698
M6PR	4442.23745860193	0.541409908269172	0.171056322780087	3.16509731689497	0.00155031089192196	0.0365453256790912	3677.69293707926	4077.00041749217	5133.90421696882	6191.07849971504	5878.23146998513	6688.12960516793	2592.53454225131	2729.64946728578	3011.91597147189
KIFC3	2616.92548235523	0.629877059998109	0.199328406243915	3.15999646948133	0.00157771050644523	0.0371365211267094	2074.43014099692	2031.3974205623	2127.87553613552	2637.71733213564	3740.04553762478	3267.19517025832	2120.86051585462	2699.36082154925	2853.44686607977
NOTCH2	8218.25318294902	0.418016327589675	0.132384082827976	3.15760262608654	0.00159072233675883	0.0373325577781683	7251.88000433746	6553.50589757161	6284.31831122982	8451.42185494255	9963.1712238545	8425.4776142949	8820.19278675606	8722.21213437013	9492.09881918415
ISOC1	775.496777941974	1.06786673709888	0.338257315538435	3.1569656827645	0.00159420106875437	0.0373325577781683	329.924960054604	452.684366913184	749.833434862649	1155.52496805203	969.817222742804	1086.54989495889	812.885024215571	767.312358658679	654.938771019363
ERCC6L2	1004.01073753561	1.03123111112848	0.326695867768745	3.15654776465812	0.00159648737541087	0.0373325577781683	801.092304969185	733.007740566536	502.120603702667	871.763140454441	1825.72442911125	1463.82416404183	942.232984173056	1008.7036868013	887.627584000208
TTL	2672.42834697311	0.556562660245527	0.176332430148314	3.15632614929312	0.00159770099200583	0.0373325577781683	1924.56226698519	2312.66783264016	2054.2311809258	2968.2852343885	2690.33309506385	3596.36697003319	2715.19209048685	2972.87647092759	2817.33998130688
SPDL1	4118.27470822541	0.663712788187267	0.210651293638479	3.15076530850238	0.00162843283774378	0.0379061088080278	3515.96501548386	3144.16756935517	2548.54101968198	5815.65477591754	3837.34367661121	4936.63381095035	5028.95947765737	4013.7044789646	4223.50254940664
ZNF7	848.530108875847	1.6599664498355	0.527581266182828	3.14637110192661	0.00165310109318319	0.0383471537644786	357.957799797805	288.846719473893	311.314774295654	1558.25223539843	1128.81662059868	340.490027847359	1838.74815491286	605.772914730536	1206.5717328274
LRRC8C	1001.78327583755	1.24412949807864	0.395647222569225	3.14454247902868	0.00166346758976929	0.0384761015055596	625.34796350219	607.998668531933	591.386488805363	705.016499495034	1934.09715302296	1682.64324010994	636.704182204514	992.182607308651	1240.67267955735
CDK17	929.141338637809	0.967438557979758	0.307735872597943	3.14373020542755	0.00166809154039271	0.0385273783485219	578.98595931151	896.845388005826	536.711134179962	1483.16749063893	1257.75643080021	1195.95943299294	594.331574632235	960.976123822533	857.538513356133
CNIH3	477.687787500241	1.53714389349156	0.489381278165711	3.14099448032228	0.00168375205683238	0.0388330481580102	118.600475836622	311.575641662003	368.221776048622	624.080995403626	986.429100130731	706.446068857817	398.079497455362	536.017245761566	249.739286345821
PA2G4	16982.7686714611	0.470422910272122	0.149817755942826	3.13996767146644	0.00168966479725435	0.0389133449566233	14060.6255035035	13017.0431448153	12396.799793637	20539.0906346665	19304.5836083323	14848.5720454321	18560.3171852787	19862.9267389144	20254.9593885697
FAM120B	1273.10275267053	0.903201258414639	0.287750600853002	3.13883361402967	0.00169621730643156	0.0389683431742749	770.903092938044	1189.48026117774	793.350553850214	1832.26279744283	1938.05236192485	1380.82382484358	1131.79464962799	1480.47229009145	940.784942138074
BDKRB1	2729.5260169282	1.18855662564574	0.378676563385984	3.13871187331509	0.00169692210374045	0.0389683431742749	1444.76943291885	1280.39594993018	1324.48257021126	3885.87932294289	4214.67060585127	1128.99325023072	3848.10180873517	3509.81155443874	3928.62965709471
CTSS	171.87507240391	1.69871497662999	0.541431989119785	3.1374484898678	0.00170425216812367	0.0390246927081365	51.7529349105261	87.1275350544203	102.655767868101	342.269420916676	297.431709421937	144.307407924227	153.879469604594	179.896198919977	187.555207014733
CTNNB1	2363.78421951728	0.628616954456695	0.200409529801882	3.13666198946789	0.00170883008616127	0.0390736205129962	1926.71863927313	2056.02041959942	1764.11705434204	3519.23173814326	2843.0041586767	2523.96486016491	2246.86326995113	1901.75981715405	2492.37801835087
AKR1C1	2258.44509786182	0.580475931793656	0.185270087302346	3.13313357944483	0.00172950712391106	0.0393776543745668	1715.39415505514	2189.55283745456	1728.41070030096	2826.89188386736	2985.39167914465	2612.6243133994	1937.98926212162	1968.76197287424	2360.98907653841
RNFT1	681.195344992765	1.20972191728119	0.386628258360552	3.12890196492843	0.00175460838160548	0.0398924172670132	264.155605272477	354.192370764709	589.154841677796	1108.71889339675	665.26613729747	1018.64052652396	769.397348022969	819.629110385407	541.603271593347
ZMYM6	600.447435233851	1.13845069060519	0.364057357123791	3.12711903310907	0.00176528439352194	0.0399792907362332	299.735748023463	424.273214178047	460.83513184267	972.201175652212	769.683652307299	866.787633218069	758.246661819737	500.221573527488	352.042126535676
CDC123	9881.98784902	0.396998087565122	0.127008188096128	3.12576766518902	0.00177341599542206	0.0399792907362332	7423.31160122858	8456.10609240129	8649.86426645128	11579.6278444032	10476.5573393195	10243.9395912747	9945.29702466211	10936.954624135	11226.2322573043
JAM2	68.2118445217231	2.79989993773791	0.896852015205325	3.12191965928393	0.00179675964042117	0.0403917623659849	12.9382337276315	12.3114995185594	21.2006477118904	163.821261293452	133.686060883796	25.4660131630989	50.1780879145414	111.058367700598	83.2464287819404
METTL3	3066.85562145271	0.5007783710523	0.160646199193343	3.1172749406265	0.0018253125522077	0.0409760907582559	2048.55367354166	2354.33752331836	2710.33543643062	3195.48972177763	3519.34488089946	3349.25232378386	3565.98944779341	3307.88724952857	3550.51033600083
UBE2T	4746.6984323029	0.790894735265115	0.253921535696244	3.11472098298598	0.00184118982680633	0.0412746279661935	4044.27622602882	2695.27135614	3380.94539826462	8140.35648379605	4595.16170221284	4774.40587524469	4470.31009887548	5567.60378902338	5051.95496114017
KRT34	916.705071463411	1.00016677490341	0.321213431694073	3.11371404872005	0.00184748447173284	0.041276534668753	474.401903346489	633.568705993556	781.076494648593	1187.70414437753	1662.76982235349	927.151516271341	808.424749734279	746.20209041807	1029.04621602736
PCDHGA8	354.647557187297	2.55664130282776	0.821103182574998	3.11366629320577	0.00184778349614894	0.041276534668753	154.180618587609	160.049493741272	59.1386488805363	1836.16330366411	145.551687589458	215.989519049987	258.695919914969	205.595655908546	156.463167349189
BMPER	2913.44876988033	0.80262334637229	0.257814854464246	3.11317727615109	0.00185084806991508	0.041276534668753	1302.44886191491	2232.16956655727	1919.21652970797	2884.42435063114	2853.28770182161	3776.51543352029	4706.70464638399	3180.30780233532	3365.96403605051
LOC105376382	193.180221996306	1.63233259151052	0.524350038051651	3.11305897406977	0.00185159014695518	0.041276534668753	92.7240083813592	90.9156887524386	133.898827654045	303.26435870395	469.087775763852	211.27359068645	198.482214417519	137.675662438758	101.299871168385
ATOH8	1940.88317266134	0.676437362799736	0.217362181489799	3.1120287722705	0.00185806388915589	0.041363241460124	1123.469962016	1238.72625925198	1662.57711003772	1929.77545297465	2094.6786344396	2407.0098367492	2089.63859448557	2373.52842044419	2548.54428355314
PDXP	2967.75384363612	0.525852452877326	0.169307146864793	3.10590818293847	0.00189695607464009	0.042170387403735	2485.21906184922	2642.23720436775	2162.46606661282	3771.78951597067	3747.16491364817	2977.63716873715	3072.01404899026	3006.83646766248	2844.42014488654
PLP2	6698.95494781338	0.48701458806792	0.157185871634034	3.09833563923484	0.00194610885378909	0.0430924799525534	5857.78532018517	5097.90783910809	5184.11627733909	8298.32698575759	8125.58116803758	6195.78668401469	6832.0254367199	7390.42955971254	7308.63525944578
PKN3	483.910945975206	1.62110937814117	0.523298955548695	3.09786473095744	0.00194920376644063	0.0430924799525534	134.773267996162	332.410487001104	321.357186369707	1281.31629368807	356.759842950248	788.503222383358	457.178134332489	368.970775335872	313.929303719848
MT1X	2673.70199196883	0.641269579233373	0.207117047003267	3.09616996047291	0.0019603796036864	0.0432201596922928	1964.45515431205	1647.84685863795	2035.26218034148	2645.51834457818	3718.68740955458	2441.90770663937	3295.02777305489	3115.1413221143	3199.47117848663
SLC25A17	1366.53237162022	1.00194311600363	0.324835742649223	3.08446080419662	0.00203921478113078	0.0446072618741596	792.46681581743	764.260008575187	1212.90021383289	1113.59452617335	2080.4398823928	2351.36188205946	1167.47684547833	1362.98905814371	1453.30211210882
RNF169	495.233368288154	1.36153343085462	0.441726707682588	3.0822981883925	0.00205408959642998	0.0447925859406789	195.151692058442	287.899681049389	278.955890945926	958.549403877757	612.266338012178	387.649311482727	690.227475980025	364.381586587913	682.01893459903
BMPR1A	1069.21552818593	1.23707569062436	0.40206037221736	3.07684063416123	0.00209207117705895	0.0454968631250075	440.978132883441	351.351255491195	885.963909644261	1734.75014191102	1162.83141715491	1057.31113910496	1822.02212560802	1099.56962401088	1068.16200786466
PTPN9	1679.90554071324	0.773893076144324	0.252127764632759	3.06944805254412	0.002144546975968	0.0465178893272434	998.400369315565	1359.94717758856	1468.42380993936	1888.82013765129	1955.45528109316	2699.39739528848	1303.51521715775	1686.98578374958	1758.20469463544
RFWD3	999.660372978352	0.772208773703639	0.252579665799021	3.05728796995911	0.0022334959129876	0.0482447173863421	710.524668875764	559.6997088822	696.273903801032	1260.83863602639	942.130760429592	1155.40244906652	1461.85496124364	1182.17502147414	1028.04324700589
RAB14	5659.10562361023	0.403915459841423	0.1322378699553	3.05446132774188	0.00225465080710501	0.0486360388389794	4478.78524204844	4563.77816768752	5021.20603702667	6518.72102230194	5913.03730832174	6175.97978488783	5977.88287355237	6658.91287328794	5623.64730337759
TLR4	119.355141107897	3.99732352852634	1.30996793140615	3.05146670593343	0.00227726302422195	0.0488604181845799	47.4401903346489	0	6.69494138270223	677.712955946125	113.910016374359	71.6821111257598	16.7260293048471	79.8518842144798	60.1781412881497
TESK1	1665.44620207322	0.91702114805363	0.301255567489634	3.04399734648948	0.00233457199603258	0.049591699201747	891.659941062605	1245.35552822351	1363.53639494369	2672.82188812709	2461.72202053475	1475.14239211432	1228.8056195961	1879.73171116385	1770.24032289307
CHD7	66.1170367835364	4.58250351079102	1.50564206557577	3.04355438491196	0.00233801177077865	0.049591699201747	18.329164447478	0	0	155.045122295588	167.700857440028	115.068652070299	23.416441026786	9.17837749591722	106.314716275731
DYRK2	733.364475254244	1.93415629130714	0.63552535813385	3.04339750814441	0.00233923109442203	0.049591699201747	98.1149391012056	419.538022055524	334.747069135111	1859.56634099174	965.862013840916	432.922223772681	1019.17271897535	1135.36529624496	334.9916531707
UBE2G1	3797.68729683723	0.606182129149278	0.199347975634055	3.04082410278423	0.00235931617324632	0.0498460035790393	2954.23003447586	3251.18291132418	2361.08266096632	4314.93500728289	3588.95655757268	5138.47554490973	4625.3046371004	3909.07097551114	4035.94734239191
LRRC59	13921.8336057396	0.438330985344089	0.144156326764405	3.04066422322521	0.0023605692061047	0.0498460035790393	10110.1514720001	11217.6701382566	11217.3742867176	12266.1169393472	15881.7458246389	15951.156096827	15383.4866859781	17276.459960565	15992.3410473258
PRDX3	14261.9635585642	0.468169376994852	0.15401710947363	3.03972317487889	0.00236795689242541	0.0499198726346342	10741.9685523661	11999.9238768974	11559.9321207992	14579.1171285619	13749.8882265215	19124.0326998146	16438.3416008038	15234.2709677234	14930.1968535899
MSANTD2	422.615017650552	1.15536984806819	0.380487137129426	3.03655428875953	0.00239299011979813	0.0502355317770002	333.159518486511	251.912220918215	301.2723622216	922.469721330985	479.371318908759	572.513703333371	366.857576086314	332.257265352203	243.721472217006
GDNF	367.232313116917	1.29679577418444	0.42714495149104	3.03596184306452	0.00239769705248167	0.0502355317770002	142.320571003947	264.223720436775	275.608420254575	760.59871314817	396.311931969123	519.695305661759	260.926057155615	320.325374607511	365.080723814775
KIF20B	4991.24664822167	0.602886125608291	0.198603334751617	3.03562941862125	0.00240034184792459	0.0502355317770002	3983.89780196654	4339.33006107993	3390.98781033868	6073.08818652154	5806.24666797078	5912.83098220248	6583.36513438784	4256.93148260641	4574.54170692085
LPCAT1	1185.97038988935	0.846724905481661	0.2789363779242	3.03554850673423	0.00240098599334032	0.0502355317770002	828.046958568417	961.244000872137	683.999844599411	1825.43691155561	1091.63765692094	1532.67671814947	1497.53715709398	1097.7339485117	1155.42031273247
METTL9	3950.9490123197	0.811061533076259	0.267348836669825	3.03372007590935	0.00241558451919954	0.0504467419145749	2984.419246507	2849.63861933425	2410.1788977728	5689.8634502815	5205.84595666427	3569.01458552467	3810.18947564418	5908.12159412191	3131.26928502672
CSRNP2	1160.72320937158	0.728608727844565	0.240285778297359	3.03225905839045	0.00242730789666265	0.0505584264411472	946.647434405039	819.188237196452	793.350553850214	1351.52540567098	1427.03937180099	1461.93779269642	1403.87139298684	904.988021097438	1337.96067463986
TMEM87A	2559.70905925205	0.62665247018832	0.206676706928033	3.03204206948452	0.00242905347577422	0.0505584264411472	1794.1017435649	2174.40022266249	1915.86905901662	3427.56984194335	3166.5402468511	2491.89654729286	3155.64419551449	2629.60515258028	2281.75452384234
SMIM15	2695.76947440712	0.870554468868515	0.287745394660949	3.02543319553138	0.00248277244919444	0.0514062439140076	1698.14317675164	2207.54656752015	1901.36335268743	2322.75145476787	3064.4958571824	5230.90774083505	2821.12360941755	2327.63653296461	2687.95697753735
HAUS8	1409.67101502616	0.747833883422474	0.247244895076938	3.02466865166119	0.00248905654338098	0.0514062439140076	1000.5567416035	1045.53042065304	1058.91656203074	2280.82101288919	1362.96498759042	1571.34733073047	1641.38100911567	1314.34365741535	1411.17741320711
B2M	39246.3935942657	0.82599936818465	0.273170096322472	3.02375472024424	0.00249658760714982	0.0514953366495362	37350.5243993842	37495.1453029849	14946.4566368827	55312.1035973123	53411.1410110882	50458.5471184987	34829.1683557934	35144.007431867	34270.4484945798
FAM72D	276.584335331176	1.29300656740853	0.427817377218557	3.02233297725066	0.00250834463451278	0.0516712538224087	164.962480027302	195.089915447941	118.277297761073	339.344041250722	389.192555945725	444.240451845169	391.389085733423	233.130788396297	213.632401572931
HSPA9	12540.0901216903	0.36530076393515	0.121280636970692	3.01202873813589	0.0025950802844695	0.0530824566257471	10092.9004936965	10168.3515639056	11716.1474197289	13834.1204402988	13847.9774072884	13508.3052045149	12695.056242379	12597.3231131464	14400.6292102542
NRP1	4705.79117221419	0.802213004112326	0.266465295388609	3.01057217579645	0.00260755967487242	0.0531549087891061	3368.25351376007	3326.94598528455	4331.62707460834	7239.33954668207	8097.89470572437	3889.69771424518	4686.63341121817	3786.99855481544	3624.73004358955
ANKLE2	2952.86346789327	0.425363699741409	0.141612337401643	3.00371922069886	0.00266701332382024	0.0541042018517956	2353.68035228497	2471.77028795692	2487.17072367388	3112.60396457559	3073.19731676655	3635.03758261419	3218.08803825259	3138.0872658541	3086.13567906061
HNRNPH2	1152.41078281043	1.93132951862205	0.643169280048388	3.00283234683837	0.00267479739085371	0.0541934266303854	721.306530315457	577.693438947787	417.318012855106	5187.67327429264	829.01178583561	530.07034806154	559.764447402218	678.282096948282	870.577110635233
DUSP4	214.88513941932	1.72234060887889	0.574571708707621	2.99760775335238	0.00272107646261952	0.0549025955290576	111.053172828837	193.195838598932	60.25447244432	427.105431229357	487.281736712534	289.558001521161	74.7095975616506	130.332960442024	160.475043435066
PIGQ	2128.25521220997	0.900853168845412	0.30055146377214	2.99733415881277	0.00272351998313581	0.0549025955290576	1800.57086042872	1182.85099220621	1481.81369270476	3346.63433785195	3210.83858655224	1778.84817872609	2578.03865018711	1616.31227703102	2158.38933420164
XRCC5	17958.897244954	0.300408905804094	0.10025508032926	2.99644571444643	0.00273146866644994	0.0549935691511922	15240.161145006	15456.6141263391	16217.3796760324	19284.1027579721	20237.2218673973	18251.5859525602	18930.519967226	18426.5106608034	19585.9790512498
CLP1	1911.78498926015	0.514120043746737	0.172022442191092	2.98868006521861	0.00280185348918611	0.0560580836848911	1570.91721176326	1770.01481539904	1770.81199572474	2205.73626812969	2748.87018681178	2344.75958235051	1535.44949018497	1569.50255180184	1690.00280117554
SRSF10	5116.47049789775	0.587777553850669	0.196851072101107	2.98589968333407	0.00282745379683619	0.0564314229287795	3512.73045705196	3647.04497276709	4076.10347850187	4108.20817755543	6238.15548005689	6539.10626888017	6155.17878418375	5624.50972949807	6147.19713258449
SYNJ2	1982.66187799061	0.703850711913385	0.235818004780265	2.98471998594523	0.00283838023023792	0.056506360653219	1341.2635630978	1611.85939850678	1420.44339669666	1679.16792825788	2902.33229220501	2541.88538794635	2110.82489827171	2242.27762225258	1993.90241468069
ZNHIT3	2926.0751531996	0.468548244647567	0.157241063235474	2.97980842285389	0.00288428707402579	0.0572777902070183	2457.18622210602	2072.120072816	2526.22454840631	3094.07656002454	3202.13712696808	3465.26416152686	3293.91270443456	3316.14778927489	2907.6071932391
LRP3	2455.34420335809	0.668779158633418	0.224564412248909	2.9781172890927	0.00290024976499077	0.0573994128432978	2361.22765529275	1963.21065399797	1928.14311821824	3074.57402891818	3514.59863021719	3350.19550945656	1741.73718494475	2572.6992121056	1591.71183707156
SAAL1	1505.10551315704	0.570251801121119	0.191486889894178	2.97802006934396	0.0029011698731868	0.0573994128432978	1242.07043785263	1310.70117951432	1195.04703681235	1830.3125443322	2059.08175432261	1675.09775472828	1596.77826430274	1253.76636594229	1383.09428060597
PITRM1	4301.48943174276	0.750209113849711	0.25218273244242	2.97486313429887	0.00293119295620985	0.0577791557353384	3286.3113668184	3496.46586327087	3402.14604597652	5901.46591278554	7544.95650124051	3684.08323759497	3183.52091102257	3826.46557804789	4387.98946892758
CYB561D2	1370.51132906894	1.23482972250663	0.41535067833813	2.9729811142896	0.00294922597322632	0.0579622811420256	791.388629673461	937.568040259523	1063.37985628587	3587.49059701553	2107.33530292564	877.16267561785	989.065866226628	882.959915107236	1098.25107850873
ZNF43	303.217475702541	1.71509220203007	0.577119759575088	2.9718133430275	0.00296046608464428	0.0579622811420256	224.262717945613	86.1804966299157	155.099475365935	742.071308597124	431.117770305732	354.63781293797	338.980860578235	287.283215622209	109.323623340139
CLIC4	11158.0342904374	0.399748616088941	0.134625754114952	2.96933241872585	0.00298447548669292	0.058184548891604	9181.8332020425	10210.9682930083	9917.43983490957	12474.7940221853	11474.0610243755	14721.2419796166	11255.5026535418	10686.3849184964	10500.0826857607
TMEM106C	5005.55511035786	0.664671435449497	0.223951628619791	2.96792409836826	0.00299818356699192	0.0583806887752709	3825.40443880305	4579.87782090409	3778.17858697162	8164.73464767901	5723.97832281152	5426.14717508548	4229.45527688568	5616.24918975174	3705.97053432855
TEX30	1988.45189351987	0.918003163326248	0.309729011337763	2.96389143322824	0.00303775439792093	0.0589361174462089	1230.21039026896	965.97919299466	1794.2442905642	3535.80888958367	1958.61944821467	2044.82653842957	2171.03860376916	1828.33279718671	2367.00689066722
HJURP	3236.17829087376	0.684703443991486	0.231086236992276	2.96297803323688	0.00304678311333834	0.0590397221696047	2733.20187496216	2827.85673557064	1788.66517274528	3977.5412191428	3861.07493002253	3976.47079613426	4145.82513036145	2965.53376893085	2849.43498999389
KCMF1	4051.12755255225	0.519654243715118	0.175511887023932	2.96079230032015	0.00306848794311834	0.05938841356415	3145.06898195843	3457.63728786618	3455.70557703813	5586.50003541777	4465.43085023093	4368.83603598052	3359.70175303363	4306.49472108436	4314.77273036033
ACTG2	822.41029193567	1.10706563168275	0.37402701500682	2.95985473579378	0.00307784131445915	0.0594974976802334	269.546535992323	647.774282361125	729.748610714543	1409.05787243475	1058.41390214508	1080.89078092264	708.068573905196	737.941550671744	760.250518273625
PMEPA1	498.299334451404	0.958465342849771	0.323939910005906	2.95877510996498	0.00308864412594485	0.0595624552769557	281.406583575985	291.687834747407	412.854718599971	745.971814818397	543.445703119336	626.275286677691	479.479506738951	461.672388044636	641.900173740264
C12orf75	13519.5128840723	0.332750486635035	0.112482810670221	2.95823410396989	0.00309407046309023	0.0595952970303517	12178.1124961332	11279.2276358494	12561.9416810769	13995.0163219263	15183.2559325656	16183.179772313	13244.7850721983	13246.2344021077	13803.8626424801
SPC24	1373.7555077406	0.958891695417343	0.32451466143235	2.9548486074095	0.00312822514992657	0.0601807352761114	597.315123758988	1190.42729960224	1047.7583263929	1438.3116690943	2532.12473898835	1541.16538920384	1253.33712924321	1328.11122365922	1435.24866972237
PCGF5	1472.43927369905	0.641523531458801	0.217312116357599	2.95208358471434	0.00315637478073071	0.0605041134615277	1284.11969746743	1192.32137645125	842.446790656697	1603.10805694307	1768.76942092407	1806.20056323461	1551.06045086949	1617.23011478061	1586.69699196421
ARID3B	70.3956402568506	3.19627522196929	1.08295906315427	2.95142755688263	0.00316308734829502	0.0605602584890072	8.62548915175434	22.7289221881096	0	148.219236408361	60.1191753086893	81.1139678528335	99.2411072087597	120.236745196516	93.2761189966321
GPALPP1	973.995567313205	0.736247840615722	0.24960605494768	2.94963934576846	0.0031814506990568	0.0608390679678651	695.430062860194	949.879539778082	604.776371570768	1167.22648671584	1404.09916017005	1178.0389052115	941.117915552732	897.645319100704	927.746344858975
SPOCD1	6101.38752804649	0.592044222555447	0.200863080319841	2.94750146026196	0.00320353239307511	0.0610425470042384	5999.02770504515	4641.43531849689	5401.70187227691	7757.13174755601	9100.93568324303	7321.95037722728	3706.48809395413	5262.88165615893	5720.9352984601
ARPC1A	13548.8446265238	0.298883688708544	0.101441851136362	2.94635483639561	0.00321543304815997	0.0611710341674966	12704.2673343902	11655.2018903777	12044.1995474813	14828.7495267234	15489.3891015716	14463.7522909675	13052.9932695027	13775.8267836222	13925.2218940778
MZT1	986.216322637836	0.842384866472396	0.285930669796211	2.94611580867762	0.00321791895345696	0.0611710341674966	833.437889288263	491.512942317871	710.77961013022	1535.82432462611	1029.93639805149	1083.72033794076	1084.96176757442	1064.6917895264	1041.08184428499
PBK	5537.15547094941	0.584831629256625	0.198621398537199	2.94445429124846	0.00323524730703628	0.0613547018914961	3920.28481947235	5175.56498991747	3415.53592874192	5919.01819078127	5871.90313574211	6976.74442101639	6915.65558324413	5252.78544091342	6386.90672871562
NAF1	168.485533868295	1.58764233224345	0.539594851874725	2.94228591456623	0.00325798969424572	0.0616399326786017	99.1931252451749	87.1275350544203	83.6867672837778	142.368477076452	377.326929240063	291.444372866576	148.304126502978	107.387016702231	179.53145484298
LOC101927727	482.707020842552	1.11067769124607	0.377734463025537	2.94036631540021	0.00327824429246453	0.0617922398872645	273.8592805682	379.762408226332	209.774829991336	824.957065799169	516.550282586501	524.411234025295	665.695966332916	469.932927790962	479.419192262259
MCM7	17902.2684153815	0.318263412405204	0.10837508135514	2.93668441514031	0.0033174150924788	0.0623222370542438	16151.22843666	13938.5115318582	15267.8138232524	19185.6149758849	18201.0803247057	19165.5328694137	19464.6378363608	20628.4034220739	19117.5925182237
C5orf30	2126.73352203988	0.687864113716986	0.234632978678222	2.93165998058752	0.00337155662594342	0.062838938680777	1766.0689038217	1241.56737452549	1419.32757313287	2756.68277188446	1955.45528109316	2419.27125049439	2436.42493540607	2134.89060555034	3010.91300245042
SLC11A2	1250.17463885689	0.805649913810027	0.27486713751536	2.93105214793094	0.00337816068312527	0.062873069644306	739.635694762935	757.630739603655	1066.72732697722	1364.20205089011	1696.78461890972	1419.49443742459	1025.86313069729	1494.23985633532	1686.99389411113
NINJ1	5906.82115595269	0.666388220925913	0.22754114147974	2.92864937124018	0.00340438213991598	0.063133718826535	4643.74772207574	4673.63462493004	5331.40498775854	6445.58653065308	8460.98288291764	8341.53408942395	4591.8525784907	3827.38341579748	6845.26357152703
FAM72B	300.429805265121	1.57623192000883	0.538215614585387	2.92862540084994	0.00340464465926386	0.063133718826535	76.5512162218198	255.700374616233	156.215298929719	440.757203003811	405.804433333653	611.184315914373	371.317850567607	181.731874419161	204.605680379709
KCTD5	2303.00375498562	0.981510457171998	0.335178185971483	2.92832439058401	0.00340794283806861	0.063133718826535	1288.4324420433	1509.57924866028	1810.98164402095	3588.46572357085	3566.80738772211	1944.84885712259	1353.6933050723	2795.73378525638	2868.4914014018
NAB2	3093.75838443995	0.504139006612273	0.172238822049706	2.92697662822372	0.00342274600963922	0.0633346504396362	2208.12522284911	2346.76121592232	2761.66332036467	3171.11155789468	3615.85197810551	3588.82148465153	3061.97843140735	3843.90449529013	3245.60775347421
SOWAHC	446.873748121919	1.29711656137066	0.443370921818011	2.92557878187393	0.00343816109608418	0.0635464278336298	264.155605272477	166.678762712804	399.464835834566	680.63833561208	887.548877583545	470.649650680976	283.227429562078	390.081043576482	479.419192262259
IGF1R	928.728950370542	1.13719696646707	0.389390445809044	2.9204542091532	0.00349521557686892	0.0643161157020622	613.487915918528	509.506672383458	521.08960428699	1084.3407295138	938.966593308082	1593.04060120274	525.1973201722	1099.56962401088	1473.3614925382
PPP2CB	3735.69708239065	0.569957325894732	0.195164452738938	2.9203951738954	0.00349587783711072	0.0643161157020622	2628.61781899714	3165.00241469427	2663.4708467517	4502.15930590397	3884.80618343386	4168.88067336656	5186.18415312294	3999.01907497113	3423.13327027425
KCTD20	1717.26480031426	1.35658882575002	0.465120702883663	2.91663823463333	0.00353825896096081	0.065021094063305	912.145477798022	1017.11926791791	659.451726196169	1426.61015043048	2455.39368629173	2747.49986459656	3050.82774520412	2531.39651337397	654.938771019363
GCDH	1043.92990716888	0.796521242665104	0.273198047634255	2.9155451496178	0.00355067728229946	0.0651744731427583	684.648201420501	1055.94784332259	697.389727364815	1592.38166483457	1546.48668063799	1096.92493735867	928.852160729178	882.042077357645	910.695871493999
TXNDC12	5773.57281398637	0.434494898426214	0.149072284553705	2.91465915161234	0.0035607720104044	0.0652848989673915	4482.01980048035	4418.88128873832	5542.29564131366	6131.59577984063	7014.95850838759	6370.27603346555	6314.63359688996	5602.48162350787	6085.01305325341
BORA	1227.02206535297	0.945051524653732	0.324709003852965	2.91045678881658	0.00360900867485361	0.0660180489710935	828.046958568417	929.991732863486	421.78130711024	1542.65021051334	1247.4728876553	1408.1762093521	1601.23853878403	1224.39555795536	1839.44518537444
CS	7577.95535044432	0.506922476147113	0.174982319243007	2.89699255524854	0.00376758695924598	0.0682171910290624	5696.05739858977	6266.55325494673	6693.82555913844	8057.47072659401	8408.77412541273	10044.9274143334	6173.01988210892	8228.41542508978	8632.55436778508
TTC4	2852.2526036736	0.599675003929318	0.207307511719712	2.89268342933999	0.00381966072124898	0.0686938084318102	1993.56618019922	2621.40235902865	2040.8412981604	3270.57446653713	2813.73561280273	4003.82318064277	2915.90444214502	3334.50454426673	2675.92134927972
CD3EAP	1264.96502055449	0.81744216978738	0.282671863074814	2.8918413063667	0.00382991345231288	0.0688008919390796	809.717794120939	756.68370117915	793.350553850214	1429.53553009643	1728.42629012482	999.776813069808	1238.84123717901	1615.39443928143	2012.95882608861
ABRACL	1799.8455150428	0.523029425937439	0.180947970718736	2.8904962230852	0.00384634153120682	0.0689412570531875	1532.10251058036	1469.80363483109	1393.66363116585	2284.72151911046	2115.24572072941	1916.55328694137	2032.77009484909	1865.04630717038	1588.70293000715
MRPL36	5731.61679616633	0.435149683596686	0.150756195785188	2.88644643313187	0.00389619064178163	0.069600923451291	5145.10427902147	4227.57952698839	4495.65313848455	6608.43266539121	6757.07888798453	5383.70381981365	6445.09662546777	6381.72587291124	6140.17634943421
CAV2	4669.74678773238	0.47932406065957	0.166375758737896	2.88097295120189	0.00396449661568401	0.0705297048023628	4370.96662765151	3412.17944348996	4044.86041871593	5819.55528213882	5288.9053436039	5379.93107712282	3913.89085733423	5088.49248373651	4708.93955579772
SGO2	2674.04573542704	0.743524522290888	0.258184411503136	2.87981957532652	0.00397902807925363	0.0705297048023628	2475.5153865535	1698.03989513669	1632.44987381556	3084.32529447136	3390.40507069793	3245.50189978605	3836.95112253193	2245.94897325094	2457.27410259945
UBE2W	733.93655590385	0.909810545954601	0.316007258526482	2.87908116477127	0.00398835674104699	0.0706168561915909	442.05631902741	643.986128663107	498.773133011316	1005.35547853303	877.265334438637	1095.98175168596	521.852114311231	598.430212733803	921.72853073016
PSMD11	10411.5804118454	0.440280971808023	0.152982133180046	2.8779894923406	0.00400218469690261	0.0707119367257897	7723.04734925204	9298.97029021036	8887.53468553721	12256.365673794	13060.8908358128	9838.36975201053	10428.121737262	11622.57942308	10588.3439596499
G2E3	1972.34223013485	0.837305379310433	0.290997777418032	2.877360049756	0.00401017746675817	0.0707119367257897	1720.78508577499	1068.25934284115	1376.92627770909	2761.55840466105	1801.20213391955	2880.4890444483	2637.13728706423	1921.03440989547	1583.68808489981
SEC14L2	1135.91099663791	0.915168333798299	0.318068945793621	2.87726402058787	0.00401139813488798	0.0707119367257897	514.294790673353	703.649549406894	923.901910812907	889.315418450168	1566.26272514743	1582.66555880296	1497.53715709398	1264.78041893739	1280.79144041612
MGAT5	1090.33919994689	0.793485025191729	0.276389883197438	2.87089026563576	0.00409317589078843	0.071915887275477	942.334689829162	667.662089275721	878.153144697775	1492.91875619211	1557.56126556328	1261.03924440975	793.928857670078	909.577209845396	1309.87754203873
HMGB3	4339.65211094412	0.465809219002309	0.162485430675404	2.86677529835184	0.00414677321501344	0.0726184377237475	3882.54830443342	3290.95852515338	3233.65668784518	5012.15049433537	4980.39904925668	4380.15426405301	5255.31840758297	4120.17365791724	4901.50960791979
FAM107B	1921.09084626354	0.762106828248114	0.265907321560221	2.86606184356423	0.00415613045296501	0.0727027585029049	1391.93831186436	1280.39594993018	1411.51680818639	2243.7662037871	1924.60465165843	2757.87490699634	2889.14279525726	1756.74145271856	1633.83653597326
ARF6	5246.23930891482	0.406633659593743	0.1420764260186	2.86207691866142	0.00420874751546722	0.0731295536992476	3929.98849476807	4608.28897363923	4338.32201599104	5266.65852527342	6381.33404230522	5420.48806104923	5884.21710944522	5502.43730880237	5884.41924895957
ALKBH5	4102.51796164509	0.533781599848022	0.186532980593075	2.8615936878877	0.00421516901972115	0.0731295536992476	3365.01895532816	2728.41770099766	3644.27975931758	4377.34310682325	4125.28288466861	5594.03422482739	4376.64433476834	4045.82880020031	4665.81188787454
SNHG15	1506.52991012452	0.865064600714214	0.302305547292873	2.86155715123594	0.00421565490517297	0.0731295536992476	1015.65134761907	887.375003760781	1064.49567984965	2344.20423898487	2017.1565399626	1043.16335401435	1545.48510776788	1854.95009192487	1786.28782723658
RC3H1	453.976482239137	1.1715452384092	0.409420726166111	2.86147027626022	0.00421681042268619	0.0731295536992476	235.044579385306	294.528950020921	330.283774879977	1002.43009886707	489.654862053667	445.183637517877	370.202781947283	500.221573527488	418.238081952641
SLC2A6	1683.4950980031	0.816510212191666	0.285614268987955	2.85878648530022	0.00425264915569999	0.0735869214985232	1151.5028017592	1499.16182599073	783.308141776161	2345.17936554019	1851.03776608333	1853.35984686997	1669.25772462374	1645.68308501796	2352.96532436665
TGOLN2	7170.30891899018	0.548749910861945	0.192234749845249	2.85458228183871	0.00430934671790808	0.0744071235888206	4557.4928305582	6785.53031157523	6403.71143255468	9540.63821723294	8735.47438070863	7685.07686121962	5982.34314803366	7227.97227803481	7614.54081099388
RCL1	1195.80199212455	1.02965196209503	0.360913853853751	2.85290229538339	0.00433219390422429	0.0746405765672917	867.939845895281	447.002136366156	941.755087833447	2171.60683869356	1032.30952339263	1402.51709531585	1241.07137441966	1198.69610096679	1459.31992623763
VAPB	2727.04756862528	0.77786398095592	0.273210264822606	2.84712575298363	0.00441159317334059	0.0756827013209962	1256.08685772423	2485.97586432449	2097.74829991336	4108.20817755543	2666.60184165252	3239.8427857498	2768.71538426236	3182.1434778345	2738.10542861081
ZNF623	776.814024853431	0.892567588624619	0.313780450946318	2.84456085754469	0.004447268935475	0.0761276500897332	633.973452653944	541.705978816613	519.973780723206	1168.20161327116	737.250939311821	1243.11871662831	749.326112857152	858.17829586826	539.597333550409
TIMM17A	10935.1977079877	0.441281864618692	0.15514949401566	2.84423656949954	0.00445179810595966	0.0761276500897332	8458.3702994391	9305.59955918189	7530.69323197622	11952.1261885348	11068.2565910419	11326.7167435428	15268.6346180848	11994.3037116646	11512.078428423
SEPT2	7121.25635148696	0.708271904820949	0.249363082902404	2.84032382250484	0.00450677592253919	0.0767885339923656	5707.91744617344	6863.18746238461	6295.47654686766	12177.3804228133	11862.4625385409	6785.27772945679	4491.49640266162	6068.74320030046	3839.36541418395
ELOC	4325.5928813434	0.673762712528626	0.237258576703191	2.83978232479872	0.00451443274314732	0.0767885339923656	2927.27538087663	4082.68264803919	2653.42843467765	5815.65477591754	4313.55082839846	5288.4420668702	5847.41984497456	4139.44825065866	3862.43370167774
PDSS1	779.398552328023	1.35075626933335	0.475768286449979	2.83910531198333	0.00452402233555073	0.0768699591325106	651.224430957453	354.192370764709	206.427359299985	1664.54102992811	747.534482456729	679.093684349304	993.52614070792	962.811799321716	755.235673166279
SF3B4	6270.05804253008	0.425017423522016	0.149841066045246	2.83645488342746	0.00456174229547812	0.0773466601498123	4903.59058277234	5012.67438090268	5935.06553576552	6895.11987265475	7341.65876368349	7043.71060377861	5625.52118953026	7150.8739070691	6522.30754661396
BDKRB2	1043.77799378781	1.02203803509907	0.360441878355584	2.83551411884168	0.00457519927366081	0.0774927402901745	817.265097128724	600.422361135896	972.99814761939	1135.04731039035	2382.617842497	1335.55091255363	914.356268664977	691.131825442566	544.612178657755
NAA30	1217.9987299735	0.751382628756342	0.265205663423084	2.83320732694029	0.00460834861688177	0.0778921643411929	1117.00084515219	813.506006649424	941.755087833447	1689.89432036638	1538.57626283422	1606.24520062064	1256.68233510418	1239.08096194882	759.247549252156
ATP5SL	2511.25548926585	0.662586412484487	0.234076178221576	2.83064435483599	0.00464543431600182	0.0782682333283422	1662.56303400065	2375.17236865746	2592.05813866955	3542.6347754709	3266.21151117866	3685.96960894039	1469.6604415859	2225.75654275993	1781.27298212923
SMG1P5	855.433040123782	1.60807477241692	0.569088795475742	2.82570098937304	0.00471772802317746	0.0789874003545799	417.258037716116	647.774282361125	113.814003505938	952.698644545848	1415.17374509533	1227.08456019228	1126.21930652637	415.78050056505	1383.09428060597
TMEM68	411.127394667604	0.989677704003939	0.350844712692162	2.82084257850082	0.00478977010389069	0.0798383461942029	247.982813112937	346.616063368672	266.681831744305	476.836885550583	522.087575049144	712.105182894061	288.802772663694	415.78050056505	423.252927059986
MTAP	1559.50783589175	0.916842675039777	0.325660112092476	2.81533611577038	0.00487262421438398	0.0809037584807365	1161.20647705493	1217.89141391288	734.211904969678	1359.32641811352	2407.93117946908	2110.84953551909	1223.23027649449	1615.39443928143	2205.52887821069
ZCCHC4	463.493998815788	1.10752339727378	0.393441493232582	2.81496338419769	0.00487827917500707	0.0809137165545733	284.641142007893	271.800027832811	265.566008180522	326.667396031586	799.743239961643	644.195814459131	625.553496001283	470.850765540553	482.428099326667
NOP56	7801.34753687554	0.38917859858081	0.138323361137064	2.81354208993791	0.00489989710757626	0.081107647099557	6156.44288206466	5926.56646054959	6609.02296829088	9318.3093626204	7955.50718525642	7205.93853948428	8956.23115843548	9206.83046615456	8877.27880902355
SYTL3	163.909313289845	1.82296082465523	0.64804811537982	2.81300227775032	0.00490813034922742	0.0811565437703865	100.271311389144	71.0278818378426	51.3278839340504	156.020248850907	256.297536842307	375.387897737532	269.846606118201	92.7016127087639	102.302840189855
CKAP2L	2017.53427710032	0.749919173368558	0.266800796130632	2.81078311700907	0.00494210871946528	0.0812308325616199	1391.93831186436	2031.3974205623	1345.68321792315	2045.81551305751	3193.43566738393	2781.45454881402	2188.87970169433	1656.69713801306	1522.50697459019
RACGAP1	5274.48281086281	0.637033772699727	0.226644311654853	2.81072032229001	0.00494307327970872	0.0812308325616199	4281.47717770206	4315.65410046732	3504.80181384462	5344.66864969887	7223.79353840725	6251.43463870442	4045.46895453236	7104.06418183993	5398.9822425685
HPCAL1	1697.80139290242	0.476670403725738	0.169610259597895	2.81038661727072	0.00494820202323794	0.0812317144450733	1499.75692626129	1430.9750594264	1517.52004674584	2133.57690303615	1873.1869359339	2183.47483231755	1471.89057882655	1465.78688609798	1704.04436747611
SOAT1	4970.75962693147	0.494595418419017	0.176058861997171	2.80926170263991	0.00496552641668185	0.0814325981817723	3911.65933032059	5077.07299376899	3359.74475055273	5880.01312856854	5898.00751449457	5622.32979500861	4754.65259705788	5157.33031495588	5076.02621765543
FBXL6	2050.45748870583	0.787555147537408	0.28046998204246	2.80798373430986	0.00498527447517754	0.0815892671264741	1518.08609070876	1350.47679334351	1654.76634509123	3533.85863647303	2376.28950825398	1897.68957348722	1509.80291191754	2330.39004621338	2282.75749286381
DDX21	7133.62078838182	0.92422600326595	0.329783837916973	2.80252061199747	0.00507049762170973	0.0826224015546733	5765.06131180381	4576.08966720607	2097.74829991336	9887.78327092621	5522.26266881526	8196.28349582701	11486.3218579487	8448.6964849918	8222.34003800419
MKRN2	1946.22842213048	0.560131812553867	0.199982497165332	2.80090418158339	0.00509596475588131	0.0828023606779473	1732.64513335865	1404.45798354028	1597.85934333826	1987.30791973842	2727.51205874159	2264.58880017039	1808.64130216414	1846.68955217854	2146.35370594401
EZH2	1552.47171331561	0.529834024802477	0.189185951404835	2.80059920341916	0.00510078268327227	0.0828023606779473	1120.2354035841	1327.7478711554	1148.18244713343	1707.44659836211	1889.00777154145	1595.87015822086	1884.46596834611	1767.75550571366	1531.53369578341
PRRC1	3358.52506666713	0.591696614763471	0.211619479652003	2.79604040108445	0.00517329329548791	0.0835557340944293	2579.02125637455	2381.80163762899	3148.85409699761	4292.50709651057	3105.63002976203	4823.45153022547	3260.46064582487	3597.00614064996	3037.99316603009
REEP4	4388.84536962627	0.713788447211025	0.25535785969266	2.79524761082395	0.00518599777717342	0.083592226003462	3038.32855370547	3451.95505731915	3456.82140060192	7888.77383252396	4314.34187017883	4112.28953300412	3836.95112253193	4905.84277156775	4494.30418520331
DYNLT1	11716.3300554355	0.316095115220123	0.113213991534581	2.79201458172749	0.00523809955321509	0.0841777323782739	10414.1999645994	10275.3669058746	9612.82000199662	13766.8367079819	11929.7010898729	12030.3332553825	12602.5055468922	12567.9523051594	12247.2547211599
RRP1	4187.79994466271	0.491351513750961	0.176233360105382	2.78807323118137	0.00530225565861693	0.0849528569287513	2967.16826820349	3195.30764427841	3810.53747032135	4524.58721667629	5269.92034087484	4223.58544238359	4458.04434405192	4090.8028499303	5150.24592524415
SLC16A2	5060.44616045035	0.519955057051171	0.186792054096463	2.78360372215113	0.0053758670737561	0.0856180381915823	3967.725009807	4260.72587184605	4186.57001131646	5075.53372043106	7471.3896156654	5253.54419698003	5085.82797729385	4624.06658244309	5618.63245827025
CCT2	14548.7224538466	0.345707217347084	0.124285488114771	2.78155738526643	0.00540987654810503	0.0860740397902277	12085.3884877518	10593.5718165081	12464.8650310278	15536.6914058843	14081.3347324997	15040.9819226644	18520.1747149471	16112.6416940827	16502.8522792536
ABHD11	1380.65525116452	0.57272405713885	0.206254435050629	2.77678420344398	0.00548996152550253	0.0870023011655381	1109.4535421444	1110.87607194386	890.427203899396	1724.99887635784	1487.94958889006	1414.77850906105	1493.07688261269	1753.07010172019	1441.26648385119
TGFBR2	4855.63823250013	0.479991807178547	0.172971274806637	2.77497987868289	0.00552051232059466	0.0873783687375437	3934.30123934395	4754.13289101293	3523.77081442894	6265.18811791922	5011.2496786914	5759.09171755118	4887.34576287633	5186.70112294282	4378.96274773436
WWC1	174.950638525334	1.86532739685231	0.672253389918292	2.77473855071081	0.00552461009386444	0.0873783687375437	113.209545116776	80.4982660828883	40.1696482962134	441.732329559129	227.820032748717	182.978020505229	104.816450310375	279.022675875883	104.308778232793
RFT1	3372.44695653134	0.614543700713776	0.22154377976784	2.77391539206277	0.00553860806939802	0.0874401554869959	2778.48569300887	1911.12354065022	3356.39727986138	4460.22886402529	3995.55203268671	3861.40214406396	3544.80314400727	2995.82241466738	3448.20749581098
PPP2R2D	1477.06363244059	0.57887097863173	0.208687405822036	2.77386637852683	0.00553944256302723	0.0874401554869959	1198.94299209385	1077.7297270862	1382.50539552801	1689.89432036638	2107.33530292564	1666.60908367392	1383.80015782102	1530.0355285694	1256.72018390086
ABCF2	6377.96637514808	0.552904708992029	0.199454711786035	2.77208146170624	0.00556990957271254	0.0877480045480678	4209.23870605612	4892.4005009906	6123.63971804497	8554.78526980627	6908.16786803663	6872.99399701858	5493.94309233212	7633.65656335435	6712.8716606931
DOCK6	585.495227385962	1.02757049735562	0.370777577962859	2.77139330539172	0.0055816961425155	0.0877609316867417	396.7725009807	448.896213215165	475.340838171858	661.135804505717	1099.54807472471	931.867444634878	408.11511503827	580.99129549156	266.789759710797
PAK2	3030.68585327127	0.414543983986357	0.150029330829804	2.76308626915507	0.0057257630668068	0.089475811940666	2844.25504779099	2611.9319747836	2299.71236495821	3476.32616970926	3217.95796257563	3644.46943934126	3003.99486315055	3025.19322265431	3152.33163447758
TBC1D31	350.13233598229	1.213899304671	0.439364772160503	2.76285078273766	0.00572989549163955	0.089475811940666	258.76467455263	152.473186345236	218.701418501606	361.77195202304	396.311931969123	702.673326166988	283.227429562078	465.343739043003	311.923365676909
TRIM27	5045.36880632741	0.43740894611461	0.158398549239215	2.76144540600577	0.00575461366725026	0.0896868026854991	4429.18867942585	3885.69865574224	4153.09530440295	4811.27442393983	6540.33344016109	5529.89759908329	5070.21701660933	5589.63189501359	5398.9822425685
ZMYND19	4019.65121994808	0.507681866620343	0.183907065874858	2.76053486148163	0.00577067987896651	0.0897623927529037	3339.1424878729	2714.21212463009	2939.07926700628	4184.26804887025	5120.4134443835	3478.46876094477	4834.93753772115	4984.77681803264	4581.56249007113
PIGA	111.105185199789	3.03017441356023	1.09802392038907	2.75966156774301	0.00578612680081061	0.0898280752412945	47.4401903346489	24.6229990371188	0	112.139553861589	193.014194412108	283.898887484917	49.0630192942183	152.361066432226	137.406755941275
UHRF2	943.326818197978	1.17564620054077	0.42624281077388	2.75816077321347	0.00581276013983465	0.0901541073625906	539.093071984646	457.419559035707	552.332664072934	1144.79857594353	849.578872125425	1504.38114796825	720.33432872875	725.09182217746	1996.9113217451
UBE2Q2	2814.05925496319	0.617098575871246	0.22420837285112	2.7523440272278	0.00591703249968198	0.0915938319051351	2004.34804163892	3009.68811307552	1719.48411179069	3614.79414056444	3275.70401254319	3439.79814836376	2699.58112980233	2869.16080522372	2693.97479166617
ACOT11	756.679499489388	1.09750188738259	0.399536073776655	2.74694066297529	0.00601540164230143	0.0929158398128882	273.8592805682	561.593785731209	556.795958328069	842.509343794896	1441.27812384779	695.127840785329	836.301465242357	649.829126710939	952.820570395704
DUSP11	1843.22982624808	0.70157974421884	0.255426587908053	2.74669818034523	0.00601985042396383	0.0929158398128882	1341.2635630978	1321.11860218387	1553.22640078692	2130.65152337019	1656.44148811047	3069.12617898977	1752.88787114798	1706.26037649101	2058.09243205472
NXF1	2813.187599784	0.702774313914294	0.255952755195468	2.74571888619677	0.00603784751813872	0.0931038414020505	1876.04389050657	2547.53336191729	2295.24907070308	2593.83663714632	4831.68319454571	3509.59388814411	2981.69349074408	2409.32409267827	2273.73077167059
KIF20A	4845.3577879546	0.629980433663717	0.229634921544707	2.74339995600829	0.0060806573646893	0.0935836555569394	2671.74526475591	5239.96360278378	3577.33034549056	5889.76439412172	5852.91813301305	6039.21786234526	4548.3649022981	4736.96062564288	5051.95496114017
UXS1	2190.33667009436	0.427908621281185	0.156020111079213	2.74265040783063	0.00609455315336094	0.0937074138066236	1652.85935870493	1830.62527456733	1909.17411763392	2457.31891940178	2225.99156998226	2572.06732947299	2465.41671953447	2249.62032424931	2349.95641730225
HIVEP2	598.286171607214	1.39769658842315	0.509968296114465	2.74075192334981	0.00612987699690902	0.0941600875360132	288.95388658377	421.432098904533	303.504009349168	1070.68895773935	741.206148213709	860.185333509118	179.526047872026	891.220454853562	627.858607439695
STK17B	631.099787852165	0.957729078279986	0.349535233618794	2.74000726154118	0.00614378269665267	0.0942717165667423	465.776414194734	460.26067430922	411.738895036187	783.026623920488	646.28113456841	1169.55023415713	651.200074268715	693.885338691342	398.178701523257
SLC30A7	1053.10965860807	1.11576216460105	0.407252251290321	2.73973234295432	0.00614892365960758	0.0942717165667423	729.932019467211	443.213982668138	447.445249077266	1216.95794103707	605.14696198878	1690.1887254916	1015.82751311438	1779.68739645835	1549.58713816986
TMEM41A	1528.4462633537	0.631640006734156	0.23065696756282	2.73843887487217	0.00617316347244476	0.0945527794640677	1216.19397039736	1291.76041102423	989.735501076146	1860.54146754706	1880.3063119573	1678.87049741911	1262.2576782058	1624.57281677735	1951.77771577899
HNRNPA1L2	260.556237419006	2.04346248621679	0.747339660310847	2.73431559268089	0.00625100988642531	0.0954536610987305	119.678661980591	33.1463448576599	112.698179942154	153.094869184952	450.89381481517	489.513364135123	508.471290867353	388.245368077298	89.2642429107554
PDCD1LG2	2139.04424769542	0.727814592427191	0.26619593095771	2.73413117100884	0.00625451227342959	0.0954536610987305	1190.3175029421	1554.090054612	1700.51511120637	1702.57096558552	3056.58543937862	2601.30608532692	2063.99201621814	2767.28081501904	2614.74023897011
ZNF280B	243.73021377255	1.91849604124168	0.703475873556584	2.72716679186491	0.00638807396874542	0.0965510027797348	70.082099358004	44.5108059517147	149.520357547016	114.089806972225	632.042382521615	250.887388940159	407.000046417947	217.527546653238	307.911489591033
NUP205	1475.81549406245	0.92915184055953	0.340971193022622	2.72501565989443	0.00642984373080161	0.0968936717164174	1122.39177587203	1129.81684043395	781.076494648593	2176.48247147015	2430.87139110003	1168.60704848443	1923.49337005742	1502.50039608165	1047.0996584138
C1orf109	608.5444792476	0.893026841739033	0.32784704934868	2.7239130061203	0.00645134971211528	0.0968936717164174	287.875700439801	537.917825118595	388.306600196729	803.504281582169	731.713646849179	720.593853948428	633.358976343545	556.209676252583	817.419752497367
NEK2	1351.31526906291	0.797272315117787	0.292853539630768	2.72242676705563	0.00648043947183384	0.0971447985360251	836.672447720171	1247.24960507252	648.293490558332	1729.87450913443	1278.32351709003	1742.06393749051	1803.06595906252	1516.26796232552	1360.02599311218
RAB28	719.532869013809	0.716253010352202	0.263363138955192	2.71964031562542	0.00653529610592177	0.0978521510490026	467.932786482673	623.151283324006	612.587136517254	787.902256697078	1059.20494392546	951.674343761732	618.863084279344	611.279941228087	743.200044908649
MGC12916	90.3806742801014	2.15279622828749	0.792106423202895	2.71781185611729	0.00657151941704255	0.0982107747798162	51.7529349105261	26.5170758861279	23.4322948394578	190.149678287042	193.014194412108	68.8525541076377	137.153440299747	84.4410729624384	38.1128228158282
STARD3	2324.38289738138	0.583959484697584	0.214940775195137	2.71683901841066	0.00659086564387029	0.0984080181863692	2291.14555593475	2242.58698922682	1794.2442905642	3229.61915121377	3102.46586264052	3154.01288953343	1541.02483328658	1407.9631078737	2156.3833961587
MCAT	1559.09504305171	0.577094310611914	0.212702543233106	2.71315190613147	0.00666465473667669	0.0991398361665865	1281.96332517949	1293.65448787324	1182.77297761073	2084.82057527024	2048.7982111777	1473.25602076891	1680.40841082698	1380.42797538595	1605.75340337213
TGIF1	2086.09308392288	0.880350554797579	0.325260033134951	2.70660537758821	0.00679750053477455	0.100834841111772	1297.05793119506	1598.60086056371	1931.49058890959	3504.60483981349	1685.71003398443	3696.34465134017	2059.53174173684	1269.36960768535	1732.12750007724
PIGV	797.780729193572	1.28740986674843	0.475840135794778	2.70555123434074	0.00681911283633765	0.100876117077853	501.356556945721	285.058565775875	546.753546254015	926.370227552258	1718.93378876029	607.411573223544	466.098683295074	943.53720658029	1184.50641435508
SFRP1	1675.35325172172	0.567427284023121	0.209727344023141	2.7055474652867	0.00681919022105694	0.100876117077853	1934.26594228091	1525.67890187686	1458.3813978653	2560.6823342655	2540.03515679212	2187.24757500838	1088.30697343539	959.140448323349	824.440535647651
SLC36A1	973.806768766461	1.02785454303856	0.379982372894599	2.70500585384699	0.00683031857950685	0.100947441536091	832.359703144294	306.84044953948	749.833434862649	1363.2269243348	1117.74203567339	1369.5055967711	1166.36177685801	758.133981162762	1100.25701655167
UQCRFS1	15190.0631725765	0.350172636983994	0.129542645671759	2.70314563337911	0.00686866445736559	0.101327044520363	13448.215773729	12722.5141947944	12537.3935626737	17876.9951386479	16909.3090973492	14555.2413012201	15358.955176331	15567.4460708252	17734.4982376177
ZNF276	566.822150077564	1.31292168547701	0.485867431938681	2.70222204488632	0.00688777472040406	0.101335720376514	491.652881649997	315.363795360021	199.732417917283	640.658146844035	1091.63765692094	768.696323256503	638.934319445161	703.981553936851	250.74225536729
CLEC16A	1150.65073558808	1.08827324883355	0.402736114929437	2.7021993024495	0.00688824589339295	0.101335720376514	987.618507875872	355.139409189213	896.006321718315	1829.33741777688	1836.00797225616	1093.15219466784	1375.99467747876	1149.13286248884	833.467256840874
RPA2	4849.05743421141	0.430015980026306	0.159155439167936	2.70186166601926	0.00689524438033672	0.101345529432203	3945.08310078364	3264.44144926725	4249.05613088835	5160.36973074374	5508.02391676847	4766.86038986303	5169.45812381809	5472.14866306584	6106.07540270426
METTL13	2712.15681760804	0.531221729386048	0.196704866398045	2.70060288346445	0.00692139260946682	0.10163652303406	2460.42078053793	2453.77655789134	2155.77112523012	3924.88438515562	3690.20990546099	2602.24927099962	2319.34273027214	2351.50031445399	2451.25628847063
GALE	2476.90627205329	0.580890465149103	0.215373843530794	2.69712633449868	0.00699407303710271	0.102515689589621	2362.30584143672	2157.35353102141	1844.45635093446	3113.5790911309	3558.89696991833	2846.53436023083	1654.76183255954	2506.61489413499	2247.65357711239
GAS2L3	525.892697709293	1.11852115071393	0.415044876350638	2.69494026898667	0.00704012501674215	0.103096286384241	283.562955863924	417.643945206515	365.990128921055	1183.80363815625	605.938003769158	528.183976716125	557.534310161571	323.996725605878	466.38059498316
PARD6G	62.4157528947538	2.69424498922109	1.00000342772643	2.69423575411799	0.00705502434214935	0.103147094882338	4.31274457587717	36.9344985556782	15.6215298929719	68.2588588722716	186.685860169088	114.125466397591	33.4520586096943	21.1102682406096	81.2404907390021
ZBTB3	176.699309204742	2.05100661897061	0.761276763896903	2.69416684737848	0.0070564831248382	0.103147094882338	23.7200951673244	146.790955798208	101.539944304317	460.259734110174	362.297135412891	305.592157957187	42.3726075722794	29.3708079869351	118.350344533361
CISD2	2194.19800634331	0.797550764972976	0.296306363149083	2.69164238154311	0.00711011413481457	0.103615215455912	1033.98051206655	1793.69077601165	1952.69123662148	3288.12674453286	2275.03616036566	2746.55667892385	1663.68238152213	2235.85275800543	2758.1648090402
CHCHD3	6368.98008702079	0.500041168448047	0.185798969052993	2.69130216920324	0.00711736968794441	0.103615215455912	4384.98304752311	6494.78951525233	4801.38879496128	7494.82270417543	6775.27284893321	7909.55505132397	7293.66384553368	5889.76483913008	6276.58013635401
TMEM237	2432.55697589401	0.449827046045093	0.167151244447931	2.69113788252542	0.00712087573419366	0.103615215455912	1686.28312916797	2131.78349355978	1756.30628939555	2606.51328236546	2377.87159181474	2631.48802685355	3057.51815692606	2946.25917618943	2698.98963677351
JARID2	382.517909260308	0.861804410754179	0.320904441282425	2.68554840596835	0.00724108850293957	0.105077844585721	276.015652856139	336.198640699122	328.052127752409	638.707893733399	435.07297920762	635.707143404765	259.810988535292	286.365377872617	246.730379281414
SGPP1	428.518856987784	1.71761754831278	0.641031050993344	2.67946076192589	0.00737408452550193	0.106308417564349	141.242384859977	195.089915447941	323.588833497274	473.911505884629	222.282740286075	1474.19920644161	230.819204406891	387.327530327707	408.208391737949
C15orf48	54.2741273763159	2.17726469316666	0.812733549984272	2.67894034054432	0.00738555515432356	0.106308417564349	31.2673981751095	13.258537943064	14.5057063291882	90.6867696445895	105.208556790206	70.7389254530525	60.2137054974497	29.3708079869351	73.2167385672488
EP400NL	476.953796271843	1.45380467990837	0.542680259170873	2.67893415199872	0.0073856916525528	0.106308417564349	177.900713754933	272.747066257316	314.662244987005	1015.10674408621	861.444498831087	219.762261740816	342.326066439205	547.031298756666	541.603271593347
FRAT2	392.687214827869	1.32058665814362	0.493007413495425	2.67863448295971	0.00739230403898983	0.106308417564349	222.106345657674	199.825107570464	252.176125415117	486.588151103765	416.08797647856	780.957737001699	671.271309434532	241.391328142623	263.78085264639
TBRG4	5436.64574318391	0.388605874353343	0.145092410097395	2.67833358128441	0.00739894896705517	0.106308417564349	4768.81731477618	5152.83606772936	4618.39373050075	5586.50003541777	7196.10707609403	6251.43463870442	4989.93207594606	4983.85898028305	5381.93176920352
RSC1A1	88.9027359646248	3.68622458310593	1.37785807122051	2.67532967299067	0.00746557974950847	0.106852919512517	7.54730300778505	8.52334582054112	7.81076494648593	9.75126555318166	287.148166277029	10.375042399781	252.00550819303	7.34270199673377	209.620525487055
POLR3K	3933.50265147933	0.453477816084124	0.169858217942914	2.66974316330416	0.00759092866435497	0.108385730777579	3744.54047800535	2734.09993154469	3066.28315327762	4547.99025400393	4545.32607004906	3975.52761046155	3942.88264146263	4339.53688006966	4505.33684443948
MTHFS	604.564135065062	0.888731562908907	0.333022777938305	2.66868100858119	0.00761497342780209	0.108535409336955	483.027392498243	469.731058554266	435.171189875645	878.589026341668	847.205746784293	844.151177073093	297.723321626279	562.634540499725	622.84376233235
KCTD7	380.127944596922	1.24375624377931	0.466659111530593	2.66523509998533	0.00769345171042621	0.109361801134176	164.962480027302	288.846719473893	294.577420838898	545.095744422855	334.610673099679	893.196832053876	371.317850567607	259.748083134457	268.795697753735
HARS	9063.93251743816	0.372496493080188	0.139823536484445	2.66404714432057	0.00772067416125946	0.109651384760531	7876.14978169568	8133.16598964523	7748.27882691404	11594.254742733	9070.08505380831	10093.9730693142	8187.94887903284	9595.07583423186	9276.46047956828
DNAAF2	1191.16579490893	0.743039448882701	0.27917718633572	2.66153355378104	0.00777855877049794	0.109985522686034	1154.73736019111	1041.74226695503	675.073256089141	1812.76026633647	1225.32371780473	1769.41632199902	977.915180023396	990.346931809468	1073.176852972
IFNGR2	3138.67315893607	0.526775063378623	0.198007915856335	2.66037375879874	0.00780539815384748	0.110217293183477	2814.06583575985	2176.2942995115	2955.81662046303	3935.61077726412	4183.02893463617	3327.55905331159	2643.82769878617	3433.63102122263	2778.22418946958
EMG1	6568.70735104833	0.473093080801217	0.177839140549027	2.66023035952984	0.00780872238348511	0.110217293183477	5228.1246121071	5096.01376225908	5166.26310031855	8798.56690863581	7116.21185627591	5587.43192511844	7614.80360818674	7028.80148637341	7482.14890015995
RAB8A	2600.51439657506	1.03884871096456	0.390608277295242	2.65956655644382	0.00782412695633722	0.110337423844171	1515.92971842083	1424.34579045487	1612.36504966745	1351.52540567098	4677.4300473721	3323.78631062076	3234.81406755744	2044.94250609036	4219.49067332076
GADD45A	2550.90557133915	0.500833279864717	0.188582095155655	2.6557838348934	0.00791243158764215	0.111164077864234	1996.80073863113	2541.85113137026	2060.9261223085	3131.13136912663	3526.46425692285	2681.47686750704	2397.39753369476	2125.71222805443	2496.38989443674
DDX10	1475.69308213178	0.632673100610224	0.238243887118315	2.65556908201397	0.00791747149601565	0.111164077864234	1207.56848124561	1121.29349461341	858.068320549669	1491.94362963679	1987.88799408863	1460.99460702371	1593.43305844177	1973.3511616222	1586.69699196421
POC1B	508.409349491789	1.32511145311911	0.499261828751473	2.65414132787375	0.00795105177765815	0.111314740045255	226.419090233551	278.429296804343	309.083127168086	673.812449724853	243.640868356267	1122.39095052177	559.764447402218	522.24967951769	639.894235697325
FKBP4	3217.93954076033	0.427653513393246	0.161139678742629	2.65393053238174	0.00795602040558364	0.111314740045255	2273.89457763124	2229.32845128375	2872.12985317926	3364.18661584767	3461.5988309319	3092.70582080745	3736.59494670285	3984.33367097766	3946.68309948115
WDR77	7189.71278939199	0.549270076375295	0.207044512099784	2.65290816358648	0.00798015797091529	0.111554941906087	4543.4764106866	6094.1922616869	5962.96112486012	10513.8145194405	6854.37702697096	6925.81239469019	7739.69129366293	7563.90089438538	8509.18917814437
MED10	4903.75493598402	0.384542670115026	0.145254916996372	2.64736422054912	0.00811219292732483	0.11282318484225	4280.39899155809	3856.3404645826	4501.23225630346	6160.84957650017	5170.24907654728	5166.77111509095	5243.05265275942	5082.06761948936	4672.83267102483
CXCL16	155.070085062747	2.11313858787611	0.799396193605905	2.64341837599226	0.00820735517177978	0.113934888880752	25.876467455263	81.4453045073929	78.1076494648593	273.035435489087	440.610271670262	88.6594532344924	85.860283764882	247.816192389765	74.219707588718
DEGS1	7975.51800123461	0.85057111618392	0.321891321970991	2.64241704615005	0.00823166270038192	0.114173304317429	5219.49912295535	4572.30151350806	4575.99243507697	12713.7000282383	5609.27726465679	7586.04236558534	12751.9247420155	5986.13780283721	12764.786736238
DIRAS3	176.19027005662	2.25356943623401	0.853654245436422	2.63990889552936	0.00829283168357531	0.114762534140375	23.7200951673244	53.9811901967604	119.393121324856	212.57758905936	69.6116766732192	657.400413877034	183.986322353319	94.5372882079473	170.504733649758
CKAP5	4086.92322734918	0.511525861477967	0.193905092144424	2.63802180654943	0.00833912192491837	0.115182979224858	3169.86726326972	2762.51108427983	3751.39882144081	4145.26298665752	5656.73977147944	4000.05043795194	4388.91008959189	4334.02985357211	4573.53873789938
USP38	612.342748315659	1.10663160592288	0.420185401408492	2.6336745689245	0.0084466402597926	0.116155824210682	357.957799797805	286.00560420038	542.29025199888	561.672895863264	764.937401625034	1227.08456019228	443.797310888611	795.765328896023	531.573581378656
TNFAIP2	654.150300675912	1.60762972721231	0.610522156867101	2.63320455962135	0.00845833874332851	0.116155824210682	623.191591214251	270.852989408307	175.184299514042	882.48953256294	1688.87420110594	686.639169730963	260.926057155615	980.250716563959	318.944148827193
ALG6	673.473589180826	1.15382912287972	0.438391064051639	2.63196314317165	0.00848930717850622	0.11633379667197	176.822527610964	467.836981705257	622.629548591307	799.603775360896	883.593668681657	1136.53873561238	553.074035680279	768.230196408271	652.932832976424
DCBLD2	9128.98255176377	0.518352513992117	0.196962603028131	2.63173062308728	0.00849511889670399	0.11633379667197	9667.01696682868	6648.20974002207	6571.08496712224	11675.1902468244	9563.69512476386	11541.76307692	10256.4011697323	7867.70518950024	8369.77648416016
FANCM	506.925204847524	1.14473221923815	0.43498198410626	2.63167731323445	0.00849645184990208	0.11633379667197	398.928873268638	243.388875097674	288.998303019979	421.254671897448	1086.89140623867	549.877247188394	444.912379508934	651.664802210122	476.410285197852
DNMT1	6475.85017500589	0.579888256776153	0.220516503196521	2.62968189849884	0.00854647966888982	0.116918763743804	6022.74780021247	3983.24361346621	5865.88447481093	9363.16518416503	8462.5649664784	5896.79682576645	6604.55143817397	5980.63077633966	6103.06649563985
C9orf40	1017.49005921108	0.677034060015715	0.257543717756435	2.62881217182708	0.00856836721577373	0.11711809193482	713.759227307672	954.614731900605	877.037321133992	1135.04731039035	1215.04017465983	1720.37066701824	793.928857670078	827.889650131733	919.722592687221
PAK1IP1	3624.05591259287	0.67893258865087	0.258479900545917	2.62663590947282	0.0086233547859911	0.11766872694337	2464.7335251138	2930.13688541713	1700.51511120637	4767.39372895051	2905.49645932652	3688.79916595851	5557.50200369054	4277.12391309742	4324.80242057503
LMNB2	6715.44509738251	0.522796818144543	0.199217545451564	2.62425087589311	0.00868397946307284	0.118395038574058	5517.07849869087	4753.18585258843	5943.99212427579	7458.74302162865	9786.76890683032	6047.70653339963	6262.22537173477	7343.61983448337	7325.68573281076
CSK	1016.64846064756	0.924805478915261	0.352555561945805	2.62314817503127	0.00871213733967899	0.118576930492264	723.462902603395	726.378471595004	522.205427850774	1727.92425602379	1324.9949821323	691.355098094499	1109.49327722153	1004.11449805334	1319.90723225342
IQGAP3	445.634513303114	1.21752840124798	0.464265012344272	2.62248579771317	0.00872909059116147	0.118680759731515	357.957799797805	300.211180567948	278.955890945926	508.040935320765	1240.35351163191	430.092666754559	278.767155080786	243.227003641806	373.104475986528
CENPE	6973.08048416114	0.550918162074925	0.21026050440761	2.62016950652281	0.00878860706769048	0.119053597064939	7139.74864536466	5071.39076322196	4446.55690167806	8927.28361393781	7359.85272463217	8117.05589931959	8535.85028857366	6909.48257892648	6250.50294179582
CDKN2AIPNL	1918.3231543308	0.623160965144513	0.237866155347887	2.61979668453934	0.00879822042983263	0.119053597064939	1557.97897803563	1296.49560314675	1530.90992951124	2548.00568904637	1937.26132014447	2269.30472853392	2634.90714982359	1852.19657867609	1637.84841205914
TBC1D25	1011.35685701912	0.992441215086884	0.378890144407864	2.61933763581496	0.00881007008779517	0.119099646811866	1037.21507049846	585.269746343823	617.050430772389	1855.66583477047	1573.38210117083	1026.18601190561	592.101437391589	1157.39340223516	657.94767808377
TNPO2	1012.1035678391	0.652688343752131	0.249422662153789	2.61679647757787	0.00887592459818587	0.119888649045201	833.437889288263	672.397281398244	978.577265438309	1372.97818988798	1149.38370688849	1382.710196189	951.153533135641	756.298305663579	1011.99574266238
PRDM1	473.996832021509	1.03005293762016	0.39430243287865	2.61234233352339	0.00899241595425246	0.121237357822626	300.813934167433	334.304563850113	217.585594937822	676.737829390807	482.535486030269	582.888745733152	566.454859124157	763.641007660312	341.009467299515
ELAVL1	4100.78192538109	0.582396934558942	0.222960242397158	2.61211114724894	0.00899849938106206	0.121237357822626	2566.08302264692	2441.46505837278	4114.04147967052	3957.06356148112	4853.83236439628	4845.14480069774	4914.10740976409	4638.75198643656	4576.54764496379
B3GLCT	1121.24374862892	0.523422502190632	0.200663092318504	2.60846424792371	0.00909495119271844	0.122201296966435	920.770966949776	818.241198771947	701.85302161995	1212.08230826048	1147.01058154736	1149.74333503028	1478.58099054849	1318.9328461633	1343.97848876868
ZNF263	854.881513348748	1.26285919329324	0.485326400292111	2.60208221216309	0.00926596367981228	0.123695591875793	351.488682933989	420.485060480028	772.149906138324	2100.42260015533	727.758437947291	877.16267561785	1097.22752239797	840.739378626017	506.499355841927
IFNE	47.1597151364055	3.69362931203821	1.42064532920712	2.59996582968366	0.00932330435738464	0.124150423913726	5.39093071984646	7.57630739603655	0	53.6319605424991	112.327932813604	2.8295570181221	46.832882053572	137.675662438758	58.1722032452114
POLE3	5052.63547684814	0.458741346628804	0.176541361350179	2.59849217837891	0.00936341781748392	0.124477463111834	4354.79383549197	4220.00321959236	3206.87692231437	5093.08599842678	6235.78235471576	4863.06532847918	6036.98151042949	5523.54757704298	5939.58254514038
SLC2A8	1350.49954075932	0.544406111163269	0.209713598962855	2.59595044792348	0.00943296680279553	0.12529798061871	993.009438595719	1009.54296052187	1214.01603739667	1277.4157874668	1721.30691410142	1691.13191116431	1428.40290263395	1391.44202838105	1428.22788657209
NAMPT	3678.2981302369	0.685381811383087	0.264112167469678	2.59504065242194	0.00945797316099212	0.125525968834859	2437.77887151457	3004.00588252849	2279.62754081011	3733.75958031326	2848.54145113934	5836.43294271318	4533.8690102339	3733.76396533912	4696.90392754009
LRRC29	400.614372497541	1.24887861465213	0.481426806529439	2.59411939201138	0.00948335487130242	0.125706527173342	278.172025144078	211.189568664519	285.650832328628	952.698644545848	625.714048278595	263.148802685355	386.928811252131	300.132944116493	301.893675462218
H2AFV	7283.44024627242	0.38993731111383	0.150556064873376	2.58998075860833	0.0095981296599478	0.12612714436477	7027.61728639185	5541.12182177623	6193.93660256334	9087.20436900999	7850.29862846622	7647.34943431132	8061.94612493632	7000.34851613606	7141.13943286043
ATG16L2	403.590584591663	1.06314875450771	0.410498915580906	2.58989418523366	0.00960054372703072	0.12612714436477	159.571549307455	259.488528314252	372.685070303757	463.185113776129	620.96779759633	569.684146315249	299.953458866925	452.494010548719	434.285586296147
TMEM167B	1528.52129482034	0.892850703641118	0.344752985519175	2.58982732896873	0.00960240836010972	0.12612714436477	802.170491113154	703.649549406894	1699.39928764258	1619.68520838347	1999.7536207943	2330.6117972599	1659.22210704084	1292.31555142514	1649.88404031677
B3GNT2	279.19226187025	1.2809194929225	0.494619085884892	2.58970898915251	0.00960570967016464	0.12612714436477	167.11885231524	229.183298730106	130.551356962693	406.627773567675	486.490694932157	387.649311482727	122.657548235546	359.792397839955	222.659122766154
ALCAM	3398.38580261649	0.470350819717363	0.181782246123135	2.58744090662604	0.0096691779207676	0.126648823076764	2861.5060260945	3295.6937172759	2933.50014918736	3443.17186682844	4517.63960773585	4633.87121001129	3240.38941065905	3049.97484189329	2609.72539386276
SLC25A32	1705.15060161672	0.775302965379447	0.300056483437338	2.58385673423169	0.00977023693579202	0.127659112158602	798.935932681246	1043.63634380403	1313.32433457342	2538.25442349319	1381.94999031948	1481.74469182327	2097.44407482783	2614.91974858682	2076.14587444117
PHF19	2657.95738340736	0.561211753137436	0.217408778044298	2.5813665767584	0.00984100231313278	0.128452022859629	2486.29724799319	1666.78762712804	1864.54117508257	3529.95813025176	2528.96057186684	2820.12516139502	3254.88530272325	2930.65593444637	2839.4052997792
AUP1	6198.62915166475	0.417477009608042	0.161740246755342	2.58115724430385	0.00984697188858959	0.128452022859629	5105.2113916946	5167.98868252143	5564.61211258933	5931.69483600041	8396.90849870706	6822.06197069238	5859.68559979812	6464.3312703745	6475.16800260491
IPO9	5654.80494190852	0.484234260765986	0.187660045845517	2.58038016874733	0.00986916013745738	0.128578855700152	3787.66792376413	5145.25976033332	4790.23055932344	5192.54890706923	7167.62957200044	6836.20975578299	5664.54859124157	5712.62215345888	6596.52725420268
MTF1	1150.35256065364	0.877629002012786	0.340347072751985	2.57862949992911	0.00991931121245989	0.128676383528634	725.619274891334	1065.41822756764	504.352250830234	1541.67508395802	950.832220013744	1726.97296672719	1404.98646160716	1318.01500841371	1115.30155187371
E2F1	1672.57150117317	0.618663179140636	0.239923052382027	2.57858998123926	0.00992044591242871	0.128676383528634	1295.97974505109	1194.21545330026	1245.25909718261	1895.64602353852	2358.0955473053	1480.80150615056	1504.22756881592	2121.12303930647	1957.7955299078
NUP35	2090.72169708311	0.849602270218583	0.329741890838318	2.57656759369761	0.00997866931908626	0.129222153010756	1752.0524839501	1177.16876165918	922.786087249124	2313.97531577001	1432.57666426364	3195.51305913256	3079.81952933252	2638.7835300762	2303.81984231467
ZNF507	391.549022687117	1.57474658055807	0.611343794851467	2.57587726222145	0.00999861314550167	0.129271245562924	322.377657046819	103.227188270998	162.910240312421	752.797700705624	495.192154516309	504.604334898441	722.564465969397	303.80429511486	156.463167349189
SMAD9	783.682772498065	0.777116872312706	0.301898835038331	2.57409695606821	0.0100502105158789	0.129728765739643	479.792834066335	364.609793434259	538.942781307529	743.046435152443	940.548676868837	685.695984058255	1123.98916928573	1340.04311440391	836.476163905281
NRP2	612.324576495173	1.18979480879817	0.462548504926365	2.57225954927165	0.0101037113253948	0.129962350163728	488.41832321809	301.158218992453	333.631245571328	481.712518327174	1290.18914379569	789.446408056065	925.506954868208	430.465904558517	470.392471069037
C5orf34	600.148172426738	1.387490985351	0.53951157263938	2.57175388947297	0.0101184793380321	0.129962350163728	393.537942548792	346.616063368672	210.89065355512	895.166177782077	310.088377907976	1283.67570055473	924.391886247885	357.956722340771	679.010027534623
ZNF527	181.241148497658	1.72230736546354	0.669737507403888	2.57161551566635	0.0101225239528182	0.129962350163728	49.5965626225875	77.6571508093746	149.520357547016	260.35879026995	285.566082716274	366.899226683165	219.668518203659	51.3989139771364	170.504733649758
CHAF1B	1317.77704519258	0.677248938291376	0.263416463386379	2.57101978207789	0.0101399534684975	0.129962350163728	897.050871782452	1052.15968962458	1143.7191528783	2168.6814590276	1283.06976777229	1494.94929124118	1239.95630579933	1127.10475649863	1453.30211210882
C1orf112	883.940764709076	1.06116346827368	0.412748134159923	2.57097096376582	0.0101413829410531	0.129962350163728	404.319803988485	742.478124811582	648.293490558332	598.727704965354	1640.62065250292	1506.26751931366	710.298711145842	990.346931809468	714.113943286043
ZNF213	312.03901951222	1.58163596780787	0.615308177752877	2.57047772968669	0.010155835633673	0.130043444122056	128.304151132346	198.878069145959	133.898827654045	342.269420916676	768.101568746544	269.751102394307	295.493184385633	544.277785507891	127.377065726584
EIF2S1	8697.37270484576	0.448078629564565	0.174552799474831	2.56700912796976	0.0102579912070598	0.131037036919553	6948.90969788209	7245.79098588445	5607.01340801312	10159.84357986	7434.21065198766	9422.42487034659	11651.3520137565	9741.01203641694	10065.7970994645
GABPB1	1135.03882206993	0.975741745606572	0.380433776554905	2.56481365677517	0.0103231228893379	0.131508695430879	928.318269957561	507.612595534449	755.412552681568	1937.5764654172	839.295328980518	1532.67671814947	1506.45770605657	1357.48203164616	850.517730205849
CCDC86	4394.07657233394	0.472488895358272	0.184230819927253	2.56465718138172	0.0103277789676755	0.131508695430879	4006.53971098989	3116.70345504453	2979.24891530249	4886.35916869933	5277.83075867862	3851.97028733688	5125.97044762549	5054.53248700161	5247.53392032665
TSPAN13	237.721448834192	1.49527397606899	0.5832121967783	2.56385923396146	0.0103515517523032	0.131706627462134	120.756848124561	71.9749202623472	230.975477703227	404.677520457039	316.416712150996	472.53602202639	88.0904210055283	229.45943739793	204.605680379709
C19orf48	4996.07521802979	0.910782433223437	0.355608247994676	2.56119603063052	0.0104312479037208	0.132367082109573	2423.76245164297	2382.74867605349	5758.7654126877	6786.88082501444	8904.75732170941	4169.82385903927	5298.80608377557	5225.25030842567	4013.88202391959
TRIM55	287.274638373338	1.28054152313171	0.500012342020408	2.5610198299454	0.0104365398989305	0.132367082109573	239.357323961183	143.949840524694	146.172886855665	399.801887680448	225.446907407585	661.173156567864	284.342498182401	272.597811628741	212.629432551462
C17orf49	592.459956539406	0.658422359656844	0.257711221573042	2.5548843222189	0.0106223092846583	0.134174199820626	497.043812369844	438.478790545615	465.298426097805	848.360103126805	712.728644120119	649.854928495375	613.287741177729	607.60859022972	499.478572691643
TUBG1	15447.9194932502	0.376799134069646	0.147495134395906	2.55465467123982	0.0106293193410317	0.134174199820626	12354.9350237441	13541.7024319908	14737.7976304552	16472.8128989898	20350.3408419913	15937.0083117364	14305.2153301256	16644.9875888459	14686.4753813729
GALNT6	439.221786873182	0.960347804164777	0.376462961013422	2.55097553708753	0.0107421865515579	0.135006819452487	379.521522677191	330.516410152094	205.311535736202	522.667833650537	639.95280032539	618.729801296032	371.317850567607	331.339427602612	553.638899850977
NAA20	7825.94901394488	0.392823899001178	0.153996926127519	2.55085545458158	0.0107458882907952	0.135006819452487	6184.47572180786	7207.90944890427	6470.6608463817	9071.6023441249	7824.98529149414	9184.74208082433	7387.32960964082	7642.83494085027	9459.00084147567
C20orf24	11618.701710723	0.363497185520171	0.142670915823015	2.54780158537072	0.0108404107521158	0.136087540783032	9903.13973235795	9653.16266097507	9177.64881212097	13806.8168967499	12376.6396957862	10784.384981736	14471.3605545537	12252.2161192999	12142.9459429271
NIF3L1	1997.29047453904	0.777428949307003	0.305420434576694	2.5454385538561	0.0109140570332519	0.136797491679115	915.380036229929	1902.60019482968	1452.80228004638	2017.53684295329	2854.07874360199	2449.45319202103	2164.34819204722	2617.67326183559	1601.74152728625
ID4	462.382226065554	0.851833357900109	0.334936264561946	2.54327001292081	0.0109820327272801	0.137283789640598	335.31589077445	282.217450502361	234.322948394578	588.976439412172	401.058182651388	547.99087584298	473.904163637336	704.899391686442	592.754691688275
ESCO2	1083.61830887158	0.640585821360654	0.251891039276789	2.54310682587145	0.0109871632218922	0.137283789640598	847.454309159864	1042.68930537953	744.254317043731	1170.1518663818	1499.02417381534	1438.35815087873	1202.04397270835	949.04423307784	859.544451399072
GOLPH3	3409.66479719664	0.52823130930611	0.20796415331221	2.54001134759553	0.0110848872275147	0.138181234395327	2558.53571963913	3286.22333303085	2459.27513457928	3836.14786862167	3235.36088174394	4906.45186942372	3674.15110396476	3515.31858093629	3215.51868283013
CLASP1	542.513937251972	1.92434272130651	0.757922685125997	2.53896968526098	0.0111179456365227	0.138318154602952	173.587969179056	196.036953872446	338.094539826462	1257.91325636043	1098.75703294433	329.171799774871	86.9753523852051	1125.26908099945	276.819449925489
TM9SF1	4371.03715075902	0.405525382275617	0.159787456510461	2.53790498410661	0.0111518256845026	0.138583945579308	3143.99079581446	4181.17464418767	3746.93552718568	4842.47847371001	5046.05551702801	4778.17861793552	4762.45807740014	4066.93906844092	4771.1236351288
CHCHD4	1686.29567054157	0.503462544059044	0.198502728129052	2.5363003763441	0.0112030594525386	0.138897110454945	1325.09077093826	1290.81337259973	1507.47763467178	1899.54652975979	2221.24531929999	1723.20022403636	1607.92895050597	1614.47660153184	1986.88163153041
HMGB2	9901.23393533178	0.50813029958837	0.200381569268965	2.53581355531918	0.0112186445128689	0.138978934139699	7266.97461035303	7851.89557756738	7703.6458843627	12060.3652361751	11280.255788183	9117.77589806211	14174.7523015478	11178.3459522776	8477.09416945736
DCK	874.113483866135	0.776072652992639	0.306092932881441	2.53541512927786	0.0112314140257679	0.138978934139699	611.331543630589	804.035622404379	582.459900295094	870.788013899122	1109.04057608924	1442.13089356956	619.978152899667	931.605315835597	895.651336171962
MTA2	315.91907984341	1.12718368295365	0.444599069747107	2.53528124472867	0.0112357079080826	0.138978934139699	120.756848124561	224.448106607583	264.450184616738	442.707456114447	503.102572320084	385.762940137313	200.712351658166	343.271318347304	358.059940664491
CENPL	783.783432257925	0.880273113331748	0.347362036730595	2.53416614439783	0.0112715275531281	0.139099514275534	548.79674728037	627.886475446529	421.78130711024	1133.09705727971	807.653657765418	1002.60637008793	837.41653386268	531.428057013607	1143.38468447484
SH3BP5L	1639.17649549777	0.496590150446592	0.196512713722596	2.52701283820035	0.0115037297466925	0.14138656191627	1477.11501723793	1267.13741198711	1206.20527245018	2126.75101714892	1636.66544360103	1810.91649159814	1581.16730361822	1829.2506349363	1817.37986690212
ZW10	1435.15390202577	0.697383454737493	0.27598265021074	2.52691049312329	0.0115070825313171	0.14138656191627	1129.93907887982	899.68650327934	996.430442458848	1176.00262571371	1983.93278518675	1745.83668018133	1449.58920642009	1432.74472711268	2102.22306899936
PSMD2	30431.327751685	0.315290782476993	0.124777402759284	2.5268259757357	0.0115098519415782	0.14138656191627	27041.9866768938	28519.1151155306	27315.3608414251	31536.5679255448	36122.1318591577	35460.9517367788	25930.9207656147	29677.3657952987	32277.5490489206
POLQ	778.181064311919	0.772208225972723	0.305643764669586	2.52649756100051	0.0115206188357503	0.141410295310597	526.154838257015	588.110861617337	665.030844015088	958.549403877757	745.161357115596	1335.55091255363	742.635701135213	841.657216375609	600.778443860028
GOSR2	2291.47404988503	0.590241303745389	0.233765738420332	2.52492648295654	0.0115722495073381	0.141529233991247	2232.92350416041	1788.00854546463	1649.18722727232	2191.10936979992	3623.76239590929	2720.14748008804	2021.61940864586	2081.65601607402	2314.85250155083
GNG10	2670.43477293456	0.523602743378034	0.207460452656373	2.5238677380373	0.0116071589710744	0.141819989687799	2069.03921027707	2098.63714870212	2385.63077936956	3030.69333392886	2444.31910136645	3946.28885460762	2714.07702186653	2580.04191410233	2765.18559219048
ALG2	3289.67368507304	0.609414635599212	0.241514300311552	2.52330663158691	0.0116256979079586	0.141902307784248	2102.46298074012	2441.46505837278	2934.61597275114	2776.18530299082	4584.87815906794	4047.20972158731	3499.08533057402	2997.65809016656	4223.50254940664
ENC1	1161.55137228006	0.784994898283867	0.31116828361532	2.52273428758026	0.0116446351946936	0.141937983881887	743.948439338812	843.811236233571	432.939542748077	1308.61983723698	1279.1145588704	895.08320339929	1865.50980180062	1699.83551224387	1385.10021864891
UTP4	5628.49171244313	0.461283779848902	0.182867466957252	2.52250325071071	0.0116522873185555	0.141937983881887	3468.52482514921	4379.10567490912	5359.30057685313	6586.00475461889	5587.91913658659	6009.03592081863	6170.78974486827	6791.08150922915	6304.66326895515
IGFBP7	36965.3281902606	0.353943740578284	0.140414127169579	2.52071317689297	0.0117117273249377	0.142337059652963	30257.1377582103	33998.679439714	38946.7056703064	42216.1539593894	46839.9569414924	42840.4364400413	33071.8202101641	28946.7669466237	35570.2963464038
MARCH3	563.009078226696	0.92126192475937	0.366522468259981	2.51352101041157	0.0119532657668464	0.144504510471408	336.394076918419	221.606991334069	297.924891530249	633.832260956808	589.326126381231	397.081168209801	616.632947038698	827.889650131733	1146.39359153925
NETO1	79.4787470760008	2.83424432526192	1.12772481709835	2.51324106935455	0.0119627558332446	0.144510090465595	53.9093071984646	7.57630739603655	8.92658851026964	141.393350521134	314.834628590241	45.2729122899536	8.92054896258514	53.2345894763199	81.2404907390021
HSPA13	1123.16006020207	0.814063500255238	0.324230380203504	2.51075639409327	0.0120472800810637	0.145093126393909	971.445715716333	737.742932689059	696.273903801032	1251.08737047321	916.817423457512	2061.8038805383	1166.36177685801	1091.30908426456	1215.59845402062
EIF1	38862.8471927884	0.231983926958311	0.0925021934469841	2.50787487640786	0.0121459668031692	0.145955043793923	33288.9971950519	35898.4385192702	33644.3120952063	41468.2318914603	39764.8792577961	39539.2865855655	42169.6650833806	43284.310432996	40707.5036743689
ZNF574	2102.16819231119	0.749732810117143	0.299004372443943	2.50743092480262	0.0121612348578322	0.146026050363437	1288.4324420433	1691.41062616516	1792.01264343663	2916.60352695664	3303.3904748564	1803.37100621648	1467.43030434526	2032.09277759607	2624.7699291848
NGDN	1750.70568715273	0.5717378948958	0.228192867124003	2.50550291997125	0.0122277388667327	0.146714533958714	1697.06499060767	1443.28655894496	1080.11720974263	2153.07943414251	2324.08075074907	1795.82552083483	1762.92348873089	1615.39443928143	1884.57879134056
PSME3	4182.51768553884	0.905120287863004	0.361445687582373	2.50416679174441	0.0122740157030222	0.147159472166721	2391.41686732389	2840.1682350892	3056.24074120357	7875.12206074951	4352.31187563695	3293.60436909412	7259.09671830366	3273.92725279367	3300.77104965501
RCE1	1488.99914566896	0.52146673373396	0.208736727359886	2.49820307297858	0.012482466478119	0.14932313785409	1326.16895708223	1389.3053687482	1119.17103447506	1967.80538863206	1777.47088050822	1759.98446527195	1107.26313998088	1437.33391586064	1516.48916046137
TMEM165	8083.15362169299	0.379225685134212	0.151899214198674	2.49656120431413	0.0125404025830437	0.149844309549966	7563.47579994459	7095.21187638823	6230.75878016821	8193.01331778323	9327.96467421137	9648.78943179635	8403.1571227552	7193.09444355032	9092.91714863942
NUP88	4587.89097996091	0.431656051386502	0.172908775106632	2.49643808488206	0.0125447566410693	0.149844309549966	4304.11908672542	3920.73907744891	3354.16563273382	5643.05737562623	5652.78456257755	4321.67675234515	4865.04439046987	4832.41575160041	4397.01619012081
EVI2A	152.837641523637	2.77667585967448	1.1138306435364	2.4929066871949	0.0126702139109561	0.150713243221448	109.974986684868	1.89407684900914	8.92658851026964	418.329292231493	297.431709421937	111.295909379469	239.739753369476	114.729718698965	73.2167385672488
CABLES2	748.242361181316	1.05319676015561	0.422620377922575	2.49206336271024	0.0127003378388474	0.150810748163812	397.850687124669	424.273214178047	747.601787735082	808.37991435876	1282.27872599191	1165.7774914663	501.780879145414	994.018282807835	412.220267823826
IMP4	7343.09587764448	0.35739767586819	0.14347496920574	2.4910106469909	0.012738030260916	0.151137814941602	5555.89319987377	6405.7679033489	5070.30227383315	7732.75358367306	6522.93052099279	7567.1786521312	8896.01745293803	8913.12238628521	9423.89692572425
ACKR3	1011.90911915186	1.0370375052658	0.416472232960274	2.49005197271993	0.0127724416334345	0.15143385243315	280.328397432016	679.97358879428	1044.41085570155	1597.25729761116	1147.80162332774	1368.56241109839	967.879562440488	1146.37934924006	874.588986721109
WBP1L	1705.31626319594	0.774455130088381	0.311289386322303	2.48789442916157	0.0128501871954692	0.15182506718441	1374.68733356085	832.446775139516	1874.58358715662	2311.04993610405	2839.04894977481	1829.78020505229	1256.68233510418	1474.9652635939	1554.6019832772
SDC1	4034.79277091912	0.472699887327383	0.190165789863519	2.4857251541754	0.0129287773535882	0.152384396407608	3906.26839960075	3041.88741950867	3570.63540410785	4982.89669767583	5682.84415023189	3929.31151249889	3376.42778233848	3885.20719402176	3937.65637828793
CD83	182.028184148566	2.20639881454688	0.88776355011759	2.48534512850255	0.0129425889011163	0.15243493594648	81.9421469416663	99.4390345729797	12.2740592016207	137.492844299861	143.178562248326	614.013872932495	273.19181197917	206.513493658137	70.2078315028413
GSTO1	28480.3926691164	0.340451726611669	0.137089795040664	2.483421369991	0.013012705916164	0.153148066833913	24907.1781118346	26437.5246584695	22599.8904608752	32028.0317094252	32250.7733859903	29347.2222062897	34123.3299191288	26548.4569069406	28081.1266630936
CMSS1	2564.78568324214	0.619224399007561	0.249776190259891	2.47911699815447	0.0131708095514721	0.15456777201987	1795.17992970887	1814.52562135075	1489.62445765125	2946.8324501715	2002.12674613543	2885.20497281183	4436.85804026579	2835.20080848883	2877.51812259503
ERGIC2	3917.57997550004	0.533701011354446	0.21528196297255	2.47907908300937	0.0131722097243866	0.15456777201987	3333.75155715305	3196.25468270292	3182.32880391113	3844.92400761953	3943.34327518179	6272.18472350398	3513.58122263822	4203.69689313009	3768.15461365964
MSL3P1	252.805421222048	2.76115349067232	1.11389638512708	2.47882435704045	0.0131816199429666	0.15456777201987	14.0164198716008	129.744264157126	13.3898827654045	7.80101244254533	667.639262638602	391.422054173557	265.386331636908	480.946980786062	304.902582526625
MAZ	1464.49112948807	0.533351257862027	0.215201915947342	2.47837597316063	0.0131981988137678	0.154648880097487	1060.93516566578	1154.43983947107	1215.13186096045	1877.11861898747	1742.66504217161	1344.9827692807	1398.29604988522	1786.11226070549	1600.73855826478
RPIA	1372.96578342445	0.670893602221087	0.270798342937193	2.47746568514524	0.0132319131804284	0.154823281207031	863.627101319403	963.138077721146	1259.7648035118	1413.93350521134	2171.40968713621	1327.06224149926	1381.57002058037	1607.1338995351	1369.05271430541
SLC35B2	1172.37714495717	0.600274144181045	0.242369252388583	2.47669264259084	0.0132606041458991	0.154926445225738	817.265097128724	1095.72345715179	985.272206821011	1377.85382266457	1385.90519922136	1630.76802811104	894.28503349916	1045.41719678497	1318.90426323195
CCDC65	54.8343389029154	4.10412847620979	1.65775527114161	2.47571432747337	0.0132969925016492	0.155238265486066	16.1727921595394	6.62926897153198	0	260.35879026995	113.118974593981	18.8637134541473	43.4876761926026	34.8778344844854	0
MCL1	5538.80316109978	0.390589012392931	0.157868184500698	2.47414647624077	0.0133554927058315	0.155807592018614	4628.65311606017	4602.6067430922	4587.15067071481	5138.91694652674	5955.75356446213	7020.13096196093	5647.82256193672	6554.27936983448	5713.91451530982
GGH	4435.50218807237	0.473221966417312	0.191395718612109	2.47247937335716	0.0134179456529197	0.156308324687506	3464.21208057334	3676.40316392673	3430.04163507111	4338.33804461052	4115.79038330408	6221.25269717779	4930.83343906894	4468.0341650125	5274.61408390632
BRD8	3175.30744909567	0.393103067053989	0.15914732428457	2.47005765771522	0.0135091276400775	0.156913713357823	2783.87662372871	3018.21145889606	2796.25385084196	3379.78864073276	3891.92555945725	4019.85733707879	2560.19755226194	3206.00725932388	2921.64875953967
ATP6V0B	12952.4792704241	0.39313925185283	0.159222175942573	2.46912372303356	0.0135444379944337	0.157137099804487	11152.7574732184	9116.19187428098	11056.6956935327	16132.4937311837	12761.8770428301	12243.4932174143	13391.9741300809	15594.0633655634	15122.766905712
CENPA	1099.17304095138	0.609509811052555	0.24709163588224	2.46673590903351	0.0136350878777819	0.157804205764119	806.483235689031	705.543626255904	1144.83497644208	1337.87363389652	1283.86080955267	1430.81266549707	1012.48230725341	1143.62583599129	1027.04027798442
CDC25B	4491.79282356993	0.761741088463788	0.308969081527216	2.46542820627406	0.0136849596876171	0.158152682137184	4365.57569693167	4706.78096978771	2850.92920546737	7457.76789507334	5465.30766062808	7294.59799271877	4208.26897309954	1926.54143639302	2150.36558202988
TMEM241	529.76097381916	0.839440011795505	0.340651360251751	2.46422034297804	0.0137311669883457	0.158572192507548	464.698228050765	242.44183667317	372.685070303757	609.454097073854	630.46029896086	691.355098094499	558.649378781895	707.652904935217	490.45185149842
MTMR9	1220.81113184365	0.847604651778885	0.344267241625364	2.46205432668282	0.0138143740170172	0.159303220833125	802.170491113154	517.082979779494	882.61643895291	1639.18773948984	750.698649578239	1572.29051640318	1805.29609630317	1470.37607484594	1547.58120012692
MPV17L2	2471.60333606135	0.631776690759468	0.256790077823779	2.46028466564437	0.013882685301096	0.159975709812341	2022.67720608639	1490.63848017019	2410.1788977728	2892.22536307368	3911.70160396669	2372.11196685903	2081.83311414331	2626.85163933151	2436.21175314859
EBLN3P	1029.65364468872	0.951208596334226	0.386695478598401	2.45983894040327	0.0138999378408138	0.160054043051762	558.500422576094	586.216784768328	843.562614220481	1694.76995314297	921.563674139777	1228.02774586499	915.4713372853	753.544792414804	1765.22547778572
SENP1	485.295979607471	1.17482734749165	0.477740275161666	2.45913398675482	0.0139272628938063	0.16013249129215	175.744341466995	346.616063368672	420.665483546457	838.608837573623	655.77363593294	634.763957732057	221.898655444305	644.322100213389	429.270741188801
SSH1	3654.50913439005	0.416418681484113	0.169669732365427	2.45428972910294	0.0141163194647868	0.161408666851729	2712.71633822674	3081.66303333787	3690.02852543271	4154.03912565539	4115.79038330408	4387.69974943467	3191.32639136483	3742.02450508545	3815.29415766869
ABHD2	1601.22791662036	0.737827408782757	0.30073628350984	2.45340336114986	0.0141511557506072	0.161536025853344	1352.04542453749	934.726924986009	1323.36674664747	1405.15736621348	2448.27431026833	2165.55430453611	1788.57006699832	1140.87232274251	1852.48378265354
SLC29A1	1664.44596669498	0.560629743716068	0.228533423423067	2.45316302236551	0.0141606146778691	0.161536025853344	1149.34642947127	1346.6886396455	1187.23627186586	1382.72945544116	1863.69443456937	2186.30438933567	2173.26874100981	1937.55548938812	1753.1898495281
TMEM185B	2279.52454624653	0.661341034890628	0.269932723298514	2.45002171952032	0.0142847597778261	0.162272437901976	1534.2588828683	1729.29216314534	1894.66841130473	2249.61696311901	2252.88699051509	3655.78766741375	1924.60843867774	2184.4538440283	3090.14755514649
PKIA	183.02602077154	2.1888299607986	0.894302054757625	2.44752871711988	0.0143839662199274	0.163052240308893	164.962480027302	35.040421706669	35.7063540410785	675.762702835489	266.581079987214	132.045994179031	128.232891337161	29.3708079869351	179.53145484298
RTTN	616.097553671026	0.825470121403311	0.338120190889274	2.44135116341997	0.0146324185206562	0.165283338632056	391.381570260853	566.328977853732	345.905304772948	686.489094943989	871.728041975995	752.662166820478	815.115161456217	465.343739043003	649.923925912017
GTPBP4	8009.81311483891	0.344479415955394	0.141172590706368	2.44012959053712	0.0146819940185338	0.165609581579036	6592.03008422826	6687.03831542676	6477.35578776441	8574.28780091264	7703.95589909638	8807.46781174138	10484.9902368985	8514.7808029624	8246.41129451945
RCC2	2298.86284343205	0.447826533089446	0.183611973831995	2.43898327403858	0.0147286499543721	0.166018852936394	1992.48799405525	2129.88941671077	1600.09099046583	2641.61783835691	2792.37748473254	2372.11196685903	2175.49887825045	2563.52083460968	2422.17018684803
TAF5	738.15666031016	1.02291130095854	0.419450596943326	2.43869315817602	0.0147404785873029	0.166035257050225	390.303384116884	751.001470632123	227.628007011876	802.529155026851	965.862013840916	1014.86778383313	993.52614070792	786.586951400105	711.105036221636
ARNTL	680.310660261025	0.772414125275069	0.316806947751263	2.43812242994595	0.0147637728145309	0.166056484382135	449.603622035195	572.011208400759	369.337599612406	843.484470350214	656.564677713317	877.16267561785	628.898701862253	717.749120180726	1007.98386657651
FAM208B	1247.5097712622	0.663888749176092	0.272321640470608	2.4378846573809	0.0147734870523654	0.166056484382135	849.610681447803	993.443307305292	603.660548006984	1124.32091828185	1175.48808564095	1577.94963043942	1751.77280252766	1773.26253221121	1378.07943549863
SLC22A4	1319.17729676502	0.749410290804929	0.307500406888851	2.43710341195031	0.0148054446369132	0.166182290924567	943.412875973131	899.68650327934	881.500615389127	2028.26323506179	1001.4588939579	1551.54043160362	1897.84679178999	1146.37934924006	1522.50697459019
DPY19L1	808.333763157865	0.733569394804264	0.301465392569672	2.43334529562868	0.0149600268154195	0.167447684760563	698.664621292102	544.547094090127	451.9085433324	925.39510099694	716.683853022007	1177.09571953879	871.983661092698	1058.26692527926	830.458349776466
SETD1A	520.635646994127	0.694865964631662	0.285668885272945	2.4324173910916	0.0149984123953473	0.167623583778491	457.15092504298	308.734526388489	384.959129505378	594.827198744081	679.504889344265	587.604674096689	497.320604664122	560.798865000542	614.820010160596
BLM	531.895980898454	0.837550885515817	0.344358497571817	2.43220623687715	0.0150071595373346	0.167623583778491	419.414410004055	427.11432945156	301.2723622216	709.892132271625	519.714449708011	822.457906600823	417.035664000855	673.692908200324	496.469665627235
ZNF710	458.519711093899	1.09573879659353	0.450626860163779	2.43158784675039	0.0150328024351766	0.167792911978687	149.867874011732	382.603523499846	393.885718015648	789.852509807715	726.176354386537	464.047350972024	498.435673284445	392.834556825257	328.973839041885
PITHD1	3479.83889664428	0.389378682556823	0.160316071240706	2.42881876747211	0.0151481023064946	0.168575187495077	2625.38326056523	3032.41703526363	2661.23919962414	3906.35698060457	3373.79319331	3618.06024050546	4575.12654918585	3872.35746552747	3653.81614521216
ANKRD10	991.211177825278	0.662445215907846	0.272918861381907	2.42726066111224	0.0152133210696818	0.169100289612033	820.499655560632	950.826578202587	750.949258426433	1021.93262997344	1365.33811293155	1605.30201494794	908.780925563361	639.73291146543	857.538513356133
PANX1	1261.65445896116	0.902012175186307	0.371822319719374	2.42592261773603	0.0152695257019728	0.16931451460554	600.549682190896	1384.57017662568	615.934607208605	1149.67420872012	2056.70862898148	1655.29085560143	1476.35085330784	1290.47987592596	1125.3312420884
HOMER1	405.986228097128	1.05651859530221	0.435577775251013	2.42555670957584	0.0152849275051219	0.16931451460554	238.279137817214	171.413954835327	310.19895073187	579.225173858991	328.282338856659	589.491045442104	535.232937755109	593.841023985844	307.911489591033
SYT14	436.85079820829	1.06179402831498	0.438355785125798	2.42221972275392	0.0154260202440106	0.170035952150343	472.24553105855	165.731724288299	288.998303019979	826.907318909805	513.386115464991	594.206973805641	333.40551747662	339.599967348937	397.175732501788
CSTF2	2469.37440314836	0.74682964360557	0.308353206369868	2.42199409047088	0.0154356015540702	0.170035952150343	1536.41525515624	2124.20718616375	2012.9457090658	1914.17342808956	3906.16431150405	3700.117394031	1693.78923427085	2468.06570865214	2868.4914014018
COLGALT1	5027.03588854792	0.339075293528336	0.140144198200469	2.41947435485918	0.0155429566618324	0.17077019410215	4516.52175708737	4180.22760576317	4000.22747616458	5893.664900343	5235.90554431861	4931.91788258682	5171.68826105874	5929.23186236252	5383.93770724646
RMI1	732.562487037676	0.819709039637604	0.338849167706999	2.41909710206637	0.0155590862032098	0.17077019410215	525.076652113046	368.397947132277	639.366902048063	751.822574150306	960.324721378274	992.231327688149	1045.93436586311	724.173984427868	585.733908537991
TRIM59	3577.96913681505	0.548506099518623	0.226750309148532	2.41898721804753	0.0155637870920189	0.17077019410215	3411.38095951884	2584.46786047297	2555.23596106468	3532.88350991772	4317.50603730034	4655.56448048356	4613.03888227684	2883.84620921719	3647.79833108334
ODF2	2108.22255103352	0.50396290657149	0.208341321855703	2.41892919792711	0.0155662697235434	0.17077019410215	1662.56303400065	2019.08592104374	1992.8608849177	2585.06049814846	2963.24250929408	2498.49884700181	2024.96461450683	1382.26365088513	1845.46299950326
CAVIN4	90.4523866808648	1.76454831137996	0.729877366541136	2.41759560204215	0.0156234292880843	0.170811891519862	25.876467455263	75.7630739603655	35.7063540410785	211.602462504042	95.7160554256764	160.341564360252	43.4876761926026	96.3729637071308	69.2048624813722
MYC	1317.91439270035	0.972275455607529	0.402437663065469	2.41596536517349	0.0156935540404058	0.171344492476627	691.117318284317	593.793092164364	1134.79256436803	1172.10211949244	2196.72302410829	1377.05108215275	992.411072087597	2408.40625492868	1294.83300671669
YWHAH	21613.9431438085	0.270169272980393	0.111856904279344	2.41531155113761	0.0157217555953257	0.171527059194448	18240.7531836725	20518.534505316	19203.3235327176	22578.0802618368	23606.2688100251	23716.4037402267	23845.7424456104	20452.1785741523	22364.2032407194
ATXN1L	825.55122541015	1.12843250673697	0.467244154403797	2.41508105794678	0.0157317082904817	0.171527059194448	296.501189591555	504.771480260935	710.77961013022	1929.77545297465	700.863017414457	675.320941658474	878.674072814636	755.380467913987	977.894795932433
KLHL15	181.154739187037	1.63181129236906	0.676377019314426	2.41257648585261	0.0158402135250936	0.172223704651684	101.349497533114	135.426494704153	50.2120603702667	184.298918955133	184.312734827955	521.581677007173	235.279478888183	126.661609443658	91.2701809536937
ARMC1	1963.80054019034	0.494594081549977	0.205045174248208	2.41212251574996	0.015859951115784	0.172223704651684	1635.60838040142	1793.69077601165	1500.78269328908	2194.03474946587	2021.90279064487	2731.46570816053	1829.82760595028	2236.77059575503	1730.1215620343
SURF6	2345.0004053931	0.540518694839484	0.224122950421068	2.41170613640411	0.0158780733584029	0.17230131672854	1789.78899898903	1865.665696274	2001.78747342797	2945.85732361618	3311.30089266018	1970.31487028569	2168.80846652851	2557.09597036254	2494.38395639381
ZNF511	3983.71082771321	0.401066615153543	0.166360081515196	2.41083444718623	0.0159160712072411	0.172479780462492	3786.58973762016	3200.04283640094	3349.70233847868	5244.2306145011	4300.10311813204	4104.74404762246	3564.87437917309	4038.48609820358	4264.62427928688
G3BP1	9135.45467978785	0.511747759793809	0.212395531945159	2.40940925219624	0.0159783692063078	0.172817162944393	7733.82921069174	7231.58540951688	8228.08295934104	10497.2373680001	13409.7402609592	9160.21925333394	6332.47469481513	9355.52018158842	10270.4027798442
SHISA5	9610.15049709273	0.743716218960442	0.308842345902122	2.4080772239573	0.0160367884330188	0.173201643494534	6088.5171549946	8372.76671104489	9548.10223529716	6682.54228359539	18734.2424846801	14785.3786053607	6888.89393635638	7262.85011251929	8128.06094998609
FAM167A	950.399278514807	0.838163048444346	0.348113989839574	2.40772583954643	0.0160522304873853	0.173251517991294	591.924193039142	698.914357284371	990.85132463993	1453.91369397939	1630.33710935801	994.117699033564	476.134300877982	850.835593871526	866.565234549356
NFRKB	837.762098024925	0.789741165160731	0.328046671840575	2.40740489982636	0.0160663460296818	0.173287017891568	658.771733965238	685.655819341308	482.03577955456	1136.99756350098	1248.26392943568	772.469065947333	604.367192215143	1075.7058425215	875.591955742578
ERN1	525.587913849731	0.877489762242107	0.364653158811854	2.40636819135538	0.0161120170277891	0.173625814827003	389.225197972915	320.098987482544	319.125539242139	802.529155026851	516.550282586501	570.627331987956	400.309634696008	804.025868642348	607.799227010312
CSRP1	21788.5874769141	0.797592959010995	0.33250703836023	2.39872504036111	0.0164522635341096	0.176379725470166	22540.559525822	7867.99523078395	11856.7411887656	29774.5142400849	15116.8084230138	28573.8099546697	25251.8439758379	27986.7086605508	27128.3060926979
CMC2	2961.45991654702	0.662197801022057	0.276151710916382	2.39794929687243	0.0164871472486782	0.176518296981506	2418.37152092312	1903.54723325418	2123.41224188039	3734.73470686858	4092.85017167314	2371.16878118632	4492.61147128194	2950.84836493739	2565.59475691812
GINS1	507.983502737313	0.989957207268325	0.41302633993987	2.3968379532706	0.0165372354666047	0.176873658347632	447.447249747256	359.874601311736	331.39959844376	655.285045173808	512.595073684614	1094.09538034054	253.120576813353	504.810762275447	413.223236845295
FAM189B	923.250300597929	0.831219983530072	0.346815573076033	2.39672047064577	0.0165425382073226	0.176873658347632	608.096985198681	342.827909670654	832.404378582644	1065.81332496276	1150.96579044925	954.503900779854	1194.23849236609	886.631266105603	1273.77065726584
ITGB1BP1	9251.04186283266	0.344133658340573	0.143745739887567	2.3940442242653	0.0166637394411231	0.177813208996411	8774.2788396221	7802.64957949314	7125.64927832274	10134.4902894217	10090.5289504953	9862.89257950093	11086.0122232527	9673.09204294716	8709.7829824382
HUS1	1371.71846365361	0.704679212427298	0.294425440678408	2.39340462836225	0.016692820497799	0.177888559502113	1126.70452044791	754.789624330141	1305.51356962693	1966.83026207674	2044.84300227581	1180.86846222962	1339.19741300809	1319.8506839129	1306.86863497432
MPP4	471.602570635204	1.70968680070494	0.71433390240622	2.3934000541566	0.0166930286375218	0.177888559502113	85.1767053735741	281.270412077857	292.345773711331	1587.50603205797	333.028589538924	234.853232504134	686.882270119056	301.050781866085	442.3093384679
NEDD4	1034.21903748993	0.781944766433296	0.327000436891568	2.39126520400517	0.016790419615396	0.178807356196959	1054.46604880197	562.540824155714	671.72578539779	1259.86350947107	938.966593308082	1736.40482345426	1054.85491482569	1004.11449805334	1025.03433994148
HEATR3	365.639941177736	1.3119292343276	0.549149421382677	2.38902051653694	0.0168933589436539	0.179069604802732	144.476943291885	233.918490852628	283.419185201061	523.642960205855	811.608866667306	307.478529302601	154.994538224917	489.207520532388	342.012436320984
KCNK1	101.294312842725	1.63267764557254	0.68378141176214	2.38771867366948	0.0169533137138641	0.179348803241314	54.9874933424339	34.0933832821645	78.1076494648593	195.025311063633	200.133570435505	122.614137451958	41.2575389519563	120.236745196516	65.1929863954955
PSMG3	2482.93911792029	0.679402687882678	0.285193622652686	2.3822506322663	0.0172071816918463	0.18119615142085	2591.95949010218	1290.81337259973	1945.99629523878	3948.28742248325	2342.27471169775	3043.66016582667	2504.44412124578	2474.49057289928	2204.52590918922
MAP2K1	2258.82635709914	0.566671274390317	0.237963673660087	2.38133520833001	0.0172500069181791	0.181300480709092	2071.19558256501	1400.66982984226	1729.52652386474	3038.49434637141	2241.02136380943	2423.98717885793	2018.27420278489	2960.0267424333	2446.24144336329
PHB2	10268.6555526238	0.424129740776475	0.178155418557473	2.38067269696683	0.0172810587105234	0.181377459488942	9616.34221806212	9231.73056207053	8103.11072019726	13669.3240524501	12868.667683181	9624.26660430596	8332.90779967485	10754.3049119662	10217.2454217064
SDF2	3919.84340701121	0.82342620911595	0.346321254214522	2.37763694574141	0.0174239716740807	0.182160738481604	2625.38326056523	2980.32992191588	3149.9699205614	3062.87251025436	8814.57855874638	3615.23068348733	3764.47166221093	2971.0407954284	4294.71334993095
ALG9	1601.08837232857	0.575145491797018	0.24202925960161	2.3763469455872	0.0174850136179198	0.182470788894592	1239.91406556469	1294.60152629775	1538.72069445773	1896.62115009383	1918.27631741542	2253.2705720979	1069.35080688989	1788.86577395427	1410.17444418564
MFSD5	6043.97714284899	0.360531347611971	0.151725959903456	2.376200802034	0.0174919408427084	0.182470788894592	5611.95887936017	5527.86328383317	5407.28099009583	7089.17005716307	6072.03670617762	8084.98758644754	5022.26906593543	5720.8826932052	5859.34502342284
TAGLN2	48197.8878218271	0.246063398845344	0.103673633227069	2.37344241911932	0.0176231406179993	0.183617494336929	44073.0150070328	42513.5019144346	42925.7324987591	51440.8511726992	52127.2802015355	50028.4544517441	45476.9586112591	52220.378763021	52974.8177759582
NRM	2694.51065010312	0.359945568649275	0.15174310243145	2.37207202753667	0.0176886420754767	0.184086089115787	2389.26049503595	2384.6427529025	2592.05813866955	3121.38010357345	3134.10753385562	3197.39943047797	2243.51806409016	2401.98139068154	2786.24794164133
EI24	9079.88320678537	0.430619990779964	0.181632747364189	2.37082793179654	0.0177482915699941	0.184347277656928	7048.10282312727	8183.35902614398	7871.01941893025	11120.3432368484	9929.94746907864	10088.313955278	6974.75422012126	9500.53854602391	11002.5701655167
ZFP91	3725.19838227571	0.399373318608663	0.168644626364332	2.36813545274711	0.0178779892137276	0.185333610981168	3593.59441784965	3199.09579797643	2661.23919962414	4492.40804035079	4238.4018592626	3738.788006612	3994.1757979975	3973.31961798256	3635.76270282571
COG3	753.591520126608	0.953280972812974	0.402678380614875	2.36735076603156	0.0179159437716181	0.185606858257942	580.06414545548	345.669024944167	523.321251414557	1341.7741401178	825.056576933723	638.536700422887	533.002800514462	1092.22692201415	902.672119322246
ADAMTS4	345.362019836179	1.32828680462556	0.561331797347812	2.36631313405274	0.0179662414321865	0.186007542279157	77.6294023657891	211.189568664519	249.94447828755	317.891257033722	627.29613183935	407.456210609582	404.769909177301	587.416159738702	224.665060809092
DYRK3	650.708380598768	1.05740689890933	0.447283334067174	2.36406505311581	0.0180756382831439	0.186898363281655	456.072738899011	686.602857765812	236.554595522145	1155.52496805203	1150.96579044925	564.968217951712	526.312388792523	636.061560467063	443.31230748937
ZDHHC18	861.433878303542	1.3032710933204	0.551759521743819	2.36202737236223	0.0181753001667739	0.187807523866612	325.612215478726	399.650215140928	823.477790072374	624.080995403626	1658.8146134516	1538.33583218571	991.296003467274	286.365377872617	1105.27186165902
UBE3C	995.256652548392	0.766008171746148	0.324360555913388	2.36159470620309	0.0181965234623433	0.187905519056947	487.34013707412	798.353391857351	801.1613187967	1224.75895347962	1362.96498759042	961.106200488806	1496.42208847366	910.495047594988	914.707747579876
DNAJC9	4572.99362574134	0.472199145251705	0.200063835877596	2.36024238553843	0.0182629979488342	0.18847037083755	3448.0392884138	3096.81564812994	4317.12136827915	5477.28586122214	4724.89255419475	4864.95169982459	4358.80323684316	6219.26859123351	4649.76438353103
PRRC2B	1927.11816655351	0.918243909134391	0.389207603444745	2.35926508374277	0.0183111703125532	0.188724141675934	1106.21898371249	2237.8517971043	1191.699566121	1920.99931397679	3824.68700812517	2826.72746110398	1624.65497981082	794.847491146431	1816.37689788065
RAPH1	263.741456335219	1.18303485365532	0.501549556869062	2.35875964289641	0.0183361277043409	0.188857760042431	128.304151132346	245.282951946683	98.192473612966	274.985688599723	341.730049123076	455.558679917658	354.591821262759	274.433487127925	200.593804293832
MMD	436.674178582032	0.967092368942459	0.410430338728464	2.35628869917016	0.0184585657473195	0.189389558677995	264.155605272477	149.632071071722	339.210363390246	426.130304674039	377.326929240063	667.775456276815	543.038418097371	580.073457741968	582.725001473583
DICER1-AS1	51.1690860309843	1.92438197791331	0.816782894274875	2.35605078338686	0.0184703924213638	0.189389558677995	11.8600475836622	20.8348453391005	22.3164712756741	58.50759331909	51.4177157245369	99.0344956342734	91.4356268664977	67.0021557201957	38.1128228158282
SMYD2	2116.76244705566	0.497017409727181	0.210975842369532	2.35580246603133	0.0184827432247941	0.189394870714503	1589.24637621074	1901.65315640517	1773.04364285231	2542.15492971446	1938.05236192485	2950.28478422864	2328.26327923472	2084.4095293228	1943.75396360724
FAM19A3	88.0844348684546	2.75181547242034	1.16826668249302	2.35546858748732	0.0184993610609736	0.189443872771557	0	49.2459980742376	13.3898827654045	123.841072525407	150.297938271723	149.023336287764	105.931518930699	38.5491854828523	162.480981478004
THAP6	655.850892152725	0.859172522349953	0.365009870731378	2.35383366654828	0.0185809234237703	0.189914597906046	421.570782291993	591.899015315355	360.411011102137	627.981501624899	990.384309032618	874.333118599728	898.745307980453	465.343739043003	671.989244384338
POM121C	1460.67791144915	0.455165692837061	0.193435455770692	2.35306237433864	0.0186195104946855	0.190187546252671	1237.75769327675	1335.32417855144	1200.62615463127	1611.88419594093	1703.11295315274	1859.01896090622	1266.71795268709	1297.82257792269	1633.83653597326
IDH3A	2476.19056021949	0.654493269496048	0.278432888074465	2.35063204645928	0.0187415565613386	0.191190155717518	1324.01258479429	2303.19744839511	1698.2834640788	1882.96937831938	3301.80839129565	3198.34261615068	3109.92638208125	2627.7694770811	2839.4052997792
GFPT2	1137.97738495808	0.641547142821665	0.273654405898735	2.34436986576079	0.0190592603308033	0.193733992448461	597.315123758988	801.194507130865	975.229794746958	970.250922541575	1399.35290948778	1332.72135553551	1218.7700020132	1392.35986613064	1554.6019832772
NUSAP1	5249.22777865274	0.632428548640034	0.26981889731845	2.34390013051465	0.0190832804907093	0.193733992448461	3206.52559216468	5020.25068829872	3181.21298034734	8358.78483218732	4704.32546790494	4623.49616761151	6629.08294782108	5825.51619665866	5693.85513488043
ATP8B3	90.1115014520803	2.0219948552159	0.86312662102635	2.34263989310343	0.0191478541885829	0.193904016650305	25.876467455263	11.3644610940548	17.8531770205393	135.542591189225	47.4625068226494	40.5569839264167	226.358929925598	247.816192389765	58.1722032452114
TAF13	574.619792109593	0.879136743906986	0.375357582183974	2.34213130527917	0.0191739679246255	0.193904016650305	508.903859953506	259.488528314252	333.631245571328	544.120617867537	764.146359844656	717.764296930306	909.895994183684	580.99129549156	552.635930829508
RHOA	37723.4989878659	0.259000535315064	0.110597679294205	2.34182613023993	0.0191896522529618	0.193904016650305	31255.5381275258	36148.4566633394	35805.6623382553	41353.1669579328	41920.4681093247	40232.5280550054	35138.0423636229	39634.0697028697	38023.5585729174
SUSD6	491.864272014608	0.862435865960981	0.368281710638627	2.34178304555351	0.019191867473389	0.193904016650305	292.188445015678	345.669024944167	342.557834081597	606.528717407899	792.623863938246	382.933383119191	636.704182204514	426.794553560151	600.778443860028
P3H2	1845.15345647609	0.5895135428648	0.251745314714764	2.34170611489925	0.019195823456842	0.193904016650305	971.445715716333	1566.40155413056	974.113971183174	1759.12830579397	2025.06695776638	1501.55159095013	2400.74273955573	2520.38246037887	2887.54781280972
SCHIP1	218.950082371972	2.04339006071503	0.872658371403256	2.34156931014047	0.0192028600902979	0.193904016650305	102.427683677083	119.326841487576	110.466532814587	120.915692859453	78.3131362573716	1170.49341982984	66.9041172193886	85.3589107120301	116.344406490423
SLC39A3	4040.8444798902	0.534582818205101	0.228304616910496	2.34153310361953	0.0192047227713198	0.193904016650305	4102.49827780316	2375.17236865746	3730.19817372892	5713.26648760914	4918.69779038724	4152.84651693053	3533.65245780404	3924.6742172542	3916.59402883708
SERTAD2	1144.9226767823	0.564881064738934	0.241261743860834	2.34136194035293	0.0192135305764953	0.193904016650305	793.545001961399	965.97919299466	868.110732623722	1097.99250128826	1168.36870961755	1621.33617138396	1185.3179434035	1417.14148536962	1186.51235239802
DCTPP1	3773.32814768989	0.607838294952124	0.259642789671495	2.34105593966685	0.0192292857117255	0.193940735413912	2550.98841663135	3175.41983736382	3315.11180800139	5688.88832372618	3833.38846770932	4257.54012660105	3441.10176231722	2684.67541755579	5012.83916930287
CCT5	33241.8493817244	0.345275685984767	0.147517923206322	2.34056769835253	0.0192544472982192	0.194072218800565	26212.8615321814	29612.9444958334	25123.8833621539	38922.1764555246	28829.5176858576	35089.3365817321	41406.9581470796	35738.7662936025	38240.1998815547
PITPNA	4234.00218144413	0.608523537008914	0.260265351419757	2.33808892996857	0.0193826353586868	0.195186906849421	2838.86411707115	3915.05684690189	3340.77574996841	3714.2570492069	6492.07989155807	5184.69164287239	3065.32363726832	4490.98010875229	5063.9905893978
NSMCE2	1461.2701664657	0.582175953183158	0.249010442926365	2.33795798417705	0.019389427832724	0.195186906849421	1385.46919500054	1338.16529382496	1080.11720974263	2331.52759376574	1891.38089688258	1472.3128350962	1430.63303987459	1089.47340876537	1132.35202523868
CMTM4	377.88761545224	0.912712303897179	0.390762286864227	2.33572259805693	0.0195057039351007	0.195775493914568	183.29164447478	310.628603237498	314.662244987005	592.876945633445	526.833825731409	402.740282246045	267.616468877554	368.05293758628	434.285586296147
HMGN4	2739.34173264712	0.631413848509006	0.27034303989035	2.33560238416016	0.0195119742190654	0.195775493914568	2287.91099750284	2374.22533023295	2169.16100799552	3745.46109897708	2216.49906861773	4621.60979626609	1953.60022280615	2595.64515584539	2689.96291558029
WDR53	547.947621360169	0.793831936702957	0.33989925710542	2.33549182620528	0.0195177424092472	0.195775493914568	504.591115377629	379.762408226332	305.735656476735	654.30991861849	861.444498831087	547.047690170272	453.832928471519	636.061560467063	588.742815602398
ARID1A	2444.51245788189	0.552769337002217	0.236979875610838	2.33255813632867	0.0196713483027262	0.196634535252709	1356.35816911337	2190.49987587907	2422.45295697442	3271.54959309245	2865.94437030765	2619.22661310836	2386.24684749153	2456.13381790745	2432.19987706272
SALL1	147.025176103715	2.11071367778047	0.907293897533185	2.32638363767157	0.0199980937245573	0.198853398294231	113.209545116776	53.0341517722558	30.12723622216	320.816636699677	279.237748473254	248.057831922037	8.92054896258514	183.567549918344	86.2553358463479
DCAF11	1669.43913383742	0.599415436392867	0.257735280296195	2.32570192060631	0.020034457966915	0.198853398294231	1256.08685772423	1388.3583303237	1583.35363700908	2657.219863242	1569.42689226894	2179.70208962672	1292.36453095452	1770.50901896243	1327.93098442517
HMGN1	9729.47479729617	0.35760909309482	0.153804936607572	2.32508202260925	0.0200675747352641	0.19888752604776	8828.18814682057	8079.18479944847	7152.42904385355	9541.61334378826	9876.15662801297	11410.6602684137	12147.5575498003	10957.147054626	9572.33634090168
DESI1	3424.46589161677	0.37759770625772	0.16240202941237	2.32507997359396	0.0200676842788412	0.19888752604776	3050.18860128913	2691.48320244198	2911.18367791169	4383.19386615516	3557.31488635758	3301.14985447578	3765.58673083125	3623.62343538812	3536.46876970027
DHX30	4854.25558751936	0.436443703794555	0.187818076927291	2.32375770711098	0.0201384836466311	0.199342343381557	3400.59909807915	4316.60113889182	3454.58975347435	4221.32285797234	5467.68078596922	5429.91991777631	4894.03617459827	6211.92588923677	6291.62467167605
ZC3H12C	289.36113099015	0.979508353514254	0.422668671448938	2.31743779390233	0.0204798955716945	0.201723820628026	138.007826428069	220.659952909564	262.218537489171	432.956190561266	461.968399740455	329.171799774871	280.997292321432	185.403225417528	292.866954268995
GEMIN6	1899.22527051362	0.617507113385099	0.266612956452849	2.31611817220258	0.0205518173586492	0.202059206782886	1885.74756580229	1352.37087019252	1139.25585862316	2724.50359555896	2123.15613853319	1868.45081763329	2311.53724992988	2075.23115182688	1612.77418652241
MRPL35	2005.00728843029	0.53133950632701	0.229456563257893	2.31564309507164	0.0205777637958528	0.202190108849859	1650.70298641699	1502.00294126425	1563.26881286097	2548.98081560169	2182.4842720615	2084.44033668328	2786.55648218753	2069.72412532933	1656.90482346706
UBE2L3	14370.6109669206	0.249693601023202	0.107845246738251	2.31529537531893	0.0205967726832362	0.202252726115263	12549.0085296586	12066.2165666127	13158.9072877012	15501.5868498929	14706.2577389979	14703.3214518351	14873.9003264904	15049.7855800555	16726.5143710412
ELK3	2828.72208642893	0.781304013085403	0.337762545769074	2.31317540346695	0.0207129973190896	0.202880834616194	3055.57953200898	1108.03495667035	2063.15776943607	3281.30085864563	2792.37748473254	4627.26891030234	3317.32914546135	2562.60299686009	2650.84712374299
CDCP1	404.328601016556	1.05716445145908	0.457036755282781	2.31308409934116	0.0207180157634706	0.202880834616194	355.801427509867	227.289221881096	249.94447828755	476.836885550583	618.594672255198	637.593514750179	438.221967786995	467.179414542186	167.49582658535
POLH	1236.6969036428	0.770494324844755	0.333145200190011	2.31278831093859	0.0207342807716239	0.202880834616194	996.243997027627	1116.55830249089	1057.80073846695	2444.64227418264	1539.3673046146	1425.15355146083	521.852114311231	901.316670099071	1127.33718013134
ID2	8480.81490371427	0.26768866840107	0.115752194748818	2.31260123388548	0.0207445736339731	0.202880834616194	7254.0363766254	7434.25163236086	7833.08141776161	8913.63184216336	9051.89109285963	9147.01465391604	8558.15166098012	8406.47594851058	9728.79950825087
DSP	757.282060927404	0.516011465395156	0.223475734870708	2.30902681981869	0.0209420930263224	0.204303475803495	670.6317815489	771.836315971223	785.539788903728	970.250922541575	1147.80162332774	1067.68618150474	440.452105027641	448.822659550352	512.517169970742
RNF126	2381.05622787672	0.392161468318823	0.169924854105982	2.30785231732042	0.0210073519113862	0.204303475803495	1796.25811585284	2230.27548970826	2365.54595522145	2615.28942136332	2858.82499428425	2914.44372866576	2230.13724064629	2285.41599648339	2133.31510866491
EIF3J	2353.47988450104	0.662104384688076	0.286984090643667	2.30711180958869	0.0210485877638942	0.204555977989612	2155.29410179462	1303.12487211829	1420.44339669666	2202.81088846374	2554.27390883892	2962.54619797384	3909.43058285294	2437.77706291561	2235.61794885476
MAT2A	8731.6949904372	0.339346414388728	0.147374502340642	2.30261279257358	0.0213006387471804	0.206503951415729	7179.64153269152	8367.08448049786	6786.43891493249	8793.69127585922	8983.07045796679	10480.6791951243	8466.71603411362	9622.61096671961	9905.32205602944
RRP9	4583.45557134426	0.531889908854212	0.231069167978181	2.30186447420989	0.0213428162045384	0.206787600587071	3084.69055789615	3316.528562615	4045.97624227971	6449.48703687435	4856.99653151779	3798.20870399256	4278.5182961799	5559.34324927706	5861.35096146578
MINDY3	1376.51282221023	0.594200611845267	0.258319058464989	2.30025850735207	0.0214335789014782	0.207415879018779	1049.07511808212	1417.71652148334	1102.4336810183	1530.94869184952	1540.15834639497	2318.35038351471	1252.22206062289	981.168554313551	1196.54204261271
ZDHHC5	2915.22463592971	0.542903315462384	0.236101050058044	2.29945320162242	0.021479217886285	0.207731940476059	1676.57945387225	2255.84552716988	2926.80520780466	3284.22623831158	3716.31428421345	2991.78495382777	2986.15376522538	3640.14451488077	2759.16777806166
GPR137C	76.3634228261858	3.19822318285471	1.39112422323442	2.29902055433893	0.0215037721712299	0.207790148526446	0	8.52334582054112	20.0848241481067	18.5274045510452	17.4029191683048	226.364561449768	34.5671272300174	111.058367700598	250.74225536729
GPBP1L1	1604.18173897616	0.526783375694395	0.229179119430171	2.29856619138858	0.0215295852044364	0.207842304452479	1325.09077093826	1405.40502196478	1294.3553339891	1788.38210245352	2135.02176523885	1875.05311734224	1209.84945305061	1444.67661785737	1959.80146795074
TMEM216	953.842994754885	0.823661566237394	0.358532458442403	2.29731380476871	0.0216008748515796	0.208120595107737	644.755314093637	357.980524462727	823.477790072374	1333.97312767525	1037.84681585527	859.24214783641	916.586405905623	1189.51772347087	1421.2071034218
KCNQ5-IT1	48.7089796155064	1.69451764568625	0.739137988324164	2.29255926830145	0.0218733916614576	0.209895387849694	21.5637228793859	35.040421706669	22.3164712756741	75.0847447594988	75.1489691358616	105.636795343225	30.1068527487249	40.3848609820358	33.0979777084823
CHTF18	1383.80354764784	0.838443069623139	0.365996524719417	2.29084981139073	0.0219721015687338	0.210716271844909	1073.87339939342	608.945706956438	1342.3357472318	1387.60508821775	1988.67903586901	2031.62193901167	816.230230076541	1660.36848901142	1544.57229306251
LINC01426	125.788696434312	1.8818221492191	0.821599579648749	2.29043708861636	0.021995991595675	0.210717735258058	14.0164198716008	53.0341517722558	110.466532814587	132.617211523271	296.640667641559	224.478190104353	80.2849406632663	55.0702649755033	165.489888542412
IL20RA	32.4388403997572	4.67668740588089	2.04207436763788	2.29016507919374	0.0220117489286188	0.210717735258058	0	7.57630739603655	0	23.403037327636	48.2535486030269	124.500508797372	0	76.1805332161129	12.0356282576299
C15orf39	765.595181404983	0.940719264211093	0.410888687899924	2.28947472129049	0.0220517850190186	0.210722908068306	741.792067050873	347.563101793177	622.629548591307	1532.89894496016	984.847016569976	767.753137583796	671.271309434532	800.354517643981	421.246989017048
DR1	2787.13867749765	0.394730103663617	0.172693472031973	2.28572683737886	0.0222702441889017	0.212177100290214	2365.54039986863	2470.82324953242	2428.03207479334	2888.32485685241	3775.64241774176	2885.20497281183	2997.30445142861	2662.64731156558	2610.72836288423
ATP10A	1616.43076479917	0.536769086801609	0.235010310830063	2.28402356009711	0.0223701463489617	0.212852508824293	1099.74986684868	1338.16529382496	1222.94262590694	1349.57515256034	2032.18633378977	1928.81470068656	1556.63579397111	2033.92845309526	1985.87866250894
RAB22A	4066.51075730612	0.471194439788254	0.206397124067703	2.28295060755639	0.0224332779674666	0.21309617041381	3003.82659709845	3923.58019272243	2998.21791588681	4904.88657325038	3592.12072469419	5264.86242505252	3909.43058285294	4141.28392615785	4860.38787803956
SBDS	10806.6121066288	0.630115409570923	0.276057864966495	2.28254829706591	0.0224569894707172	0.213194883433155	5282.03391930557	11802.9398846004	5800.0508845477	10524.540911549	11655.2095920819	13241.3836591387	15053.4263743624	11968.6042546761	11931.3194793972
RNF149	3191.49855822607	0.553088902261186	0.242525300505828	2.28054104502757	0.0225756193313561	0.214067158185833	2703.01266293102	3199.09579797643	2397.90483857118	3305.67902252858	3284.40547212734	5589.31829646385	2555.73727778064	2773.70567926618	2914.62797638938
FAM3C	3027.66319820327	0.558010916567568	0.244858741332383	2.27890951955069	0.0226724444221429	0.214857990184026	2095.99386387631	3288.11740987986	2145.72871315606	4027.27267346403	3094.55544483674	3966.09575373447	2396.28246507443	2741.58135803047	3493.34110177709
SLC31A2	637.57508445353	1.19361897695681	0.523963095020084	2.27805925322099	0.0227230475228686	0.215042300151557	175.744341466995	477.307365950302	667.262491142655	707.941879160989	1324.9949821323	986.572213651905	303.298664727895	358.874560090363	736.179261758365
SNHG1	1168.78027437241	0.875134846346629	0.384193215097013	2.27785086242517	0.0227354647423256	0.215042300151557	429.118085299778	891.163157458799	928.365205068042	1577.75476650479	794.205947499001	1753.38216556299	1421.71249091201	1132.61178299618	1590.70886805009
INIP	1646.44669838984	0.627916998933422	0.27568131813988	2.27769151413742	0.022744963681764	0.215042300151557	920.770966949776	1290.81337259973	1232.98503798099	1883.9445048747	1218.20434178134	2222.14544489855	1919.03309557613	2336.81491046052	1793.30861038686
DDX56	8095.23514984395	0.385000699765492	0.169031933032967	2.2776802753028	0.0227456337721221	0.215042300151557	7473.98634999514	6371.67452006674	6991.75045066869	9820.49953860925	10169.633128533	7219.14313890218	7537.86387338445	8548.7407996973	8723.82454873877
ZC3H7A	1472.95981608287	0.50394671537118	0.221376636186228	2.27642231833014	0.0228207451351656	0.21541633402557	1073.87339939342	1184.74506905522	1364.65221850747	2067.26829727451	1424.66624645986	1646.80218454706	1634.69059739373	1400.62040587697	1459.31992623763
ZPR1	3914.03723400884	0.513645359469311	0.226028510818285	2.27248039466249	0.0230575108213905	0.217093246004222	2855.03690923069	3636.62755009754	3043.96668200195	4723.5130339612	4844.33986303175	4046.2665359146	2838.96470734272	4289.97364159171	4947.64618290738
MRPL16	4233.36429562446	0.420551701976581	0.18521695848673	2.27058961237996	0.0231718328821179	0.217576788385884	4053.97990132454	3504.0421706669	3419.99922299705	5719.11724694104	5052.38385127103	3921.76602711723	3791.23330909869	4539.62550948066	4098.131421723
PAK4	391.933978142867	0.830062352104233	0.365584571549142	2.27050706376064	0.023176835199171	0.217576788385884	188.682575194626	361.768678160745	319.125539242139	415.403912565539	574.296332554058	556.479546897346	359.052095744052	374.477801833422	378.119321093874
IMMT	5079.86810439443	0.699215273225262	0.30806415572009	2.26970668363176	0.0232253856230335	0.217595460908912	2525.11194917608	2743.57031578973	5800.0508845477	5345.64377625419	6985.68996251362	5638.36395144463	4226.11007102471	6191.73345874575	6262.53857005345
SPHKAP	180.458366369717	1.81573921634609	0.800014783251661	2.26963207975484	0.0232299155307717	0.217595460908912	123.991406556469	98.4919961484751	85.9184144113453	234.03037327636	382.864221702706	468.763279335561	113.736999272961	108.304854451823	8.0237521717533
SLC25A5	25225.1531537132	0.258318598886867	0.113815412040834	2.2696275860618	0.0232301884099165	0.217595460908912	23076.4180393748	21625.6224235618	20435.1927471348	26371.3225620245	27422.2543585661	24115.3712797819	29501.3704878894	26238.2277475785	28240.5987375072
TMEM70	2685.02021830085	0.437071081535683	0.192643630370107	2.26880629635136	0.0232801079206565	0.217907255776624	1883.59119351435	2528.5925934272	1744.03223019393	2940.98169083959	2485.45327394608	2910.67098597493	3117.73186242351	3279.43427929122	3274.69385509681
GRWD1	6688.02643610098	0.327664313098415	0.144460472564155	2.26819355691156	0.0233174119946042	0.218128869892247	6060.48431525139	4756.97400628645	5831.29394433364	7467.51916062652	6734.13867635358	6690.95916218605	7089.60628801454	7848.43059675881	7712.83177509785
HGH1	1288.41515594536	0.524639390557284	0.231341621649462	2.26781236690836	0.0233406453249777	0.218218673523127	1319.69984021841	823.923429318975	1081.23303330641	1621.63546149411	1424.66624645986	1592.09741553003	1284.55905061226	1182.17502147414	1265.74690509408
SEMA3C	1394.05250696239	0.719400118428744	0.317284638251942	2.26736510910906	0.0233679310725819	0.218346237447604	842.063378440018	1109.92903351935	1186.12044830208	974.151428762848	2238.6482384683	1953.33752817696	1387.14536368199	1409.79878337288	1445.27835993706
RAN	49992.0499866044	0.300349497509542	0.13262433478539	2.26466355511274	0.0235333335678444	0.219411511181524	43828.2667523518	41689.5784851156	38884.2195507345	56218.9712937582	48407.8017502005	48568.4030303931	65319.6047099094	53290.577579045	53721.0267279313
ADRM1	10439.6171556407	0.338796395872531	0.149604902510501	2.26460757760762	0.0235367715043531	0.219411511181524	8898.27024617857	8035.62103192126	10658.3466812619	12281.7189642323	12313.356353356	10298.6443602917	10269.7819931761	10456.0076433489	10744.8071269991
USP6NL	601.665875091984	0.941890025890274	0.416053821556649	2.26386581997067	0.0235823687532216	0.21955907792455	426.96171301184	468.784020129761	238.786242649713	507.065808765446	538.699452437071	1134.65236426696	696.917887701964	659.925341956448	743.200044908649
DBNDD2	1199.23964879035	0.82235557230207	0.363256669388547	2.26384163485918	0.0235838567473851	0.21955907792455	569.282284015787	1106.14087982134	879.268968261559	1860.54146754706	1008.5782699813	1649.63174156518	1660.33717566116	872.863699861727	1186.51235239802
DDX5	20503.7564575992	0.300979177097413	0.133000135008921	2.26299903437862	0.0236357488121418	0.219822077563708	17820.2605875245	18514.6011990643	17985.9600246295	21408.9035220103	20281.5202070985	25233.0463019402	23365.1478702511	19483.8597483331	20440.5086575415
KIF14	1366.20128402625	0.786436552518584	0.347668371977504	2.26203076237683	0.0236955027453837	0.22004537810364	1230.21039026896	741.531086387077	1035.48426719128	2221.33829301478	1220.57746712247	1744.89349450863	1932.41391902001	1222.55988245617	946.802756266889
ZNF783	304.087523705241	1.37204082580111	0.606694437068098	2.26150223567503	0.0237281744099414	0.22004537810364	158.493363163486	136.373533128658	195.269123662148	387.125242461312	741.206148213709	139.59147956069	206.287694759781	452.494010548719	319.947117848663
RIPK2	2549.93105147942	0.636223038921607	0.281328267559357	2.26149702069086	0.023728496976564	0.22004537810364	1487.89687867762	2373.27829180845	1828.83482104149	2330.55246721042	2827.18332306915	3686.91279461309	3471.20861506594	2001.80413185955	2941.70813996905
SLC6A15	104.410094000869	2.58161513782707	1.14226731551743	2.26007967028072	0.0238163066367248	0.220367476175475	0	47.3519212252284	44.6329425513482	55.5822136531355	200.133570435505	295.217115557406	91.4356268664977	111.058367700598	94.2790880181012
PPIH	1657.85578670827	0.565462728936864	0.250206728101785	2.25998210850202	0.0238223612750489	0.220367476175475	1529.94613829243	911.998002797899	1277.61798053234	2226.21392579137	1722.0979558818	1555.31317429445	1884.46596834611	1873.3068469167	1939.74208752136
HSPA8	86079.1725959843	0.473182884173214	0.209389104417484	2.25982572249688	0.0238320693027456	0.220367476175475	69585.0555456342	68923.5624585935	55817.957954716	83085.6581458844	92800.2754232049	93872.440447546	138226.136312497	73995.161534335	98406.3055414468
HIST1H2AE	46.2298332737804	1.97925475289472	0.876648165283	2.25775268947922	0.0239610822909603	0.221102385820377	21.5637228793859	29.3581911596416	8.92658851026964	122.865945970089	65.6564677713317	48.1024693080757	47.9479506738951	38.5491854828523	33.0979777084823
ACOT7	11166.6239964301	0.280409610908408	0.124226825656642	2.25723880028496	0.0239931571604055	0.221218014694384	10118.7769611518	9976.10276373112	10743.1492721095	12782.9340136658	11145.7786855188	13526.2257322963	10121.4778666732	10858.9384154197	11226.2322573043
TNFAIP8	829.900440444547	0.837352391450731	0.371266816495283	2.25539249468952	0.0241087034267182	0.221899889044308	615.644288206466	454.578443762193	467.530073225372	699.165740163125	662.10197017596	1386.48293887983	1364.84399127553	817.793434886224	1000.96308342622
TRPC3	67.5683441584224	3.17070172721525	1.40623228111921	2.2547496382971	0.0241490480171494	0.222069941123909	8.62548915175434	0	24.5481184032415	73.1344916488625	142.387520467948	82.0571535255408	196.252077176873	77.0983709657046	4.01187608587665
PLPBP	2839.29597565019	0.466063983667743	0.206747088597896	2.2542710846787	0.0241791192339287	0.222069941123909	2285.7546252149	2672.54243395189	2211.5623034193	4119.90969621925	3173.65962287449	2611.6811277267	3025.18116693669	2733.32081828415	2720.05198622437
PRSS23	6284.503290204	0.787283695667835	0.349272868528609	2.25406484902319	0.0241920886181098	0.222069941123909	4032.41617844515	5631.09047210416	4941.98256399803	9515.28492679467	5053.17489305141	10639.1343881391	3534.76752642436	4265.19202235273	8947.48664052639
MTCH2	13224.8546323889	0.280805400632729	0.124673469995669	2.25232682336092	0.0243016262864809	0.222510474034642	12068.1375094483	12338.0165944455	10958.5032199198	15834.1050052564	14166.7672447805	12964.0870713627	13238.0946604764	13336.1825015677	14119.7978842429
ERLIN1	4567.27901496285	0.433868313573374	0.19264798876011	2.25212999297718	0.0243140584210039	0.222510474034642	4036.72892302103	3613.89862790943	3507.03346097218	5694.73908305809	5591.0833037081	3785.94729024737	5246.39785862039	4496.48713524984	5133.19545187917
TIMM9	1350.63660659986	0.654741341820323	0.291259135375003	2.24796843188224	0.0245782029458451	0.224031159653301	1200.02117823782	844.758274658075	947.334205652365	1197.45540993071	1509.30771696025	2003.32636883045	1685.98375392859	1672.30037975612	1095.24217144432
UTP6	2807.84045137068	0.396004456001405	0.176208150860444	2.2473674121638	0.0246165558751319	0.224125479714085	2317.02202339001	2097.69011027762	2500.56060643928	2915.62840040132	2835.09374087293	3348.30913811115	3466.74834058465	3142.67645460205	2646.83524765712
NUP153	554.927482387384	0.853390634341787	0.379960003986914	2.24600122483201	0.0247039294524823	0.224665394782064	498.121998513813	250.965182493711	264.450184616738	594.827198744081	457.22214905819	779.071365656284	779.432965605877	722.338308928685	647.917987869079
CDCA2	2886.3709474781	0.580112169034653	0.258590773879786	2.24335988608912	0.0248736164570604	0.22569563776174	3028.62487840974	1975.52215351653	2027.45141539499	3091.15118035859	3830.22430058781	3589.76467032424	3733.24974084188	2266.14140374196	2435.20878412712
METTL4	408.658007608603	1.5281553811933	0.681515462439731	2.24229010993047	0.0249426285370599	0.226085919900363	42.0492596148024	370.292023981286	247.712831159982	429.055684339993	424.789436062713	1050.70883939601	488.400055701537	258.830245384866	366.083692836244
GLA	1841.15695898682	0.597371858036957	0.266725580670474	2.23964966740471	0.025113675576009	0.227486978647199	1756.36522852598	1584.39528419614	1158.22485920749	2288.62202533174	1629.54606757763	2889.92090117537	1565.55634293369	1829.2506349363	1868.53128699705
NEIL2	769.630060204308	0.721796811268948	0.322368203558609	2.23904468027884	0.025153009132306	0.227675615600215	328.846773910634	577.693438947787	533.363663488611	826.907318909805	572.714248993303	976.197171252124	1029.20833655826	1042.6636835362	1039.07590624205
PPP1R8	2179.44660285584	0.702134815540795	0.313647294224165	2.23861269799119	0.0251811273115538	0.227711369349565	892.738127206574	1855.24827360445	1900.24752912365	2867.84719919073	2034.55945913091	2660.72678270748	2801.05237425173	2736.07433153292	1866.52534895411
OTUD7B	446.891017477496	0.923443678407973	0.412859022506076	2.23670460876117	0.0253056525916027	0.22845023992171	251.217371544845	234.865529277133	416.202189291322	632.85713440149	336.983798440811	741.34393874799	497.320604664122	426.794553560151	484.434037369605
F3	2443.3147769331	0.649453555774767	0.290454324202302	2.23599203612621	0.0253522928309168	0.228523249660935	1228.05401798102	1867.55977312301	1509.70928179935	3067.74814303095	1543.32251351648	2614.51068474482	4151.40047346306	2922.39539470004	3085.13271003914
ABHD5	1855.11976446769	0.503819567507196	0.225404169767884	2.23518299606444	0.0254053373435073	0.228821006578325	1427.51845461534	1365.62940813559	1722.83158248204	1980.4820338512	2080.4398823928	2341.93002533239	2143.16188826108	2180.78249302993	1453.30211210882
RHNO1	1720.60982054328	0.956039250306629	0.428178623465535	2.23280471726675	0.025561825076402	0.22966017137871	1187.08294451019	567.276016278237	1510.82510536314	2448.54278040392	924.727841261287	2960.65982662842	1826.48240008931	2153.24736054218	1906.64410981288
MAPK8	1085.7137413705	0.723685500221334	0.324234830988012	2.23197951316986	0.0256163169852012	0.229695588652757	580.06414545548	726.378471595004	919.438616557773	884.439785673577	1047.3393172198	1743.95030883592	1267.83302130741	1121.59773000108	1480.38227568848
MBLAC1	183.471387007794	1.08589557589935	0.486544080091858	2.23185446156151	0.02562458346244	0.229695588652757	99.1931252451749	135.426494704153	148.404533983233	252.557777827405	263.416912865704	297.10348690282	104.816450310375	126.661609443658	223.662091787623
RARRES1	110.055250511024	1.82741813306076	0.818801093713125	2.23182180274544	0.0256267427379647	0.229695588652757	49.5965626225875	89.968650327934	24.5481184032415	93.612149310544	260.252745744194	229.19411846789	97.0109699681134	120.236745196516	26.0771945581982
NCF2	36.603141995549	4.22435276217089	1.89341706354749	2.23107356720246	0.0256762563281078	0.229979943361888	0	14.2055763675685	0	122.865945970089	71.1937602339742	73.5684824711745	0	27.5351324877516	20.0593804293832
PUS1	1296.46166920026	0.964920348875133	0.432700620505976	2.22999529731852	0.0257477550797125	0.230491369018948	655.53717553333	1177.16876165918	774.381553265891	2268.14436767005	2127.11134743507	694.184655112621	942.232984173056	1379.51013763636	1649.88404031677
PTAR1	793.525984815181	0.58521237087555	0.262600839198629	2.22852437433721	0.0258455678025149	0.231237651339885	617.800660494405	576.746400523282	686.231491726978	1128.22142450312	965.862013840916	727.196153657379	740.405563894567	797.601004395206	901.669150300777
UFD1	5919.44035519544	0.401692930656523	0.180309046823701	2.22780241886188	0.0258936934930339	0.231538803379609	5538.64222157026	4775.91477477654	5177.42133595639	8369.51122429582	6428.79654912787	5667.60270729856	6390.45826307193	5479.49136506258	5447.12475559902
CREB3	12671.73469401	0.226465507575185	0.101811760242492	2.22435509449789	0.0261245626091284	0.233238973088665	11047.0952311094	11816.1984225435	10747.6125663646	13140.8054594676	12705.7130764233	13479.066448661	13317.2645325193	14148.4689099564	13643.387599045
RITA1	2464.81470845835	0.418801638234714	0.188515659637812	2.2215747967004	0.0263120547003823	0.234755154701404	2038.84999824593	2002.98626782716	2151.30783097498	2390.03518708483	3141.22690987902	2746.55667892385	2196.68518203659	2558.93164586172	2956.75267529109
ND2	33174.7841928866	0.270830446978704	0.121935881189795	2.22108902101714	0.0263449325090518	0.234849249377725	30221.5576154593	26958.395791947	27247.2956040343	38262.9909041295	32271.3404722801	31327.9121189752	36238.6150918818	38043.4568828273	38001.4932544451
WDR61	5118.62002521465	0.319805066771911	0.144006460320658	2.22076888814435	0.0263666188386713	0.234849249377725	4928.38886408364	4218.10914274335	4414.19801832833	5032.62815199706	5784.09749812021	6108.0704164529	5187.29922174326	4887.48601657592	5507.30289688717
BRMS1	4323.10164101415	0.390859962347713	0.17607385240262	2.21986375043326	0.0264280178419468	0.235038112570746	3519.19957391577	3651.78016488962	3764.78870420622	5742.52028426868	3797.00054581196	4800.81507408049	4582.93202952812	4497.40497299944	4551.47341942706
MFSD6	290.625706015541	1.08421955505861	0.488452813652753	2.21970172912013	0.0264390214017056	0.235038112570746	131.538709564254	199.825107570464	230.975477703227	373.473470686858	535.535285315561	282.95570181221	196.252077176873	431.383742308109	233.691782002315
ARPP19	2416.79897263082	0.508301782519901	0.229042623380089	2.21924537458859	0.0264700356662923	0.235097620951959	1892.21668266611	2002.98626782716	1846.68799806203	3181.83795000318	2113.66363716866	2872.94355906664	2464.30165091415	2144.98682079585	3231.56618717364
FAM216A	1477.85372428936	0.566257871747747	0.25517914416244	2.21906015715487	0.0264826321739586	0.235097620951959	1265.79053301995	1151.59872419756	1179.42550691938	2187.20886357865	1227.69684314587	1911.83735857783	1607.92895050597	1286.80852492759	1482.38821373142
CDC7	616.544252222705	0.817441844282813	0.368557857507119	2.21794713538843	0.0265584371201083	0.235509332157592	436.665388307564	503.82444183643	313.546421423221	611.40435018449	1030.72743983187	567.797774969834	869.753523852051	545.195623257483	669.9833063414
EDC3	1985.15878888374	0.437778484049235	0.197536133896105	2.21619445219823	0.0266781876714513	0.236273181452731	1699.22136289561	1514.3144407828	1727.29487673717	2356.88088420401	2449.06535204871	1885.42815974202	1755.11800838863	2218.41384076319	2260.69217439149
RASA3	1960.90764252721	0.415585341712706	0.187523984274057	2.2161716717012	0.0266797471940403	0.236273181452731	1601.1064237944	1505.79109496226	1717.25246466312	2490.4732222826	1837.59005581691	2107.07679282826	2043.92078105232	2021.07872460097	2323.87922274405
EIF5A	21672.7546211759	0.313921550356815	0.141697209521506	2.21543918484273	0.0267299342571674	0.236505985472759	17079.5467066176	18116.8450607724	21607.9233126714	24037.8447151481	25863.1110094421	20709.5278156356	21588.8435580764	22861.5026668306	23189.6467453885
CNOT1	3354.3374506356	0.354850714621459	0.160374898934927	2.212632506571	0.0269229920364116	0.238082547256798	3220.54201203628	2453.77655789134	3003.79703370573	3574.8139517964	3887.17930877499	3634.09439694148	3288.33736133295	3423.53480597712	3702.96162726415
PGAM1	36957.791748524	0.245611779010909	0.111015638612791	2.21240702733399	0.0269385537692178	0.238088620447322	32814.5952917054	33428.5623081623	35736.4812773007	40508.7073610273	40933.2479674136	39463.8317317489	32867.762652645	37615.7444915175	39251.1926551956
PCLAF	2677.75953281578	0.521862678334543	0.236018211052193	2.21111191381389	0.0270280881390573	0.238484883546721	2585.49037323836	1714.13954835327	2043.07294528796	2740.10562044405	2555.0649506193	3811.41330341047	3271.6113320281	2811.33702699944	2567.60069496105
KLF6	13149.5622894598	0.531015463201993	0.240706521973106	2.20607010914861	0.0273790912168655	0.240808269011702	14481.1180996516	8078.23776102397	13300.6168803018	19680.0041394312	19132.9275419904	13000.8713125983	11546.5355634461	8876.40887630154	10249.3404303934
CENPW	4366.31626307658	0.409423070591453	0.185600796924894	2.2059337964865	0.0273886354544263	0.240808269011702	4180.12768016895	2949.07765390723	2991.52297450411	4790.79676627815	4187.77518531844	4463.15460325126	5810.6225805039	5110.52058972671	4813.24833403051
GMFB	4021.05324253782	0.711776796341407	0.32272707550411	2.20550691394451	0.0274185431681768	0.240867838611327	2269.58183305536	1934.79950126283	4169.8326578597	3941.46153659603	3285.9875556881	6487.23105688126	5424.80883787209	4248.67094286008	4427.10526076488
MAP3K3	1851.51784637141	0.948330797906109	0.430067723705837	2.20507316785939	0.0274489606012663	0.24100277750075	528.311210544953	1698.03989513669	1808.74999689339	2844.44416186309	3096.1375283975	1845.81436148832	1018.05765035503	2056.87439683505	1767.23141582866
BAZ1A	4284.78046879521	0.488093890871701	0.221454858933463	2.20403333312435	0.0275219999540432	0.241247059838124	4120.82744225064	3371.45679123626	3011.60779865222	4241.80051563402	4856.20548973742	5634.5912087538	5640.01708159446	3603.4310048971	4083.08688640096
CBX1	4215.44420689658	0.43757560107835	0.198738770819073	2.20176264185868	0.027682079249625	0.242119869109015	3850.20272011434	2899.83165583299	3562.82463916137	4915.61296535888	5366.4274380809	3683.14005192226	5084.71290867353	4240.41040311375	4335.83507981119
SLC10A3	2646.83661387291	0.814978622125862	0.370581260836403	2.19919005155968	0.0278644114316407	0.243315749795331	1045.84055965021	1402.56390669127	2676.86072951711	2396.86107297205	2781.30289980726	3837.82250224627	3318.44421408167	4303.74120783558	2058.09243205472
PTS	3959.18701982789	0.37533832138769	0.170757044351812	2.19808396668179	0.0279431228644876	0.24347176078878	3139.67805123858	3871.49307937468	3191.25539242139	4694.25923730165	4163.25289012673	4378.26789270759	4735.69643051239	3690.62559110831	3768.15461365964
GCH1	89.5135815073888	2.58642993242637	1.17724275675496	2.19702344107497	0.0280187721205157	0.243865397803684	0	20.8348453391005	45.7487661151319	188.199425176406	42.7162561403845	168.830235414619	94.7808327274671	175.307010172019	69.2048624813722
EXOSC2	2817.02922240464	0.478920144715671	0.218177777086065	2.19509132007863	0.0281570477312778	0.244624131255679	2703.01266293102	2012.45665207221	1903.594999815	3252.04706198608	3398.3154885017	2573.9537008184	3726.55932911994	2798.48729850516	2984.83580789223
FSBP	193.151340702536	1.90186220928468	0.867115296364018	2.19332102346661	0.0282842579740088	0.2452425964962	142.320571003947	18.9407684900914	83.6867672837778	530.468846093082	174.029191683048	210.330405013743	55.7534310161571	375.395639583014	147.436446155967
TXNL4B	1286.11233799328	0.574308965275127	0.261951277021566	2.19242666729907	0.0283487128264746	0.245447401636275	1108.37535600043	1289.86633417522	756.528376245352	1765.9541916812	1384.32311566061	1548.7108745855	1411.6768733291	1094.98043526292	1214.59548499916
MRTO4	6664.58878259531	0.484888725471114	0.221215411363811	2.19193013037264	0.0283845520697704	0.245447401636275	5823.28336357815	5141.4716066353	4409.7347240732	9192.51803698435	7082.98810150005	5241.28278323483	8770.01469884152	6957.21014190525	7362.79558660512
ELOVL5	3726.93859744967	0.541089770324096	0.247236592068008	2.18855051268162	0.0286295260481831	0.247165153143052	2382.79137817214	2517.22813233314	3438.96822358138	3746.43622553239	2948.21271546691	5439.35177450338	4223.87993378406	4515.76172799127	4329.81726568237
MARK2	981.162000305906	0.543394474613433	0.248599086052911	2.18582651787295	0.0288282999044797	0.248078370038227	796.779560393307	633.568705993556	993.082971767497	1172.10211949244	1298.09956159946	1060.14069612308	1030.32340517858	952.715584076207	893.645398129023
PTDSS1	2934.48337308141	0.435504301957852	0.199260585811579	2.1856018348238	0.028844748270852	0.248086534563813	2441.01342994648	2178.18837636051	2320.91301267011	2600.66252303355	3939.3880662799	2843.70480321271	3361.93189027428	3626.37694863689	3098.17130731824
KIAA1644	749.338190255961	1.18881325022256	0.544115297183259	2.18485540909571	0.028899449861495	0.248290174172351	119.678661980591	689.443973039326	432.939542748077	1336.89850734121	579.042583236323	916.77647387156	703.608299423903	888.466941604787	1077.18872905788
PIM2	736.144653753294	0.945595454280556	0.432902600813227	2.18431456060604	0.0289391415615366	0.248310250162713	259.8428606966	689.443973039326	745.370140607515	920.519468220349	1282.27872599191	1061.08388179579	434.876761926026	451.576172799127	780.309898703008
DBF4	855.520744437509	0.577067864418318	0.264202362597933	2.18418888742682	0.0289483711602787	0.248310250162713	802.170491113154	693.232126737344	581.34407673131	955.624024211803	1170.74183495869	971.481242888587	1001.33162105018	840.739378626017	683.021903620499
BCL7A	544.735373332529	0.822193067101793	0.376465971661065	2.18397711610976	0.0289639296487866	0.248310250162713	253.373743832784	505.71851868544	454.140190459968	614.329729850445	708.773435218232	822.457906600823	618.863084279344	559.88102725095	365.080723814775
GSAP	119.779318417044	2.74947788456607	1.25905261679107	2.18376726111227	0.0289793544485786	0.248310250162713	0	3.78815369801827	92.6133557940475	165.771514404088	208.835030019658	272.580659412429	147.189057882655	89.9480994599887	97.2879950825087
PICALM	5168.77382344371	0.425838470917526	0.195065251806609	2.18305652582199	0.0290316475800305	0.248625228018175	4524.06906009515	4679.31685547707	3703.41840819812	6835.63715278034	5054.75697661217	5449.72681690316	6399.37881203452	5283.07408664995	4589.58624224289
SAT1	3237.98624470366	0.439196955118604	0.201297115823261	2.18183431651459	0.0291217629088293	0.248938605627073	3192.50917229308	3004.952920953	2442.53778112253	4322.73601972543	3045.51085445334	4348.08595118096	3175.71543068031	2787.47324551006	2822.35482641422
ABHD12	5847.79403950138	0.413258496329484	0.189418959163301	2.18171664628992	0.0291304516018686	0.248938605627073	4802.24108523923	4957.74615228142	6580.01155563251	6671.81589148689	8677.72833074107	6408.00346037384	4435.74297164546	5115.10977847467	4981.74712963733
CNOT6L	408.131742590368	1.22973921637743	0.563781665175033	2.18123307716231	0.0291661814590844	0.249110939399202	280.328397432016	74.8160355358609	329.167951316193	357.871445801767	450.89381481517	795.10552209231	588.756231530619	412.109149566683	384.137135222689
LYAR	1555.15814364337	0.63713416733691	0.292190846963132	2.18054115643569	0.029217371541288	0.249201923562846	1200.02117823782	895.898349581322	918.322792993989	1656.74001748556	1191.3089212485	1840.15524745207	2731.9181197917	1475.88310134349	2086.17556465586
AMMECR1L	856.188632940383	0.737941948519561	0.338776108950068	2.17825852834364	0.0293867948477218	0.25019416932587	695.430062860194	483.936634921834	525.552898542125	1017.05699719685	703.236142755589	1123.33413619447	1470.77551020623	860.931809117035	825.44350466912
ZMIZ1	3415.40967572738	0.308443567181871	0.141739161855586	2.17613511427516	0.0295451589509516	0.250742213239094	2940.21361460426	2843.95638878722	3280.52127752409	3687.9286322133	3505.10612885266	4032.11875082399	3666.34562362249	3412.52075298202	3369.97591213638
FEM1C	860.144224812523	0.567529239935816	0.261064949253624	2.17390056213354	0.0297126038319065	0.251762804093963	736.401136331027	700.808434133381	705.200492311301	888.340291894849	1351.89040266513	933.753815980292	923.276817627562	733.352361923786	768.274270445378
PRKRIP1	1652.52927863523	0.476552598085625	0.219406861526595	2.17200407849533	0.0298553552875513	0.252511692905026	1466.33315579824	1546.51374721596	1474.00292775827	2399.78645263801	2271.87199324415	1571.34733073047	1479.69605916881	1239.99879969842	1423.21304146474
GRK6	2397.98870580295	0.490686056522546	0.225926011407243	2.17188828088528	0.0298640906328386	0.252511692905026	1911.62403325756	1798.42596813418	2026.33559183121	2948.78270328213	3186.31629136053	1924.09877232303	2293.6961520047	2656.22244731844	2836.39639271479
UBE2M	2643.48795289282	0.396527127947545	0.182627101434194	2.17123923466762	0.0299130929733916	0.252580825106379	2296.53648665459	2168.71799211546	2306.40730634092	3226.69377154781	3336.61422963226	2349.47551071405	2809.97292321432	2646.12623207293	2650.84712374299
PURB	1935.18925743069	0.677300160302855	0.311944849369728	2.17121764206497	0.0299147243806116	0.252580825106379	1612.96647137806	1548.40782406497	1144.83497644208	1708.42172491743	1821.76922020936	3356.79780916552	2269.1646423576	2393.72085093521	1560.61979740602
MFSD11	1962.63659663853	0.696216545436541	0.320746161829202	2.17061535971638	0.0299602600439925	0.252657493289855	849.610681447803	1597.65382213921	2082.12677002039	2197.93525568715	2864.36228674689	2275.90702824287	1605.69881326533	2357.00734095154	1833.42737124563
THAP10	399.677650204562	0.716543579771083	0.330184407205356	2.17013149056864	0.0299968862060556	0.252833154615127	257.686488408661	284.111527351371	364.874305357271	460.259734110174	594.072377063496	434.808595118096	342.326066439205	395.588070074032	463.371687918753
ZNF708	117.125772735132	2.21062222198948	1.01986891928023	2.16755524185364	0.03019254230707	0.254177011926409	101.349497533114	3.78815369801827	51.3278839340504	359.821698912403	128.939810201531	234.853232504134	17.8410979251703	100.044314705498	56.1662652022731
NECAP2	1883.5226575986	0.944398709210034	0.435769690352436	2.1671968705447	0.0302198459137796	0.254177011926409	987.618507875872	1733.08031684336	1569.96375424367	1598.23242416647	5070.57781221972	1587.3814871665	1074.92614999151	1642.92957176918	1686.99389411113
TRIM47	963.580999706025	0.880348677753725	0.406275404590194	2.16687662557797	0.0302442626975038	0.254248775596767	484.105578642212	848.546428356093	634.903607792928	937.096619660758	1728.42629012482	956.390272125269	559.764447402218	1270.28744543494	1252.70830781498
FZR1	1213.90345685056	0.670300400755037	0.309394986068663	2.16648759979025	0.0302739464135953	0.254364717215751	756.886673066443	859.910889450148	1259.7648035118	1133.09705727971	1957.82840643429	1485.5174345141	937.772709691763	1374.9209488884	1159.43218881835
PGP	4706.88854781223	0.42683052274762	0.197043245205928	2.16617688315854	0.0302976729076595	0.254430510262328	4782.83373464778	3234.1362196831	3781.52605766297	6282.74039591495	5046.05551702801	4531.06397168619	5013.34851697285	5032.50438101141	4657.78813570279
TAP1	2918.34741027061	0.401328426254275	0.185320118763327	2.16559555936187	0.0303421060237118	0.254538803372993	2759.07834241742	2493.55217172053	2441.42195755875	2883.44922407582	3743.20970474629	3534.1167156345	2449.80575884994	3256.48833555143	2704.00448188086
SACM1L	777.385269926387	1.03191025456164	0.476628914588389	2.16501815768518	0.0303862947623151	0.254757028462097	445.290877459318	497.195172864898	704.084668747518	1449.0380612028	546.609870240846	1371.39196811651	1086.07683619474	420.369689313009	476.410285197852
KCNJ15	110.517595096169	3.12713148311433	1.44526295903348	2.16371108355645	0.0304865298428845	0.255079663703716	62.534796350219	0	14.5057063291882	29.253796659545	461.968399740455	181.091649159814	6.69041172193886	55.0702649755033	183.543330928857
XPR1	432.820173609083	1.15062245856346	0.531875017526815	2.16333240074666	0.0305156227512631	0.255158597949591	236.122765529275	276.535219955334	276.724243818359	372.49834413154	953.205345354876	426.319924063729	543.038418097371	621.376156473596	189.561145057672
MTFMT	662.486496955104	0.544505224657905	0.252026758412964	2.16050560697088	0.0307335500222722	0.256476121822987	512.138418385414	564.434901004723	486.499073809695	793.753016028987	704.818226316344	781.900922674407	672.386378054855	841.657216375609	604.790319945905
ARL6IP6	780.039960179617	0.748889006061852	0.346928365680976	2.15862719841855	0.0308791009209856	0.257422338198591	637.208011085852	639.250936540584	581.34407673131	688.439348054625	959.533679597896	1474.19920644161	730.369946311659	809.532895139899	500.481541713112
SLC4A4	120.018673902288	2.46015094235613	1.14033818122626	2.1573871530905	0.03097551137204	0.257828629750794	0	48.298959649733	44.6329425513482	122.865945970089	140.805436907193	248.057831922037	305.528801968541	113.811880949373	56.1662652022731
EMC8	3686.47073660284	0.398850238404821	0.18487724087326	2.15737879103381	0.0309761623772821	0.257828629750794	3517.04320162783	2668.75428025387	3124.30597859437	3860.52603250462	3807.28408895686	4606.51882550278	3269.38119478745	4187.17581363743	4137.24721356029
HSD17B12	2070.14595373004	0.606195476556231	0.281133316274051	2.15625627225664	0.0310636597051419	0.257940871462203	1874.9657043626	1875.13608051905	1452.80228004638	2627.96606658246	1680.17274152179	3613.34431214192	1940.21939936227	1890.74576415895	1675.96123487497
COX10	952.852860467026	1.03663020626537	0.480764028149095	2.15621416239547	0.0310669461797306	0.257940871462203	1055.54423494594	524.659287175531	246.597007596199	1372.00306333266	1128.81662059868	1246.89145931914	578.720613947711	1273.04095868372	1149.40249860366
TBP	941.734520884628	0.738133352130833	0.342869015686013	2.15281439372401	0.0313332684677879	0.259790095936472	560.656794864032	524.659287175531	710.77961013022	620.180489182354	915.235339896757	1460.051421351	1397.1809812649	1080.29503126946	1206.5717328274
GLI2	884.179586887133	0.491355949030382	0.228316397092863	2.15208349153536	0.0313907791178344	0.260062531345786	678.179084556685	581.481592645805	610.355489389686	823.98193924385	796.579072840133	1008.26548412417	1291.2494623342	1123.43340550027	1044.0907513494
SUMF2	2996.15754067039	0.404487106563764	0.18806221597247	2.15081538028338	0.0314907746415517	0.26062116800035	2416.21514863518	2408.31871351512	2288.55412932038	3445.12211993908	2822.43707238689	3148.35377549719	3689.76206464928	2760.8559507719	3985.79889131845
HNRNPF	7970.74461376824	0.323068668383742	0.150268843423357	2.14993781161642	0.0315601342173612	0.261060210999009	6633.00115769909	7415.31086387077	5720.82741151905	8106.22705435992	7662.03068473638	8964.97981908351	8434.37904412425	9869.50932135978	8930.43616716142
ARHGEF11	1632.33293764488	0.523676462622717	0.243936522997836	2.14677349741253	0.0318113182269434	0.262054533988912	1135.33000959967	1508.63221023578	1436.06492658963	1851.7653285492	1590.78502033913	2423.98717885793	1315.78097198131	1681.47875725203	1747.17203539928
TTC8	1765.60655810032	0.659836286325354	0.307418704672391	2.14637650961585	0.0318429518978887	0.262180189340333	1094.35893612883	1247.24960507252	1417.0959260053	1155.52496805203	2027.44008310751	2755.04534997822	1839.86322353319	2033.01061534566	2320.87031567964
SHOX	75.7923018384545	1.90306927211591	0.887015034784759	2.14547577829693	0.0319148260190343	0.262367080257146	18.329164447478	17.0466916410822	87.034237975129	158.945628516861	136.850228005306	161.28475003296	46.832882053572	14.6854039934675	41.1217298802356
MCC	476.536306606876	1.61078343013151	0.751326791235767	2.1439185304202	0.0320394151573075	0.262940500843864	236.122765529275	232.024414003619	213.122300682688	957.574277322439	308.506294347221	814.912421219164	798.38913215137	681.035610197058	47.1395440090506
APEX1	4512.75736183124	0.897503991804658	0.418738138613551	2.1433538267527	0.0320846977084276	0.26308794647597	4488.48891734417	1582.50120734713	2212.67812698309	5027.75251922046	2383.40888427738	8019.90777503073	4701.12930328237	6825.04150596404	5373.90801703177
MET	4662.15605239883	0.520545975446719	0.242891113237694	2.14312482868532	0.0321030762692285	0.263103860094865	4685.79698169055	3773.0010832262	2459.27513457928	5482.16149399873	4368.1327112445	5812.8533008955	5483.90747474922	5450.12055707564	4444.15573412986
NLGN4Y	427.529547276117	0.779491544035377	0.363752531063791	2.14291716886687	0.0321197500989187	0.263105793287253	251.217371544845	245.282951946683	457.487661151319	595.8023252994	456.431107277812	584.775117078567	402.539771936655	424.958878060967	429.270741188801
DHX16	3417.8685053542	0.388560053616634	0.181529046556995	2.14048418689092	0.0323156573953228	0.264439883573383	3281.99862224253	2576.89155307693	2616.60625707279	3878.07831050035	4141.10372027616	3074.78529302601	3564.87437917309	3818.20503830156	3808.27337451841
ACO1	5632.42690010192	0.500856199254622	0.234108256765294	2.13942133513367	0.0324015605727211	0.264713114548488	2932.66631159648	5077.07299376899	5439.63987344556	5716.19186727509	5840.26146452701	7475.68964187858	6107.23083350985	6128.40265402393	5974.6864608918
VSTM4	1690.94981089582	0.849933577829343	0.397295071856829	2.13930058044019	0.0324113327291079	0.264713114548488	743.948439338812	1938.58765496085	1020.97856086209	2823.96650420141	1214.24913287945	2639.03351223521	1789.68513561864	1340.04311440391	1708.05624356198
KCNMA1	2565.11424613018	0.553309023728329	0.258645928192925	2.13925279084855	0.0324152008318778	0.264713114548488	2037.77181210196	2609.09085951009	1735.10564168366	4029.22292657466	3139.64482631826	2197.62261740816	2489.94822918158	2213.82465201523	2633.79665037802
SPRYD3	3927.72766155127	0.392913267928622	0.18375743696385	2.13821695829333	0.0324991386411486	0.265263239719645	3514.88682933989	3088.2923023094	3657.66964208298	3675.25198699417	4769.98193567627	5026.23644985755	4305.27994306765	3381.3142694959	3930.63559513765
GTDC1	523.38038264485	1.05426751130792	0.493182463462233	2.13768247943524	0.0325425224526569	0.265408338057035	195.151692058442	559.6997088822	266.681831744305	952.698644545848	378.909012800818	791.33277940148	533.002800514462	412.109149566683	620.837824289411
MKRN3	179.365638462828	1.62374010740719	0.75961270842126	2.13758944447083	0.0325500791956741	0.265408338057035	47.4401903346489	83.339381356402	142.825416164314	92.6370227552258	183.521693047578	566.854589297127	98.1260385884366	179.896198919977	219.650215701746
ENO1	170530.012572308	0.230866829979636	0.108137585871269	2.13493604577475	0.0327662344800907	0.266627528768852	153802.175251076	155714.898872315	158638.867710257	193593.825280426	184292.167741666	171513.598653471	156814.330213284	176601.161398943	183799.088029331
TCF19	2811.33948171096	0.364652130820333	0.170897436486381	2.13374839504624	0.0328633822243622	0.267082194876479	2143.43405421095	2350.54936962034	2656.775905369	2997.53903104804	2949.79479902766	3259.64968487666	2574.69344432614	3257.40617330102	3112.21287361881
ASXL2	436.022227817903	0.842224479901796	0.394735772000878	2.13364113323868	0.0328721681810986	0.267082194876479	339.628635350327	274.641143106325	403.928130089701	380.299356574085	744.370315335219	699.843769148866	303.298664727895	314.818348109961	463.371687918753
CERK	1915.11772790341	0.402245950469292	0.188688454634196	2.13179948528972	0.0330233339836037	0.268174268767915	1440.45668834298	1488.74440332118	1667.04040429285	1842.98918955133	1997.38049545316	2233.46367297104	2038.3454379507	1987.11872786608	2540.52053138139
NIPA2	2404.49629081552	0.512977054582792	0.240728750062041	2.13093390154099	0.0330945879795043	0.268480473998959	2309.47472038222	1550.30190091398	2009.59823837445	2431.96562896351	2432.45347466078	3510.53707381682	2195.57011341627	2323.04734421665	2877.51812259503
PNPO	644.421920360441	1.26882445230832	0.595804977822127	2.12959693110707	0.0332049046444153	0.268848543509326	383.834267253068	534.129671420577	425.128777801591	1392.48072099434	192.22315263173	1652.46129858331	335.635654717266	472.686441039737	411.217298802356
STIP1	9108.24929319324	0.405710517404321	0.190512898393253	2.1295698129943	0.0332071454778169	0.268848543509326	6787.1817762867	8749.68800399771	8312.8855501886	11343.6472180162	11415.5239326276	8835.7633819226	7021.58710217483	9567.54070174411	9940.42597178086
TOMM7	4404.85618287511	0.472563489662994	0.22215467438445	2.12718229302346	0.0334049397797029	0.269832986838189	3086.84693018409	2835.43304296668	4500.11643273968	5276.4097908266	5257.2636723888	3926.48195548077	4599.65805883296	4602.03847645289	5559.45728600356
MEAF6	1489.71955073853	0.518738912896679	0.243896424549907	2.12688199039397	0.0334298895976589	0.269832986838189	1287.35425589934	1010.48999894637	1509.70928179935	2041.91500683624	2009.24612215883	1402.51709531585	1413.90701056975	1435.49824036145	1296.83894475963
G0S2	360.15793350382	1.19190630189081	0.560829702820909	2.12525530637136	0.0335653154081616	0.270348764545297	236.122765529275	281.270412077857	162.910240312421	748.897194484352	207.252946458903	598.922902169177	196.252077176873	309.31132161241	500.481541713112
GOLT1B	3452.75906288623	0.61588491801055	0.289816883022252	2.12508295440906	0.0335796916276034	0.270348764545297	2084.13381629264	3194.36060585391	2571.97331452144	3399.29117183913	3316.83818512282	5315.79445137872	4574.01148056553	4154.13365465213	2464.29488574973
PSMA1	10561.242130337	0.452057113679868	0.212778531901708	2.12454287394319	0.0336247749266824	0.270348764545297	7455.65718554766	8650.24896942473	8628.66361873939	14067.1756870199	8763.95188480222	11006.976800495	11797.4260030189	9785.98608614694	14895.0929378385
ACTB	424822.363067735	0.297352627252172	0.140013069186718	2.1237490827062	0.0336911307266652	0.270712971089861	348995.916569132	389363.483773959	395441.176063562	467082.694617736	536434.699819851	389794.115702464	451378.662438188	412993.945157289	431916.573467437
SPCS3	4145.86832661535	0.3319660644951	0.156338943458541	2.12337410725264	0.0337225151692401	0.270720389680728	3779.04243461237	3393.23867499987	3425.57834081597	4508.9851917912	3885.59722521423	4946.06566767743	4656.52655846944	4022.88285646052	4694.89798949715
C12orf73	343.402325610845	0.729792114035388	0.34378460446236	2.12281790563804	0.0337691138024753	0.27079580937997	270.624722136292	295.475988445425	243.249536904848	337.393788140086	558.475496946508	446.126823190584	303.298664727895	290.954566620576	345.021343385392
SLC35C1	3011.16647441386	0.443085051193161	0.208796328299317	2.12209215938885	0.0338299996936858	0.270876926011573	2667.43252018003	2018.13888261924	2560.8150788836	2744.00612666532	4099.17850591616	3005.93273891838	3558.18396745115	3279.43427929122	3167.37616979961
UBAP2	1724.28744277442	0.455276354416889	0.2146151392512	2.12136178279578	0.0338913687866994	0.271232624399955	1554.74441960372	1487.79736489668	1292.12368686153	2376.38341531037	1668.30711481613	1899.57594483264	1712.74540081635	1552.0636345596	1974.84600327278
DCAF12	1126.56743341754	0.874728372372922	0.412501477131328	2.12054603647985	0.0339600234748318	0.271269924645171	450.681808179164	1160.1220700181	773.265729702107	1945.37747785974	789.459696816736	1638.31351349269	967.879562440488	1072.03449152313	1341.97255072574
TMEM199	1480.31212796121	0.451230027529196	0.212985434682568	2.11859570679894	0.0341246488708022	0.2721470502372	1494.36599554144	1202.7387991208	1049.98997352047	1584.58065239202	1589.20293677838	1949.56478548613	1497.53715709398	1534.62471731736	1420.20413440033
ZNF692	777.032670933135	0.521049119791422	0.245965409826743	2.11838371972078	0.0341425835216303	0.272154478011561	514.294790673353	696.073242010858	534.479487052394	828.857572020441	929.474091943552	746.059867111527	856.372700408174	983.004229812734	904.678057365184
NRAS	2261.12860723241	0.461166479894041	0.217739922039659	2.11796934422547	0.0341776640180418	0.272298501877938	1730.48876107071	1600.49493741272	2257.31106953443	2140.40278892337	2649.19892248422	2902.18231492057	2298.156426486	2100.01277106586	2671.90947319385
NOX4	161.136700264231	1.75795033019652	0.830429905003673	2.11691597280416	0.0342669798068925	0.272715512215828	17.2509783035087	79.5512276583838	85.9184144113453	171.622273735997	129.730851981908	316.910386029675	385.813742631807	57.8237782242785	205.608649401178
EIF3M	10867.4629513452	0.310947518871828	0.146898596556041	2.11674941872712	0.0342811202410499	0.272715512215828	9629.28045178975	9543.30620373254	8225.85131221347	11613.7572738394	10420.3933729127	11955.8215872386	13984.0755674725	11318.7751279651	11115.9056649427
ZNF542P	553.671404080102	1.23011593757754	0.581436727083219	2.11564884067166	0.0343746846692215	0.273236089534062	99.1931252451749	694.179165161849	419.549659982673	1024.85800963939	837.713245419763	983.742656633783	260.926057155615	444.233470802393	218.647246680277
CRADD	802.976079084202	0.482669963615753	0.228159394295	2.11549458705033	0.0343878157887832	0.273236089534062	674.944526124777	767.1011238487	714.127080821571	1118.47015894994	930.265133723929	964.878943179635	597.676780493205	692.049663192158	767.271301423909
MIGA1	671.273645894188	0.670608645407222	0.317145359047219	2.11451508362566	0.0344712978516795	0.273548633323739	622.113405070282	379.762408226332	559.027605455636	905.892569890576	948.459094672611	629.104843695813	675.731583915825	568.141566997276	753.229735123341
EPG5	1146.56691215934	0.952968461531171	0.451040087095606	2.11282431162083	0.0346158080058664	0.27428743709995	782.763140521707	842.864197809066	475.340838171858	1839.08868333006	1605.02377238593	623.445729659569	783.893240087169	1949.48738013282	1417.19522733593
TDRKH	72.4696296999191	3.16018242052512	1.49665283256125	2.11149997632853	0.034729359949504	0.274715671609022	4.31274457587717	0	25.6639419670252	99.462908642453	1.58208356075498	166.000678396496	61.3287741177729	194.581602913445	99.293933125447
TCTEX1D2	779.771413948612	0.513831189072942	0.243529938516771	2.1099302705961	0.0348643624479233	0.275302903473834	643.677127949668	641.145013389593	677.304903216709	958.549403877757	1022.02598024772	820.571535255408	903.205582461746	665.432368453998	686.030810684907
EMC9	2415.29771312433	0.489723155035434	0.232333544739306	2.1078452342512	0.0350443786865379	0.276545117567569	2503.5482262967	2046.55003535437	1752.9588187042	3314.45516152645	3298.64422417414	2237.23641566187	2466.53178815479	1940.3090026369	2177.44574560955
ENTPD7	757.026458770954	0.883937402930916	0.419518165406937	2.10703010219709	0.0351149703537653	0.276735411093197	406.476176276423	499.089249713908	536.711134179962	420.27954534213	847.205746784293	1394.02842426149	1051.50970896472	724.173984427868	933.76415898779
CTPS1	3674.76194703258	0.529885892623086	0.251551363677806	2.10647195418021	0.0351633767972655	0.276735411093197	2617.83595755744	3019.15849732056	2116.71730049769	3618.69464678571	3571.55363840437	4005.70955198818	3049.7126765838	5474.90217631462	5598.57307784086
BIRC5	5633.11576428022	0.66867320991217	0.317462488716601	2.10630620523199	0.0351777626526258	0.276735411093197	5774.76498709953	5216.28764217116	2549.65684324576	8597.69083824027	5306.30826277221	7621.88342114823	6966.948739779	4045.82880020031	4618.67234386549
UBR3	551.382847563168	0.917524713718542	0.436032354013154	2.10425833146057	0.0353559187079689	0.277677472778251	625.34796350219	282.217450502361	442.981954822131	1006.33060508835	724.594270825782	819.628349582701	543.038418097371	283.611864623842	234.694751023784
SSR1	5471.67904517415	0.601300252827071	0.285831847533391	2.10368528915178	0.0354059085365454	0.277677472778251	4715.98619372169	4043.85407263451	4418.66131258347	7752.25611477942	6356.02070533314	5884.53541202126	8344.05848587808	3894.38557151768	3835.35353809808
MRPL18	5598.64570930871	0.293695363797959	0.13961148933362	2.10366184903403	0.0354079546382863	0.277677472778251	4987.68910200195	4781.59700532357	4985.49968298559	6725.44785202939	5894.05230559268	5466.70415901189	6391.57333169225	5555.67189827869	5599.57604686233
KRTAP2-3	314.504071940734	0.867705695605778	0.412718176162579	2.10241696567289	0.0355167663107795	0.278394398418382	205.933553498135	308.734526388489	142.825416164314	399.801887680448	480.953402469514	319.739943047797	343.441135059528	300.132944116493	328.973839041885
AKR1B1	13198.7547781941	0.304819012572142	0.145018106477234	2.10193761301107	0.0355587411584817	0.278450690304627	10682.6683144478	10956.2875330934	12036.3887825348	13199.3130527867	12767.4143352927	15631.4161537792	12623.6918506783	15634.4482265454	15257.1647545889
NFKBIE	1350.85671152298	0.662076750975138	0.315021790249264	2.10168557054819	0.0355808284025308	0.278487403134919	667.397223116992	947.985462929073	1192.81538968478	1078.48997018189	1913.53006673315	1450.61956462393	2011.58379106295	1354.72851839738	1540.56041697663
ATP6V0C	3206.30570516591	0.504364150101988	0.24015988231173	2.10011824309323	0.0357184409040724	0.279427842185036	2105.69753917203	3074.08672594183	2708.10378930305	3104.80295213304	4344.40145783318	3739.73119228471	2677.27975739587	2945.34133843983	4157.30659398968
CCT3	22295.4533039186	0.218644065534482	0.104253996820977	2.09722477987998	0.03597368190123	0.28081910624404	22106.0505098024	19596.1190798485	20064.7393239586	23900.3518708483	24531.7876930667	23440.9935237962	23213.4985378872	21206.6412043167	22598.8979917432
MFSD14C	909.240674390526	0.556265499426833	0.265275640015968	2.09693396420926	0.0359994214158647	0.28081910624404	702.977365867979	768.99520069771	870.34237975129	1030.7087689713	1173.9060020802	1239.34597393748	975.68504278275	594.758861735436	826.446473690589
NEK4	532.030617051092	0.783897695110205	0.373895231428963	2.0965704540127	0.0360316170578228	0.28081910624404	352.566869077959	451.737328488679	436.287013439428	490.488657325038	885.96679402279	759.26446652943	634.474044963868	333.175103101795	444.315276510839
FAM196B	559.437942095392	1.31184649746528	0.625815674439537	2.09621866476919	0.0360627979615313	0.28081910624404	446.369063603287	383.55056192435	133.898827654045	355.921192691131	509.430906563104	1527.96078978593	806.194612493632	572.730755745234	298.88476839781
ZNF335	1050.83314949495	0.577685304707568	0.275718518826409	2.09519950696991	0.0361532610934945	0.281180319272339	662.006292397146	887.375003760781	877.037321133992	886.390038784213	1525.1285525678	1209.16403241084	1021.402856216	1233.57393545127	1155.42031273247
RANBP1	8652.7290702762	0.270861272339938	0.129378511678013	2.09355687298395	0.0362994727608488	0.28190653130041	7890.16620156728	6981.56726544768	7282.98040081624	9643.02650554135	8934.81690936376	8151.95376920976	9133.52706906686	9453.72882079473	10402.7946906781
SPTBN4	68.6057166034387	2.21160988767401	1.05733741724461	2.09167844777253	0.0364672897204364	0.283072472970565	17.2509783035087	52.0871133477513	13.3898827654045	33.1543028808177	251.551286160042	99.0344956342734	17.8410979251703	100.044314705498	33.0979777084823
FAM168B	3271.58242613359	0.427710883599312	0.204638849742438	2.09007666011432	0.0366109139117959	0.283938390740734	2814.06583575985	2905.51388638002	2536.26696048036	4430.97506736575	2983.01855380352	3692.57190864934	2773.17565874366	3600.67749164832	3707.97647237149
PTGES3	9068.13294199823	0.733627682288455	0.351117173026384	2.08940985701468	0.0366708446819794	0.284239002411508	6473.42960839163	6811.10034903686	6357.96266643955	6848.31379799948	6708.03429760112	19106.1121720331	12629.2671937799	7508.83062940988	9170.14576329255
INPP5A	1669.22014212422	0.526478073481716	0.252098760826658	2.08838025127669	0.036763547488888	0.284767505778226	1279.80695289155	1650.68797391146	1393.66363116585	1900.52165631511	2581.96037115213	1745.83668018133	1159.67136513607	1762.24847921611	1548.58416914839
DKC1	4673.44712984498	0.467840442716392	0.224033884461347	2.08825751444358	0.036774611673347	0.284767505778226	3529.98143535546	3961.46172970261	4249.05613088835	7090.14518371839	5277.83075867862	3869.89081511832	5158.30743761486	4542.37902272943	4381.97165479877
SCOC	1900.76236537876	0.555346927466336	0.266066035776276	2.08725223362709	0.0368653401054944	0.28501537574336	1313.2307233546	1811.68450607724	1466.19216281179	2571.408726374	1472.12875328251	2705.05650932473	2035.00023208974	1912.77387014915	1819.38580494506
BET1	2422.01100716368	0.442071807561635	0.211810111456122	2.08711380454192	0.036877848504592	0.28501537574336	1933.18775613694	1923.43504016878	1992.8608849177	3086.275547582	1913.53006673315	2948.39841288323	2746.4140118559	2655.30460956885	2598.6927346266
LDHA	103905.845094622	0.239415553602354	0.114734175954927	2.08669780917246	0.0369154594412736	0.285127969853711	89859.2677968328	98913.4282473796	93396.6639358236	111387.731287439	111909.471711784	109808.50557361	99080.5373274332	100798.777335662	119998.222635635
ETV4	842.600181829896	0.679993437782441	0.325903225310031	2.08648882543449	0.0369343663851929	0.285127969853711	563.89135329594	518.030018203999	796.698024541565	988.778327092621	1010.16035354206	1010.15185546959	569.800064985126	1128.94043199782	996.951207340347
PMF1	3248.71065622621	0.469244590834875	0.224931667851336	2.0861650798989	0.0369636722133231	0.285127969853711	2781.72025144078	3132.80310826111	2728.18861345116	4530.4379760082	3760.61262391459	3674.6513808679	3714.29357429639	2788.39108325965	2127.29729453609
MB21D1	257.442135117525	1.09301596449131	0.524286595638368	2.08476808978963	0.0370903565888022	0.285703238184158	109.974986684868	200.772145994969	112.698179942154	289.612586929495	456.431107277812	157.51200734213	365.742507465991	363.463748838322	260.771945581982
PRELID1	17122.6563556537	0.388790397199471	0.186501482987275	2.08465043265097	0.037101043044188	0.285703238184158	16512.4207948897	13469.7275117285	16885.7579907388	21597.1029471867	23641.0746483617	16123.7590749324	14151.335860521	13810.7046181066	17912.0237544178
RTF1	3209.61346956361	0.356893520174381	0.171267963276784	2.08383116927484	0.0371755270561202	0.285935360913148	3094.39423319187	2658.33685758432	2672.39743526197	3502.65458670285	3764.56783281648	3521.8553018893	2841.19484458337	3028.86457365268	3802.25556038959
SIAE	420.753956123517	0.966035987634749	0.463799526923367	2.08287402542859	0.0372627077967458	0.286330725393525	328.846773910634	173.308031684336	427.360424929159	669.91194350358	509.430906563104	635.707143404765	374.663056428576	199.170791661404	468.386533026099
GPR180	1946.5996624294	0.723836000299336	0.347637709238424	2.08215616736475	0.0373282075268758	0.2866963961973	1195.70843366195	1561.66636200803	874.805674006424	1742.55115435356	1544.90459707724	2712.60199470638	3211.39762653065	3115.1413221143	1560.61979740602
HYI	1009.38914782065	0.474175891249339	0.227829687715178	2.08127349865892	0.0374088794316974	0.287056898663647	823.73421399254	761.418893301673	766.570788319405	1152.59958838607	1196.05517193077	917.719659544267	1275.63850164968	1218.88853145781	971.876981803618
LIG3	881.665946921785	0.825835365451475	0.397321040737911	2.07850901607859	0.0376625013505824	0.288020065273493	712.681041163703	703.649549406894	494.309838756181	676.737829390807	1584.45668609611	1125.22050753989	1005.79189553147	1099.56962401088	532.576550400125
ACLY	4638.26285368124	0.401523937713584	0.193224527215782	2.07801744167388	0.0377077527215618	0.288090830578195	3840.49904481862	3463.31951841321	5032.36427266451	5532.86807487527	4798.45943976986	5962.81982285597	4398.9457071748	4873.71845033204	3841.37135222689
CPNE2	2090.23778147027	0.514533412672263	0.247649124565214	2.07767103386941	0.0377396687081868	0.288122958500235	1512.69515998892	1599.54789898822	1982.81847284364	2123.82563748297	3185.52524958016	1967.48531326757	1811.98650802511	2243.19546000217	2385.06033305367
NAB1	350.264409087404	1.08425330517321	0.521938294420171	2.07735917591124	0.0377684211293234	0.288122958500235	118.600475836622	296.42302686993	160.678593184853	448.558215446356	434.281937427242	338.603656501944	331.175380235973	280.858351375067	743.200044908649
POLR2J3	1479.59588319283	0.641574794058033	0.309069015551941	2.07583019252932	0.0379096588687879	0.288122958500235	1426.44026847137	1404.45798354028	1075.65391548749	1677.21767514725	3009.12293255597	1407.23302367939	1208.73438443029	981.168554313551	1126.33421110987
TAMM41	1383.84994898276	0.515630110108013	0.248397456777098	2.07582684942993	0.037909968174528	0.288122958500235	889.503568774667	1198.95064542278	932.828499323177	1117.49503239462	1762.44108668105	1439.30133655144	1685.98375392859	1881.56738666303	1546.57823110545
ZBTB43	941.797556282086	0.5128172327742	0.247183950044986	2.07463806885872	0.0380200911051553	0.288548875404986	653.380803245391	749.107393783114	745.370140607515	1146.74882905416	916.817423457512	1001.66318441522	1347.00289335036	990.346931809468	925.740406816037
ADPRHL1	87.5017029878222	2.49353980285606	1.20231097359048	2.07395578816815	0.0380834171047245	0.288636735564991	61.4566102062497	0	29.0114126583763	123.841072525407	166.118773879273	218.819076068109	114.852067893284	30.2886457365268	43.127667923174
TRAIP	1103.16945946847	0.670791180715474	0.323815415794172	2.07152330617222	0.0383099187610017	0.288967276007819	1203.25573666973	687.549896190317	814.551201562104	1456.83907364534	1812.27671884483	1036.5610543054	855.257631787851	1209.71015396189	852.523668248788
GSG2	264.76331769748	2.06497919919415	0.997470910240084	2.07021495864689	0.0384322190724148	0.289242527234226	209.168111930043	4.73519212252284	156.215298929719	310.090244591177	193.805236192485	1044.10653968705	71.3643917006811	116.565394198149	276.819449925489
ZNF217	1250.05088125169	0.456590569206539	0.220692825117913	2.0688962994723	0.038555818925555	0.289638929685838	1309.99616492269	938.515078684027	1278.73380409613	1568.00350095161	1701.53086959198	1569.46095938506	896.515170739807	899.480994599887	1088.22138829404
NOP10	11973.7216423562	0.249713912178384	0.120750189917969	2.06802086479554	0.0386380611488434	0.289939431199432	11317.7199532457	10010.1961470133	11232.9958166106	13390.4378576291	13589.3067451049	11732.2865828069	11648.0068078956	12316.4647617713	12526.0801091284
ZNF765	286.418707905736	1.03880016226342	0.502547937823492	2.06706680911359	0.0387278590901077	0.290373792057248	294.344817303617	153.42022476974	155.099475365935	260.35879026995	546.609870240846	431.035852427266	200.712351658166	188.156738666303	348.030250449799
GET4	5422.05518401452	0.427072781159731	0.206612752149303	2.06702043662396	0.0387322282920294	0.290373792057248	4852.91583400579	4761.70919840897	5304.62522222773	8138.40623068541	6888.39182352719	5031.8955638938	3814.64975012547	4927.87087755795	5078.03215569837
GTF2A2	5683.78644597479	0.500112604468486	0.241992362986234	2.06664622923218	0.0387675013280727	0.290471364597871	5062.08394593583	4582.71893617761	4352.82772232023	6123.79476739808	4505.77398103019	9168.70792438831	6330.24455757448	5176.60490769731	5851.32127125109
LSM11	273.449758114211	1.40420998171976	0.67973388401794	2.0658231327522	0.0388451829951521	0.290676016372325	85.1767053735741	209.29549181551	100.424120740533	582.150553524945	147.133771150213	316.910386029675	615.517878418375	202.842142659771	201.596773315302
HNRNPC	21814.5264885936	0.215256360146032	0.104276014274914	2.06429409143437	0.0389898408971046	0.291485938065883	19320.0175137858	19021.2667561743	19424.2565983467	22833.5634193302	20859.7717485544	23368.3682269977	24625.1754112163	22334.663798565	24543.6549243719
DOT1L	1118.59084736406	0.638731321803289	0.310089415750924	2.05982948581625	0.0394148446929391	0.293157065127873	777.37220980186	764.260008575187	1032.13679649993	1513.39641385379	836.131161859008	1658.12041261955	993.52614070792	1189.51772347087	1302.85675888844
SNUPN	2654.73173064688	0.413754172491659	0.200899446130403	2.05950877646071	0.0394455251377537	0.293248989946533	2420.52789321106	1896.91796428265	3029.46097567276	3308.60440219454	3147.55524412204	3329.445424657	2192.2249075553	2180.78249302993	2387.06627109661
FAS	1948.69364255521	1.00552832326351	0.488321842259706	2.05915082276564	0.0394797924768472	0.293367483001121	834.516075432233	816.347121922938	2035.26218034148	1187.70414437753	1920.64944275655	4291.49481081852	2156.54271170496	1329.9468991584	2965.77939648431
TIFA	505.626564713781	0.991433364709569	0.481626986225953	2.05850874860331	0.039541322330018	0.293523077633355	168.19703845921	409.120599385974	325.820480624842	276.935941710359	699.280933853702	819.628349582701	550.843898439633	616.786967725637	684.024872641968
PFDN2	3496.47204656229	0.389746117391083	0.189347896974151	2.0583598953005	0.0395555985326231	0.293523077633355	3228.08931504406	2728.41770099766	2688.01896515494	4420.24867525725	3798.58262937271	3106.85360589806	4300.81966858636	3515.31858093629	3681.89927781329
ZCCHC14	613.375075107806	0.937608764174397	0.455585466007638	2.0580304556043	0.0395872099477309	0.293620427443643	232.888207097367	421.432098904533	590.27066524158	413.453659454902	1067.11536172924	902.628688780949	644.509662546777	514.906977520956	733.170354693957
TMEM245	2447.45880008635	0.511329134049224	0.24854351477979	2.05730225752324	0.0396571603465018	0.293999773084117	2153.13772950668	2451.88248104233	1490.74028121503	3032.6435870395	2572.4678697876	3085.16033542579	3041.90719624153	2122.04087705606	2077.14884346263
EIF4G1	13825.2683232849	0.223310152863513	0.108602629028708	2.05621314014861	0.0397619762582801	0.294371041623512	13786.7662229353	12373.0570161522	12381.178263744	15649.8060863012	14885.0331813632	14458.0931769312	13143.3138277489	13494.9684322471	14255.1987021412
MXD3	4105.93404692707	0.400355421789427	0.194758369001372	2.05565195396869	0.0398160761450374	0.29453492028723	4479.86342819241	3603.48120523988	2846.46591121223	4877.58302970147	5104.59260877595	4443.3477041244	4027.62785660719	3492.3726371965	4078.07204129361
MTMR6	1796.66937857612	0.661476529849267	0.321822013021581	2.05541107532911	0.0398393166576192	0.29453492028723	1402.72017330405	1573.97786152659	1042.17920857398	1516.32179351975	1707.06816205462	3134.20599040658	2331.60848509569	1517.18580007512	1944.75693262871
SNX16	209.905277079043	1.35080385154653	0.657845230307072	2.05337637078556	0.0400360891731722	0.295443818951496	40.9710734708331	159.102455316768	135.014651217828	271.08518237845	288.730249837784	295.217115557406	415.920595380532	137.675662438758	145.430508113028
TIMM10B	1482.30966446101	0.522232259944418	0.254599862560865	2.05118830266286	0.0402486125925237	0.296601884510098	1626.98289124966	951.773616627091	1067.84315054101	1982.43228696183	1586.82981143725	1667.55226934662	1497.53715709398	1588.77714454327	1371.05865234834
GOLGA7	2562.68105446647	0.607562165247264	0.296368024711776	2.05002603043338	0.0403618907244039	0.297299780457804	1821.05639716414	2006.77442152518	2087.70588783931	4215.47209864043	2104.17113580413	2694.68146692494	2205.60573099918	2258.79870174523	3669.86364955566
SLC35B3	1802.64513379391	0.454256142080704	0.221771027980916	2.04831147790772	0.0405294890429139	0.298215294530813	1336.95081852192	1745.39181636192	1552.11057722313	1931.72570608529	1897.7092311256	2521.13530314679	1760.69335149024	2002.72196960914	1475.36743058114
EIF4A1	24036.6356686643	0.435858091603071	0.21291420160994	2.0471067139127	0.0406476079189889	0.298758790947152	23991.7980756047	19366.9357811184	17426.9324191739	33764.7321044468	25845.7080902738	22615.7060601772	26197.4221658719	18653.2165849526	28467.2697363592
PDK3	527.554434006046	0.642197412496427	0.313904929284934	2.04583411276572	0.040772694546609	0.299276131000625	437.743574451533	469.731058554266	355.947716847002	721.593650935443	507.057781221972	744.173495766112	404.769909177301	576.402106743601	530.570612357187
PLEKHO1	2384.3920497632	0.638195334883839	0.311959705953175	2.0457620734507	0.0407797851875774	0.299276131000625	1597.87186536249	2298.46225627259	1432.71745589828	3018.01668870972	3691.79198902175	1584.55193014838	2420.81397472154	2559.84948361131	2855.4528041227
EXOSC1	2450.49784323754	0.432356214816162	0.211385639735044	2.04534336087393	0.0408210186623734	0.299441441205293	2216.75071200087	1984.99253776158	2220.48889192957	2731.32948144618	3373.00215152962	2560.7491014005	2200.03038789756	2854.47540123025	1912.66192394169
PTBP2	392.119973128639	1.09945793441335	0.537715153448377	2.04468467619428	0.0408859553314992	0.299684757660393	304.048492599341	162.890609014786	170.721005258907	331.543028808177	229.402116309472	805.480564492091	395.849360214716	661.761017455631	467.383564004629
RFC2	3779.52593429436	0.499993234154794	0.244540059486933	2.04462710610206	0.0408916350574971	0.299684757660393	2650.18154187652	3550.44705346763	3263.78392406734	5768.84870126227	4077.02933606559	3539.77582967074	3192.44145998516	3291.36617003591	4681.85939221805
TTI1	694.893192203594	0.688081993492157	0.336609360267405	2.04415585159468	0.0409381530289525	0.299751179039988	444.212691315349	379.762408226332	608.123842262119	778.150991143897	658.146761274072	870.560375908899	590.986368771266	1098.65178626129	825.44350466912
LRRC32	577.755488358189	1.64820373450454	0.806982393551228	2.04242836978315	0.0411090580114479	0.300515672129852	623.191591214251	127.850187308117	408.391424344836	1054.11180629894	2336.73741923511	242.398717885793	287.687704043371	53.2345894763199	66.1959554169647
C1GALT1	1554.90207609142	0.550572277211998	0.269578943736932	2.04234154782234	0.0411176634989614	0.300515672129852	911.067291654052	1428.13394415289	1475.11875132206	1987.30791973842	1539.3673046146	2060.86069486559	1318.01110922195	1399.70256812738	1874.54910112586
DDIT4L	153.078413281642	2.31482113302744	1.13401684158287	2.04125816138355	0.0412251733504454	0.301026516718626	4.31274457587717	163.83764743929	11.158235637837	237.930879497633	372.580678557798	282.95570181221	17.8410979251703	105.551341203048	181.537392885918
FOLR3	249.280705137848	1.0392777170136	0.5096738941124	2.03910329530122	0.0414397194035007	0.301967538831766	162.806107739363	208.348453391005	193.037476534581	386.150115905994	441.40131345064	332.001356792993	289.917841284017	138.59350018835	91.2701809536937
GNA11	5386.49467416419	0.546144218680537	0.26785100845323	2.03898511278482	0.0414515133712705	0.301967538831766	3410.30277337487	3935.89169224099	6160.46189564983	6750.80114246767	6906.58578447587	6063.74068983566	5263.12388792523	3525.4147961818	6462.12940532581
RBM8A	6865.42158626981	0.298018675409957	0.146314159615647	2.03684097419432	0.0416659807456768	0.302863618444733	6862.65480636455	5421.79498028865	5345.91069408773	7554.30542404983	7363.80793353406	6756.98215927557	7794.32965605877	7455.59603993356	7233.4125828356
TRAPPC3	4564.48839545019	0.415361783769739	0.204018385418962	2.03590369033052	0.0417600271958236	0.30340943953534	3693.8657292388	3585.4874751743	4637.36273108508	4602.59734110174	4621.2660809653	6668.32270604108	4639.8005291646	3923.75637950461	4707.93658677625
STX2	2644.74977306679	0.510647955273434	0.250929576096109	2.03502497879265	0.0418483596772351	0.30356221760232	2535.89381061578	2021.92703631725	2001.78747342797	4250.57665463189	2316.17033294529	2779.56817746861	2905.86882456211	2366.18571844746	2624.7699291848
PLEKHF2	370.930530403728	1.14842767912784	0.564354583208396	2.03493993545502	0.0418569170466276	0.30356221760232	403.241617844515	238.653682975151	155.099475365935	338.368914695404	591.699251722363	836.605691691434	118.197273754253	307.475646113227	349.033219471268
KIF3B	1986.54815246475	0.378636200436815	0.186140416422809	2.03414286759067	0.0419371929262967	0.304006662127856	1960.14240973617	1593.86566844119	1457.26557430152	2081.89519560428	2021.90279064487	2411.72576511274	2157.65778032528	2140.3976320479	2054.08055596884
ARSJ	4003.78253053925	0.395609997461311	0.194626202157359	2.03266565897152	0.0420863130232584	0.304673688941779	2973.63738506731	3522.03590073249	3929.93059164621	4516.78620423375	4096.80538057502	5101.69130367414	3239.27434203873	4592.86009895697	4061.02156792864
ZNF257	121.423316226522	2.03720875702751	1.00239015264372	2.03235112760689	0.0421181219598625	0.304766121197811	8.62548915175434	107.962380393521	10.0424120740533	279.861321376314	59.3281335283118	182.034834832522	167.260293048471	174.389172422427	103.305809211324
RNF170	980.319256863746	0.722768617949384	0.355759269233369	2.03162273046852	0.0421918637519885	0.30502392557106	627.504335790128	588.110861617337	1109.128622401	1555.32685573248	816.35511734957	1464.76734971454	829.611053520418	804.025868642348	1028.04324700589
SPATA5	475.917345234114	0.721480950972297	0.355203320733074	2.03117738168465	0.0422370039581453	0.30510086387298	367.661475093529	426.167291027056	368.221776048622	525.593213316492	809.235741326173	581.002374387738	283.227429562078	395.588070074032	526.55873627131
ARHGAP19	700.384671093625	0.790346335456671	0.38913866683054	2.03101465576241	0.0422535079199112	0.30510086387298	365.50510280559	447.002136366156	734.211904969678	1190.62952404348	910.489089214492	573.456889006079	555.304172920925	785.669113650514	741.194106865711
PITPNC1	550.192423193502	0.889423979125133	0.438163298475687	2.02989155463117	0.0423675637322476	0.305565284394181	476.558275634427	230.13033715461	401.696482962134	1099.94275439889	463.55048330121	489.513364135123	595.446643252558	580.073457741968	614.820010160596
PDZD11	5359.29733513568	0.249693382493056	0.12305571440761	2.02910838960288	0.0424472515797801	0.305903065639784	4758.03545333649	5078.967070618	5099.31368649153	6050.66027574922	6065.7083719346	5642.13669413546	4761.34300877982	5378.52921260749	5398.9822425685
NONO	7980.08372388873	0.749533949411277	0.369433931585918	2.02887143093125	0.0424713873352699	0.305939255485297	4861.54132315754	4845.99561818988	5933.94971220174	5131.11593408419	14173.8866208039	6990.892206107	15675.6346645027	7216.04038729012	6991.69704866153
COA1	2234.49411979565	0.414943439916389	0.204643125695423	2.02764416594166	0.0425965779359169	0.306565119803186	2066.88283798913	1645.00574336444	2150.1920074112	2440.74176796137	2483.08014860494	2890.86408684808	2055.07146725555	1842.10036343059	2536.50865529551
RCOR1	603.663725378354	0.870444210262464	0.429400615503961	2.0271144913029	0.0426507052067912	0.306816713501079	486.261950930151	410.067637810478	492.078191628614	1077.51484362657	568.759040091416	892.253646381168	297.723321626279	402.930772070766	805.384124239737
KLHL18	1449.23149327939	0.426861199536353	0.210732146084429	2.02561027098985	0.042804738176552	0.307510161245014	1191.39568908607	1254.82591246855	1371.34715989017	1836.16330366411	1894.54506400409	1400.63072397044	1514.26318639883	1370.33176014044	1209.58063989181
ATP11B	848.779147343885	0.61123907347793	0.30184816361887	2.0249885444051	0.0428685405425099	0.307692313867001	732.08839175515	912.945041222404	490.96236806483	1195.50515682007	1082.93619733678	985.629027979198	617.748015659021	752.626954665212	868.571172592294
TMEM55A	1590.51602238581	0.631293868026424	0.311846705556384	2.0243724136835	0.0429318479488872	0.307732717541374	1002.71311389144	1718.87474047579	1260.88062707559	2684.52340679091	1635.08336004027	1850.53028985185	1136.25492410928	1191.35339897005	1834.4303402671
LETM2	321.37587831921	0.652389557228267	0.322298644395535	2.02417716789288	0.0429519259283929	0.307738821132434	284.641142007893	272.747066257316	230.975477703227	441.732329559129	388.401514165348	409.342581954997	332.290448856297	241.391328142623	290.861016226057
DGKE	273.81971842768	1.08161293453798	0.534535877419385	2.02346181094478	0.0430255570435527	0.308128441180807	188.682575194626	301.158218992453	83.6867672837778	390.050622127266	310.879419688354	514.036191625514	177.29591063138	279.940513625475	218.647246680277
SAE1	16682.407544989	0.302225937459559	0.149377175417034	2.02324040882282	0.04304836739403	0.308153921515583	14431.521537029	15649.809964938	14776.8514551876	19034.4703598106	17457.5010511508	18821.2700988755	13447.7275610971	17870.3009845508	18652.214892262
AKAP8	1551.44352356819	0.559974874119442	0.276860662703143	2.0225873500847	0.0431157094872014	0.308498008963856	1043.68418736228	1149.70464734855	1360.18892425234	2291.54740499769	1737.12774970897	1210.10721808355	2024.96461450683	1520.85715107348	1624.80981478004
VPS54	755.40790316268	0.859265596168869	0.425257309146829	2.02057807752386	0.0433234601985401	0.309431193189573	353.645055221928	732.060702142031	565.722546838338	958.549403877757	1110.62265965	927.151516271341	390.2740171131	633.308047218288	1127.33718013134
PTBP1	5578.31099520259	0.552539020335689	0.273539893532973	2.01995772243395	0.0433877730541306	0.309731758073162	3780.12062075634	3597.79897469286	5360.41640041692	4470.95525613379	8744.96688207316	5464.81778766648	7593.6173044006	6001.74104458027	5190.36468610291
PDCD2L	640.403706162073	0.732565292915808	0.362917037216437	2.01854754060201	0.043534268192289	0.310382849303242	465.776414194734	524.659287175531	351.484422591867	918.569215109713	825.8476187141	485.740621444294	934.427503830794	698.4745274393	558.653744958323
PAPD7	671.902598127656	0.938563382550308	0.465040909260323	2.01823831809368	0.0435664472146394	0.310473977790525	213.48085650592	493.40701916688	564.606723274554	974.151428762848	389.192555945725	1074.28848121369	734.830220792951	838.903703126834	764.262394359501
NOB1	2479.41509357617	0.380643535151749	0.188750762452738	2.01664634465813	0.0437324329530357	0.311249746463635	2181.17056924988	2029.50334371329	2301.94401208578	2982.91213271827	2687.95996972271	2807.86374764983	2049.49612415394	2311.11545347196	2962.7704894199
ZWILCH	3314.69776720295	0.484178630127398	0.2401145414069	2.01644859695068	0.0437530881883781	0.311249746463635	2530.50287989593	2453.77655789134	2141.26541890093	2598.71226992291	3747.16491364817	3620.88979752358	5583.14858195798	3334.50454426673	3822.31494081898
PDE4DIP	5735.6942048525	0.314062851883506	0.155826254042874	2.01546814952694	0.0438556200618638	0.31184053963136	4162.87670186544	5602.67931936903	5059.14403819532	6189.1282466044	5741.38124197983	6501.37884197187	6572.2144481846	5865.90105764069	5926.54394786128
OPCML	34.2332994257365	2.8422672495081	1.41136292367616	2.01384576697317	0.0440257289436467	0.312633459393083	17.2509783035087	9.47038424504568	0	100.438035197771	64.0743842105768	27.3523845085136	5.57534310161571	35.7956722340771	48.1425130305198
STEAP2	308.761624147053	1.3183319282066	0.655071614697335	2.01250046350384	0.0441672078700457	0.313055231353103	161.727921595394	50.1930364987421	234.322948394578	416.379039120857	246.805035477777	448.956380208706	645.6247311671	409.355636317908	165.489888542412
SUV39H1	1221.81279867595	0.987220642319385	0.490554027910877	2.01246057753039	0.0441714083317305	0.313055231353103	188.682575194626	1021.85446004043	877.037321133992	1306.66958412634	1826.51547089163	1005.43592710605	1566.67141155402	1752.1522639706	1451.29617406588
C1QBP	16161.1009357624	0.302982838116898	0.150559399385537	2.01238075705291	0.0441798153785284	0.313055231353103	14504.8381948189	13804.9791140031	12390.1048522543	19505.4564860293	16726.578446082	13979.8980408686	17534.4540545814	18814.7560288807	18188.8432043433
DENND1A	1770.02663423091	0.394391591779701	0.196020119739976	2.01199546405169	0.0442204151426617	0.313182285297984	1589.24637621074	1760.54443115399	1636.91316807069	2105.29823293192	2298.76741377699	2150.46333377279	1196.46862960673	1729.2063202308	1463.33180232351
TICRR	512.947939357348	0.945182386175258	0.470051197062175	2.01080731648522	0.0443458130269721	0.313654035930056	553.109491856247	427.11432945156	178.531770205393	918.569215109713	626.505090058973	686.639169730963	260.926057155615	526.838868265648	438.297462382024
SSFA2	1714.38795437953	0.556454859546481	0.27684562764036	2.00998247394881	0.0444330438217233	0.313924061181503	1618.35740209791	1226.41475973342	1651.41887439988	1577.75476650479	2547.9455745959	2485.29424758391	1084.96176757442	1527.28201532062	1710.06218160492
TUBB	124502.661109203	0.218620972685388	0.108792653374239	2.00951963119557	0.0444820549018899	0.313924061181503	113104.961060811	112851.939779238	116109.252576641	138979.912296722	138726.579108361	120327.855381315	117788.043570595	131243.455489619	131391.950719525
ATG16L1	1147.67951684031	0.818683196463105	0.407868699535429	2.00722241592847	0.0447259858401152	0.315367457866469	400.007059412608	800.24746870636	1455.03392717395	1630.41160049197	1745.03816751274	1307.25534237241	1016.94258173471	839.821540876425	1134.35796328162
SPTLC1	2133.04487007753	0.520390029313339	0.259432303959648	2.00587984368469	0.044869069256876	0.315911891225265	1655.01573099286	1442.33952052046	2474.89666447226	2106.27335948724	2952.1679243688	2932.3642564472	1817.56185112672	2135.80844329994	1680.97607998232
SHANK3	53.5048171608654	1.47436151175731	0.735149636021576	2.00552573178998	0.0449068726845126	0.315942022323465	38.8147011828945	34.0933832821645	24.5481184032415	119.940566304134	87.8056376219015	63.1934400713935	43.4876761926026	27.5351324877516	42.1246989017048
DPH5	1098.91497140337	0.516581962542615	0.257616488118388	2.00523641291631	0.0449377790289415	0.315942022323465	1084.65526083311	672.397281398244	834.636025710211	1340.79901356248	1128.81662059868	1237.45960259206	1077.15628723216	1115.17286575394	1399.14178494948
STIL	906.941822332927	0.595640859443501	0.297101043728258	2.00484270256654	0.0449798657526192	0.315957984741414	722.384716459426	768.99520069771	577.996606039959	1415.88375832198	950.041178233366	762.094023547552	1078.27135585248	905.905858847029	980.90370299684
ZNF429	321.613011471088	0.822856908121384	0.410532336553347	2.00436563665054	0.045030907527237	0.315957984741414	282.484769719955	130.69130258163	228.743830575659	395.901381459175	420.834227160825	317.853571702382	360.167164364375	436.89076880566	320.950086870132
HCCS	3107.7192030397	0.348123934103726	0.173754999922182	2.0035333329092	0.0451200734926904	0.316086972512374	2769.86020385711	2103.37234082465	2665.70249387927	3582.61496423894	3000.42147297182	3012.53503862733	3745.51549566544	3682.36505136199	3407.08576593074
DUSP12	2399.83512414303	0.438544877481254	0.218889995255629	2.00349438981486	0.0451242491684852	0.316086972512374	1866.34021521085	2052.2322659014	1841.10888024311	2437.81638829542	3011.49605789711	2356.077810423	3415.45518404979	2234.93492025584	2383.05439501073
E2F5	226.018839281932	1.12760374421603	0.563154870768771	2.00229777410381	0.0452527152715402	0.316724989460763	81.9421469416663	135.426494704153	184.110888024311	446.60796233572	167.700857440028	263.148802685355	315.564419551449	277.1870003767	162.480981478004
PTP4A3	203.628559329806	1.34411878399311	0.671356708676415	2.00209332329909	0.0452746954820833	0.316724989460763	107.818614396929	140.161686826676	179.647593769176	313.015624257131	619.385714035575	152.796078978593	119.312342374576	44.0562119804026	156.463167349189
SURF4	24262.2151467739	0.295818747939101	0.14789858617816	2.00014588092651	0.0454845136897441	0.317244939681483	21680.1669829345	17916.0729147774	25593.6450825068	26543.9199623158	27335.2397627246	26144.1636617755	23328.3506057805	25834.3791377582	23983.9982103921
LMNB1	1008.75268576861	0.660507845764679	0.330479751973785	1.99863332570243	0.0456480418551874	0.317808855125763	640.44256951776	634.515744418061	1133.67674080424	1008.28085819898	1455.51687589458	1342.15321226258	725.909671830366	1168.40745523026	969.87104376068
TMEM128	1446.33676112844	0.711300419822633	0.356299455344218	1.99635561927944	0.0458952279493652	0.318753940315482	554.187678000216	1112.77014879287	1497.43522259773	1740.60090124293	1270.41309928625	2170.27023289965	1709.40019495538	1522.69282657267	1439.26054580825
PHRF1	1396.28227147708	0.585967027292146	0.293621465987509	1.99565459330917	0.045971532719164	0.31895117152273	889.503568774667	1167.69837741413	1207.32109601397	1067.76357807339	2051.96237829921	1779.7913643988	1213.19465891158	1515.35012457593	1673.95529683203
HACE1	213.673551433626	1.03137764356507	0.517075158789402	1.99463777370348	0.0460824006444335	0.319166986029772	178.978899898903	195.089915447941	119.393121324856	416.379039120857	272.118372449857	320.683128720504	72.4794603210043	152.361066432226	195.578959186487
STARD7	6842.62252492375	0.385067373754103	0.193099031506518	1.9941445109791	0.0461362641194546	0.319241051748519	4430.26686556982	6928.53311367542	5917.21235874499	8346.10818696818	6874.15307148039	7342.70046202684	7986.12145875435	6414.76803189654	7343.7391751972
STAG3L5P	79.0038973008204	1.9049836966678	0.955563220239425	1.99357159873785	0.046198891731318	0.319241051748519	12.9382337276315	44.5108059517147	37.938001168646	261.333916825269	28.4775040935897	67.9093684349304	79.1698720429431	62.4129669722371	116.344406490423
GPHN	291.412473271462	1.32554138493118	0.664916872795986	1.99354451535762	0.0462018541084997	0.319241051748519	153.10243244364	288.846719473893	120.50894488864	104.338541419044	689.788432489172	615.90024427791	259.810988535292	191.82808966467	198.587866250894
WWC3	1038.35826846777	0.555119564232444	0.278517414991719	1.99312335370105	0.0462479413117355	0.319346224605539	685.72638756447	1019.01334476692	814.551201562104	1254.98787669448	1370.87540539419	1076.1748525591	1338.08234438777	924.262613838864	861.55038944201
FOSL2	3538.94234041045	0.337001209721266	0.169162190499011	1.99217809090287	0.046351521211114	0.319417142332634	3305.71871740985	3012.52922834903	2811.87538073494	3593.34135634744	4035.89516348596	3902.90231366308	3129.99761724706	4234.9033766162	3823.31790984045
EFHD2	4838.21806836247	0.33766160489239	0.169509220929886	1.99199549759041	0.0463715518910916	0.319417142332634	4256.67889639077	4206.74468164929	4187.68583488024	5037.50378477365	5936.76856173307	5012.08866476694	4102.33745416884	4993.95519552856	5810.19954137086
TRAPPC5	2927.95199642754	0.75338857214198	0.378274949422858	1.99164278071133	0.0464102659422843	0.319417142332634	2778.48569300887	2222.69918231222	2426.91625122956	3067.74814303095	7212.71895348196	2240.06597267999	2504.44412124578	1514.43228682634	2384.0573640322
CSTB	9564.84355495239	0.273873681176362	0.137513946295631	1.99160658648818	0.0464142401433252	0.319417142332634	8489.63769761421	9174.90825660026	9495.65852779933	11290.990384029	11951.0592179431	9595.02784845203	8003.96255667952	8814.9137470789	9267.43375837506
C4orf32	257.141305726774	0.919346534810456	0.46161815278406	1.99157361829424	0.0464178603689683	0.319417142332634	203.777181210196	119.326841487576	185.226711588095	271.08518237845	217.53648960381	472.53602202639	305.528801968541	252.405381137723	286.84914014018
MRPL15	9404.17555848901	0.392271996526828	0.19704958393386	1.99072735245406	0.0465108699165689	0.319467331114216	8161.86910984755	7701.31646807115	6913.64280120383	13213.9399511165	8095.52158038324	8585.81917865515	10877.4943912523	10310.0714411638	10777.9051047076
SLCO4A1	170.463512637595	1.1851480599865	0.595338175573629	1.99071403214579	0.0465123351491939	0.319467331114216	120.756848124561	58.7163823192832	139.477945472963	114.089806972225	288.730249837784	321.626314393212	171.720567529764	182.649712168753	136.403786919806
STARD10	670.730033261502	0.469320556503912	0.235768464693585	1.9905993666874	0.0465249499454727	0.319467331114216	492.731067793967	599.475322711392	637.135254920495	755.723080371579	848.787830345048	789.446408056065	667.926103573563	598.430212733803	646.915018847609
MDH1	16971.3952656691	0.215465004496377	0.108305388050068	1.98942091779192	0.0466547626909867	0.320221325742682	14408.8796280056	16741.7452683918	15490.9785360092	17827.2636843267	18307.8709650566	18020.5054627469	17971.5609537481	17505.0015602133	16468.7513325236
AP1G1	2396.79146859643	0.59099161943729	0.297294378174824	1.98790042067246	0.0468227042265034	0.32082371740129	1168.75378006271	2074.96118808951	2420.22130984686	2884.42435063114	2281.36449460868	3366.22966589259	1945.79474246388	2937.9986364431	2491.3750493294
OLFML2B	1054.92244666303	0.772865430634603	0.388999533666862	1.9868029746701	0.0469442348593763	0.321381275944901	765.512162218198	463.101789582734	1318.90345239234	1847.86482232792	1359.80082046891	1144.08422099403	682.421995637763	919.673425090905	992.93933125447
LAS1L	3056.85923845899	0.348902386262545	0.175629844623706	1.98657800449623	0.0469691806959057	0.32141458153855	2357.99309686084	2890.36127158794	2760.54749680088	3561.16218002194	3168.12233041185	3471.86646123581	2680.62496325684	3044.46781539574	3576.58753055903
ABHD16A	2628.36905247704	0.374837537533388	0.18872785892281	1.98612721869905	0.0470191996792044	0.321619363275788	2210.28159513705	2261.52775771691	2690.25061228251	3546.53528169217	3134.898575636	2605.07882801774	2666.12907119263	2268.89491699074	2271.72483362765
PAPD4	1103.15902794272	0.993028446290397	0.500040470242567	1.98589615318273	0.0470448559684498	0.321657396254168	821.577841704601	801.194507130865	811.203730870753	1488.04312341552	725.385312606159	2631.48802685355	347.901409540821	1094.06259751333	1207.57470184887
PLK3	1912.68067320434	0.47800286280003	0.241057111409273	1.98294445662905	0.0473736340922749	0.32349077955672	1642.07749726523	1168.64541583864	1752.9588187042	1630.41160049197	2290.85699597321	2433.419035585	1920.14816419645	2133.97276780075	2241.63576298358
BFAR	1496.84196061466	0.594639464830195	0.29998179636868	1.98225183003898	0.047451062367732	0.323743266947109	1026.43320905877	1037.95411325701	1568.84793067989	1885.89475798533	1306.80102118361	2293.82755602431	1204.27410994899	1349.22149189983	1798.32345549421
ZNF714	361.995994869147	0.970675080543458	0.489777804979275	1.98186824857148	0.0474939884532595	0.323754279613823	307.283051031248	243.388875097674	133.898827654045	623.105868848308	252.34232794042	466.876907990146	438.221967786995	297.379430867718	495.466696605766
ZC3H8	470.921255504143	0.626883700160638	0.316337083570766	1.98169526343376	0.0475133576666794	0.323754279613823	343.941379926204	366.503870283268	341.442010517814	404.677520457039	618.594672255198	600.809273514592	422.611007102471	591.087510737069	548.624054743632
CD274	185.570185974813	1.18019473286503	0.595641990812978	1.98138269475294	0.0475483729460646	0.323791253267079	62.534796350219	188.460646476409	98.192473612966	146.268983297725	390.77463950648	254.660131630989	169.490430289118	187.238900916711	172.510671692696
SLC26A2	1641.04535969563	0.649107674514402	0.327619420497028	1.98128570500994	0.0475592425609711	0.323791253267079	1133.17363731173	1565.45451570605	1256.41733282045	2040.93988028092	1199.21933905228	2963.48938364654	1650.30155807825	1247.34150169515	1713.07108866933
COPS8	5100.15547246419	0.55584187456392	0.280648876167908	1.98055977331392	0.0476406638838128	0.324003925540381	3251.80941021139	4613.97120418626	4530.24366896184	8632.79539423173	4936.10070955554	4654.62129481085	4094.53197382658	4625.90225794228	6561.42333845126
SNRPC	14098.9345543067	0.245621824853488	0.124031133473958	1.98032395555798	0.0476671386735908	0.324003925540381	13253.0640816705	11964.8834551907	11659.2404179759	16214.4043618305	14044.9468106023	13463.0322922249	15968.8977116477	15180.1185404975	15141.8233171199
ZNF304	344.84390384707	1.94313426045688	0.981239425562689	1.98028555501894	0.0476714509963513	0.324003925540381	30.1892120311402	196.98399229695	286.766655892412	1088.24123573507	40.343130799252	847.923919763922	56.8684996364803	317.571861358736	238.706627109661
INTS12	1222.53153729756	0.413964209968956	0.209088812705839	1.97984868062429	0.0477205344263066	0.324062313970073	1197.86480594988	1033.21892113448	1110.24444596479	1364.20205089011	1485.57646354893	1601.52927225711	1148.52067893284	1172.99664397822	888.630553021677
PALM2	283.165464130908	1.98509105830541	1.00314474544723	1.97886802210224	0.0478308674554833	0.324171534412033	209.168111930043	0.947038424504568	70.2968845183734	492.438910435674	238.894617674002	378.217454755654	303.298664727895	576.402106743601	278.825387968427
BACE2	848.941922491267	0.612419789239689	0.309492874979537	1.97878477583751	0.0478402432840591	0.324171534412033	747.18299777072	535.076709845081	692.92643310968	878.589026341668	760.191150942769	1380.82382484358	940.002846932409	760.887494411537	944.796818223951
NBPF15	989.324995238183	0.680471851181381	0.343942556497646	1.97844622110913	0.0478783898131979	0.324171534412033	711.602855019733	537.917825118595	978.577265438309	1661.61565026216	942.130760429592	966.76531452505	838.531602483003	1242.75231294719	1024.03137092001
DKFZP434I0714	122.402170928628	3.0036472383653	1.51877614166823	1.97767607480724	0.0479652609874966	0.324348106195974	58.2220517743418	37.8815369801827	0	386.150115905994	239.68565945438	145.250593596934	117.08220513393	0	117.347375511892
NOL12	3683.05533960841	0.318216439344467	0.160921434255291	1.97746459828116	0.0479891383405639	0.324372528834065	3017.84301697005	3212.3543359195	3249.27821773815	4545.06487433797	3901.41806082178	3372.83196560154	4203.80869861825	3749.36720708218	3895.53167938622
RAB21	2028.95502110172	0.467733555706178	0.236643414653585	1.97653315808884	0.0480944241295382	0.324674144976541	1774.69439297346	1527.57297872587	1630.21822668799	2593.83663714632	1845.50047362069	2382.48700925881	2757.56469805913	2004.55764510832	1744.16312833487
SEC24C	3038.26063381182	0.387216629895382	0.195981250134039	1.97578405909009	0.0481792396407656	0.324703084883123	2336.42937398146	2968.96546082182	2604.33219787117	3714.2570492069	3284.40547212734	3347.36595243844	2384.01671025088	3279.43427929122	3425.13920831719
BCL2L12	1492.64802262782	0.55675737764384	0.281818105793776	1.97559122780867	0.0482010929734745	0.324703084883123	1491.13143710953	1063.52415071863	1100.20203389073	2330.55246721042	1820.18713664861	1225.19818884687	1416.13714781039	1351.05716739901	1635.8424740162
LRRC15	546.436741508492	0.690062336762401	0.349314744559608	1.97547440384283	0.0482143365405682	0.324703084883123	564.969539439909	368.397947132277	357.063540410785	757.673333482215	493.610070955554	830.946577655189	431.531556065056	579.155619992376	534.582488443063
ABHD10	1229.19885980142	0.675695514314336	0.342051745547848	1.9754189917438	0.0482206193157056	0.324703084883123	1035.05869821052	1002.91369155034	599.197253751849	1345.67464633907	927.892008382797	1940.13292875905	1533.21935294432	1570.42038955144	1108.28076872342
TTC7B	637.246401768772	0.844096205598751	0.427601120062241	1.97402711544789	0.0483786598081166	0.3254934127317	359.035985941774	738.689971113563	340.32618695403	536.319605424991	1201.59246439341	844.151177073093	507.35622224703	690.213987692975	517.532015078088
TNFAIP1	4193.89126710335	0.361796065191964	0.183321892057392	1.97355624651036	0.048432222975982	0.325716874350239	3201.13466144483	4151.81645302803	3675.52281910352	4920.48859813547	4437.74438791772	4814.9628591711	3475.66888954724	4943.47411930101	4124.20861628119
ACSL4	2291.13059790363	0.443128145509542	0.224728718555991	1.97183585772611	0.0486283474891004	0.32648713502959	2222.14164272071	1601.44197583723	1680.43028705826	2877.59846474391	1910.36589961164	2695.62465259765	2627.10166948132	2382.70679794011	2622.76399114186
DPAGT1	2680.20078344392	0.482160380187404	0.244571090070618	1.97145288123868	0.0486720974842491	0.326538091257155	2431.30975465076	2360.01975386538	2123.41224188039	4249.60152807657	2899.1681250835	2510.76026074701	1979.24680107358	2737.91000703211	2830.37857858597
MUL1	3517.52052234154	0.409794254839387	0.207869421082553	1.97140230008454	0.0486778781816565	0.326538091257155	2974.71557121128	3047.5696500557	3174.51803896464	3590.41597668149	4637.87795835323	3988.73220987945	2568.0030326042	3534.59317367772	4141.25908964617
ZNF592	867.611133144332	0.772004926415826	0.391706286630214	1.97087703916437	0.0487379420225755	0.326538091257155	574.673214735633	555.911555184182	880.384791825343	832.758078241714	1792.50067433539	807.366935837505	918.81654314627	856.342620369076	589.745784623867
MAPK1	5643.37337767393	0.413235509817441	0.209724766847163	1.97037057677879	0.0487959151532759	0.326789714620642	3834.0299279548	5346.03190632829	5106.00862787423	4750.81657751011	7022.07788441099	7251.21145177423	5726.99243397966	6343.17668742839	5410.01490180466
TMEM182	67.8208066585026	1.4050133166131	0.713360946743152	1.96956859360985	0.0488878340161407	0.32726836941127	76.5512162218198	30.3052295841462	32.3588833497274	119.940566304134	150.297938271723	98.0913099615661	30.1068527487249	37.6313477332606	35.1039157514207
TCP1	11802.6557609983	0.247896465304827	0.125923575798283	1.96862631745728	0.0489960181530095	0.327581564977891	10498.298483829	9898.44561292175	10324.7154356906	12279.7687111217	10852.3021849988	13349.8500115001	13762.1769120282	13067.2560409373	12191.0884559577
FMNL3	1348.12087328392	0.590834106488837	0.300181370597829	1.96825707508816	0.0490384661855159	0.327591690219268	1074.95158553738	619.363129625988	1135.90838793181	1372.97818988798	1533.83001215195	1354.41462600778	1229.92068821643	1768.67334346325	2043.04789673268
SLC25A22	1975.99682517163	0.547833229245744	0.278409458044064	1.96772492247385	0.0490996966415172	0.327782840219441	1441.53487448694	2077.80230336302	1341.21992366801	2369.55752942314	2740.95976900801	1995.78088344879	1817.56185112672	2544.24624186825	1455.30805015175
TMEM171	732.800264786632	0.502013575774895	0.255242723140435	1.9668085718498	0.0492052839932995	0.328291922619194	509.982046097475	687.549896190317	584.691547422661	873.713393565077	886.757835803167	763.980394892967	795.043926290401	853.589107120301	639.894235697325
SSSCA1	5179.94389896799	0.310538259015225	0.15790837378259	1.96657245956302	0.0492325211023025	0.328291922619194	4904.66876891631	4366.79417539057	4218.92889466619	6098.44147695981	5914.6193918825	4716.87154920954	5684.61982640738	5689.67620971908	5024.8747975605
U2AF1L5	2785.78199448136	0.312616811627311	0.159071433083506	1.96526054721089	0.0493840893746723	0.328905041805727	2251.25266860788	2102.42530240014	2656.775905369	2869.79745230136	3121.45086536958	2713.54518037909	3031.87157865863	3198.66455732715	3126.25443991938
TMED2	6254.05388494929	0.372489948472136	0.18958143623565	1.96480180690862	0.0494371809983027	0.329019342644006	4910.05969963616	6256.13583227718	5137.25168766018	5584.54978230714	6842.5114002653	8680.13774592589	6219.85276416249	6320.2307436886	6335.7553086207
HYAL2	5348.56732513839	0.385413697148591	0.196320206176595	1.96318914214007	0.0496242005321536	0.329989594398691	4414.09407341028	4247.46733390299	4905.16038639317	5202.30017262242	7419.97189994086	5096.97537531061	4886.23069425601	6439.54965113552	5525.35633927361
TUBB6	11288.8046562013	0.370915658507784	0.189319289275302	1.95920690346777	0.0500885609932162	0.331697879053925	9921.46889680543	7960.8049963854	12413.5371470937	13494.7763990481	13840.0669894846	11840.7529351683	10565.2751775618	12232.9415265585	9329.61783770614
NTM	3008.37152868195	0.482189626146393	0.246448188926573	1.95655577038976	0.050399719427219	0.333208553966158	2464.7335251138	2778.6107374964	2380.05166155064	4401.7212707062	3342.94256387528	2905.01187193869	3783.42782875642	2184.4538440283	2834.39045467185
GNL3L	842.832722908161	0.600051341670687	0.306728711497911	1.95629336014986	0.0504306059272422	0.333275094331725	493.809253937936	810.664891375911	627.092842846442	1251.08737047321	858.280331709577	819.628349582701	1059.31518930699	879.288564108869	786.327712831823
DIS3L2	680.437441013132	0.901136546778421	0.461067836606332	1.95445545152573	0.0506473783582197	0.334431492574944	255.530116120722	388.285754046873	802.277142360484	918.569215109713	1214.24913287945	566.854589297127	608.827466696436	569.977242496459	799.366310110922
TIMELESS	1172.31899911402	0.523100333131174	0.267936656690722	1.95232835847088	0.0508992326654758	0.33567907624376	1208.64666738958	1058.78895859611	846.910084911832	1273.51528124553	1778.2619222886	1423.26718011542	757.131593199414	1094.06259751333	1110.28670676636
WRN	820.00792026731	0.740683418751494	0.379503675522825	1.95171606106604	0.0509719246742291	0.335881690545785	704.055552011948	817.294160347443	503.236427266451	732.320043043943	1464.21833547874	1186.52757626587	927.737092108855	491.043196031571	553.638899850977
DBT	668.326256036574	0.742881021446921	0.380752238068987	1.95108773415095	0.0510466100729174	0.336050188206854	378.443336533222	416.69690678201	774.381553265891	738.170802375852	1202.38350617379	684.752798385548	546.38362395834	670.939394951549	602.784381902966
SLC25A37	928.30893140489	0.611882700120239	0.313659342327438	1.95078742300453	0.0510823385851519	0.336055861649791	668.475409260962	573.905285249768	878.153144697775	1209.15692859453	825.056576933723	1206.33447539272	1273.40836440903	971.072339068042	749.217859037464
TEX10	2475.91530429378	0.561680519869916	0.28799436314566	1.95031775530215	0.0511382577073332	0.336064428946196	1294.90155890712	2444.30617364629	2062.04194587229	3457.79876515822	3099.30169551901	2006.15592584857	2982.80855936441	2635.11217907783	2300.81093525026
UIMC1	742.741413062305	0.54498498388365	0.279668716983198	1.94868053088823	0.0513335882398546	0.336064428946196	627.504335790128	560.646747306704	658.335902632386	850.310356237441	875.683250877882	967.708500197758	937.772709691763	560.798865000542	645.91204982614
ACOT4	208.702765404787	1.2267059486909	0.629519191062603	1.94863947931479	0.0513384939502088	0.336064428946196	205.933553498135	123.114995185594	97.0766500491823	599.702831520672	192.22315263173	205.614476650206	98.1260385884366	211.102682406096	145.430508113028
MFAP3	326.958938176096	1.39911341856846	0.71799852699375	1.94862992884752	0.0513396352983275	0.336064428946196	212.402670361951	290.740796322902	103.771591431885	266.209549601859	281.610873814387	1053.53839641413	86.9753523852051	416.698338314642	230.682874937907
VPS53	1189.41643121595	0.47006220005354	0.241236956970072	1.94854969967083	0.051349224088864	0.336064428946196	1033.98051206655	1125.08164831143	803.392965924267	1533.87407151548	1381.1589485391	1189.35713328399	1026.97819931761	1219.8063692074	1391.11803277773
VANGL1	1972.16487402471	0.431505387095687	0.221471379767354	1.94835733424772	0.0513722212299205	0.336064428946196	1769.30346225361	1387.41129189919	1799.82340838312	2358.83113731464	2526.58744652571	1797.71189218024	1964.75090900938	2348.74680120522	1796.31751745127
TMEM99	1652.5757901423	0.392554339901832	0.201530718325115	1.94786354737521	0.0514312925496517	0.336064428946196	1671.1885231524	1447.07471264298	1431.60163233449	2141.37791547869	2025.85799954675	1805.2573775619	1285.67411923258	1340.04311440391	1725.10671692696
SYCE2	62.5144464461171	1.80980888655065	0.929350281265822	1.94739155196209	0.0514878101106928	0.33623577667554	25.876467455263	48.298959649733	15.6215298929719	133.592338078589	143.969604028703	37.7274269082946	50.1780879145414	21.1102682406096	86.2553358463479
RUVBL2	24014.1935082942	0.247241332959839	0.126979723058027	1.9470930240323	0.0515235831990628	0.336332166673817	22887.7354641801	22024.3256002782	20421.8028643694	27403.0064575511	27750.5366974228	22393.1142414183	23502.3013105509	24344.7284701708	25400.1904687065
LAPTM4B	3409.83864682049	0.801231985413739	0.412195643295841	1.94381478418169	0.0519177902866654	0.337997262886847	1141.79912646348	2957.60099972777	3803.84252893865	4257.40254051911	4453.56522352527	5061.13431974773	2730.80305117138	4619.47739369514	1662.92263759587
NT5E	7513.67614656497	0.316947289684824	0.163093896898338	1.94334242857898	0.0519747983016152	0.338036823086409	6875.59304009218	7054.48922413453	6174.96760197902	9021.87088980367	6647.12408051206	9378.09514372934	7678.36251954516	7247.24687077623	7545.33594851251
RPA1	4710.54403915901	0.505583711084975	0.260261924917581	1.94259575712076	0.0520650199621624	0.338348643732997	4062.6053904763	4119.61714659487	3569.51958054407	6283.71552247026	4395.02813177734	6006.20636380051	2889.14279525726	5317.03408338484	5752.02733812564
NCAPD2	4310.35373931042	0.410111678771425	0.211179650697324	1.94200377459296	0.0521366433465491	0.338676588232494	3555.85790281073	3185.83726003337	4086.14589057593	4325.66139939139	4823.77277674194	5237.510040544	3647.389457077	5821.84484566029	4109.16408095916
GUCD1	3276.66863602563	0.33168509328957	0.170828327147827	1.94162817623651	0.0521821293378004	0.338834548552062	3007.06115553036	2469.87621110791	2974.78562104736	3436.34598094122	3543.07613431078	3655.78766741375	3161.21953861611	4050.41798894827	3191.44742631487
TOR1B	1049.32796632359	0.423325850654296	0.218152266971457	1.94050631025386	0.052318188037084	0.339167645897759	1007.02585846732	795.512276583838	1003.12538384155	1322.27160901143	1328.95019103418	1110.12953677657	1004.67682691115	1008.7036868013	863.556327484948
TMEM14B	7695.48088200286	0.286092209991227	0.147588738945478	1.93844199791499	0.0525693207616823	0.340519849498781	7243.25451518571	6319.58740671899	6991.75045066869	8616.21824279132	9325.59154887024	7119.1654575952	8073.09681113955	7379.41550671744	8191.24799833865
WARS2	1007.58449747545	0.622383750648716	0.321292051349016	1.93712775661738	0.0527297284374911	0.341264381544216	751.495742346597	1001.96665312583	493.194015192397	1179.90313193498	904.160754971472	1376.10789648005	1315.78097198131	1031.6496305411	1014.00168070532
SDHB	12242.7526224508	0.302595894260978	0.156222763768533	1.93695135690544	0.0527512897374532	0.341264381544216	10970.5440148876	11295.327289066	9988.85254299172	15921.866395235	12594.9672271704	11266.3528604895	12019.3246584632	13341.6895280653	12785.8490856889
OVCA2	817.50829042771	0.519651086327449	0.26834338297214	1.93651537284749	0.0528046115924278	0.341264381544216	748.261183914689	748.160355358609	680.65237390806	1129.19655105844	1233.23413560851	758.321280856722	614.402809798052	702.145878437667	743.200044908649
CENPF	10738.4188923574	0.429787117616781	0.221948874784355	1.93642395364411	0.0528157980827498	0.341264381544216	11285.3743689266	8720.32981283807	6918.10609545897	12940.9045156274	11116.5101396449	12210.4817188696	14210.4344973981	8957.17859826561	10286.4502841877
ERCC3	1886.64579471473	0.528571669766522	0.273010512190268	1.93608541123921	0.0528572409970113	0.341264381544216	1882.51300737039	1803.1611602567	1172.73056553667	2138.45253581274	3036.01835308881	1833.55294774312	1576.70702913692	1954.99440663037	1581.68214685687
CDC25A	470.850094965774	0.74769216392566	0.386217146750676	1.93593725761828	0.0528753858768986	0.341264381544216	323.455843190788	321.993064331553	252.176125415117	647.484032731262	276.864623132122	583.83193140586	628.898701862253	612.197778977678	590.748753645336
COA7	1905.12317260281	0.451364040217071	0.233217172697975	1.93538080834899	0.0529435826155307	0.341424247922717	1335.87263237795	2134.6246088333	1424.90669095179	2120.90025781701	2157.96197686979	2416.44169347627	1890.04131144773	1627.32633002612	2038.03305162534
SMC4	7780.78642212368	0.436961547687216	0.226223150151114	1.93155098138865	0.0534149510554758	0.343590054872098	6465.88230538385	5627.30231840615	7117.83851337625	8221.29198788746	9185.57715374342	8599.02377807306	11190.8286735631	5828.26970990743	7791.06335877245
TBCD	2493.38511685245	0.492195409098476	0.254821481676352	1.93153028489024	0.053417507835249	0.343590054872098	1902.9985441058	1935.74653968734	2578.66825590414	2493.39860194855	4160.08872300522	2371.16878118632	2303.73176958761	2413.91328142623	2280.75155482087
TMPO	4526.53923648509	0.573204509846965	0.296777006751229	1.93143167026901	0.0534296917766245	0.343590054872098	4773.13005935206	3325.05190843554	2679.09237664467	4273.97969195952	4101.55163125729	7659.61084805652	5634.44173849284	3790.66990581381	4501.3249683536
PSMD10	4586.98840048685	0.382987169968194	0.198513346448457	1.92927667998199	0.0536965231902995	0.344362971808498	4133.76567597827	3919.79203902441	3675.52281910352	5410.00212890519	6106.84254451423	3777.458619193	5169.45812381809	4713.09684415349	4376.95680969142
SYS1	2040.65330020497	0.414882321429875	0.215050776394652	1.92922959119432	0.0537023661340459	0.344362971808498	1963.37696816808	1811.68450607724	1490.74028121503	2822.99137764609	2181.69323028112	2016.53096824835	1912.34268385419	1868.71765816875	2297.80202818585
PTCD3	2656.23804530285	0.384209209406232	0.199155933172418	1.92918786443387	0.0537075441820396	0.344362971808498	2307.31834809429	2243.53402765132	2084.35841714796	2222.3134195701	3238.52504886545	3198.34261615068	3192.44145998516	2711.29271229395	2708.01635796674
NOP16	7520.61882051063	0.401489169774985	0.208164243574741	1.92871341821408	0.0537664495165437	0.344372065210804	6857.2638756447	5439.78871035424	5022.32186059045	9802.94726061352	6496.82614224033	6577.77688146117	9865.01208399884	9521.64881426452	8101.98375542789
PRELID3B	1395.01635445624	0.477619289259457	0.247673696924875	1.92842152876787	0.0538027161281954	0.344410118518701	1205.41210895767	888.322042185285	1276.50215696856	1839.08868333006	1268.03997394512	1585.49511582108	1299.05494267646	1516.26796232552	1676.96420389644
WIZ	612.549143870381	0.978043075900462	0.507306180924751	1.92791476365934	0.0538657290665401	0.34448355858904	202.698995066227	493.40701916688	617.050430772389	1194.53003026475	611.4752962318	780.957737001699	841.876808343973	446.986984051168	323.958993934539
XPNPEP1	2583.27224080561	0.533471716601966	0.27676662341993	1.92751463312303	0.0539155262049593	0.34448355858904	1826.44732788398	2034.23853583581	2661.23919962414	1972.68102140865	3491.65841858624	3974.58442478884	2339.41396543795	2254.20951299727	2694.97776068764
GNPDA1	3727.00084132991	0.342794862274273	0.177897747955798	1.9269207520235	0.0539895068717989	0.344697266449946	3688.47479851895	2745.46439263874	4025.89141813161	4138.4371007703	4450.40105640376	4674.42819393771	3263.80585168584	3247.30995805551	3308.79480182677
FBXO5	2113.50035588096	0.382053818668856	0.198472473323975	1.92497131854256	0.0542329465290615	0.345562317732547	1770.38164839758	1751.07404690895	1720.59993535447	1934.65108575124	2565.3484937642	2330.6117972599	2763.14004116075	2094.50574456831	2091.1904097632
FAM234B	193.912523284361	0.957551113482241	0.49767029011072	1.92406726402978	0.0543461527532766	0.345861107358303	117.522289692653	165.731724288299	185.226711588095	282.786701042268	359.924010071758	266.921545376185	153.879469604594	145.018364435492	68.201893459903
TFB1M	1093.63785238038	0.452649997314026	0.235344541386003	1.92335031289979	0.054436069898084	0.345960327733909	864.705287463373	929.044694438982	936.175970014528	1423.68477076452	1351.09936088475	961.106200488806	1235.49603131804	1134.44745849537	1006.98089755504
DLL3	142.975166627629	1.02785225417206	0.534818178246744	1.92187232218171	0.0546218252647488	0.346613024292392	72.2384716459426	85.2334582054112	108.234885687019	269.134929267814	131.312935542663	141.477850906105	142.728783401362	146.854039934675	189.561145057672
DICER1	1277.0619474588	0.533823416260294	0.277858799745249	1.92120392353858	0.054706003726122	0.346644614267739	1278.72876674758	764.260008575187	916.091145866421	1742.55115435356	1159.6672500334	1381.76701051629	1514.26318639883	1209.71015396189	1526.51885067606
DYNLL1	28015.1313883917	0.317845096124121	0.165598740033261	1.91936904870339	0.0549376451243224	0.347377428057134	22641.9090233551	27048.364442275	23020.5559444216	36385.8722851421	28706.1151681188	25541.4680169155	26295.5482044604	30717.2759655862	31779.0734452504
MYOZ1	53.7598243009718	3.29342561573599	1.71590149721412	1.91935587274857	0.0549393114584546	0.347377428057134	0	33.1463448576599	0	277.911068265677	37.1789636777421	11.3182280724884	51.2931565348646	34.8778344844854	38.1128228158282
SUZ12	1137.82180544267	0.493686314065511	0.257232716216228	1.91922054599976	0.0549564283750609	0.347377428057134	939.100131397254	926.203579165468	980.808912565876	1649.91413159834	943.712843990346	1414.77850906105	1150.75081617348	1032.56746829069	1202.55985674153
KRTCAP2	6479.3960066548	0.308443163887139	0.16080670247932	1.9180989295319	0.0550984681881088	0.3477489514558	6182.31934951992	5708.74762291354	5933.94971220174	8054.54534692805	7825.77633327452	6192.95712699657	5682.38968916674	5729.14323295153	7004.73564594063
SEC23B	1938.28311066727	0.630724387676676	0.328905354957725	1.91764706220045	0.0551557784030054	0.3477489514558	752.573928490566	1820.20785189778	1799.82340838312	2797.63808720782	2139.76801592111	1833.55294774312	1991.51255589713	2198.22141027217	2111.24979019259
SKI	571.232546409955	0.760073776737797	0.396757621434087	1.91571310965747	0.0554016228300671	0.348980076748545	352.566869077959	419.538022055524	506.583897957802	905.892569890576	446.147564132905	813.969235546457	696.917887701964	632.390209468696	367.086661857713
CDK2	1026.5665109201	0.759888170717861	0.396861403823429	1.91474445082583	0.055525101765509	0.349345431941327	1004.86948617938	465.942904856248	866.994909059938	1314.47059656889	1877.93318661616	764.923580565674	827.380916279772	1196.86042546761	919.722592687221
TPBG	9237.65132419803	0.284412107781408	0.148605907472305	1.91386811344907	0.0556370095983877	0.349756011207858	6806.58912687815	8822.60996268456	7973.67518679835	8485.55128437868	10039.9022765511	10221.3031351297	9726.74357507878	10357.7990041426	10704.6883661404
CCNH	2676.36556297261	0.425633890600999	0.222411764377182	1.91372021975951	0.0556559140663759	0.349756011207858	1954.75147901633	2355.28456174286	2242.80536320525	3729.85907409199	2824.81019772802	2247.61145806165	2865.72635423048	2626.85163933151	3239.58993934539
POLG	1320.55822249921	0.577695513269466	0.302237425093869	1.91139635698671	0.0559536645136993	0.351489150002461	1210.80303967752	783.200777065278	1014.28361947939	972.201175652212	1745.03816751274	1771.30269334443	1268.94808992774	1427.23770061513	1692.00873921848
CDC37L1	1626.78288674101	0.381406119525093	0.199630467472146	1.91056066919399	0.0560610628160789	0.351749655599435	1315.38709564254	1379.83498450316	1684.89358131339	1798.1333680067	2116.03676250979	1790.16640679858	1461.85496124364	1388.68851513227	1706.05030551904
RPN1	22720.5706921354	0.291987233322042	0.152887164097093	1.90982176330128	0.0561561661508652	0.352088932177748	18414.3411528515	20383.1080106118	22049.7894439298	24360.6116049584	24199.5501453082	25936.6628137799	18658.4432238671	25615.0159156058	24867.6139183064
LOX	25783.2779233515	0.214776210486741	0.112522828713504	1.90873454695656	0.0562963441640023	0.352672909858716	23316.8535494799	24926.0513329602	26547.6742295419	27666.290627487	29285.9487931355	29843.3378701338	25453.6713961164	22649.4821466749	22360.1913646335
CSNK2A1	1589.07722288683	0.437817336369686	0.229484684218415	1.90782813180241	0.0564134335154932	0.353068923537093	1343.41993538574	1162.96318529161	1249.72239143775	1377.85382266457	2014.78341462147	1693.96146818243	1866.62487042094	1495.15769408491	2097.20822389202
COQ2	2475.36392932294	0.393266207300863	0.206143211710607	1.90773299803317	0.0564257345000552	0.353068923537093	2140.19949577905	2010.5625752232	2203.75153847282	3328.1069333009	2350.9761712819	2667.32908241643	2212.29614272112	3015.09700740881	2349.95641730225
EDEM1	1050.05506106351	0.543796751269554	0.285153364267953	1.9070325635666	0.0565163708162808	0.353129362691472	642.598941805698	1079.62380393521	1052.22162064803	1573.85426028352	1194.47308837001	1277.07340084577	947.808327274671	726.009659927052	956.832446481581
EID3	181.894186452759	1.22624287728435	0.64302991547983	1.9069764061744	0.0565236428349088	0.353129362691472	71.1602855019733	153.42022476974	109.350709250803	130.666958412634	452.475898375925	198.068991268547	257.580851294646	123.908096194882	140.415663005683
XAF1	846.514977326189	0.78982002992751	0.414333193656815	1.90624367542636	0.0566185981191065	0.353452320368067	731.01020561118	673.344319822748	214.238124246471	987.803200537302	984.055974789599	827.17383496436	1099.45765963862	991.264769559059	1110.28670676636
HYAL3	127.651670779955	1.32015835462272	0.693165078295305	1.90453673440874	0.0568403172088622	0.353727106238355	40.9710734708331	71.0278818378426	109.350709250803	76.059871314817	205.670862898148	270.694288067014	84.7452151445589	156.950255180184	133.394879855399
FGFR1OP	1061.40081990392	0.696929402386901	0.366180086983699	1.90324222195601	0.0570089461483931	0.353912776243385	599.471496046927	883.586850062762	731.98025784211	1133.09705727971	1457.89000123572	999.776813069808	1791.91527285929	1274.8766341829	680.012996556092
ATF5	204.946684699227	0.964616591146489	0.506836912611174	1.90320903459237	0.0570132747474305	0.353912776243385	75.4730300778505	135.426494704153	111.58235637837	137.492844299861	317.207753931374	174.489349450863	328.945242995327	256.994569885682	306.908520569564
SLC7A1	4252.95593067909	0.373723932392374	0.196371335049231	1.90314911439941	0.0570210907786764	0.353912776243385	3155.85084339812	3307.05817836995	3691.14434899649	4578.21917721879	5012.04072047178	3565.24184283384	4052.1593662543	5346.40489137178	5568.48400719679
HELZ2	147.36971029459	1.14495110955739	0.601766879322054	1.9026489308406	0.0570863698495878	0.353912776243385	93.8021945253285	63.4515744418061	138.362121909179	161.871008182816	261.043787524572	230.137304140597	65.7890485990654	130.332960442024	181.537392885918
SLC25A13	761.604061783858	0.716798783402758	0.37683952711703	1.90213268997164	0.0571538097431583	0.354163328977542	405.397990132454	891.163157458799	424.012954237808	887.365165339531	784.713446134471	1157.28882041194	926.622023488532	715.913444681543	661.959554169647
BVES	239.297959086913	1.1469046303443	0.603118027838344	1.90162551508361	0.0572201298091586	0.354285450497229	271.702908280262	81.4453045073929	199.732417917283	184.298918955133	422.41631072158	616.843429950617	124.887685476192	134.004311440391	118.350344533361
SRPK1	4674.80152696505	0.475730552067336	0.250341957412528	1.90032289027524	0.0573907592109625	0.355081751809303	2871.20970139023	4753.18585258843	2879.94061812574	4258.37766707443	4858.57861507855	5492.17017217499	7136.43917006811	4809.46980786062	5013.84213832434
MANBAL	6938.05233169103	0.247376131308827	0.130220991382319	1.89966401486339	0.0574772255846546	0.355405898328631	5765.06131180381	6496.68359210134	6958.27574375518	7887.79870596865	7609.03088545108	7318.17763453645	6352.54592998094	6852.57663845179	7202.32054317005
TMEM55B	1804.98628119144	0.449381201603628	0.23671235290794	1.89842733631395	0.0576398114151606	0.355797462981512	1278.72876674758	1867.55977312301	1602.3226375934	1962.92975585547	2666.60184165252	1854.30303254268	1884.46596834611	1560.32417430593	1567.6405805563
GJA1	4041.14935944803	0.480943157087236	0.253399824985611	1.89796167820773	0.0577011303794985	0.355997234668981	3209.76015059658	4493.69732427418	3683.33358405001	5447.05693800728	3830.22430058781	6616.44749404217	3491.27985023176	2292.75869848012	3305.78589476236
KAT2A	1602.44841712093	0.538925393497809	0.284105534512895	1.89691972886698	0.057838533179366	0.356337013883346	1238.83587942072	957.455847174119	1872.35194002906	1718.17299047061	1792.50067433539	2399.46435136754	1620.19470532953	1463.0333728492	1360.02599311218
TERF2	811.20603576522	0.525601388985621	0.277328890262233	1.89522767890727	0.0580622446800545	0.357440110903443	525.076652113046	739.637009538068	636.019431356712	746.946941373715	964.279930280161	1025.24282623291	1074.92614999151	778.32641165378	810.398969347083
SERTAD4	635.76983649672	0.528318807086583	0.278839590920238	1.89470514335143	0.0581314759652159	0.357728721376104	600.549682190896	647.774282361125	477.572485299426	676.737829390807	942.921802209969	869.617190236192	440.452105027641	506.64643777463	559.656713979792
TTC13	330.605129896457	1.29718429810736	0.684762691719688	1.89435597732356	0.0581777755582876	0.35779838719964	34.5019566070174	163.83764743929	320.241362805923	324.717142920949	280.819832034009	668.718641949523	333.40551747662	381.820503830156	467.383564004629
MCAM	483.151299566055	0.8533403654032	0.450581506279203	1.89386460276607	0.0582429839691226	0.358001997469192	391.381570260853	403.438368838946	467.530073225372	848.360103126805	1083.72723911716	348.035513229018	200.712351658166	266.172947381599	339.003529256577
ALDH1B1	2161.06002251304	0.569383443071028	0.300729059929528	1.89334360704767	0.0583121896011653	0.358152304971701	1240.99225170866	2129.88941671077	1732.87399455609	1895.64602353852	3425.21090903453	2252.32738642519	1720.55088115861	2615.83758633641	2436.21175314859
PHTF2	1311.09394307801	0.419277309035155	0.221723527390805	1.89099151528537	0.0586254768586583	0.359540455032559	1321.85621250635	1006.70184524836	997.546266022632	1382.72945544116	1633.50127647952	1430.81266549707	1147.40561031251	1473.12958809471	1406.16256809976
ATP6V1C2	1046.30576386982	0.493165251814951	0.26083692162086	1.89070338949864	0.0586639497455415	0.35962281870055	915.380036229929	935.673963410514	681.768197471843	1120.42041206057	1075.02577953301	1370.4487824438	1361.49878541456	943.53720658029	1012.99871168385
SRD5A2	234.263344198141	1.85747814924826	0.982851316688001	1.88988722679597	0.0587730442225532	0.360153654604206	24.7982813112937	181.831377504877	224.280536320525	35.104555991454	591.699251722363	934.697001653	50.1780879145414	47.7275629787695	18.0534423864449
LBR	1561.94851090951	0.441428641767891	0.233722454311184	1.88868734529102	0.0589337352861418	0.360751576687227	1626.98289124966	1200.84472227179	1061.1482091583	1825.43691155561	1677.79961618066	1777.90499305338	1682.63854806762	1359.31770714534	1845.46299950326
CNEP1R1	1630.47763922798	0.596427525506531	0.315795053509938	1.88865379263377	0.0589382339770773	0.360751576687227	1067.4042825296	1606.17716795975	742.022669916164	1459.76445331129	1918.27631741542	1787.33684978046	2460.95644505318	2112.86249956014	1519.49806752578
CCDC137	2462.62512817939	1.35239177994823	0.716245974083839	1.88816667581007	0.0590035780046878	0.36101348224122	2561.77027807104	632.621667569052	946.218382088581	4223.27311108298	3883.2240998731	2465.48734845705	3039.67705900089	764.558845409904	3646.79536206187
JPX	720.820421726385	0.559217303844882	0.296216472043172	1.88786700478757	0.0590438070857517	0.361121580517593	469.010972626642	576.746400523282	709.663786566436	715.742891603534	862.235540611465	1008.26548412417	628.898701862253	645.23993796298	871.580079656702
PCBP1	12098.3596211652	0.215031905633548	0.113984679310087	1.88649831657262	0.0592278350457692	0.361970495510722	10986.7168070471	10075.5417983041	11080.1279883722	12378.2564932088	11982.7008891582	12947.109729254	14029.7933809058	12199.8993675732	13205.090136663
BRI3BP	1581.65601707382	0.444329317750228	0.235717551031479	1.88500735649884	0.0594288446200407	0.362641084288279	1327.2471432262	1337.21825540045	1147.06662356965	1739.62577468761	2124.73822209394	1321.40312746302	1632.46046015308	1995.3792676124	1609.765279458
LOC101929333	29.1504490744045	3.1948453928567	1.69538970178261	1.88443128414517	NA	NA	16.1727921595394	0	4.46329425513482	10.7263921084998	165.327732098896	12.2614137451958	8.92054896258514	39.467023232444	5.01484510734581
FRS3	120.410772610215	1.57399330538337	0.836463724238994	1.88172333093748	0.0598735902662097	0.364248075180902	38.8147011828945	92.8097656014477	99.3082971767497	104.338541419044	292.685458739672	290.501187193869	13.3808234438777	103.715665703865	48.1425130305198
DTYMK	13246.5877641488	0.369455754825268	0.19642208469532	1.88092777550116	0.0599817442868769	0.364767400857049	13499.9687086395	10328.4010576468	10594.7447381263	18906.7287810639	13576.6500766189	11986.9467144379	14727.8263372281	12865.3317360272	12732.691727551
NKIRAS2	3363.71371676874	0.412794715660527	0.219573083540353	1.87998778814191	0.0601097422606221	0.365164074857734	2368.77495830054	2730.31177784667	3584.02528687326	4464.12937024656	2975.10813599974	4120.77820405848	3282.76201823133	3378.56075624713	3368.97294311491
ZNF800	1197.25007426888	0.901579895040191	0.479573828876452	1.87996058323787	0.0601134501189167	0.365164074857734	435.587202163594	532.235594571568	1150.414094261	600.67795807599	2146.88739194451	1208.22084673814	1455.1645495217	2006.3933206075	1239.66971053588
INTS8	1591.13173535381	0.397027256745873	0.211233881620357	1.87956237749508	0.0601677447781773	0.365164074857734	1079.26433011326	1407.29909881379	1596.74351977448	1959.0292496342	1661.97878057311	1756.21172258112	1536.56455880529	1727.37064473162	1595.72371315744
ABT1	3814.50321434418	0.330058458892668	0.175610969322489	1.87948657288346	0.0601780852102186	0.365164074857734	3262.59127165108	3469.00174896023	2977.01726817492	4890.2596749206	3814.40346498026	3501.10521708974	4444.66352060805	4023.80069421011	3947.68606850262
WRB	1568.66353093466	0.629328357799542	0.334848109970545	1.87944425863685	0.0601838578954581	0.365164074857734	880.878079622912	1687.62247246714	1528.67828238368	2195.98500257651	2449.85639382909	1692.07509683701	962.304219338872	978.415041064775	1742.15719029193
ZNF417	296.525733273121	0.77665155729195	0.413477594327618	1.87834012760694	0.0603346503993646	0.365940285825021	189.760761338596	211.189568664519	272.260949563224	514.866821207992	318.789837492129	319.739943047797	349.016478161144	209.267006906913	283.840233075773
ZNF81	208.44967746564	1.51882786963226	0.808787513715186	1.87790716829379	0.0603938655959	0.365993319505455	42.0492596148024	163.83764743929	140.593769036747	498.289669767583	113.118974593981	381.990197446483	299.953458866925	189.074576415895	47.1395440090506
LOC101927895	37.1951430321723	1.83278956880499	0.976424927169206	1.87704094580882	0.0605124821546713	0.365993319505455	8.62548915175434	32.1993064331553	13.3898827654045	67.2837323169535	88.596679402279	37.7274269082946	24.5315096471091	19.2745927414262	43.127667923174
RBM3	11884.9298280031	0.409346371033569	0.21816992806144	1.87627311733949	0.0606177864556392	0.365993319505455	11785.6527397283	8958.03645738871	11206.2160510797	15263.6559703953	13046.652083766	14121.3758917747	12667.1795268709	7335.35929473704	12580.2404362877
MRPS23	5326.17319180269	0.320089991555874	0.17067171515432	1.87547181597402	0.0607278433080095	0.366519555048266	4575.82199500568	4495.59140112319	3732.42982085649	5771.77408092823	4408.47584204376	5806.25100118655	6956.91312219609	6053.1399585574	6135.16150432686
SLAIN2	2059.81342958718	0.380438908272872	0.202976196253209	1.87430307245624	0.0608886642943946	0.367213248189932	1810.27453572444	1782.3263149176	1810.98164402095	2281.79613944451	2292.43907953397	2459.82823442081	2434.19479816542	2101.84844656504	1564.63167349189
YTHDF2	5897.47591803104	0.701473761550363	0.374464979146033	1.87326933255567	0.0610312024709388	0.367883787126053	5936.49290869493	5793.98108111895	2343.22948394578	6890.24423987816	8429.34121170254	7567.1786521312	6924.57613220672	6563.4577473304	2628.78180527067
SMG7	1776.94161429153	0.451743742803394	0.241239455001593	1.87259477435153	0.0611243634934372	0.36814426293999	1496.52236782938	1650.68797391146	1343.45157079558	2257.41797556155	2034.55945913091	1850.53028985185	1273.40836440903	1948.56954238323	2137.32698475078
ZBTB48	641.339194075671	0.558537368531742	0.298326291454196	1.87223648914463	0.0611738929635527	0.368239688143898	627.504335790128	470.67809697877	494.309838756181	637.732767178081	863.81762417222	843.207991400385	739.290495274244	483.700494034837	611.811103096189
RTCB	8331.25126048942	0.256170354024835	0.136987893942408	1.87002184391953	0.0614807845295451	0.369564323757337	7293.92926395227	7220.22094842283	7853.16624190971	8808.31817418899	10035.9470676492	7867.11169605214	8095.39818354602	8981.042379755	8826.12738892863
TOE1	1400.77193634495	0.627438919965848	0.335539641394057	1.86993977033248	0.0614921822204923	0.369564323757337	722.384716459426	814.453045073929	1389.20033691071	1723.0486232472	1145.42849798661	1651.5181129106	1370.41933437714	2311.11545347196	1479.37930666701
SFR1	405.624505336229	0.829972761611266	0.443866754806021	1.86986917272951	0.0615019876226396	0.369564323757337	329.924960054604	318.204910633535	214.238124246471	656.260171729126	247.596077258155	630.04802936852	459.408271573135	393.752394574849	401.187608587665
LOC100505622	40.4763361639978	2.52782819511895	1.35298095585139	1.86833981970447	0.0617147196203956	0.37019744822982	19.4073505914473	0	30.12723622216	128.716705301998	119.447308837001	36.7842412355873	15.610960684524	9.17837749591722	5.01484510734581
VPS25	7748.0297703053	0.32296974764596	0.172874986792781	1.86822717177178	0.0617304129279888	0.37019744822982	7478.29909457101	6765.64250466064	7084.36380646274	11026.7310875378	8241.86430975308	7411.55301613448	6881.08845601411	7052.66526786279	7790.06038975098
GPR3	220.402752963638	2.21214027430421	1.18461324102904	1.86739451973591	0.0618465145515009	0.370378580218142	99.1931252451749	0	103.771591431885	177.473033067906	347.267341585718	415.001695991241	35.6821958503406	434.137255556884	371.09853794359
LOC100507156	192.528534905035	1.02217325584031	0.547387616353719	1.86736642427034	0.0618504352190383	0.370378580218142	135.851454140131	71.9749202623472	164.026063876205	152.119742629634	370.998594997043	231.080489813305	235.279478888183	201.924304910179	169.501764628288
CYB5R2	2193.52101618882	0.45482406352475	0.243630111590324	1.86686309239787	0.0619207090619811	0.370473071586021	2021.59901994242	1759.59739272949	1648.07140370853	1838.11355677474	2962.4514675137	2639.97669790792	2583.61399328872	2480.91543714642	1807.35017668743
SNX11	1834.41697809175	0.396551833727486	0.212423759520172	1.86679604307554	0.0619300752935339	0.370473071586021	1756.36522852598	1806.94931395472	1295.47115755288	1970.73076829801	2462.51306231513	1962.76938490403	1921.26323281678	1688.82145924877	1644.86919520943
ADAM12	2818.87792599175	0.553537448372095	0.296543644578901	1.86663062416371	0.0619531879514974	0.370473071586021	1904.07673024977	2178.18837636051	2480.47578229118	2492.42347539323	2215.70802683735	4924.37239720516	3209.16748929001	3267.50238854653	2697.98666775205
ZNF300	295.164469668721	1.12285763513005	0.601561751438059	1.86657085901125	0.0619615402121566	0.370473071586021	145.555129435855	148.685032647217	189.69000584323	298.388725927359	561.639664068018	193.35306290501	363.512370225345	146.854039934675	608.802196031781
SIMC1	643.921726563263	0.819526636384814	0.439211807303646	1.8659030170795	0.0620549354218128	0.370736098770155	754.730300778505	297.370065294434	390.538247324297	895.166177782077	988.011183691486	662.116342240571	821.805573178156	609.444265728903	376.113383050936
RNF38	416.9733364743	0.731727629176516	0.392172205830958	1.86583245394988	0.0620648102134385	0.370736098770155	368.739661237498	328.622333303085	371.569246739974	479.762265216538	801.325323522398	493.286106825952	207.402763380105	411.191311817091	290.861016226057
KNL1	2250.53591389979	0.574095558679803	0.307945297396738	1.86427772572923	0.062282713142596	0.371560606246884	2671.74526475591	1132.65795570746	1596.74351977448	2267.16924111474	2892.04874906011	2880.4890444483	2720.76743358847	1977.94035037016	2115.26166627846
LIN7C	766.773834329937	0.615824771535852	0.330420922152426	1.8637584070774	0.0623556391016331	0.371580178503626	505.669301521598	396.809099867414	738.675199224812	1020.95750341812	719.056978363139	774.355437292748	1110.60834584185	746.20209041807	888.630553021677
PPP1R11	4238.32574704586	0.26604643111326	0.142781407584267	1.86331284734144	0.0624182636580521	0.371676610160261	3551.54515823485	4287.24294773218	4226.73965961267	4823.95106915897	4944.80216913969	4740.45119102722	3542.57300676662	4088.96717443112	3938.6593473094
RBMS1	8952.89029264603	0.261610883658551	0.140456091503878	1.86258125836663	0.0625212031838902	0.372151126129173	6827.07466361356	8704.23015962149	7444.77481756488	9182.76677143117	9081.15963873359	9281.89020511319	11048.0998901617	9496.86719502554	9509.14929254912
SUCO	764.888673228936	0.632730188916067	0.339905342629199	1.86148939002206	0.0626750975728364	0.372483058872459	632.895266509975	486.777750195348	561.259252583203	692.339854275898	1007.78722820092	905.458245799071	1013.59737587374	527.75670601524	1056.12637960703
CCNT1	1588.40148656421	0.538152401867668	0.289109686684437	1.86141255950051	0.0626859383074179	0.372483058872459	1357.43635525734	1388.3583303237	1148.18244713343	1335.92338078589	2244.18553093094	2074.0652942835	1978.13173245326	1653.02578701469	1116.30452089518
THAP4	3764.90678226177	0.38436757539338	0.206521270812243	1.86115248023447	0.0627226468244134	0.372483058872459	3051.2667874331	3599.69305154186	3332.96498502193	5533.84320143059	3913.28368752745	3585.99192763341	3302.83325339715	4121.09149566683	3443.19265070363
NDE1	1076.44324621357	0.961460699098476	0.516719608897861	1.86070101181031	0.0627864108982816	0.372483058872459	536.936699696708	1190.42729960224	524.437074978341	1821.53640533433	533.162159974429	2031.62193901167	956.728876237256	627.801020720738	1465.33774036645
MYBL2	5089.35346372499	0.454268206086682	0.244263429497298	1.85974710590767	0.0629213140327035	0.372979564555477	3110.56702535141	4718.14543088176	4991.07880080451	5578.69902297523	5974.73856719119	6010.92229216404	3968.52921973007	6816.78096621772	4634.719848209
SERTAD1	2767.90514785615	0.381563058868626	0.205173714781659	1.85970731813613	0.0629269460946239	0.372979564555477	2282.52006678299	2529.5396318517	2160.23441948525	2593.83663714632	3833.38846770932	2655.06766867124	2937.09074593116	2703.95001029721	3215.51868283013
CHRAC1	1010.93210728779	0.545274094189722	0.293290394879059	1.85916110350143	0.063004306329561	0.372995969757168	578.98595931151	1028.48372901196	829.056907891292	936.12149310544	1221.36850890285	1398.74435262502	942.232984173056	994.936120557426	1168.45891001157
F8A1	1019.22733401659	0.469651228622924	0.252622632643658	1.85910194865794	0.0630126891305374	0.372995969757168	1060.93516566578	871.275350544203	793.350553850214	1252.06249702853	1060.78702748622	1461.93779269642	741.52063251489	914.166398593355	1017.01058776973
C4orf46	865.214305189362	0.414265602240983	0.222972089601771	1.85792581923981	0.0631795492798345	0.37356921528372	774.137651369952	704.596587831399	629.324489974009	956.599150767121	829.01178583561	1024.2996405602	1016.94258173471	870.110186612952	981.90667201831
NOS1AP	40.4117373125745	2.45161538618955	1.32013380360871	1.85709613638241	0.0632974778058886	0.374128297548395	20.4855367354166	22.7289221881096	2.23164712756741	204.776576616815	9.49250136452989	34.8978698901725	14.4958920642009	38.5491854828523	16.0475043435066
BTG1	4854.59079069091	0.208384722515522	0.112272328407572	1.856064851163	0.0634443149750547	0.374857772421826	4993.08003272179	4697.31058554266	4783.53561794074	5398.30061024137	5723.18728103115	5600.63652453634	4113.48814037207	4077.03528368643	4304.74304014564
NHSL2	344.549078524918	0.72317231563654	0.389700737743357	1.85571194918496	0.0634946266984208	0.374933537081145	278.172025144078	261.382605163261	449.676896204833	485.613024548447	684.251140026529	462.160979626609	178.410979251703	168.882145924877	132.391910833929
MGAT4B	6918.55538206482	0.280379595337166	0.151118307432596	1.85536484692448	0.0635441437319259	0.374933537081145	5373.67974154295	7211.69760260229	6243.03283936983	7950.20680550901	7382.00189448274	7536.99671060456	6332.47469481513	6869.09771794445	7367.81043171246
RAP2A	764.926374362232	0.610553354309551	0.329256770353107	1.85433804035304	0.0636908130717988	0.375620911579665	676.022712268747	518.977056628504	463.066778970237	893.21592467144	629.669257180483	1009.20866979688	1189.77821788479	725.09182217746	779.306929681539
FAM96B	3059.98788110476	0.359737265251997	0.194227197678602	1.85214671040703	0.0640047585715817	0.376916911588204	3017.84301697005	2462.29990371188	2766.1266146198	3783.49103463449	4065.16370935993	2731.46570816053	2941.55102041245	2802.15864950353	2969.79127257019
KANK2	2020.09107302969	0.905997705281474	0.489223890371335	1.85190814085918	0.0640390147429193	0.376979944823526	1038.29325664243	1088.14714975575	1510.82510536314	3292.02725075413	2547.15453281552	976.197171252124	3332.94010614587	905.905858847029	3489.32922569121
CLK3	2940.40150755097	0.33701885090511	0.182190743026038	1.84981325235028	0.0643404701329193	0.377826529454063	2563.92665035898	2827.85673557064	3020.53438716249	3104.80295213304	4149.80517986032	3370.00240858342	2654.9783849894	2178.02897978116	2593.67788951925
NSUN5	1892.88712092427	0.344559525396086	0.186316170524994	1.8493270037979	0.0644106087662535	0.378055080276001	1376.84370584879	1695.19877986318	1747.37970088528	1933.67595919592	2004.49987147656	2181.58846097214	2031.65502622877	1815.48306869243	2249.65951515533
CENPK	2038.69065074508	0.439329768458668	0.237807698611481	1.84741608881394	0.0646868591892248	0.379393610040152	1794.1017435649	1557.87820831001	1763.00123077825	2130.65152337019	1849.45568252257	2955.94389826489	2454.26603333124	2102.76628431463	1740.151252249
TAF11	1555.52137739207	0.493210801140901	0.267085201366537	1.84664218989819	0.0647990152893432	0.379713340878478	1600.02823765043	1244.408489799	1168.26727128154	1354.45078533693	2273.45407680491	2019.36052526647	1704.93992047409	1395.11337937942	1239.66971053588
UBE2I	5051.83385874667	0.506923188230931	0.274523831430904	1.8465543978047	0.0648117485492941	0.379713340878478	3767.18238702871	3582.64635990078	4217.8130711024	6714.72145992089	5607.69518109603	4115.11909002224	4589.62244125006	8449.61432274139	4422.09041565754
CD151	18806.003509415	0.483728732515535	0.262390859336202	1.84354262087968	0.0652498248418862	0.381163757817238	12563.0249495302	15361.9102838886	21601.2283712887	16194.9018307241	31972.3266792974	21085.8588990459	15628.8017824492	15292.0947459477	19553.8840425628
AFG3L2	2360.11427527372	0.304661521457897	0.165292949985294	1.84316101494348	0.0653055050188998	0.381349840690445	2334.27300169352	2136.51868568231	1835.52976242419	2753.7573922185	2578.00516225024	2457.9418630754	2540.12631709612	2278.99113223624	2325.88516078699
UBE2J2	2905.05649837447	0.49023066218067	0.266120844827534	1.84213552492807	0.0654553285691658	0.382085335185291	2225.37620115262	2326.87340900772	2210.44647985552	2552.88132182296	3419.67361657189	3526.57123025284	2498.86877814416	4725.94657264777	2658.87087591475
PTTG1IP	17336.1308963395	0.274462128622513	0.149074504891471	1.8411070948874	0.0656058661732858	0.382675311181104	14153.3495118849	16423.5403577582	16817.692753348	20057.3781163394	19230.2256809768	18038.4259905284	14207.0892915372	18656.8879359509	18440.588428732
RASSF8	1263.7897684256	0.662982141171395	0.360129424787603	1.84095521092843	0.06562812252856	0.382675311181104	507.825673809537	1263.34925828909	1264.22809776694	1747.42678713015	1414.38270331495	1644.91581320165	873.098729713021	1329.9468991584	1328.93395344664
RAB7A	18024.1645878089	0.186428177660648	0.101318557686189	1.84002005079925	0.0657652936421043	0.383214902901718	15883.8382729556	16500.2504701431	17030.8150540307	19708.2828095355	17864.0965262649	18659.9853488425	18080.8376785398	19481.1062350843	19008.2688948836
DIEXF	2956.09336000547	0.56513625428196	0.307139618955102	1.83999790129508	0.0657685454373997	0.383214902901718	1498.67874011732	2261.52775771691	2362.1984845301	1797.15824145138	2890.46666549935	4370.72240732593	3853.67715183678	3957.7163762395	3612.69441533192
LNP1	147.29685063387	1.43069860266007	0.77821954575927	1.83842542950294	0.0659997408206506	0.383895409936405	51.7529349105261	51.1400749232467	112.698179942154	320.816636699677	49.0445903834044	211.27359068645	197.367145797196	90.8659372095805	240.712565152599
MTF2	1485.69355998343	0.546948336954735	0.297541545740587	1.83822509758551	0.0660292430060555	0.383895409936405	1040.44962893037	957.455847174119	1091.27544538046	2168.6814590276	982.473891228844	1362.90329706214	1869.97007628191	1735.63118447795	2162.40121028751
GTF3A	7895.66534184714	0.411227478594441	0.223787393678748	1.83758107118745	0.066124160167907	0.384307664360029	7918.19904131049	6160.48495140222	6506.36720042278	10720.5413491679	9383.3375988378	7270.07516522838	5587.60885643927	8493.67053472179	9020.70337909364
IFRD2	8355.02324385224	0.338297152811187	0.184119074405724	1.83738243255403	0.0661534583748749	0.384338386478493	6190.94483867168	8221.24056312416	7653.43382399243	11335.8462055737	8950.63774497131	7611.50837874844	8189.06394765316	8163.24894486877	8879.28474706649
TBX2	2951.11455811378	0.40229372902412	0.219043655748101	1.8365915581995	0.0662702144826267	0.384843737002557	2823.76951105558	1889.34165688661	2982.59638599384	3813.71995784935	3134.898575636	3220.97907229565	2793.24689390947	2616.755424086	3284.72354531151
FAM53A	100.237197630113	2.31894233890553	1.26326825533741	1.83566897142219	0.0664066296580266	0.385249914572806	0	84.2864197809066	26.7797655308089	86.7862634233168	307.715252566844	160.341564360252	18.9561665454934	122.990258445291	94.2790880181012
CMPK1	4550.53235194461	0.686803096823491	0.374433127838411	1.83424768205843	0.0666172363884284	0.38577260695846	1506.2260431251	5109.27230020215	3291.67951316193	4161.84013809793	4270.04353047769	7517.18981147771	6038.09657904982	4578.17469496351	4482.26855694568
KBTBD7	419.188795663694	0.883216434360225	0.481599199483857	1.8339242160427	0.0666652443604055	0.385795963843994	133.695081852192	343.774948095158	380.495835250243	623.105868848308	641.534883886145	317.853571702382	490.630192942183	474.52211653892	367.086661857713
PSMC3IP	1189.5963117499	0.48627008516694	0.265156890842138	1.83389571216704	0.066669476195957	0.385795963843994	1138.56456803157	929.044694438982	666.146667578872	1306.66958412634	1100.33911650509	1423.26718011542	1460.73989262332	1193.18907446924	1488.40602786024
ADGRA3	608.421557934404	1.03455343395068	0.564308261067609	1.83331257988927	0.0667560996534662	0.386157618739928	176.822527610964	426.167291027056	639.366902048063	1071.66408429466	912.862214555624	560.252289588175	215.208243722367	788.422626899289	685.027841663438
SRPRB	5377.88292703886	0.363898226926544	0.198554715154143	1.83273525710049	0.0668419513950313	0.386312976509169	5283.11210544953	3957.67357600459	3944.4362979754	6489.4672256424	4951.92154516309	5527.06804206517	7254.63644382237	5438.18866633095	5554.44244089622
SOX11	111.262033805082	1.1287748572873	0.615926588178552	1.8326451219217	0.0668553632969136	0.386312976509169	93.8021945253285	95.6508808749614	47.9804132426993	220.378601501906	160.581481416631	138.648293887983	119.312342374576	68.8378312193791	56.1662652022731
RBL1	618.671433008624	0.588270631937736	0.321184576104446	1.83156563454167	0.067016160708999	0.386723589703029	554.187678000216	469.731058554266	663.915020451304	620.180489182354	961.906804939029	954.503900779854	549.728829819309	372.642126334239	421.246989017048
SNAPC2	2043.24398986296	0.534988601139727	0.292189923587336	1.83096184348677	0.0671062384822745	0.38700107498301	2194.10880297751	1399.72279141775	1441.64404440855	3127.23086290536	2034.55945913091	2134.42917733677	1573.36182327595	1861.37495617201	2622.76399114186
RRP15	1511.50161655784	0.450274117476364	0.246139816518281	1.82934286636605	0.0673482607905026	0.387900778054259	1261.47778844407	1197.05656857377	843.562614220481	1349.57515256034	1589.20293677838	1573.23370207589	2297.04135786567	1567.66687630266	1924.69755219932
CEBPB	1936.65750649586	0.416598727329532	0.2278093458031	1.82871657815833	0.06744207764113	0.388299342788098	1344.49812152971	1621.32978275182	1828.83482104149	1908.32266875765	2381.82680071662	2108.96316417367	1624.65497981082	2175.27546653238	2436.21175314859
PITRM1-AS1	39.7756707508629	1.70276601401815	0.931505453692873	1.82797213614551	0.0675537335744442	0.38866465118352	14.0164198716008	27.4641143106325	7.81076494648593	50.7065808765446	59.3281335283118	50.9320263261978	79.1698720429431	39.467023232444	29.0861016226057
ZNF582	110.763005265505	1.59307231043524	0.872072281358392	1.82676636385436	0.0677349052648243	0.389287214961859	85.1767053735741	16.0996532165777	95.9608264853986	232.080120165724	96.5070972060539	265.978359703477	84.7452151445589	22.0281059902013	98.2909641039779
PSMB2	14375.4451273993	0.323846562658446	0.177384676280416	1.82567383749934	0.0678994063037247	0.389812732172675	11628.2375627088	13827.7080361912	12750.5158633564	19974.4923591373	14593.1387644039	13255.5314442293	13613.8727855253	15890.5249586815	13844.9843723603
MCM8	882.14341759548	0.747956706612899	0.409781142359532	1.82525897191399	0.0679619583808489	0.38989215263221	485.183764786182	874.116465817717	458.603484715103	1386.62996166243	1114.57786855188	552.706804206516	786.123377327816	1031.6496305411	1249.69940075058
C16orf95	801.268340011007	0.510585185891654	0.279761703534578	1.82507176443664	0.0679902004264552	0.389914420647023	663.084478541115	531.288556147063	745.370140607515	1123.34579172653	851.16095568618	788.503222383358	975.68504278275	827.889650131733	705.087222092821
H3F3B	32383.8275588487	0.493206047412078	0.27050616604013	1.82327099833617	0.0682623565301252	0.391194872402859	25724.4432089634	26145.8368237221	28242.6102229293	57868.8854253566	25434.3663644775	29462.29085836	40168.1169099006	30083.0500806183	28324.8481353106
RAC2	487.27071361085	0.655249632854422	0.359663842726723	1.82183904805879	0.0684794109410807	0.391877530040378	490.574695506028	276.535219955334	466.414249661588	819.10630646726	480.953402469514	642.309443113716	381.353468150515	402.930772070766	425.258865102925
MRS2	1104.45009783522	0.452730654936861	0.248612189968398	1.821031603456	0.068602052977189	0.392439049304106	947.725620549008	912.945041222404	995.314618895064	950.748391435212	1419.9199957776	1537.39264651301	1149.63574755316	1066.52746502558	959.841353545988
RRAGA	9785.66426323776	0.223180362187784	0.122572856998633	1.8207975864532	0.0686376313321366	0.392474737262525	8772.12246733417	8865.22669178727	9090.61457414584	9268.57790829917	10970.9584520554	10958.8743311869	9521.57094893932	10597.354656786	10025.6783386057
SENCR	50.0336283586982	2.58644868669949	1.42077964200682	1.82044323428381	0.0686915334930106	0.392474737262525	0	42.6167291027056	8.92658851026964	58.50759331909	196.178361533618	55.6479546897346	5.57534310161571	36.7135099836689	46.1365749875814
TSPYL1	1359.98888201211	0.509713371515814	0.279995416509876	1.8204346980724	0.0686928324049091	0.392474737262525	944.4910621171	1303.12487211829	935.060146450744	1531.92381840484	1376.41269785683	1624.16572840208	1149.63574755316	1329.02906140881	2046.05680379709
USP13	1678.62391642821	0.433663892173117	0.238291441739929	1.81988865821886	0.0687759624652756	0.392474737262525	1531.0243244364	1484.95624962316	972.99814761939	1817.63589911306	1784.59025653162	1786.39366410775	2252.43861305275	1662.20416451061	1815.37392885918
IRAK1	7974.52695924319	0.325591356708352	0.17898950350285	1.81905279547953	0.0689033757819157	0.392699693502938	7188.26702184327	6336.63409836007	7731.54147345729	7614.76327047956	11135.4951423739	7885.03222383358	7821.09130294652	7738.29006680781	8319.6280330867
ACTR6	1522.51488714326	0.512967941095207	0.282056825009341	1.81866877739342	0.068961977911212	0.392699693502938	1395.17287029626	1468.85659640659	885.963909644261	1315.44572312421	1841.5452647188	2194.79306039004	1614.61936222791	1347.38581640065	1638.85138108061
EEF1AKMT2	1520.1328993965	0.516871810825604	0.284208074032957	1.81863873003716	0.0689665649404447	0.392699693502938	969.289343428394	1209.36806809233	1199.51033106748	1584.58065239202	1400.93499304854	1848.64391850644	2569.11810122452	1533.70687956777	1366.043807241
TRMT2A	2068.43887793655	0.424468330079055	0.233426202257445	1.81842623481879	0.0689990116144915	0.392744729694719	1592.48093464265	1799.37300655868	2303.05983564957	2718.65283622705	2399.22971988493	2524.90804583762	1379.33988333973	2158.75438703973	1740.151252249
KIF7	768.679606429695	0.810889130189674	0.446038520888014	1.81798004480708	0.0690671828176222	0.392993006817938	475.480089490458	929.991732863486	332.515422007544	1515.34666696443	796.579072840133	738.514381729868	576.490476707065	880.206401858461	672.992213405808
CRTAP	8340.61895553041	0.269959727047863	0.14852837986689	1.81756326494505	0.0691309105573926	0.393215833113584	8172.65097128724	7368.90598107005	7941.31630344863	8777.11412441881	9809.70911846126	9727.07384263107	9074.42843218974	7360.14091397602	6834.23091229087
LINC01909	27.6575744562066	2.28603871046761	1.25901471942954	1.81573628583422	0.0694108350469857	0.39410777785103	9.70367529572363	5.68223054702741	6.69494138270223	69.2339854275898	30.8506294347221	7.54548538165893	41.2575389519563	67.9199934697874	10.0296902146916
CYTB	68916.8475279022	0.226728579867353	0.125012562360361	1.81364636950474	0.069732186716698	0.395091462154856	67163.4494662792	57451.1389841451	62858.8046421912	81578.1124913625	66324.1070339703	71475.5534634369	67049.0761400306	72837.7681320999	73513.6173976037
UBE2J1	3523.31363276475	0.268816214877105	0.148287774273209	1.81280092842874	0.0698625307271391	0.395397023259734	3403.83365651106	2999.27069040597	3075.20974178789	3391.49015939658	4152.96934698183	3873.66355780915	3607.24698674537	3775.98450182034	3430.15405342453
NUDT16L1	4393.14326718646	0.693938788367644	0.382893059506295	1.81235666497171	0.0699311041801278	0.395518464136793	3100.86335005569	1975.52215351653	5595.85517237528	6003.85420109395	6667.69116680187	4591.42785473946	4917.45261562506	4651.60171493085	2034.02117553946
RNF44	144.142117541949	1.08609356626049	0.599622813508567	1.81129460352825	0.0700952605989657	0.396305332306065	56.0656794864032	129.744264157126	83.6867672837778	111.164427306271	264.998996426459	196.182619923132	197.367145797196	115.647556448557	142.421601048621
CFLAR	1967.77766662464	0.429161069366678	0.237031127869652	1.81056839759325	0.070207687796508	0.396305332306065	1538.57162744418	1826.83712086931	1467.30798637557	1754.25267301738	2664.22871631139	2088.21307937411	2565.77289536355	1799.87982694937	2004.93507391685
S1PR1	349.116454580426	1.16243570219767	0.642060072170956	1.81047810412381	0.0702216768700596	0.396305332306065	197.308064346381	93.7568040259523	242.133713341064	129.691831857316	356.759842950248	706.446068857817	434.876761926026	690.213987692975	290.861016226057
TRAPPC4	4269.04610473328	0.381986254135181	0.211203439058693	1.8086175861418	0.0705104344424952	0.396971513783531	4085.24729949965	3288.11740987986	3591.83605181975	5067.73270798851	4439.32647147848	4781.95136062635	4333.15665857573	3277.59860379204	5556.44837893916
EIF5A2	997.636505632255	0.494688098878159	0.273586244636184	1.80816144297019	0.0705813776088012	0.397182779034648	806.483235689031	808.770814526901	696.273903801032	1397.35635377093	814.773033788815	1045.99291103247	1326.93165818454	1049.08854778334	1033.05809211324
PUF60	20505.4110389364	0.28764910585597	0.159113327460026	1.80782534340648	0.0706336880525169	0.397182779034648	19848.3287243307	15537.112392422	20263.3559183121	26444.4570536733	21601.7689385485	19880.4676093259	19925.1611765542	21253.4509295459	19794.5966077154
NGF	3337.83500344243	0.320953625266058	0.177660130748408	1.80655965924382	0.070830964202787	0.397672051790741	2360.14946914878	2141.25387780483	2980.36473886627	3266.67396031586	3009.91397433635	3068.18299331706	4624.18956848007	3943.03097224604	4646.75547646663
ZNF761	405.793567755733	1.21306221171299	0.67157551387847	1.80629309235433	0.0708725702587636	0.39775117796696	331.003146198573	177.096185382354	79.223473028643	605.553590852581	107.581682131339	648.911742822668	493.975398803152	711.324255933584	497.472634648704
JAGN1	3930.56144487468	0.334234372273417	0.185089630774459	1.8057973905664	0.0709499932263413	0.398046123932989	3738.07136114154	2799.4455828355	3849.59129505378	4417.32329559129	4107.87996550031	4568.79139859448	4587.39230400941	3753.03855808055	3553.51924306524
MT1L	1141.14172274215	0.428892092718801	0.237744388998254	1.80400511038749	0.071230505819317	0.399200096689071	1067.4042825296	752.895547481132	1054.4532677756	1365.17717744543	1430.99458070288	1072.40210986828	1175.28232582059	1214.29934270985	1137.36687034603
TMEM33	1444.54803485512	0.497299902806723	0.275745788736569	1.80347233981446	0.0713140656463487	0.39952472936857	1081.4207024012	848.546428356093	1499.6668697253	1340.79901356248	1722.88899766217	1776.01862170797	1362.61385403488	1481.39012784104	1887.58769840496
AGK	812.580027776053	0.543651389024605	0.301632851630216	1.80236133460386	0.0714885743611217	0.399804593062228	756.886673066443	668.609127700225	709.663786566436	675.762702835489	1322.62185679116	1112.95909379469	648.969937028069	761.805332161129	655.941740040832
TUSC3	2913.95287798466	0.423029217777661	0.234725698148581	1.80222796700293	0.0715095462911295	0.399804593062228	2097.07205002027	2748.30550791226	2376.70419085929	3253.0221885414	3607.15051852136	2822.95471841315	2195.57011341627	3539.18236242568	3585.61425175225
IGF2BP2-AS1	68.8555210731697	2.48941525176426	1.38159714291964	1.8018387375234	0.0715707810908964	0.399847093242893	9.70367529572363	17.0466916410822	46.8645896789156	161.871008182816	214.3723224823	36.7842412355873	0	100.962152455089	32.0950086870132
DCLRE1B	768.9875356969	0.994288369782166	0.55217991455868	1.80066015363278	0.071756461673334	0.400322024168529	734.244764043088	517.082979779494	286.766655892412	1311.54521690293	1156.50308291189	596.093345151055	248.660302332061	1169.32529297985	900.666181279307
YIF1B	5067.08289804171	0.261398348571383	0.14522315758581	1.79997703477097	0.0718642645177364	0.400647655127443	4685.79698169055	4916.07646160321	5187.46374803044	6026.28211186627	6505.52760182448	5194.12349959946	4267.36760997667	4109.15960492214	4711.94846286212
UNKL	418.469840328596	0.771699581421886	0.429221602727297	1.79790480376213	0.0721920947598491	0.402055208325033	166.040666171271	378.815369801827	339.210363390246	491.463783880356	472.251942885362	546.104504497565	490.630192942183	582.826970990743	298.88476839781
LGMN	3491.57226720587	0.416190361931996	0.231568961850685	1.79726315049231	0.0722938532933209	0.402238315801158	2490.60999256907	4088.36487858622	3459.05304772948	5087.23523909487	4743.08651514343	3565.24184283384	2589.18933639034	2396.47436418399	3004.89518832161
GPR161	1040.23644727597	0.527571348854722	0.293548217286527	1.7972221181632	0.0723003645232995	0.402238315801158	883.034451910851	808.770814526901	900.46961597345	814.230673690669	1343.97998486136	1577.94963043942	1177.51246306124	879.288564108869	976.891826910964
FOXD1	633.400330975264	0.631952999330736	0.351784361353487	1.79642152624211	0.0724275028565587	0.402805632634496	385.990639541007	381.656485075341	764.339141191838	856.16111556935	668.43030441898	848.867105436629	595.446643252558	647.075613462164	552.635930829508
WNT3	114.410382122164	1.30158247682781	0.724625656802967	1.79621362369415	0.0724605488286858	0.402815904662452	81.9421469416663	43.5637675272101	92.6133557940475	60.4578464297263	278.446706692877	198.068991268547	64.6739799787423	115.647556448557	94.2790880181012
EIF4G2	31435.7404810224	0.317082927348613	0.17654034498755	1.79609328038288	0.0724796829581321	0.402815904662452	31513.2246159345	26785.0877602627	21216.2692417834	29269.3986844301	31619.5220452491	38171.6673601398	38327.1386177471	32105.9644807184	33913.3915229368
KRT19	6062.28069474698	0.341802156279276	0.190375825556528	1.79540734901652	0.0725888224349733	0.40327397899751	6328.95266509975	7560.20774281997	6814.33450402708	9531.86207823508	9729.81389864314	6976.74442101639	2350.56465164118	2255.12735074686	3012.91894049336
EDN1	911.025629400719	0.510864135646917	0.284650775570394	1.79470487871754	0.0727007328391408	0.40347308045897	618.878846638374	665.768012426712	723.053669331841	1102.86813406485	1091.63765692094	665.8890849314	1159.67136513607	918.755587341313	1252.70830781498
ZFAND4	110.14464042436	1.12760864426263	0.628829364194796	1.79318700504152	0.0729430272538026	0.40440806866102	77.6294023657891	50.1930364987421	63.6019431356712	197.950690729588	120.238350617379	99.9776813069808	195.13700855655	86.2767484616218	100.296902146916
HSPA12A	436.182119819108	0.834001743092696	0.465322759848519	1.79230808173707	0.0730836294335086	0.404661055011043	378.443336533222	203.613261268482	393.885718015648	377.37397690813	451.684856595547	910.174174162608	496.205536043799	409.355636317908	304.902582526625
TM2D2	2794.07488460689	0.67853422828679	0.3786411776353	1.79202439767484	0.0731290579444112	0.404663911996987	1860.949284491	1551.24893933848	2917.87861929439	1838.11355677474	4318.29707908072	3973.64123911613	2279.2002599405	4278.04175084701	2129.30323257903
BCO2	68.5306726358262	3.01523561197652	1.68265546354144	1.79195068587031	0.0731408657632939	0.404663911996987	0	10.4174226695503	33.4747069135111	121.890819414771	232.566283430982	0	33.4520586096943	92.7016127087639	92.2731499751629
PTGFRN	503.230455408404	0.719637418974138	0.401747929002874	1.79126603280882	0.0732506141842569	0.405131074855984	382.756081109099	357.980524462727	518.857957159423	1010.23111130962	632.833424301993	431.035852427266	422.611007102471	308.393483862818	464.374656940222
C12orf49	1384.3310825814	0.465929121646159	0.260329065023201	1.78976988837045	0.0734909118125917	0.405990036084161	1239.91406556469	794.565238159333	961.839911981553	1424.65989731984	1662.76982235349	1049.7656537233	1717.20567529764	1734.71334672835	1873.54613210439
FAM175A	286.605524799429	1.14074909987601	0.637422602316302	1.78962762809271	0.0735137939401131	0.405990036084161	126.147778844407	156.261340043254	349.2527754643	525.593213316492	234.148366991737	632.877586386643	179.526047872026	80.7697219640715	294.872892311934
TARDBP	1777.3076131182	0.786667069315575	0.439616872398144	1.78943784624154	0.0735443288373961	0.405990036084161	1622.67014667379	1365.62940813559	1403.7060432399	1070.68895773935	4498.65460500679	2006.15592584857	1350.34809921133	897.645319100704	1780.27001310776
DHX15	6351.38480482068	0.392078376918627	0.219130292515129	1.78924772297996	0.0735749290653136	0.405990036084161	5300.36308375304	5909.51976890851	4331.62707460834	6713.74633336557	7843.9702942232	5837.37612838589	8433.26397550393	7583.1754871268	5209.42109751083
ZNF500	594.051315158664	0.904090828787101	0.505331360471576	1.78910493095739	0.0735979182038937	0.405990036084161	388.147011828945	566.328977853732	376.032540995108	1009.2559847543	659.728844834827	821.514720928116	182.871253732995	480.02914303647	862.553358463479
LY6G5B	1345.9424573993	2.8178499909748	1.57506514393212	1.78903710861133	0.0736088394799597	0.405990036084161	12.9382337276315	852.334582054112	114.929827069722	4380.2684864892	20.5670862898148	2511.70344641972	1781.87965527638	1301.49392892106	1137.36687034603
HNRNPDL	9394.94646333676	0.219407877378532	0.122682470139055	1.7884207672852	0.0737081482599903	0.406069997379585	8659.99110836136	7415.31086387077	8259.32601912698	9630.34986032221	9318.47217284684	9381.86788642017	11525.34925966	9953.03255657263	10410.8184428499
STARD3NL	2701.66542099843	0.32874124865677	0.183823763837321	1.7883501120546	0.0737195396698373	0.406069997379585	2431.30975465076	1994.46292200662	2224.95218618471	2566.53309359741	2483.08014860494	3303.0362258212	2852.3455307866	3177.55428908654	3281.7146382471
JTB	8428.80985939788	0.353374468220107	0.197663548755774	1.78775738088525	0.0738151596251197	0.406287979697272	8969.43053168055	7184.23348829166	7367.7829916638	10888.2631166826	11900.432543999	7259.7001228286	7614.80360818674	7350.9625364801	7323.67979476782
CAMKK1	512.108401614455	0.587835497329489	0.328962886990877	1.78693561059911	0.0739478961118327	0.406488960771508	359.035985941774	422.379137329038	361.52683466592	662.110931061035	460.3863161797	596.093345151055	412.575389519563	692.96750094175	641.900173740264
CKB	1637.93418311848	0.599369385359201	0.335418127412442	1.78693200031552	0.0739484796932888	0.406488960771508	1230.21039026896	956.508808749614	2083.24259358418	1938.55159197251	2663.43767453101	1865.62126061517	971.224768301457	1355.64635614697	1676.96420389644
TPTEP1	186.522365852698	1.20963593726344	0.677152390998493	1.78635703475813	0.0740414676047432	0.406694485408895	120.756848124561	108.909418818025	104.887414995668	60.4578464297263	268.954205328347	444.240451845169	219.668518203659	175.307010172019	175.519578757103
BAG3	4714.18523850103	0.327481825875004	0.18339282738521	1.78568502674938	0.0741502710919716	0.40715239763228	3358.54983846435	4283.45479403416	4370.68089934077	4945.84188857374	4644.99733437663	5483.68150112063	4230.570345506	5341.81570262382	5768.07484246915
RRM1	9207.99765895345	0.267172576446864	0.149638879666244	1.78544892238413	0.0741885292903889	0.407222770858013	7986.12476838055	7708.89277546719	7102.21698348328	8268.09806254273	9220.38299208003	9946.83610437188	12605.8507527531	10129.2574044942	9904.31908700797
ATP5D	5780.10874939391	0.406343466848555	0.227638429191078	1.78503896856305	0.0742549962656763	0.407332778835404	5975.30760987782	4792.01442799312	4107.34653828782	6464.11393520412	7595.58317518467	5653.45492220795	5381.32116167949	4604.79198970167	7447.04498440853
LOC652276	558.834930196062	0.446305308231743	0.250051364273611	1.7848545219029	0.074284916994911	0.407332778835404	487.34013707412	424.273214178047	495.425662319965	563.6231489739	680.295931124642	672.491384640352	614.402809798052	536.017245761566	555.644837893916
RP2	244.160188236635	1.1439210590888	0.641185763888966	1.7840712060583	0.074412095396659	0.407721867657029	83.0203330856355	103.227188270998	256.639419670252	465.135366886765	145.551687589458	367.842412355873	207.402763380105	184.485387667936	384.137135222689
OSMR	2089.4153037989	0.411471453117064	0.230707948762013	1.78351658590454	0.0745022505232569	0.407721867657029	1687.36131531194	1721.71585574931	1812.09746758474	2699.15030512068	1691.24732644708	2555.08998736425	2369.52081818668	2423.09165892215	1845.46299950326
CDC25C	920.45044381591	0.460252032646127	0.258105079530683	1.78319633803027	0.0745543483807252	0.407721867657029	977.914832580149	752.895547481132	659.451726196169	940.99712588203	1079.77203021527	1267.6415441187	919.931611766593	914.166398593355	771.283177509786
ADTRP	52.103087358189	2.05084704056149	1.15021010398003	1.78301949658155	0.0745831296639831	0.407721867657029	38.8147011828945	20.8348453391005	7.81076494648593	99.462908642453	132.895019103418	47.1592836353683	99.2411072087597	14.6854039934675	8.0237521717533
ZNF502	423.384471256078	1.28698665721057	0.721994387549841	1.78254385269959	0.0746605866563619	0.407994998300351	238.279137817214	45.4578443762193	475.340838171858	884.439785673577	242.84982657589	724.366596639257	324.484968514035	306.557808363635	568.683435173015
PIK3CD	582.386888700408	0.556632450603663	0.312312451633944	1.78229349387607	0.0747013831310292	0.408072465734074	417.258037716116	291.687834747407	441.866131258347	551.921630310082	590.908209941986	548.934061515687	858.60283764882	597.512374984211	942.790880181012
MRPL9	2491.11138315422	0.285558479387632	0.160233112417968	1.78214399682103	0.0747257526594135	0.408072465734074	2305.16197580635	2527.64555500269	2094.40082922201	3090.17605380327	2540.8261985725	2814.46604735878	2301.50163234697	2359.76085420032	2386.06330207514
UBE2A	3804.9888793468	0.295876260128898	0.166288912890533	1.77929036269346	0.0751921701521839	0.40931654744945	3110.56702535141	3236.97733495661	3765.90452777	4037.99906557253	3720.26949311534	4657.45085182897	4338.73200167735	3664.00829637015	3712.99131747884
ERCC8	847.727974306579	0.797370156904104	0.4483052349708	1.77863226815998	0.0753000702301076	0.409392976937195	740.713880906904	527.500402449045	304.619832912951	1017.05699719685	458.013190838567	1259.15287306433	1202.04397270835	787.504789149697	1332.94582953252
REPS1	912.233766067187	0.594360954084642	0.334626480205337	1.77619222997512	0.0757012385137081	0.41073970316601	601.627868334865	970.714385117183	676.189079652925	816.180926801305	1312.33831364626	1266.69835844599	779.432965605877	663.596692954815	1123.32530404546
EXOSC8	3762.83875837722	0.336496599220092	0.189465508654304	1.77603090720886	0.0757278230476281	0.41073970316601	3698.17847381467	3332.62821583158	2729.30443701494	4578.21917721879	3338.98735497339	4408.44983423423	3743.28535842479	3885.20719402176	4151.28877986086
PNMA1	5178.46156127945	0.333798942131184	0.188099826425832	1.77458399868754	0.0759666012419765	0.411675497394027	4019.47794471752	5023.09180357223	4605.00384773535	4425.12430803384	6204.93172528104	6570.23139607951	5608.79516022541	4926.03520205877	5223.4626638114
TNIP2	2458.2291550206	0.420377345123305	0.236896304931096	1.77452048163257	0.0759770972948866	0.411675497394027	2476.59357269747	1655.42316603399	2599.86890361603	3657.69970899844	2761.52685529782	2589.04467158172	1990.39748727681	2373.52842044419	2019.97960923889
WSB2	5325.72255706171	0.304379625875172	0.171645934948608	1.77329935582981	0.0761791157554631	0.412630432075107	4032.41617844515	4538.20813022589	5100.42951005531	4794.69727249942	6463.60238746448	5622.32979500861	5900.94313875007	5256.45679191179	6222.41980919468
NBPF9	1207.64663573007	0.635513856652372	0.358487172254703	1.7727659616251	0.076267495871725	0.412969397470511	874.408962759096	758.577778028159	844.678437784264	1887.84501109597	700.863017414457	1261.03924440975	1933.52898764033	1241.8344751976	1366.043807241
ENTPD5	697.684168897807	0.882325996421338	0.497843347758244	1.77229644705387	0.0763453607165957	0.413251215295851	493.809253937936	607.051630107428	411.738895036187	723.543904046079	619.385714035575	1445.90363626039	257.580851294646	810.45073288949	909.69290247253
RPL39L	3652.52775125614	0.373217442925749	0.210656028874213	1.77169124909597	0.0764458230825107	0.413505660915859	3395.2081673593	2973.70065294434	2439.19031043118	3888.80470260885	3908.53743684518	3611.4579407965	5293.23074067396	3418.94561722916	3943.67419241674
FAM118B	1754.59460826265	0.465639630168075	0.262843586751458	1.7715464772149	0.0764698710677836	0.413505660915859	1628.06107739363	1478.32698065163	1343.45157079558	1414.90863176666	2757.57164639593	1971.2580559584	1609.0440191263	1718.1922672357	1870.53722503999
RFC3	1339.83416853008	0.523593640459935	0.295676483789928	1.7708328837945	0.0765884958725915	0.414007249218743	1032.90232592258	984.919961484751	1150.414094261	1594.3319179452	950.832220013744	2009.9286685394	1638.0358032547	1241.8344751976	1455.30805015175
TLE3	246.893460543981	0.932312792182236	0.526556278704206	1.77058527243574	0.0766296928029759	0.414090095545048	181.135272186841	242.44183667317	113.814003505938	532.419099203719	216.745447823432	277.296587775966	176.180842011057	199.170791661404	282.837264054304
SLC35B1	4184.12463922849	0.276068020478966	0.155957193983548	1.77015252344235	0.0767017358283071	0.41433951524397	3850.20272011434	3176.36687578832	4115.1573032343	4756.66733684202	4084.14871208898	4649.90536644731	4518.25804954937	4214.71094612519	4291.70444286654
BCAR3	1811.79101607764	0.586833836353275	0.3319734358317	1.76771323549749	0.077108856185236	0.415417149815176	1855.55835377115	1398.77575299325	1424.90669095179	1255.9630032498	2899.1681250835	2872.00037339393	1360.38371679423	1321.68635941208	1917.67676904904
UBR7	2726.65426974373	0.307524558654925	0.174001844207427	1.76736378890517	0.0771673232266274	0.415592252882032	2707.32540750689	2178.18837636051	2268.46930517227	2640.64271180159	2899.95916686388	3312.46808254827	2628.21673810165	2885.68188471637	3018.93675462218
CHST11	504.588686869573	0.603766795800053	0.341691170714355	1.7669956017236	0.0772289648949701	0.415784329669994	356.879613653836	421.432098904533	424.012954237808	647.484032731262	479.371318908759	700.786954821573	342.326066439205	567.223729247684	601.781412881497
PPP4C	14662.4271255858	0.231561128821291	0.131070793212358	1.76668747587512	0.0772805819655315	0.415826188876591	14660.0969995505	13337.1421322978	13054.0198727056	17087.1426288402	16821.5034597273	14289.2629415166	12960.4425740159	14747.8169604398	15004.4165611787
TMEM39A	1791.85383471363	0.508442503226526	0.287807926916059	1.76660354242021	0.0772946473215215	0.415826188876591	1303.52704805887	1553.14301618749	1476.23457488584	1411.9832521007	2464.88618765626	2286.28207064266	1910.11254661354	2373.52842044419	1346.98739583308
RBBP5	674.597806612382	0.70030291176718	0.396438857622249	1.76648403228543	0.0773146781267484	0.415826188876591	732.08839175515	303.052295841462	358.179363974569	753.772827260942	633.62446608237	876.219489945143	965.649425199842	837.985865377242	610.80813407472
PTCH1	182.193641474761	1.06304866495448	0.602200854412053	1.76527259495898	0.0775179630330411	0.416220233581636	98.1149391012056	154.367263194245	111.58235637837	436.856696782538	181.939609486823	142.421036578812	110.391793411991	174.389172422427	229.679905916438
PSMD6	8837.13687310236	0.265136932726883	0.150342520880329	1.76355252775048	0.0778073462176755	0.417214198847609	8142.4617592561	7570.62516548952	6948.23333168113	10240.7790839514	7772.77653398922	9221.52632205992	10668.9765592518	9281.17532387149	9687.67777837063
RIC8A	8737.54456643201	0.42718223819166	0.242268054927122	1.7632627558766	0.0778561837621365	0.417336261653301	7300.39838081608	6688.93239227577	9319.3584047215	7677.17137001992	11854.5521207371	11807.7414366235	5766.01983569097	9431.70071480453	8792.02644219867
SDHAF2	2150.12723615964	0.348198781847376	0.197551883253452	1.76256877997285	0.0779732464899552	0.417812370710042	1632.37382196951	1683.83431876912	2078.77929932904	2170.63171213824	2616.76620948874	2078.78122264703	2067.33722207911	2608.49488433967	2414.14643467627
PTRH2	2172.54333204877	0.372777380514376	0.211515834739635	1.76240885687469	0.0780002432887357	0.417812370710042	1975.23701575174	1952.79323132842	1577.77451919016	2249.61696311901	2720.39268271819	2158.95200482716	2127.55092757656	2785.63757001088	2004.93507391685
DDX55	1129.09379497153	0.389784091630626	0.221204239513426	1.76210045742351	0.0780523260376738	0.417812370710042	1081.4207024012	806.876737677892	885.963909644261	1290.09243268593	1029.14535627112	1315.74401342678	1233.2658940774	1309.75446866739	1209.58063989181
LINC00852	25.2912330776171	3.21612534433565	1.82530793715679	1.76196316186806	0.0780755217289601	0.417812370710042	0	3.78815369801827	4.46329425513482	63.3832260956808	13.4477102664173	0	49.0630192942183	30.2886457365268	63.1870483525572
TIA1	1398.116612743	0.433793315642599	0.246309960277033	1.7611683878098	0.0782099068323378	0.41825184388854	1231.28857641293	1262.40221986459	1164.91980059019	1276.44066091148	1670.68024015726	1994.83769777608	1593.43305844177	1103.24097500925	1285.80628552347
RAE1	4017.54629271251	0.285692624307146	0.162286351559615	1.76042299035972	0.0783361140994821	0.418507290479409	3688.47479851895	3140.37941565715	3608.5734052765	4610.39835354429	4099.96954769653	4012.31185169714	4889.57590011698	3771.39531307238	4336.83804883266
DNM1L	3901.99442775875	0.494431070486461	0.280897063162499	1.76018597318133	0.0783762794758124	0.41858215858854	2487.37543413716	3447.21986519663	2718.1462013771	2386.13468086355	4357.8491680996	5445.95407421233	5199.56497656681	4251.42445610886	4824.28099326667
SIGLEC15	104.160431790405	2.6600621377236	1.51210719703089	1.75917563447009	0.0785476814256635	0.419005899762927	46.3620041906796	18.9407684900914	43.5171189875645	0	397.894015529878	289.558001521161	124.887685476192	8.2605397463255	8.0237521717533
IL4I1	64.4460690544375	1.48794363360841	0.845854517868252	1.75910112457444	0.0785603339490532	0.419005899762927	40.9710734708331	16.0996532165777	23.4322948394578	38.0299356574085	114.701058154736	72.6252967984672	151.649332363947	63.3308047218288	59.1751722666806
AAAS	3719.54901032107	0.257829039913835	0.146667574420147	1.75791439200632	0.0787620766384858	0.419941971577483	3519.19957391577	2815.54523605208	3316.22763156517	3795.1925532983	3783.55283554554	3959.49345402552	4191.54294379469	3825.5477402983	4269.63912439422
LRR1	5503.73882901279	0.313676232837002	0.178512289686862	1.75716883911599	0.0788890349159179	0.420338845826958	5054.53664292804	4353.5356374475	3636.46899437109	5040.4291644396	6235.78235471576	4935.69062527765	7311.50494345885	6192.65129649535	6773.04980198125
PDE8A	826.98361507419	0.781505787446145	0.444953791986783	1.75637515966907	0.0790243714381129	0.420779803472534	292.188445015678	614.627937503465	1036.60009075506	944.897632103303	819.51928447108	1576.06325909401	674.616515295501	725.09182217746	759.247549252156
SHB	1308.44860950939	0.502371980557152	0.286066556179316	1.75613670911691	0.0790650683884407	0.420856496383566	1186.00475836622	858.963851025644	1274.27050984099	1267.66452191362	1831.26172157389	1601.52927225711	902.090513841423	1353.81068064779	1500.44165611787
ME2	1813.63987414776	0.373130075514335	0.212596329085498	1.75511062264992	0.079240387675424	0.421429941836755	1170.91015235065	1447.07471264298	1758.53793652312	1752.30241990674	2134.23072345847	1780.73455007151	2014.92899692392	2028.42142659771	2235.61794885476
DARS2	1121.17045443477	0.598372436820692	0.341133736272474	1.75406995320672	0.0794185214271541	0.422089149393442	691.117318284317	1435.71025154893	858.068320549669	1976.58152762992	1199.21933905228	1344.9827692807	742.635701135213	1029.81395504191	812.404907390021
ABHD6	371.417181806827	1.34026106664292	0.764111802260195	1.75401173320254	0.0794284966870578	0.422089149393442	226.419090233551	251.912220918215	56.9070017529689	82.8857572020441	715.101769461252	557.422732570053	400.309634696008	781.997762652147	269.798666775205
C10orf88	690.183375457958	0.747601398617281	0.426648579415128	1.75226506002231	0.0797282410565987	0.423390227625556	625.34796350219	505.71851868544	224.280536320525	529.493719537764	885.175752242412	861.128519181825	819.57543593751	662.678855205223	1098.25107850873
NCKAP1	4674.28303488672	0.420206491536689	0.23986490855444	1.75184646253213	0.0798002124539719	0.423502055881391	4626.49674377224	3794.78296698981	3571.75122767164	4474.85576235507	4872.02632534497	6701.33420458584	5768.24997293162	4837.92277809797	3421.12733223131
UBXN2B	508.532659570523	0.873459579002169	0.498989470478205	1.75045693482288	0.0800394990233197	0.424241878514723	356.879613653836	354.192370764709	347.021128336732	241.831385718905	915.235339896757	780.957737001699	708.068573905196	529.592381514423	343.015405342453
TLDC1	3148.81317434129	0.364173515854525	0.208163955987311	1.74945520288211	0.0802123658195256	0.424844185078533	2966.09008205952	3101.55084025246	2399.02066213496	3604.06774845594	3688.62782190024	3605.79882676026	2554.62220916032	2600.23434459335	3819.30603375457
LAMC2	162.688560916298	1.73385494036879	0.991451520757461	1.74880455984791	0.0803248083409044	0.425028360267818	38.8147011828945	209.29549181551	7.81076494648593	262.309043380587	360.715051852136	229.19411846789	68.0191858397117	235.884301645072	52.1543891163964
PKD2	2193.83694654466	0.35873340871219	0.205219822004595	1.74804463432464	0.0804562988722135	0.425383084440498	2037.77181210196	2167.77095369096	1852.26711588095	2362.73164353592	2444.31910136645	2961.60301230113	1661.45224428148	1870.55333366793	2386.06330207514
HRAS	4777.0300215538	0.293277964466427	0.167795677158225	1.74782789064272	0.0804938342362149	0.425383084440498	4599.542090173	3923.58019272243	4370.68089934077	5985.3267965429	5510.3970421096	4303.75622456371	5046.80057558254	4673.62982092105	4579.55655202819
ABCE1	4312.58373478821	0.323426833102073	0.185064109333311	1.74764752748228	0.0805250801146256	0.425383084440498	3513.80864319593	4121.51122344388	2922.34191354952	4451.45272502743	3803.32888005498	4958.32708142262	5474.98692578663	4745.2211653892	4822.27505522373
TOMM6	5888.84858201496	0.236722000247643	0.135593789940272	1.74581741797996	0.0808426833287382	0.426629736023668	5581.76966732903	4600.71266624319	5127.20927558612	6528.47228785512	5930.44022749005	5579.88643973678	6437.2911451255	6685.5301680261	6528.32536074278
SEC22B	6958.35290361561	0.243911862110872	0.139731211152746	1.74557895905047	0.0808841410714947	0.426707831901893	5293.89396688923	6060.09887840473	6439.41778659576	6390.00431699994	7234.86812333253	7445.50770035195	7961.58994910724	7406.95063920519	8392.84477165395
MAP4K3	2133.58333522132	0.411064884121621	0.235555358525909	1.74508823188757	0.0809695117146834	0.427017464416877	1683.04857073607	1844.8308509349	1790.89681987285	1671.36691581534	2783.67602514839	2616.39705609023	2067.33722207911	2631.44082807947	2113.25572823552
CHD1L	2060.85073169395	0.367213253580563	0.210648581799142	1.74325053814371	0.0812898610833299	0.427502350377684	1487.89687867762	1748.23293163543	1932.60641247338	2211.5870274616	2615.18412592798	1839.21206177936	1980.3618696939	2286.33383423298	2446.24144336329
SNX9	6081.85549129133	0.33080943744551	0.189773324450835	1.74318196934582	0.081301833971615	0.427502350377684	4751.56633647267	6295.91144610637	5641.60393849041	6286.64090213622	8460.98288291764	6242.00278197735	5031.18961489802	5620.8383784997	6405.96314012354
MIR214	400.261471668197	0.710115896857519	0.407618451714861	1.74210930312414	0.0814893200253001	0.428347473341528	411.86710699627	170.466916410822	376.032540995108	436.856696782538	579.042583236323	550.820432861102	385.813742631807	352.449695843221	339.003529256577
TOP1	3282.97833266067	0.283747882573312	0.16290591022048	1.7417899828759	0.0815452001568661	0.428500483818385	2907.86803028518	2553.21559246432	2741.57849621656	3336.88307229877	3669.64281917118	2977.63716873715	4237.26075722794	3680.5293758628	3442.18968168216
MYPN	385.753945109288	0.905877224476358	0.52032618672525	1.74097950014323	0.0816871719404087	0.428696822490699	375.208778101314	146.790955798208	316.893892114572	372.49834413154	856.698248148822	341.433213520066	262.041125775939	434.137255556884	366.083692836244
[truncated: 12,044 more rows]
