# Supplementary material for: Microfibril-associated protein 5 and the regulation of skin scar formation
Source: Sci Rep. 2023 May 30;13:8728. doi: 10.1038/s41598-023-35558-x (PMC10229580; doi:10.1038/s41598-023-35558-x)
Supplement: Supplementary file 7 — Supplementary Information 7. [file 41598_2023_35558_MOESM7_ESM.txt]

symbol	baseMean	log2FoldChange	lfcSE	stat	pvalue	padj	N_HDF_1	N_HDF_2	N_HDF_3	eApoEC_HDF_1	eApoEC_HDF_2	eApoEC_HDF_3	nApoEC_HDF_1	nApoEC_HDF_2	nApoEC_HDF_3
MFAP5	2823.76352467185	1.75608296711843	0.185282718278263	9.47785623741278	2.59560564186602e-21	4.15452639037075e-17	2048.55367354166	2539.01001609675	2438.07448686739	4932.19011679928	4065.9547511403	5189.40757123593	1585.62757809951	1348.30365415024	1266.74987411555
KRT19	6062.28069474698	1.78411971658105	0.190824897575605	9.34951224524661	8.80528402692147e-21	7.04686880674525e-17	6328.95266509975	7560.20774281997	6814.33450402708	9531.86207823508	9729.81389864314	6976.74442101639	2350.56465164118	2255.12735074686	3012.91894049336
COX1	202744.329795286	0.982398982572775	0.140010716798153	7.01659847930824	2.27334690212077e-12	1.2129063505115e-08	121328.286780865	106400.714031513	119041.636902265	347094.347112391	308374.981411679	325802.74055196	149472.718417077	195401.23202383	151782.310925993
M6PR	4442.23745860193	1.17028365289211	0.171300548170916	6.8317566136709	8.38810778776249e-12	3.35650133127316e-08	3677.69293707926	4077.00041749217	5133.90421696882	6191.07849971504	5878.23146998513	6688.12960516793	2592.53454225131	2729.64946728578	3011.91597147189
PLAU	16704.2424958262	1.05918132274948	0.156624568307536	6.76254903170587	1.35584770281499e-11	4.34033966625136e-08	12922.060935472	13290.7372494971	10162.921018942	27382.5287998894	25184.3971618782	24440.770336866	10799.4395878296	13961.2300090397	12194.0973630221
SFRP1	1675.35325172172	1.34378497557403	0.210418346270245	6.38625385758034	1.69998709021373e-10	3.88714190942299e-07	1934.26594228091	1525.67890187686	1458.3813978653	2560.6823342655	2540.03515679212	2187.24757500838	1088.30697343539	959.140448323349	824.440535647651
EDA2R	739.921369713644	2.5484519070505	0.403359439721235	6.31806685573481	2.64855438820315e-10	5.29909519219746e-07	1231.28857641293	1101.40568769881	586.923194550229	869.812887343804	1578.91939363347	745.116681438819	156.10960684524	210.184844656504	179.53145484298
MYH10	2686.41118751016	1.33344109815351	0.213464408822012	6.24666709317962	4.19303423342657e-10	7.45707843780286e-07	1870.65295978672	2530.48667027621	2145.72871315606	3691.82913843458	4088.89496277125	4841.37205800691	1527.64400984271	1462.11553509961	2018.97664021742
IGFBP2	2473.54311639613	1.27833759020025	0.222429320734311	5.74716312570684	9.07531671059761e-09	1.21049599391521e-05	2037.77181210196	1630.80016699687	2120.06477118904	4618.19936598683	3550.19551033418	3495.4461030535	1852.12897835674	1270.28744543494	1686.99389411113
LINC01085	97.3421822238315	3.95632185300419	0.702399467828347	5.63258093750583	1.77532480817976e-08	1.89438992531502e-05	65.7693547821269	116.485726214062	140.593769036747	135.542591189225	227.820032748717	156.568821669423	5.57534310161571	14.6854039934675	13.0385972790991
LRRC8A	4358.22529272544	0.862509731829853	0.156958100098917	5.49515909842365	3.90358327775732e-08	3.67533846728139e-05	3224.85475661215	3975.66730607018	3026.11350498141	5767.87357470695	6651.87033119432	6288.21887994001	3397.61408612462	3563.96398166466	3327.85121323468
DSP	757.282060927404	1.18446298992001	0.224645102872273	5.2725965301521	1.3450704910621e-07	8.92004839612791e-05	670.6317815489	771.836315971223	785.539788903728	970.250922541575	1147.80162332774	1067.68618150474	440.452105027641	448.822659550352	512.517169970742
LEPROT	4520.13453848555	2.02014691631273	0.383336822451483	5.2699005104536	1.36497723227497e-07	8.92004839612791e-05	6587.71733965238	7867.04819235945	1949.34376593013	6539.19867996362	5779.35124743795	7156.89288450349	1927.95364453871	1317.09717066412	1556.60792132014
CIAPIN1	2197.01455558264	0.734921647497498	0.146093754599726	5.03047956780267	4.89254526827408e-07	0.000244718998637484	1770.38164839758	1540.83151666893	1632.44987381556	3061.89738369904	3134.898575636	3066.29662197165	1915.68788971516	1753.07010172019	1897.61738861965
ARHGAP20	29.1068903360696	8.15588398352053	1.74826993744865	4.66511710166617	3.08441336513677e-06	0.00112202546187225	32.3455843190788	53.0341517722558	17.8531770205393	20.4776576616815	60.9102170890668	77.341225162004	0	0	0
UBE2C	15871.1104824926	0.838995319500301	0.182205667430687	4.60466093799999	4.13138416788685e-06	0.00143754206502602	10909.0874046813	9097.25110579089	10420.676262176	28649.2181952477	22956.8235083352	20498.2542249492	15084.6482957315	14377.9283473543	10846.1069981675
SFRP2	263.765448722017	2.52516575723385	0.560375916883764	4.50619964411789	6.59989949929418e-06	0.00215370865524332	250.139185400876	249.071105644702	445.213601949698	338.368914695404	505.475697661217	374.444712064824	28.9917841284017	111.97620545019	70.2078315028413
NHSL2	344.549078524918	1.767065903306	0.392496179786246	4.50212255382549	6.72781661640421e-06	0.00215370865524332	278.172025144078	261.382605163261	449.676896204833	485.613024548447	684.251140026529	462.160979626609	178.410979251703	168.882145924877	132.391910833929
SNCAIP	116.680182746062	3.18462893188679	0.71240938996119	4.47022312839009	7.81380364910686e-06	0.0024523086511295	34.5019566070174	11.3644610940548	37.938001168646	469.035873108038	193.014194412108	208.444033668328	35.6821958503406	22.0281059902013	38.1128228158282
SEPT2	7121.25635148696	1.09802935876188	0.249424762514842	4.40224678452502	1.07135593775677e-05	0.00323601345618848	5707.91744617344	6863.18746238461	6295.47654686766	12177.3804228133	11862.4625385409	6785.27772945679	4491.49640266162	6068.74320030046	3839.36541418395
ERC1	1426.33820963675	1.21204035790534	0.281419401750203	4.30688271799106	1.65571339582909e-05	0.00464935940590183	1119.15721744013	1286.0781804772	1886.85764635824	1569.95375406225	1870.81381059277	2527.73760285574	851.912425926881	784.751275900922	939.781973116605
LPXN	3007.24165184851	0.804850930784831	0.18732591435872	4.29652743743496	1.73494502852861e-05	0.00478785002183257	2664.19796174812	2236.90475867979	2208.21483272795	4041.8995717938	4101.55163125729	4547.09812812221	2630.44687534229	1944.89819138486	2689.96291558029
PDLIM4	3865.37122635443	0.862546857897889	0.202206925322411	4.26566427694101	1.99308296817869e-05	0.00522971901453575	2988.73199108288	2555.10966931333	2203.75153847282	4952.66777446097	6791.88472632114	5701.55739151603	2808.857854594	3744.77801833422	3041.0020730945
ITGA2	1672.88611405404	1.25249680783382	0.296586804511122	4.22303618631438	2.41033102504559e-05	0.00579758155751994	850.688867591772	647.774282361125	885.963909644261	2912.70302073536	3784.34387732592	2227.8045589348	1597.89333292306	1271.20528318453	877.597893785517
CDC25B	4491.79282356993	1.2871925497914	0.309084779773934	4.16452906782682	3.11995877750701e-05	0.00723740002793873	4365.57569693167	4706.78096978771	2850.92920546737	7457.76789507334	5465.30766062808	7294.59799271877	4208.26897309954	1926.54143639302	2150.36558202988
STARD3	2324.38289738138	0.893817603526026	0.215099347479065	4.15537105993786	3.24760052591972e-05	0.00742587057398157	2291.14555593475	2242.58698922682	1794.2442905642	3229.61915121377	3102.46586264052	3154.01288953343	1541.02483328658	1407.9631078737	2156.3833961587
USP31	409.619679175119	2.09222375117712	0.506524483386839	4.13054811721562	3.61899334828618e-05	0.00782778480171197	107.818614396929	108.909418818025	312.430597859437	834.70833135235	648.654259909542	1074.28848121369	170.605498909441	163.375119427326	265.786790689328
PTGDS	2267.7994266084	0.788924250533413	0.193329474881858	4.08072411625552	4.48956172370476e-05	0.00909619303159727	2163.91959094637	2592.044167869	2447.00107537766	2704.02593789728	3304.97255841716	2356.077810423	1554.40565673046	1524.52850207185	1763.21953974279
ATP5SL	2511.25548926585	0.937995129724731	0.234195354935039	4.0051824682215	6.19696267958873e-05	0.0119504318854816	1662.56303400065	2375.17236865746	2592.05813866955	3542.6347754709	3266.21151117866	3685.96960894039	1469.6604415859	2225.75654275993	1781.27298212923
TMEM158	1638.09947470334	0.757549686627366	0.189933656378038	3.98849630483375	6.64934385079846e-05	0.0125211056089271	970.367529572363	842.864197809066	1042.17920857398	2618.21480102928	2546.36349103514	2304.2025984241	1635.80566601405	1290.47987592596	1492.41790394611
KRT7	4218.7041855271	0.600157868500008	0.152748664456396	3.92905476873306	8.5280416599474e-05	0.0151666483121242	4622.18399919636	4559.04297556499	5142.83080547909	4744.9658181782	5119.62240260312	4381.09744972572	3109.92638208125	2789.30892100924	3499.35891590591
C19orf47	574.726144870201	1.26499695440961	0.322846967207141	3.91825565329836	8.91920811225457e-05	0.0155726902283091	508.903859953506	709.331779953922	657.220079068602	1024.85800963939	563.221747628773	740.400753075282	324.484968514035	322.161050106694	321.953055891601
SLC9B1	36.3258325589107	6.2216417820434	1.58820718645513	3.91739933876642	8.95094027867322e-05	0.0155726902283091	54.9874933424339	11.3644610940548	43.5171189875645	153.094869184952	34.8058383366096	26.4091988358063	0	2.75351324877517	0
IGFBP5	796.476755583725	1.55085028982556	0.396671971358956	3.90965432851862	9.24282897439039e-05	0.0159076043617304	535.858513552738	984.919961484751	1115.8235637837	842.509343794896	1249.05497121606	1286.50525757285	497.320604664122	234.048626145889	422.249958038517
LRRC32	577.755488358189	3.15918587629682	0.809023741087049	3.90493593185777	9.42503513215961e-05	0.015959481169777	623.191591214251	127.850187308117	408.391424344836	1054.11180629894	2336.73741923511	242.398717885793	287.687704043371	53.2345894763199	66.1959554169647
MAPKBP1	511.740596605323	1.1828438054479	0.303299968572415	3.89991403894751	9.62268470275195e-05	0.015959481169777	513.216604529383	459.313635884716	682.884021035627	702.09111982908	686.624265367662	659.286785222449	341.210997818882	320.325374607511	240.712565152599
SAR1A	10430.4263464634	1.11503277395842	0.286503576857652	3.89186336236361	9.94772662057108e-05	0.0162472767641695	14311.8428750484	5561.00962869083	12913.4261036688	15575.6964680971	11875.9102488073	14341.1381535155	6498.61991924328	5998.0696935819	6798.12402751798
TFPI	3070.99339098624	0.712552900883262	0.183606300747473	3.88087390237923	0.000104081797821887	0.0166593325593712	4031.33799230119	3824.14115814945	3490.29610751543	2898.07612240559	3110.37628044429	4110.4031616587	1944.67967384356	2161.5079002885	2068.12212226941
DAP3	3442.75301136572	0.547569705143287	0.142308529560777	3.84776447928534	0.000119200563617659	0.0187051394241593	2876.60063211007	2866.68531097533	2769.47408531115	4060.42697634484	4706.69859324607	4575.39369830343	3247.07982238099	3114.22348436471	2768.19449925489
FAM83D	4201.68582395649	0.624460801784815	0.163044253884401	3.83000803099483	0.000128139076905169	0.0199125637373217	2671.74526475591	2380.85459920449	2424.68460410199	5912.19230489404	6723.06409142829	5765.69401726013	3863.71276941969	3467.59101795752	4605.63374658639
TBX4	293.446990112289	2.29110497608955	0.599092920777927	3.82428984991933	0.000131149554615164	0.0201844208766376	105.662242108991	385.444638773359	294.577420838898	571.424161416445	378.117971020441	591.377416787519	49.0630192942183	156.032417430593	109.323623340139
SRD5A2	234.263344198141	3.75154073309501	0.989496961458971	3.79136154957315	0.000149823661418001	0.0216634033990102	24.7982813112937	181.831377504877	224.280536320525	35.104555991454	591.699251722363	934.697001653	50.1780879145414	47.7275629787695	18.0534423864449
BTG1	4854.59079069091	0.420430174472993	0.112352409716753	3.74206637430317	0.000182513290826125	0.0249684421620766	4993.08003272179	4697.31058554266	4783.53561794074	5398.30061024137	5723.18728103115	5600.63652453634	4113.48814037207	4077.03528368643	4304.74304014564
ARMCX6	2998.89532199759	0.982671330931991	0.265650385876962	3.69911501422446	0.000216352548140369	0.0291003267691996	3493.32310646051	2812.70412077857	3067.3989768414	4326.6365259467	4007.41765939237	3363.40010887447	2178.84408411142	2516.7111093805	1223.62220619238
SOBP	109.475406303466	3.11532962168856	0.843113336534178	3.69503065210056	0.000219860262095025	0.0293256946257747	105.662242108991	116.485726214062	52.4437074978341	253.532904382723	107.581682131339	276.353402103258	6.69041172193886	50.4810762275447	16.0475043435066
HMOX1	7860.92767840489	0.603045218914281	0.163380068338473	3.69105745301169	0.000223323682435443	0.0295414781905926	4968.2817514105	5546.80405232326	6359.07849000333	11320.2441806886	11427.3895593332	9739.33525637626	6061.5130200766	7717.1797985672	7608.52299686506
CORO2B	482.340242468612	1.5871886120772	0.436194713470965	3.63871583735472	0.000274000932473209	0.0345509653870803	116.444103548684	343.774948095158	189.69000584323	949.773264879894	1077.39890487414	742.287124420697	259.810988535292	292.790242119759	369.092599900652
NTN4	2344.10663577841	1.05472014358028	0.290394599113896	3.63202396600567	0.000281206998081438	0.0348914667541977	1870.65295978672	3010.63515150002	2666.81831744305	2631.86657280373	2364.42388154832	4150.01695991241	1232.15082545707	1329.9468991584	1840.44815439591
SPOCD1	6101.38752804649	0.718880524639197	0.200881794979009	3.57862455736378	0.000345407242533923	0.0406513847352791	5999.02770504515	4641.43531849689	5401.70187227691	7757.13174755601	9100.93568324303	7321.95037722728	3706.48809395413	5262.88165615893	5720.9352984601
FAM180A	1324.08696567695	1.09077343007678	0.305987685968627	3.56476250547096	0.000364185801567715	0.0424152272199023	1180.61382764638	772.783354395728	1038.83173788263	1921.97444053211	2805.82519499896	1344.9827692807	970.109699681134	885.713428356011	995.948238318878
ADA2	158.935782889457	2.30514378782171	0.649676653060476	3.54814010471626	0.000387961793053128	0.0443551175686312	279.250211288047	227.289221881096	87.034237975129	208.677082838088	133.686060883796	353.694627265262	40.1424703316331	39.467023232444	61.1811103096189
CAPG	4838.09080502788	0.614178006775132	0.173527019178636	3.53937968670384	0.000401068543629365	0.0451604853027414	5365.0542523912	5385.80752015748	6412.63802106495	6298.34242080004	4516.05752417509	5141.30510192785	3687.53192740863	3231.70671631245	3504.37376101325
DOCK4	101.693879802094	2.81588613295544	0.795839819760373	3.53825740185167	0.000402777209443336	0.0451604853027414	34.5019566070174	37.8815369801827	37.938001168646	188.199425176406	122.611475958511	394.251611191679	8.92054896258514	46.8097252291778	44.1306369446431
CLP1	1911.78498926015	0.606425879286694	0.172060013076652	3.52450211087997	0.000424279434284246	0.047159837674678	1570.91721176326	1770.01481539904	1770.81199572474	2205.73626812969	2748.87018681178	2344.75958235051	1535.44949018497	1569.50255180184	1690.00280117554
ADA	1671.54596274329	0.733351304354291	0.208409312380288	3.51880295548469	0.000433498549437105	0.0478522605675193	2047.47548739769	1771.90889224805	2345.46113107335	1968.78051518738	1679.38169974141	1896.74638781451	927.737092108855	1207.87447846271	1198.54798065565
COL14A1	183.582494463904	2.76417893571963	0.786616625281797	3.51401031567239	0.000441395671195169	0.0481595904288085	272.781094424231	280.323373653352	280.07171450971	391.025748682585	65.6564677713317	257.489688649111	8.92054896258514	35.7956722340771	60.1781412881497
MIAT	59.9620902198194	4.37146085882829	1.24912722231925	3.49961219379386	0.000465935481153025	0.0500521027606397	14.0164198716008	164.784685863795	66.9494138270223	103.363414863726	113.910016374359	63.1934400713935	3.34520586096943	10.0962152455089	0
ARMCX3	3386.02040499982	1.09906979435193	0.317285022328051	3.46398259296199	0.000532240950744274	0.0560463727474529	4405.46858425853	2229.32845128375	4197.7282469543	3841.02350139826	4312.75978661808	5237.510040544	1532.104284324	2992.15106366901	1726.10968594843
JARID2	382.517909260308	1.10766437319687	0.321430989012952	3.44604101987265	0.000568864002121769	0.0588934093960423	276.015652856139	336.198640699122	328.052127752409	638.707893733399	435.07297920762	635.707143404765	259.810988535292	286.365377872617	246.730379281414
AURKB	5308.49345828527	0.709958043766418	0.206062553049849	3.44535207032338	0.000570316035011031	0.0588934093960423	4835.66485570228	2932.03096226614	3835.08558872459	7485.07143862224	8262.43139604289	6701.33420458584	5130.43072210678	4185.34013813825	4409.05181837844
CAB39	1882.34258515224	0.725092762677578	0.211649176354048	3.4259181876741	0.000612724908848119	0.0628671467373269	998.400369315565	1133.60499413197	1426.02251451557	2990.71314516082	2634.16912865704	2713.54518037909	1700.47964599279	1435.49824036145	1908.65004785582
ZNF217	1250.05088125169	0.746577599948406	0.220946928268744	3.3789906281943	0.000727524882039357	0.0713724382981997	1309.99616492269	938.515078684027	1278.73380409613	1568.00350095161	1701.53086959198	1569.46095938506	896.515170739807	899.480994599887	1088.22138829404
B4GALT7	2949.43189828845	0.723129198689168	0.214554936701541	3.37036849305912	0.000750677266734994	0.0713724382981997	3615.15814072904	3719.01989302944	3904.26664967918	3957.06356148112	2974.31709421937	2600.36289965421	2311.53724992988	1785.1944229559	1677.96717291791
GDF15	1523.04464517807	0.834201262839924	0.247517522131557	3.37027154948869	0.000750941429241459	0.0713724382981997	1623.74833281775	1801.26708340769	1603.43846115718	2143.32816858933	1314.71143898739	2102.36086446472	1180.85766892221	1016.96422654763	920.725561708691
ZBTB3	176.699309204742	2.56929169725692	0.763293968184175	3.36605790737361	0.000762506994189189	0.0713724382981997	23.7200951673244	146.790955798208	101.539944304317	460.259734110174	362.297135412891	305.592157957187	42.3726075722794	29.3708079869351	118.350344533361
MEX3C	420.653175911386	2.65315167516732	0.791247788134807	3.3531236547549	0.000799049990794986	0.073928289899795	325.612215478726	438.478790545615	412.854718599971	388.10036901663	648.654259909542	1213.87996077438	298.838390246602	29.3708079869351	30.0890706440749
LRP3	2455.34420335809	0.750721290233071	0.224582252914354	3.3427453883427	0.000829539748425249	0.0745933326589581	2361.22765529275	1963.21065399797	1928.14311821824	3074.57402891818	3514.59863021719	3350.19550945656	1741.73718494475	2572.6992121056	1591.71183707156
TCN2	793.092223398192	1.57976377462644	0.474888365492302	3.32660029055198	0.000879123779335044	0.0777417415029653	759.043045354382	644.933167087611	743.138493479947	674.787576280171	2047.21612761695	1017.69734085125	220.783586823982	387.327530327707	642.903142761733
MCAM	483.151299566055	1.50039220934428	0.451564016812943	3.32265670753347	0.000891645725749493	0.077987330526483	391.381570260853	403.438368838946	467.530073225372	848.360103126805	1083.72723911716	348.035513229018	200.712351658166	266.172947381599	339.003529256577
CYSTM1	4000.75743508409	0.678976238046179	0.207263505887463	3.27590829431806	0.00105322754020338	0.0840513097494416	4543.4764106866	4790.12035114411	4945.33003468938	4903.91144669506	4198.84977024372	4272.63109736437	2126.43585895623	3583.23857440608	2642.82337157124
TTLL3	550.661029806805	1.01500884690652	0.309895947242306	3.27532146173209	0.00105541802294339	0.0840513097494416	742.870253194843	568.223054702741	766.570788319405	645.533779620626	790.250738597113	489.513364135123	338.980860578235	333.175103101795	280.831326011365
SPSB2	853.975433814098	0.884688121395606	0.270291041756054	3.27309449713122	0.00106376906627876	0.0840513097494416	1195.70843366195	797.406353432847	739.791022788596	1020.95750341812	1048.92140078055	1143.14103532133	544.153486717694	647.075613462164	548.624054743632
DKK3	24367.1012284159	0.488291749766189	0.149288944952481	3.27078304372513	0.00107250155961904	0.0840513097494416	21083.9300453195	27694.2446477871	25951.8244464814	26868.6371052368	26184.2739722753	31352.4349464656	18709.736380402	21906.9514072552	19551.8781045198
USP33	2134.32704567336	0.570862437803957	0.174590111324779	3.26972950227414	0.00107650371727074	0.0840513097494416	1943.96961757663	2127.04830143726	2260.65854022579	2339.32860620828	2388.94617674002	2968.20531201008	1641.38100911567	1774.1803699608	1765.22547778572
BDKRB2	1043.77799378781	1.17503865490619	0.36053627894768	3.2591412390893	0.00111750018994113	0.0864092175854964	817.265097128724	600.422361135896	972.99814761939	1135.04731039035	2382.617842497	1335.55091255363	914.356268664977	691.131825442566	544.612178657755
COBLL1	524.600200710348	1.1080595016398	0.340395314397434	3.25521373172038	0.00113307060252341	0.0871919618461044	626.426149646159	440.372867394624	449.676896204833	606.528717407899	914.444298116379	667.775456276815	430.416487444733	280.858351375067	304.902582526625
ZNF385A	107.790534704228	2.17351618254971	0.667989747961671	3.25381667784881	0.00113865734144159	0.0872026287421726	135.851454140131	115.538687789557	189.69000584323	102.388288308407	187.476901949465	143.36422225152	13.3808234438777	41.3026987316275	41.1217298802356
POLH	1236.6969036428	1.08416942260553	0.333352717821823	3.25231913418813	0.00114467420203671	0.0872459775133312	996.243997027627	1116.55830249089	1057.80073846695	2444.64227418264	1539.3673046146	1425.15355146083	521.852114311231	901.316670099071	1127.33718013134
BCR	1397.63469787189	1.20488159675898	0.371496818196875	3.24331606016732	0.00118147070005882	0.089623791588348	1846.9328646194	869.381273695194	1601.20681402962	2054.59165205538	2285.31970351057	1421.38080877	954.49873899661	499.303735777897	1046.09668939234
LTBP3	2338.02670601305	0.763209961786716	0.236352031633671	3.22912376302159	0.0012417014568921	0.0928295555256254	2862.58421223847	2443.35913522179	3385.40869251976	3045.32023225863	2709.31809779291	2017.47415392106	1272.29329578871	1517.18580007512	1789.29673430098
MFGE8	5998.23354065703	0.747449648309358	0.231557528607672	3.22792203217786	0.00124692955379292	0.0928295555256254	4680.4060509707	7284.61956128914	7297.48610714543	5403.17624301796	8130.32741871985	8226.46543735365	3918.35113181552	4255.09580710722	4788.17410849378
CLDN4	1313.11644331587	1.34463708311798	0.417487358940093	3.22078514312796	0.00127839949406993	0.0938626711104739	336.394076918419	197.931030721455	743.138493479947	2589.93613092505	2779.7208162465	2192.90668904463	1207.61931580996	993.100445058243	777.300991638601
LGMN	3491.57226720587	0.745426203802397	0.231669372689912	3.21762948268585	0.00129254670865547	0.0944680484873951	2490.60999256907	4088.36487858622	3459.05304772948	5087.23523909487	4743.08651514343	3565.24184283384	2589.18933639034	2396.47436418399	3004.89518832161
PLK1	9770.09434038693	0.598725652841993	0.186174686915093	3.21593479093669	0.00130020372389551	0.0945957309303251	5562.36231673758	6556.34701284513	4858.29579671425	12310.9727608918	17296.1285279538	13127.2581927411	8303.91601554645	9530.82719176044	10384.7412482917
AKAP12	11304.1553986076	0.417677753035429	0.130008776510102	3.21268889876043	0.00131498642948257	0.0951754785987894	13357.6481376356	13423.3226289278	12917.8893979239	11862.4145454455	11618.0306284042	11997.3217568377	10034.502514288	8798.39266758624	7727.87631041989
CDCA8	5479.14763830327	0.565418593557066	0.176337711478096	3.20645305429917	0.00134382229892078	0.0960233023059199	4006.53971098989	2969.91249924633	3327.38586720301	7006.28429996102	8143.77512898627	8128.37412739208	4466.96489301451	5441.86001732932	5821.23220060702
WASHC5	2644.72418905598	0.542049811484025	0.169567498703238	3.19666100891583	0.00139028210383256	0.098120467143044	2737.51461953803	2579.73266835044	3306.18521949112	2874.67308507795	2880.97416413482	3243.61552844063	1896.73172316967	2179.86465528034	2103.22603802083
HSCB	474.178434359809	0.800141277829008	0.25062887819718	3.19253425058027	0.0014103021812832	0.098120467143044	498.121998513813	486.777750195348	450.792719768617	635.782514067444	562.430705848396	600.809273514592	326.715105754681	345.106993846487	361.068847728898
GJA1	4041.14935944803	0.806177997062034	0.253479463431749	3.18044699222389	0.00147048038838532	0.0997309707478621	3209.76015059658	4493.69732427418	3683.33358405001	5447.05693800728	3830.22430058781	6616.44749404217	3491.27985023176	2292.75869848012	3305.78589476236
C22orf39	1001.20831442432	0.80340400188719	0.254013741502541	3.16283677069948	0.00156239907755041	0.102834777240414	999.478555459534	870.328312119698	1048.87414995668	1593.35679138988	1305.21893762286	974.310799906709	773.857622504261	690.213987692975	755.235673166279
ANKH	1600.58033849218	0.74126713493301	0.234560475049018	3.1602388884065	0.00157639830775171	0.10298706658724	1101.90623913662	1133.60499413197	1517.52004674584	2676.72239434837	1835.21693047578	2153.29289079092	1336.96727576745	1198.69610096679	1451.29617406588
PLAT	4359.80584154016	0.694597961046893	0.220278030594288	3.15327842351295	0.00161447741193434	0.104620750831664	3849.12453397038	4777.80885162555	4962.06738814613	3708.40628987499	5827.60479604097	6317.45763579394	3187.98118550387	3468.50885570712	3139.29303719848
CLU	2878.1689986839	0.758552054669704	0.241280333414223	3.14386192996279	0.00166734088253704	0.107178546850955	3231.32387347597	2681.06577977243	3927.69894451864	3675.25198699417	3820.73179922328	2599.4197139815	2365.06054370539	1997.21494311159	1605.75340337213
KLF6	13149.5622894598	0.756437737872106	0.240722941986903	3.1423583129574	0.00167592803930016	0.107299616788153	14481.1180996516	8078.23776102397	13300.6168803018	19680.0041394312	19132.9275419904	13000.8713125983	11546.5355634461	8876.40887630154	10249.3404303934
TRPS1	627.813512012043	0.879534275499167	0.280074638440858	3.14035672917558	0.00168742221708065	0.10760509962786	614.566102062497	612.733860654456	648.293490558332	588.976439412172	911.280130994869	945.072044052781	439.337036407318	438.726444304843	451.336059661123
PLIN2	14377.2340477461	0.350935759120973	0.112088302889005	3.13088654280443	0.00174279476773533	0.110580012816097	11888.0804234054	11536.8220873147	12124.5388440737	16459.1611272153	19337.0163213278	16804.7391306271	13689.6974517072	13468.3511375089	14086.6999065344
SLC27A3	235.322981614658	1.8626597706134	0.595782312644252	3.12640998412051	0.00176954667810861	0.111395862094807	442.05631902741	139.214648402172	363.758481793488	151.144616074316	308.506294347221	460.274608281195	85.860283764882	90.8659372095805	76.2256456316563
ANXA11	10070.9453793611	0.46110916285788	0.147528787629901	3.12555380048701	0.00177470603737198	0.111395862094807	9590.46575060686	10678.8052747135	11990.6400164197	9999.92282478779	11388.6285120947	12426.4712379195	7524.48304994057	8568.01539243872	8471.07635532854
TSLP	13.8694296141776	6.69395027843468	2.14742330439308	3.11720109618842	0.00182576985154841	0.113268497069317	38.8147011828945	3.78815369801827	24.5481184032415	31.2040497701813	9.49250136452989	16.9773421087326	0	0	0
TMEM140	447.57201297451	1.26744259902546	0.407444547272534	3.11071189321302	0.00186636937686879	0.11445635343357	406.476176276423	471.625135403275	533.363663488611	597.752578410036	542.654661338959	708.332440203232	200.712351658166	167.046470425693	400.184639566196
IGFBP7	36965.3281902606	0.434638408550345	0.140415792699042	3.09536698255816	0.00196569519826461	0.117931391992921	30257.1377582103	33998.679439714	38946.7056703064	42216.1539593894	46839.9569414924	42840.4364400413	33071.8202101641	28946.7669466237	35570.2963464038
CIC	528.361194166928	0.950759612219256	0.307900263913178	3.08788177098592	0.00201588654045165	0.118260435042869	438.821760595502	640.197974965088	463.066778970237	565.573402084536	752.280733138994	799.821450455846	322.254831273388	379.066990581381	394.166825437381
HOXC11	113.33452113277	1.83977025362497	0.59603088825914	3.08670287038057	0.00202389789454786	0.118260435042869	204.855367354166	108.909418818025	79.223473028643	192.099931397679	142.387520467948	155.625635996715	49.0630192942183	47.7275629787695	40.1187608587665
ABHD12	5847.79403950138	0.58225203112069	0.18944945514578	3.07338984254481	0.00211641808642978	0.120817822693372	4802.24108523923	4957.74615228142	6580.01155563251	6671.81589148689	8677.72833074107	6408.00346037384	4435.74297164546	5115.10977847467	4981.74712963733
TSSC4	2966.49383078998	0.664851441490744	0.216490085279136	3.07104799110547	0.00213308862740243	0.120817822693372	3037.2503675615	2935.81911596416	3090.83127168086	4303.23348861907	3382.49465289415	3128.54687637033	2265.81943649663	2790.22675875883	1764.22250876426
SMIM3	4099.56715673775	0.510799050206917	0.166350580649693	3.07061777729874	0.00213616417732252	0.120817822693372	3186.04005542926	3311.79337049248	3232.54086428139	4803.47341149729	6330.70736836106	4828.16745858901	3373.08257647751	3837.47963104299	3992.81967446873
TEX264	3623.3048602966	0.537734156268207	0.175592861939925	3.0623918895529	0.0021957577600218	0.122005764847859	4337.54285718846	3441.5376346496	3886.41347265864	4448.52734536147	3713.94115887232	4239.61959881961	2511.13453296772	2766.36297726945	3264.66416488212
PIGF	3430.38027552832	0.66583445679036	0.217913047845987	3.05550522730033	0.0022468168624682	0.122058308241955	3704.64759067849	3666.93277968169	3459.05304772948	3444.14699338376	4545.32607004906	4304.69941023642	1874.4303507632	2792.06243425802	3082.12380297473
GALNT5	1326.04300895568	0.972134071381631	0.318196959775683	3.05513312278957	0.00224960645579012	0.122058308241955	2155.29410179462	1822.10192874679	1574.42704849881	1156.50009460735	1664.35190591424	1407.23302367939	470.558957776366	1027.97827954273	655.941740040832
ADAMTS1	6422.13485823605	0.51524009422992	0.169401468068828	3.04153263902399	0.00235377044977032	0.126002711911527	6820.60554674975	9280.02952172027	8137.70125067456	6243.73533370222	5868.7389686206	7633.20164922071	4597.42792159232	4460.69146301577	4757.08206882823
ISCU	5666.04842564339	0.614062389220406	0.203308643381942	3.0203457118486	0.00252486310321627	0.133644731373586	8367.80266334568	6966.41465065561	6779.74397354979	6270.06375069581	4266.08832157581	6932.41469439914	3727.67439774027	4114.66663141969	3569.56674740875
YIF1B	5067.08289804171	0.43766173710883	0.145269868128713	3.0127496000826	0.0025889243768253	0.135419358089758	4685.79698169055	4916.07646160321	5187.46374803044	6026.28211186627	6505.52760182448	5194.12349959946	4267.36760997667	4109.15960492214	4711.94846286212
ARL4C	1975.42519359194	0.676904931321181	0.225464301746643	3.00227098515057	0.0026797351712448	0.138808547414059	2361.22765529275	2439.57098152377	3401.03022241273	2273.02000044665	1658.02357167122	1960.88301355861	1312.43576612034	1269.36960768535	1103.26592361608
BTN2A1	1552.93932416426	0.519673496193862	0.17321305095305	3.00019827221172	0.00269803916106755	0.139033835308076	1155.81554633508	1180.9569153572	994.198795331281	1940.50184508315	2263.96157544038	2066.51980890184	1433.97824573556	1494.23985633532	1446.28132895853
BACH1	899.49363551881	0.771102848593002	0.257050335500945	2.99981265183047	0.00270145712737796	0.139033835308076	738.557508618965	880.745734789249	1079.00138617884	1133.09705727971	1071.8616124115	1197.84580433835	709.183642525519	536.935083511157	748.214890015995
DUSP4	214.88513941932	1.7191071825473	0.57438640098467	2.99294547990732	0.00276299102570112	0.141744981914654	111.053172828837	193.195838598932	60.25447244432	427.105431229357	487.281736712534	289.558001521161	74.7095975616506	130.332960442024	160.475043435066
MFAP2	10298.5386526969	0.520876457663667	0.174291494296469	2.98853630101799	0.00280317198780564	0.142436732815292	10202.8754803814	11106.8666425896	10005.5898964485	13700.5281022202	13345.6658767486	9119.66226940752	7919.21734153496	8745.15807810992	8541.28418683138
XKR8	1256.19322635337	0.763174496132547	0.256366908797226	2.97688379406322	0.00291194359455255	0.146026177726377	1248.53955471644	1085.30603448224	1505.24598754422	1713.29735769402	1507.7256333995	1477.97194913244	675.731583915825	1051.84206103211	1040.07887526352
ADI1	7404.12842319746	0.65622774591071	0.220539745586754	2.97555320091982	0.0029246061727986	0.146026177726377	8553.2506801084	8316.89144399912	9237.90328456529	8089.64990291951	8783.72792931166	7920.87327939646	7090.72135663486	3681.4472136124	4962.69071822941
OAF	6063.69951989199	0.597771328576218	0.201355429278502	2.96873707710865	0.00299026333432099	0.146922345073839	5648.61720825512	5542.06886020073	6839.99844599411	5946.32173433018	8839.89189571846	7217.25676755677	3957.37853352683	5380.36488810667	5201.39734533907
RASSF1	7733.89134559178	0.526974445209574	0.177592154800825	2.96732952984659	0.00300398810645372	0.146922345073839	7247.56725976159	5936.03684479463	5123.86180489477	10982.8503925485	10554.0794337965	8744.27437166999	7850.08308707493	6603.84260831244	6562.42630747273
DOCK6	585.495227385962	1.10007579252777	0.370813864722514	2.96665226730661	0.00301061244349211	0.146922345073839	396.7725009807	448.896213215165	475.340838171858	661.135804505717	1099.54807472471	931.867444634878	408.11511503827	580.99129549156	266.789759710797
OTUD3	347.679652869508	1.19386702836768	0.402431349498395	2.96663525308294	0.00301077903187674	0.146922345073839	497.043812369844	250.018144069206	325.820480624842	395.901381459175	622.549881157085	412.172138973119	212.97810648172	201.006467160587	211.626463529993
ALDH2	3246.30244422714	0.549613784107675	0.185529644431851	2.96240412571675	0.00305246854927671	0.148053974544615	3519.19957391577	3639.46866537106	4016.96482962134	3202.31560766486	4107.08892371993	3407.72983549171	2836.73457010208	2066.05277433097	2421.16721782656
ODF2	2108.22255103352	0.615767302295845	0.208382209394013	2.95498979536943	0.00312679393030606	0.150292683629065	1662.56303400065	2019.08592104374	1992.8608849177	2585.06049814846	2963.24250929408	2498.49884700181	2024.96461450683	1382.26365088513	1845.46299950326
DENND1A	1770.02663423091	0.578246852704293	0.196129125771002	2.94829669194287	0.00319530237786117	0.151584878873921	1589.24637621074	1760.54443115399	1636.91316807069	2105.29823293192	2298.76741377699	2150.46333377279	1196.46862960673	1729.2063202308	1463.33180232351
TBC1D8	198.121813389295	1.68000084498333	0.569905154229511	2.94786041592241	0.00319981509862759	0.151584878873921	182.21345833081	391.126869320387	281.187538073494	305.214611814586	252.34232794042	149.966521960471	108.161656171345	69.7556689689709	43.127667923174
UGDH	5845.25466166313	0.353825182213858	0.120623210544465	2.93330927453161	0.00335369634999644	0.157880187582479	4126.21837297048	4301.44852409975	4168.71683429592	7594.28561281788	7347.98709792651	7504.92839773251	5661.2033853806	6420.27505839409	5482.22867135044
EPHB2	997.733701487266	0.745640766431332	0.254353392626396	2.93151492390966	0.00337313158725316	0.158147785075513	972.523901860302	839.076044111048	1123.63432873019	1034.60927519257	1496.65104847421	1254.4369447008	867.523386611405	724.173984427868	666.974399276993
PDCD11	1993.52777091269	0.540475989698464	0.184734336187002	2.9256931919324	0.00343689704123729	0.159283197591649	2028.06813680624	1898.81204113166	1911.40576476149	2067.26829727451	2667.3928834329	2437.19177827583	1551.06045086949	1508.0074225792	1872.54316308293
TMEM11	6026.79327345479	0.828920539248077	0.283702698526516	2.92179293166153	0.00348022834186133	0.159652505410471	7742.45469984349	5650.03124059425	5719.71158795527	9975.54466090484	4842.757779471	7658.66766238381	2973.88801040182	4937.04925505387	4741.03456448473
LTBP1	3973.92253721632	0.600710991654593	0.205602284883064	2.92171359864141	0.00348111485619483	0.159652505410471	3936.45761163189	3128.06791613859	4474.45249077266	4866.85663759297	5782.51541455946	3949.11841162574	3474.55382092691	2929.73809669678	3223.54243500189
AKT3	1484.64579199577	1.49507516154205	0.514006317558768	2.9086707895786	0.00362968857565221	0.164115241078783	2199.49973369736	623.151283324006	2089.93753496688	3122.35523012877	829.01178583561	2285.33888496995	773.857622504261	503.892924525855	934.767128009259
ACOT8	2565.62842788252	0.546554424170278	0.188283298250532	2.9028300929965	0.00369807208884148	0.16626781419662	2685.76168462751	2284.25667990502	2806.29626291602	3440.24648716249	3085.06294347221	2565.46502976404	1871.08514490223	2069.72412532933	2282.75749286381
UBR3	551.382847563168	1.26555455256724	0.436458135776368	2.89960124197497	0.00373637658669391	0.167051518565985	625.34796350219	282.217450502361	442.981954822131	1006.33060508835	724.594270825782	819.628349582701	543.038418097371	283.611864623842	234.694751023784
DGKA	1325.30885075719	0.758074511406196	0.262483183485203	2.88808791992167	0.00387591518181886	0.171303429776412	1601.1064237944	1754.86220060697	2038.60965103283	1474.39135164107	1482.41229642742	1148.80014935757	675.731583915825	684.706961195424	1067.15903884319
FKBP9	5575.61372852413	0.814355649670667	0.282254030488822	2.88518696530329	0.00391181271202167	0.171303429776412	6992.03714364086	5197.34687368107	7897.79918446106	6720.5722192528	8632.63894925956	3830.27701686461	4248.41144343117	3430.87750797386	3230.56321815217
CLEC3B	949.182712128308	0.72429753708287	0.251047766271699	2.88509851268301	0.00391291198758284	0.171303429776412	1628.06107739363	1394.04056087072	1661.46128647394	812.280420580032	922.354715920154	668.718641949523	584.295957049327	434.137255556884	437.294493360555
HYLS1	2211.97357345147	0.659997844973322	0.228940609565412	2.88283431334514	0.00394114679597437	0.171303429776412	2021.59901994242	1639.32351281741	1580.00616631773	2645.51834457818	2657.90038206837	3678.42412355873	2288.12080890309	1742.97388647468	1653.89591640265
IRGQ	925.642808831466	0.867136050333553	0.300948098643538	2.88134749560469	0.00395978808013898	0.171303429776412	492.731067793967	687.549896190317	624.861195718875	1924.89982019806	1091.63765692094	1198.78899001106	723.67953458972	876.535050860094	710.102067200167
DDR2	6414.32128384398	0.682184336037101	0.236759563033473	2.88133804310432	0.00395990684851134	0.171303429776412	6009.80956648484	6566.76443551468	7249.50569390273	10431.9038887937	7745.09007167601	5173.3734147999	4841.62794944309	4411.12822453781	5299.68830944305
CCNF	3122.66170105984	0.572131019033604	0.198704796526977	2.87930150169238	0.00398557105235245	0.171388981630608	2663.11977560415	2142.20091622933	1767.46452503339	3842.97375450889	4606.23628713813	4423.54080499755	2814.43319769561	3204.1715838247	2639.81446450683
ESM1	846.568048702242	0.775599857168814	0.2694332424917	2.87863461091928	0.00399400788130806	0.171388981630608	219.949973369736	197.931030721455	230.975477703227	1477.31673130702	1735.54566614821	1186.52757626587	1053.73984620537	760.887494411537	756.238642187748
ADGRG1	214.486813610913	1.60272920573407	0.558632364376473	2.86902318579945	0.00411741614865425	0.175125276409673	148.789687867762	158.155416892263	315.778068550788	209.652209393406	492.027987394799	282.012516139502	84.7452151445589	91.7837749591722	147.436446155967
AASS	219.151215631138	1.23522761461577	0.430624988300737	2.86845317428054	0.00412484250946188	0.175125276409673	127.225964988377	205.507338117491	252.176125415117	287.662333818859	366.252344314778	319.739943047797	151.649332363947	125.743771694066	136.403786919806
TENM2	230.640623896191	1.53407365925041	0.535147218251523	2.8666385751993	0.00414856491058681	0.175666481372626	429.118085299778	195.089915447941	286.766655892412	425.15517811872	278.446706692877	162.227935705667	111.506862032314	109.222692201415	78.2315836745946
DBF4B	304.865475481766	1.11825686830038	0.390572375883728	2.86312329634208	0.00419487292783941	0.176721210007135	113.209545116776	77.6571508093746	136.130474781612	596.777451854718	521.296533268766	536.672647770491	257.580851294646	313.900510360369	190.564114079141
CD82	2301.84449216069	0.541312101624686	0.189066900298739	2.86307175274665	0.0041955554043928	0.176721210007135	1391.93831186436	1546.51374721596	1679.31446349448	3076.52428202881	3682.29948765722	2782.39773448673	2357.25506336312	1925.62359864343	2274.73374069206
LYST	797.12066600687	0.891077251576536	0.311613300359582	2.85956103461659	0.00424227774691672	0.178220203719551	1355.2799829694	669.55616612473	856.952496985885	998.529592645802	936.593467966949	853.583033800166	495.090467423475	535.099408011974	473.401378133444
RBL1	618.671433008624	0.917563144556566	0.321614982733101	2.85298631537333	0.00433104866013732	0.180059129491319	554.187678000216	469.731058554266	663.915020451304	620.180489182354	961.906804939029	954.503900779854	549.728829819309	372.642126334239	421.246989017048
SGSM2	847.053471897774	1.23556246864497	0.43371472686	2.84879067305409	0.00438857442860231	0.181978037057535	797.857746537277	1024.69557531394	1432.71745589828	578.250047303673	838.50428720014	1649.63174156518	364.627438845668	590.169672987477	347.02728142833
POLR2J3	1479.59588319283	0.87813930895018	0.309194176267753	2.84009006751065	0.00451007979235111	0.184153921317275	1426.44026847137	1404.45798354028	1075.65391548749	1677.21767514725	3009.12293255597	1407.23302367939	1208.73438443029	981.168554313551	1126.33421110987
CLK3	2940.40150755097	0.516939315316278	0.182258166981511	2.83630261336227	0.0045639179773962	0.185406271944679	2563.92665035898	2827.85673557064	3020.53438716249	3104.80295213304	4149.80517986032	3370.00240858342	2654.9783849894	2178.02897978116	2593.67788951925
GNB5	1486.31240416032	0.793685315400469	0.281338601294064	2.82110350925817	0.0047858757830991	0.192469165287146	1452.31673592664	1691.41062616516	1715.02081753555	1528.02331218357	2581.16932937175	1292.16437160909	1082.73163033377	1016.96422654763	1017.01058776973
BVES	239.297959086913	1.69753172103677	0.604475181711301	2.80827364364401	0.0049807883760284	0.198086171437835	271.702908280262	81.4453045073929	199.732417917283	184.298918955133	422.41631072158	616.843429950617	124.887685476192	134.004311440391	118.350344533361
MSANTD2	422.615017650552	1.06611954860243	0.380191446601128	2.80416500195737	0.00504470808843031	0.199865340751029	333.159518486511	251.912220918215	301.2723622216	922.469721330985	479.371318908759	572.513703333371	366.857576086314	332.257265352203	243.721472217006
LBHD1	605.849516596388	2.07530867765194	0.74206855566973	2.79665357303671	0.00516348649645335	0.204066086079586	453.916366611072	333.357525425608	1311.09268744585	1223.7838269243	127.357726640776	1360.07374004402	108.161656171345	256.07673213609	278.825387968427
SPHKAP	180.458366369717	2.23876209461763	0.801320185049159	2.79384213250573	0.00520858990799231	0.205341601151047	123.991406556469	98.4919961484751	85.9184144113453	234.03037327636	382.864221702706	468.763279335561	113.736999272961	108.304854451823	8.0237521717533
ZNF542P	553.671404080102	1.62303983041652	0.581852303749078	2.78943611627677	0.00527999119200423	0.207354399080874	99.1931252451749	694.179165161849	419.549659982673	1024.85800963939	837.713245419763	983.742656633783	260.926057155615	444.233470802393	218.647246680277
ATP5G3	19880.8742696059	0.324502453713306	0.116346861079609	2.78909504478397	0.00528555509340226	0.207354399080874	17093.5631264892	16141.3229072559	15648.3096585027	23372.8084044211	26601.9440323146	22328.9776156742	19341.9802881252	20012.5342920979	18386.4281015727
KPNA2	42918.3490395733	0.461155563514392	0.165825976880396	2.78096093380475	0.00541982587954852	0.211069910043926	31284.649153413	29182.0420126838	24504.6012842539	52650.9832278491	52054.5043577408	69815.5466794719	42466.2733363866	37814.9152831789	46491.6260211815
PPP1R14A	342.73568202905	1.19494931796676	0.429916240525323	2.77949331829528	0.00544437735802343	0.21151141745758	375.208778101314	454.578443762193	469.76172035294	606.528717407899	338.565882001566	297.10348690282	241.969890610122	140.429175687533	160.475043435066
MDK	3070.77939352784	0.590760339065451	0.212977473932424	2.77381606682449	0.00554029927696139	0.2138108342931	3150.45991267827	2982.22399876489	3451.242282783	4008.74526891298	4058.83537511691	2781.45454881402	2223.44682892435	2110.10898631137	2870.49733944474
ABLIM1	361.290196110072	1.51116227174552	0.544833931949315	2.77361996588367	0.00554363964960867	0.2138108342931	253.373743832784	679.026550369776	319.125539242139	530.468846093082	596.445502404628	353.694627265262	122.657548235546	111.97620545019	284.843202097242
SNX25	542.780530190406	1.13497186481623	0.409892103444782	2.76895274458276	0.00562367911592648	0.214827226562099	419.414410004055	773.730392820232	584.691547422661	606.528717407899	829.01178583561	699.843769148866	182.871253732995	436.89076880566	352.042126535676
NEK6	6761.38507024454	0.375315907842094	0.135605925760874	2.76769548038721	0.00564541779797039	0.215144183986462	7146.21776222847	7365.11782737203	7411.30011065137	7932.65452751328	6642.37782982979	7408.72345911636	5064.64167350771	5782.37782242785	6099.05461955397
IQGAP3	445.634513303114	1.28379821301485	0.464294943874592	2.76504887669336	0.00569142672971225	0.216294248689022	357.957799797805	300.211180567948	278.955890945926	508.040935320765	1240.35351163191	430.092666754559	278.767155080786	243.227003641806	373.104475986528
FLOT2	5465.60894331571	0.391092164054314	0.141658408318967	2.76081150914605	0.00576579426394595	0.218173293117539	5366.13243853517	6039.26403306563	5145.06245260666	6018.48109942372	6573.55719493695	5926.97876729309	4230.570345506	5102.26004998038	4788.17410849378
CYB561D2	1370.51132906894	1.14572166153075	0.415264891613315	2.7590140285628	0.00579760460985019	0.218344610318264	791.388629673461	937.568040259523	1063.37985628587	3587.49059701553	2107.33530292564	877.16267561785	989.065866226628	882.959915107236	1098.25107850873
SHISA5	9610.15049709273	0.851570608936615	0.308848479096527	2.75724397746011	0.0058290840742054	0.218996931262657	6088.5171549946	8372.76671104489	9548.10223529716	6682.54228359539	18734.2424846801	14785.3786053607	6888.89393635638	7262.85011251929	8128.06094998609
ALCAM	3398.38580261649	0.501060405838207	0.181773871958395	2.75650400379264	0.00584228974441799	0.218996931262657	2861.5060260945	3295.6937172759	2933.50014918736	3443.17186682844	4517.63960773585	4633.87121001129	3240.38941065905	3049.97484189329	2609.72539386276
LOC388242	17.9110111687888	6.46792437992453	2.3540729137456	2.74754632371744	0.00600430263869136	0.221951196385436	36.658328894956	40.7226522536964	34.5905304772948	0	28.4775040935897	20.7500847995621	0	0	0
UPK3BL	457.471964771936	1.92945974261159	0.702897078267722	2.74501033261756	0.00605089925273933	0.223158279814161	2041.00637053387	320.098987482544	1602.3226375934	23.403037327636	43.507297920762	54.7047690170272	17.8410979251703	7.34270199673377	7.02078315028413
PERP	7363.29709168373	0.525571305672994	0.191897302440604	2.73881549656316	0.00616609665332701	0.225330006925005	7289.61651937639	7120.78191384985	7632.23317628054	8698.12887343804	6651.87033119432	10747.6007405004	6604.55143817397	5279.40273565158	6245.48809668847
APOL3	356.540151603064	1.64153607446136	0.600105201684227	2.73541384053047	0.00623018939245373	0.225601457460655	400.007059412608	157.208378467758	600.313077315633	397.851634569812	567.176956530661	588.547859769396	159.454812706209	267.090785131191	71.2108005243105
ZNF430	489.343295526779	1.4333142075467	0.524493817517779	2.73275710728109	0.00628066304193553	0.225601457460655	707.290110443856	238.653682975151	439.63448413078	972.201175652212	923.145757700532	307.478529302601	278.767155080786	299.215106366901	237.703658088191
SGMS1	957.367024763751	1.03627221781237	0.379205586542647	2.73274512451264	0.00628089152663598	0.225601457460655	1300.29248962697	1430.0280210019	582.459900295094	1374.92844299861	1162.83141715491	1027.12919757832	705.838436664549	402.930772070766	629.864545482634
PDLIM2	9685.13711043779	0.855252971861408	0.313034442472797	2.73213696584117	0.0062924975884878	0.225601457460655	17118.3614078005	7153.92825870751	11795.3708927575	11247.1096890397	11244.658908066	10415.5993837074	8284.95984900095	3807.19098530646	6099.05461955397
BTBD19	146.025343293501	2.20581543640746	0.808383402889608	2.72867482004537	0.00635893747317678	0.227190074097472	67.9257270700654	105.121265120007	409.50724790862	75.0847447594988	260.252745744194	265.978359703477	44.6027448129257	48.6454007283613	37.109853794359
S1PR3	2461.39636835352	0.499870363345217	0.183315350612128	2.72683308667849	0.00639453767108133	0.227953162501844	1730.48876107071	1352.37087019252	1422.67504382422	3141.85776123513	3668.8517773908	3525.62804458013	2599.22495397325	2113.78033730973	2597.68976560513
NBPF3	325.81233840215	1.33289294467726	0.490088948373836	2.71969598396359	0.00653419609206596	0.230366393501339	685.72638756447	393.9679845939	357.063540410785	252.557777827405	553.729246264244	264.091988358063	163.915087187502	156.950255180184	104.308778232793
FAM102A	1080.26529088085	0.762724517553609	0.280745116310035	2.71678641316529	0.00659191323023575	0.231890468490447	865.783473607342	901.580580128349	1412.63263175017	1108.71889339675	1393.81561702514	1613.7906860023	750.441181477475	793.011815647248	882.612738892862
NOL3	640.090280148409	0.933334794116955	0.34416451307696	2.71188562054987	0.00669016735603486	0.23483074276468	745.026625482781	736.795894264554	794.466377413998	460.259734110174	1003.04097751866	823.401092273531	431.531556065056	432.301580057701	333.988684149231
C3orf58	757.413373634149	0.826020740593837	0.304814027545589	2.70991708368899	0.00673000301390604	0.235712096806521	721.306530315457	816.347121922938	978.577265438309	726.469283712034	1073.44369597226	949.787972416318	378.008262289545	558.963189501359	613.817041139127
VPS11	1763.9610238242	0.710672765891054	0.262925837048337	2.70294001483164	0.00687291484907218	0.238628796256506	1591.40274849868	2027.60926686428	1601.20681402962	1479.26698441766	2722.76580805932	2411.72576511274	1242.18644303998	1317.09717066412	1482.38821373142
PCSK5	153.317338310229	2.80743618213772	1.03977224600898	2.70004916260622	0.00693292303345423	0.239672496918938	69.0039132140347	11.3644610940548	247.712831159982	377.37397690813	427.953603184223	115.068652070299	8.92054896258514	42.2205364812192	80.237521717533
PRKRIP1	1652.52927863523	0.591824701785624	0.219458737824721	2.69674704070479	0.00700204384633992	0.240503677692096	1466.33315579824	1546.51374721596	1474.00292775827	2399.78645263801	2271.87199324415	1571.34733073047	1479.69605916881	1239.99879969842	1423.21304146474
OCIAD2	1285.88276801468	0.526267337429979	0.195246876892376	2.69539439404232	0.00703053600491263	0.240636081547996	1179.53564150241	1292.70744944874	1307.7452167545	1729.87450913443	1514.84500942289	1354.41462600778	1161.90150237671	995.853958307018	1036.06699917764
CDK15	336.857635179177	1.89066191189404	0.701508615119826	2.69513712468249	0.00703596689769226	0.240636081547996	840.985192296048	790.777084461315	137.246298345396	450.508468556993	113.118974593981	431.035852427266	69.1342544600349	104.633503453456	94.2790880181012
ZNF582-AS1	217.175656321785	1.8774485634761	0.697146803681579	2.69304621861771	0.00708024532519186	0.241634129371047	155.258804731578	187.513608051905	368.221776048622	508.040935320765	174.029191683048	295.217115557406	152.764400984271	30.2886457365268	83.2464287819404
SCHIP1	218.950082371972	2.34987764777202	0.873392368754727	2.6905177235776	0.00713412454008747	0.241784851099001	102.427683677083	119.326841487576	110.466532814587	120.915692859453	78.3131362573716	1170.49341982984	66.9041172193886	85.3589107120301	116.344406490423
PROSER2	101.236000984626	1.96672501008724	0.731163430696796	2.68985691504423	0.00714826611437707	0.241784851099001	123.991406556469	65.3456512908152	93.7291793578312	312.040497701813	105.208556790206	83.0003391982482	33.4520586096943	53.2345894763199	41.1217298802356
PRSS3	972.945619751901	1.04343398561518	0.38809608059757	2.68859707113906	0.00717529703061512	0.241784851099001	808.63960797697	567.276016278237	566.838370402122	2425.13974307628	1143.05537264547	1019.58371219666	850.797357306558	528.674543764832	846.505854119973
BASP1	5878.89820811801	1.03768057553507	0.38688897484475	2.68211461944986	0.00731583891860452	0.24497346805687	2921.88445015678	1970.78696139401	2381.16748511443	10177.3958578557	10651.3775727829	9859.1198368101	2947.12636351407	2652.55109632008	9348.67424911406
ANKRD10	991.211177825278	0.731084764375483	0.272940359969571	2.67855133061665	0.00739413978887159	0.24687994919909	820.499655560632	950.826578202587	750.949258426433	1021.93262997344	1365.33811293155	1605.30201494794	908.780925563361	639.73291146543	857.538513356133
ADAMTSL5	593.255062973875	1.04205397641377	0.389200064022847	2.67742498714647	0.00741904633042374	0.24687994919909	574.673214735633	488.671827044357	719.706198640489	1112.61939961803	667.639262638602	614.013872932495	272.076743358847	537.852921260749	352.042126535676
LOX	25783.2779233515	0.300782353785099	0.11252618074163	2.67299886837643	0.00751765040633415	0.247796749889513	23316.8535494799	24926.0513329602	26547.6742295419	27666.290627487	29285.9487931355	29843.3378701338	25453.6713961164	22649.4821466749	22360.1913646335
SPRY2	2695.04178157481	0.553160719894671	0.207207691734225	2.66959549264312	0.00759426751297682	0.248515888214461	1466.33315579824	1783.2733533421	1823.25570322257	3586.51547046022	3519.34488089946	4302.813038891	2087.40845724492	3107.79862011757	2578.63335419722
NINJ1	5906.82115595269	0.606990694576516	0.22751746076483	2.66788620326561	0.00763301064609674	0.248515888214461	4643.74772207574	4673.63462493004	5331.40498775854	6445.58653065308	8460.98288291764	8341.53408942395	4591.8525784907	3827.38341579748	6845.26357152703
ADRB2	602.17392421877	0.761391808464604	0.285969536391769	2.66249271888011	0.00775642476515451	0.250301078207789	508.903859953506	437.531752121111	412.854718599971	991.703706758575	860.65345705071	701.73014049428	404.769909177301	549.784812005441	551.632961808039
LRRC45	862.39773804346	0.585696573658652	0.220296979557851	2.65866819796703	0.00784501810210879	0.251311480261539	844.219750727956	911.998002797899	856.952496985885	957.574277322439	1204.75663151492	927.151516271341	672.386378054855	730.59884867501	655.941740040832
ADCY6	1233.60449901548	0.550702600171886	0.207139249510266	2.65861057947201	0.0078463597123417	0.251311480261539	1370.37458898497	1287.97225732621	1051.10579708425	1606.03343660902	1499.02417381534	1288.39162891826	1045.93436586311	996.77179605661	956.832446481581
LOC101927751	75.6719563577253	2.51273826636308	0.945195929507908	2.65843111244805	0.00785053980574595	0.251311480261539	36.658328894956	149.632071071722	69.1810609545897	45.8309480999538	253.924411501175	62.2502543986862	25.6465782674323	12.8497284942841	25.074225536729
FAM212B	556.590300714997	0.847080562057361	0.318947756419348	2.65585991752089	0.00791064673888237	0.252058154703887	641.520755661729	864.646081572671	1015.39944304317	408.578026678312	617.80363047482	572.513703333371	275.421949219816	328.585914353836	284.843202097242
SNUPN	2654.73173064688	0.533590513731294	0.200936512988343	2.65551793347906	0.00791867229461643	0.252058154703887	2420.52789321106	1896.91796428265	3029.46097567276	3308.60440219454	3147.55524412204	3329.445424657	2192.2249075553	2180.78249302993	2387.06627109661
CA5B	243.521585734036	1.91016097381205	0.7201286607434	2.65252735787542	0.00798916533275457	0.252715461788295	129.382337276315	415.749868357506	150.6361811108	346.169927137949	158.999397855876	676.264127331181	136.038371679423	44.0562119804026	134.397848876868
GRN	28748.2967940916	0.445951054780171	0.168231523924586	2.6508174233747	0.00802972347248651	0.252715461788295	28734.7389229256	37196.8281992659	37636.7288064244	28952.4825539517	34341.496811528	26185.6638313746	19256.1200043604	24490.6646723559	21939.9473446379
GALE	2476.90627205329	0.570523756300636	0.215341720588625	2.64938793440091	0.00806377106597382	0.253075920945053	2362.30584143672	2157.35353102141	1844.45635093446	3113.5790911309	3558.89696991833	2846.53436023083	1654.76183255954	2506.61489413499	2247.65357711239
METTL13	2712.15681760804	0.520672752645476	0.196673108114183	2.64740186209487	0.00811128989908734	0.253572863524984	2460.42078053793	2453.77655789134	2155.77112523012	3924.88438515562	3690.20990546099	2602.24927099962	2319.34273027214	2351.50031445399	2451.25628847063
CDC42EP4	1153.3086928824	0.53221393392225	0.201177951904171	2.6454883792423	0.00815730888361409	0.254514397643523	968.211157284425	1244.408489799	1191.699566121	1323.24673556675	1292.56226913682	1508.15389065908	957.84394485758	961.893961572124	931.758220944851
CAVIN2	184.041919457708	2.61207116813353	0.987834447085683	2.64423980742896	0.00818746270401985	0.254958225759809	312.673981751095	268.958912559297	304.619832912951	145.293856742407	261.834829304949	254.660131630989	62.443842738096	45.8918874795861	0
C9orf40	1017.49005921108	0.679347662777947	0.257490609986269	2.6383395604763	0.0083313112819922	0.255951954663277	713.759227307672	954.614731900605	877.037321133992	1135.04731039035	1215.04017465983	1720.37066701824	793.928857670078	827.889650131733	919.722592687221
OGFR	2232.61695425896	0.514419002150202	0.195110262544739	2.63655532743822	0.00837525408510058	0.256809036180306	2030.22450909418	1870.40088839652	2706.98796573927	2535.32904382723	2817.69082170462	2579.61281485465	1723.89608701958	1934.80197613935	1894.60848155525
FAM234B	193.912523284361	1.30966534578316	0.49876051370699	2.6258400771328	0.00864354169528939	0.262204311930365	117.522289692653	165.731724288299	185.226711588095	282.786701042268	359.924010071758	266.921545376185	153.879469604594	145.018364435492	68.201893459903
CASC4	1384.51886902421	1.09645024669758	0.417622540283322	2.62545753865137	0.00865326010607179	0.262204311930365	756.886673066443	1157.28095474458	730.864434278326	1547.52584328993	1990.26111942977	3150.2401468426	656.775417370331	729.681010925419	1741.15422127047
GALNT18	304.415516489809	1.34364671738346	0.512195437457359	2.62330864182155	0.00870803469413881	0.262204311930365	64.6911686381576	196.98399229695	210.89065355512	643.58352650999	490.445903834044	492.342921153245	187.331528214288	171.635659173652	281.834295032835
PTP4A3	203.628559329806	1.76390597321632	0.672467503324606	2.62303526117733	0.00871502523722068	0.262204311930365	107.818614396929	140.161686826676	179.647593769176	313.015624257131	619.385714035575	152.796078978593	119.312342374576	44.0562119804026	156.463167349189
PRRC2B	1927.11816655351	1.01730411145845	0.389229384550494	2.6136364617828	0.0089584300843679	0.267516104347748	1106.21898371249	2237.8517971043	1191.699566121	1920.99931397679	3824.68700812517	2826.72746110398	1624.65497981082	794.847491146431	1816.37689788065
PREB	3774.82306643573	0.404111394403062	0.154768758579324	2.61106568349155	0.00902605558613374	0.268599868529454	2641.55605272477	3203.83099009896	3224.73009933491	4891.23480147592	4686.92254873663	4606.51882550278	3215.85790101194	3584.15641215567	3918.59996688002
HEATR5B	356.884763150875	1.22014882197494	0.467314283792296	2.61098122675242	0.00902828497243822	0.268599868529454	287.875700439801	335.251602274617	312.430597859437	804.479408137487	526.042783951031	262.205617012648	214.093175102043	181.731874419161	287.852109161649
PIP5K1C	2843.66194607528	0.650294802505381	0.249149445417394	2.61005920127961	0.00905265548281839	0.268719949081323	2856.11509537466	2913.09019377605	3413.30428161435	3369.06224862426	3957.58202722859	2697.51102394307	1469.6604415859	2378.11760919215	2538.51459333845
EDEM3	492.082921682582	1.18272420289614	0.453727943124076	2.60668142841868	0.00914243756373514	0.269988663551927	242.591882393091	316.310833784526	336.978716262679	1097.01737473294	984.055974789599	371.615155046702	267.616468877554	452.494010548719	360.065878707429
C1QTNF5	1478.08933447635	0.811959922892739	0.312109910354428	2.60151919549972	0.00928118709168247	0.273078456965937	1285.1978836114	2091.06084130609	2584.24737372306	1106.76864028612	1769.56046270445	1801.48463487107	771.627485263615	938.03018008274	954.826508438642
GET4	5422.05518401452	0.537321489624769	0.206628051356583	2.60042857732564	0.00931073982686734	0.273164468121833	4852.91583400579	4761.70919840897	5304.62522222773	8138.40623068541	6888.39182352719	5031.8955638938	3814.64975012547	4927.87087755795	5078.03215569837
PXN	7475.76065111656	0.478193948928497	0.18397112862372	2.59928801060169	0.00934173581959619	0.273164468121833	5895.52183522409	6263.71213967322	6331.18290090874	7825.39060642828	12084.7452788269	8491.50061138442	6241.03906794863	6954.45662865648	7194.2967909983
FUT8	2020.8461409652	0.581538553810396	0.223742149354951	2.59914618451182	0.00934559650788149	0.273164468121833	1969.8460850319	1741.6036626639	2131.22300682688	2548.98081560169	2274.24511858529	2576.78325783652	1873.31528214288	1865.04630717038	1206.5717328274
TOB1	580.816972623737	0.703515052054433	0.27069752308612	2.59889726375744	0.0093523758922132	0.273164468121833	540.171258128616	645.880205512116	581.34407673131	724.519030601398	681.08697290502	738.514381729868	349.016478161144	519.496166268915	447.324183575246
SERTAD4	635.76983649672	0.724313822968982	0.279081852890147	2.59534547111556	0.00944958843003678	0.274325127072814	600.549682190896	647.774282361125	477.572485299426	676.737829390807	942.921802209969	869.617190236192	440.452105027641	506.64643777463	559.656713979792
DCN	25962.8093518793	0.446956030833121	0.172241195087733	2.5949426941996	0.00946066913308719	0.274325127072814	27919.6301980848	32391.5552333298	33501.4866790419	20429.8764604709	28864.3235241943	31377.9009596287	18962.8569572154	20225.4726500032	19992.1815049448
TMEM138	2710.34354855005	0.741004011788903	0.285633882325393	2.59424409231939	0.00947991569320347	0.274386131257531	2211.35978128102	2156.4064925969	1482.92951626854	4160.86501154262	4132.40226069201	3307.75215418473	1981.47693831422	1652.1079492651	3307.7918328053
PLD3	6543.08329696578	0.472766734356028	0.182567757733403	2.58954122143732	0.00961039159790793	0.277660519704177	5636.75716067146	7580.09554973457	8003.80242302051	7210.08575002252	7984.77573113039	6697.56146189501	4586.27723538909	5922.80699811538	5265.5873627131
SOCS1	313.783636785578	1.17115772564346	0.453290558312963	2.58367994692459	0.00977524588718838	0.278858901179218	447.447249747256	205.507338117491	349.2527754643	382.249609684721	522.087575049144	357.467369956092	132.693165818454	247.816192389765	179.53145484298
TMEM222	3804.09529425486	0.629312026494752	0.243821226388953	2.58103872175119	0.0098503532503359	0.278858901179218	5269.09568557793	4698.25762396716	5777.73441327202	3514.35610536667	2931.60083807898	4785.72410331717	1862.16459593965	2357.92517870113	3039.99910407303
MLYCD	794.058370617152	0.928535223396131	0.359882842562761	2.58010417163525	0.00987705154282498	0.278858901179218	669.553595404931	591.899015315355	1241.91162649126	1272.54015469021	738.833022872576	1032.78831161457	515.161702589292	566.305891498092	517.532015078088
KIF2C	4014.21248742994	0.538527610170847	0.208759102178967	2.57966050126606	0.00988974890328088	0.278858901179218	2852.88053694275	2444.30617364629	2030.79888608634	5926.81920322381	6525.30364633392	4604.63245415736	3399.84422336526	3831.97260454544	4511.35465856829
NSMCE2	1461.2701664657	0.641090884847589	0.249018248294974	2.57447351443974	0.0100392772559065	0.281957766596312	1385.46919500054	1338.16529382496	1080.11720974263	2331.52759376574	1891.38089688258	1472.3128350962	1430.63303987459	1089.47340876537	1132.35202523868
CDK4	15265.5397415637	0.367856551238825	0.14315743802271	2.56959440123865	0.0101817646649702	0.284102347175721	15341.5106425391	14489.6878949199	17326.5082984334	17149.5507283806	18695.4814374416	14990.9930820109	13535.8179821026	11821.7502147414	14038.5573935039
FAM167A	950.399278514807	0.894451302912356	0.348120817378162	2.5693703400125	0.0101883510732765	0.284102347175721	591.924193039142	698.914357284371	990.85132463993	1453.91369397939	1630.33710935801	994.117699033564	476.134300877982	850.835593871526	866.565234549356
TMEM182	67.8208066585026	1.84014050605594	0.716717435560302	2.56745603602818	0.010244777958349	0.284858942517695	76.5512162218198	30.3052295841462	32.3588833497274	119.940566304134	150.297938271723	98.0913099615661	30.1068527487249	37.6313477332606	35.1039157514207
GATS	391.42169204126	0.942611636997117	0.367281064312637	2.56645857515471	0.0102742896613949	0.284858942517695	252.295557688815	526.55336402454	384.959129505378	488.538404214401	524.460700390276	538.559019115906	282.112360941755	240.473490393031	284.843202097242
IMMP2L	265.952587876002	1.4336398166862	0.558996910934688	2.56466500734151	0.0103275460541968	0.285004658868059	155.258804731578	412.908753083992	200.848241481067	534.369352314355	202.506695776638	448.956380208706	111.506862032314	148.689715433859	178.528485821511
PID1	1103.00536246688	0.738905931527939	0.288203439298923	2.56383453759395	0.0103522882931303	0.285195742547063	631.817080366006	778.465584942755	884.848086080478	1541.67508395802	1973.64924204184	1257.26650171892	739.290495274244	1181.25718372455	938.779004095136
TRAPPC5	2927.95199642754	0.967720677706985	0.378322042151945	2.55792835173564	0.0105297784885327	0.289587000837551	2778.48569300887	2222.69918231222	2426.91625122956	3067.74814303095	7212.71895348196	2240.06597267999	2504.44412124578	1514.43228682634	2384.0573640322
MAP6	180.401014926857	2.70486460373622	1.06029889088433	2.55103973699364	0.0107402079497961	0.294362617199379	343.941379926204	258.541489889747	256.639419670252	421.254671897448	76.7310526966166	165.057492723789	0	63.3308047218288	38.1128228158282
SLC25A45	123.214078120828	1.86203568317499	0.730232787965466	2.54992067442342	0.0107747432127862	0.294528226825495	108.896800540899	147.737994222713	132.783004090261	220.378601501906	243.640868356267	99.9776813069808	84.7452151445589	15.6032417430593	55.1632961808039
SCARA3	5370.67091256919	0.485105459796725	0.190371655511856	2.54820213908637	0.010827970966943	0.294528226825495	5169.90256033276	4853.57192558591	5650.53052700068	5657.684273956	5969.99231650892	7423.81442987968	3787.88810323772	4308.33039658354	5514.32368003745
MPHOSPH9	800.085046246333	0.861018852652177	0.337926026041274	2.54795069423571	0.0108357784733678	0.294528226825495	897.050871782452	661.979858728693	628.208666410226	1109.69401995207	748.325524237106	1375.16471080734	773.857622504261	491.961033781163	514.52310801368
UQCC1	1978.03072486997	0.573734011958277	0.225355910466013	2.54590177276404	0.0108995854036761	0.29501332916539	1759.59978695789	2355.28456174286	1709.44169971664	2450.49303351455	1901.66444002749	2812.57967601337	1544.37003914755	1533.70687956777	1735.13640714165
HNRNPH2	1152.41078281043	1.6343301435501	0.642958969437058	2.5418887071146	0.0110255274123333	0.297095272326275	721.306530315457	577.693438947787	417.318012855106	5187.67327429264	829.01178583561	530.07034806154	559.764447402218	678.282096948282	870.577110635233
MANEAL	151.084697819235	2.76229947520175	1.08813991442937	2.53855174189648	0.011131234171588	0.298937137836306	122.913220412499	192.248800174427	201.964065044851	411.503406344266	208.04398823928	115.068652070299	0	78.9340464648881	29.0861016226057
MELK	3199.72569492879	0.430978032800324	0.169857838093201	2.53728669597128	0.0111715424043205	0.299033478185534	2364.46221372466	2188.60579903006	2425.80042766577	3455.84851204758	4504.98293924981	4565.96184157636	2934.86060869051	3350.10778600978	3006.90112636455
CD58	2123.92205492239	0.550735188356962	0.217127191984936	2.53646345868633	0.0111978428450827	0.299033478185534	1819.97821102017	1421.50467518136	1384.73704265558	2893.200489629	2921.31729493407	2795.60233390463	2218.98655444305	1501.58255833206	2158.38933420164
OFD1	674.068421841418	1.06398942369748	0.41961562229129	2.53562872108437	0.0112245668265975	0.299033478185534	776.294023657891	816.347121922938	779.96067108481	438.806949893175	873.31012553675	1186.52757626587	506.241153626707	442.39779530321	246.730379281414
DMKN	1654.93146219199	0.728267634010227	0.287222029763054	2.53555632418244	0.0112268872680193	0.299033478185534	2089.52474701249	1706.56324095723	2132.33883039066	1586.53090550266	2701.40767998913	1302.53941400887	1174.16725720027	1061.93827627762	1139.37280838897
KIFC1	5246.34333109778	0.57394388336024	0.22636191937753	2.53551429913	0.0112282344364305	0.299033478185534	3396.28635350327	4001.2373435318	3906.49829680675	9254.92613652471	5989.76836101836	6238.23003928652	3668.57576086314	5366.5973218628	5394.97036648262
CCDC36	172.590913039102	2.39472567996547	0.945559932315686	2.53260062966158	0.0113219866710156	0.300530213360325	232.888207097367	202.666222843978	136.130474781612	85.8111368679986	55.3729246264243	683.80961271284	26.7616468877554	102.797827954273	27.0801635796674
MAPRE2	398.937247360083	0.886179954778378	0.350227227432917	2.53030000344025	0.0113965035842196	0.301087947741949	421.570782291993	378.815369801827	336.978716262679	534.369352314355	567.967998311038	489.513364135123	314.449350931126	355.203209091996	191.56708310061
CDC20	25389.7244525068	0.364098041300627	0.14394401813354	2.52944197349587	0.0114244063049963	0.301087947741949	16105.9446186133	15728.4141541719	15601.4450688238	38855.867849763	34403.9891121778	28640.7761374319	23744.271201161	27220.3141396417	28206.4977907772
STX1B	41.7828422408162	3.18076447406283	1.25768958194027	2.52905368680544	0.0114370531192743	0.301087947741949	53.9093071984646	18.9407684900914	79.223473028643	117.01518663818	39.5520890188745	45.2729122899536	0	10.0962152455089	12.0356282576299
AURKA	6671.99367410637	0.493788792726368	0.195531976448671	2.52536082176816	0.0115579552430434	0.303273166590413	3068.51776573661	3938.7328075145	3614.15252309542	11149.5970335079	10619.7359015678	7132.3700570131	6747.28022157534	7160.97012231461	6616.58663463206
MINDY3	1376.51282221023	0.652062967997364	0.258326210594373	2.52418431136762	0.0115967109782137	0.303792071877722	1049.07511808212	1417.71652148334	1102.4336810183	1530.94869184952	1540.15834639497	2318.35038351471	1252.22206062289	981.168554313551	1196.54204261271
THY1	66975.9415663923	0.332831451900713	0.132178685724631	2.51804177107724	0.011800932490226	0.306429191541175	79324.3109841088	71580.9522777533	75754.3775688395	68019.9528662187	73231.4838602266	68408.3136557925	47353.6190992629	56134.0389272801	62976.4248580487
ARHGEF18	1330.68491222726	0.652442684127845	0.259305692021484	2.51611400830256	0.0118656792946992	0.307317253707048	1191.39568908607	1514.3144407828	1140.37168218695	1691.84457347702	1362.17394581004	1915.61010126866	851.912425926881	1311.59014416657	996.951207340347
MECOM	487.780295601221	1.059201176684	0.421593399765121	2.51237608860599	0.0119921211003921	0.30909161084199	545.562188848462	468.784020129761	328.052127752409	1083.36560295848	540.281535997826	435.751780790803	359.052095744052	310.229159362002	318.944148827193
SNX19	1741.68519893914	0.485215555300669	0.193348572876779	2.50953781598324	0.0120889270963939	0.310423977793998	1426.44026847137	1405.40502196478	1241.91162649126	2391.01031364014	2186.43948096338	2190.0771320265	1359.26864817391	1586.0236312945	1888.59066742643
NRP1	4705.79117221419	0.668424016699376	0.26642114852231	2.5088999893843	0.0121107767582174	0.310423977793998	3368.25351376007	3326.94598528455	4331.62707460834	7239.33954668207	8097.89470572437	3889.69771424518	4686.63341121817	3786.99855481544	3624.73004358955
APOD	460.209440904961	0.880862788297746	0.35110955530949	2.50879753905102	0.012114289601342	0.310423977793998	506.747487665568	785.094853914287	448.561072641049	568.498781750491	556.893413385754	431.035852427266	236.394547508506	282.69402687425	325.964931977478
PDE5A	848.725454212509	0.773257831541421	0.309226658957255	2.50061826541388	0.012397673110961	0.313704397891097	1579.54270091501	1284.18410362819	1100.20203389073	674.787576280171	917.608465237889	725.309782311964	496.205536043799	312.064834861185	548.624054743632
FTO	1412.75941677279	1.13794048956677	0.455237314747378	2.49966435681627	0.012431102098564	0.313704397891097	1065.24791024166	1473.59178852911	1700.51511120637	1679.16792825788	2480.70702326381	1667.55226934662	1061.54532654763	1299.65825342188	286.84914014018
TMEM254	1255.38026246518	0.675289775377396	0.270295143635596	2.4983422428329	0.0124775665493131	0.313704397891097	1173.06652463859	1649.74093548696	2000.67164986418	1167.22648671584	1412.00957797382	1402.51709531585	684.65213287841	830.643163380508	977.894795932433
TGIF1	2086.09308392288	0.812229107538288	0.325205885640643	2.49758427938114	0.0125042737632463	0.313704397891097	1297.05793119506	1598.60086056371	1931.49058890959	3504.60483981349	1685.71003398443	3696.34465134017	2059.53174173684	1269.36960768535	1732.12750007724
LOC100128239	36.6509453101775	4.65542970818957	1.86589991368533	2.49500505040201	0.0125955337434347	0.314833055704772	12.9382337276315	0	25.6639419670252	76.059871314817	95.7160554256764	108.466352361347	0	11.0140529951007	0
TAF4	214.05325448024	1.34499426043274	0.539547451006468	2.49281922826953	0.0126733350407346	0.314833055704772	166.040666171271	189.407684900914	238.786242649713	443.682582669766	228.611074529095	283.898887484917	64.6739799787423	124.825933944474	186.552237993264
PSG6	79.8860629626672	2.32817523355072	0.935559466061497	2.48853794762169	0.0128269547561041	0.317323396949309	101.349497533114	52.0871133477513	199.732417917283	165.771514404088	103.626473229451	35.8410555628799	7.805480342262	36.7135099836689	16.0475043435066
CRLF1	1738.36644217223	0.68439588838297	0.275136065914387	2.4874815524764	0.0128651125569622	0.317411339322757	2205.96885056117	1502.00294126425	2039.72547459661	1485.11774374957	2047.21612761695	2568.29458678216	1532.104284324	1090.39124651497	1174.47672414039
CCNA2	9233.07882431803	0.398768785597569	0.160355873923208	2.48677379781257	0.0128907333495679	0.31741823651227	5644.30446367925	6426.602748688	4973.22562378397	12535.251868615	11840.3133686903	13187.6220757944	8006.19269392016	9909.89418234182	10574.3023933494
CHST3	2037.16487306616	0.453817249216747	0.182840778994658	2.4820351986687	0.0130634370587977	0.319051569236731	1784.39806826918	1482.11513434965	1598.97516690205	2970.23548749913	2583.54245471288	2231.57730162563	1816.4467825064	1981.61170136853	1885.58176036202
NCAPH2	6855.91267496407	0.472914082055871	0.190771827780414	2.47895136068107	0.013176927365984	0.319575172507673	5038.3638507685	5192.61168155855	5185.23210090287	8559.66090258286	7715.82152580204	10628.7593457393	5511.78419025729	8013.64139168532	5857.33908537991
PCDH7	187.354615236661	1.54130804416663	0.62181763890127	2.47871393112951	0.0131857012007533	0.319575172507673	58.2220517743418	115.538687789557	265.566008180522	312.040497701813	377.326929240063	238.625975194964	94.7808327274671	92.7016127087639	131.38894181246
ZNF287	725.180483693263	1.15605339426417	0.466640004118359	2.47739881720674	0.0132343927698131	0.319575172507673	906.754547078175	669.55616612473	321.357186369707	912.718455777804	1396.97978414665	885.651346672217	249.775370952384	547.949136506258	635.882359611449
TGM2	9277.01237520053	0.590349810253266	0.238302099323099	2.47731686766573	0.0132374321737215	0.319575172507673	7971.03016236498	9158.80860338368	10928.3759836976	7284.1953682267	14129.5882811027	11896.400889858	6710.48295710467	7065.51499635707	8348.7141347093
FOSL1	15358.4009393718	0.338377215896733	0.136709311800041	2.47515850560102	0.0133177055499974	0.320594639493183	10303.1467917706	11982.8771852563	12297.4914964602	19613.6955336696	20798.070489685	17458.3668018133	14653.1167396664	14363.2429433609	16755.6004726638
MOGS	2082.179655069	1.05646460516254	0.426836364810175	2.4751044949799	0.013319719809007	0.320594639493183	2526.19013532005	3642.30978064457	1545.41563584043	4350.03956327434	1650.90419564782	1444.96045058768	1321.35631508292	1332.70041240718	925.740406816037
RTL8A	2336.44910392237	0.566274685139254	0.228895005003996	2.4739495085503	0.0133628580930853	0.321150009966851	2544.51929976753	2302.25040997061	2388.97825006091	3294.95263042008	2941.88438122389	1995.78088344879	1603.46867602468	1832.92198593467	2123.28541845022
ZNF181	497.108162948131	1.34335231189087	0.544025516199142	2.46928181103758	0.0135384552501937	0.324153066212358	542.327630416554	439.42582897012	609.239665825903	562.648022418582	639.161758545013	865.844447545362	489.51512432186	239.555652643439	86.2553358463479
C14orf93	280.766641362897	1.93997239839571	0.785664671689283	2.4692116984521	0.0135411083301013	0.324153066212358	424.805340723901	316.310833784526	369.337599612406	704.041372939716	77.5220944769941	342.376399192774	26.7616468877554	173.471334672835	92.2731499751629
CDH6	449.159322197562	1.15574940795024	0.468368888473038	2.46760499340206	0.0136020325090025	0.324462194246043	555.265864144186	538.864863543099	562.375076146987	753.772827260942	513.386115464991	380.103826101069	157.224675465563	413.944825065866	167.49582658535
CTSK	17402.4852224552	0.380781617179891	0.154663227982472	2.46200484851542	0.0138162798998155	0.32735358637745	18625.6656370695	21327.3053198429	23305.0909531865	17641.9896388163	20115.4014332192	15049.4705937187	12644.8781544644	13247.1522398573	14665.4130319221
GPR68	334.100703810097	1.65546025442716	0.674158063105197	2.45559661009178	0.0140650941071984	0.331862126497934	43.1274457587717	66.2926897153198	224.280536320525	407.602900122994	1112.99578499113	508.37707758927	274.306880599493	250.56970563854	119.35331355483
RNF38	416.9733364743	0.963748058703565	0.392523206695401	2.45526389845133	0.0140781196983692	0.331862126497934	368.739661237498	328.622333303085	371.569246739974	479.762265216538	801.325323522398	493.286106825952	207.402763380105	411.191311817091	290.861016226057
TOP2A	13206.9181009509	0.343601907206748	0.140120782011269	2.45218376799463	0.0141992125400907	0.33275636298198	10362.4470296889	10630.5063150638	9031.4759252653	15910.1648765712	16620.5788475115	17151.8314581835	15022.2044529934	11855.7102114763	12277.343791804
GREM2	1198.92641557727	0.533345980484354	0.217620396508188	2.45080878925926	0.0142535647669191	0.33338948710505	884.11263805482	1025.64261373845	840.215143529129	1528.99843873888	1772.72462982596	1452.50593596934	1244.41658028063	933.440991334781	1108.28076872342
FRS3	120.410772610215	2.05439614712732	0.838426095373536	2.45030081776265	0.0142736910105284	0.33338948710505	38.8147011828945	92.8097656014477	99.3082971767497	104.338541419044	292.685458739672	290.501187193869	13.3808234438777	103.715665703865	48.1425130305198
CKS1B	9506.65131329919	0.588264607524555	0.240115646575537	2.44992201014062	0.0142887159911323	0.33338948710505	6135.95734532925	4506.00882379274	7561.93629176217	16522.544353311	12278.5505150194	11650.2294292814	6741.70487847372	10097.1330832585	10065.7970994645
HPCAL1	1697.80139290242	0.415149561194417	0.169503561501973	2.44920848574374	0.0143170550331653	0.333564458312728	1499.75692626129	1430.9750594264	1517.52004674584	2133.57690303615	1873.1869359339	2183.47483231755	1471.89057882655	1465.78688609798	1704.04436747611
CEP85	453.011001864641	1.1367860329069	0.464410806186194	2.44780271639746	0.0143730330596062	0.334381929000084	239.357323961183	286.952642624884	168.489358131339	506.090682210128	565.594872969906	1253.49375902809	248.660302332061	356.121046841588	452.339028682592
JMY	865.357170252673	0.729321172940944	0.298241067912311	2.44540826669578	0.014468825075164	0.335634803120397	1010.26041689923	895.898349581322	1002.00956027777	683.563715278034	1081.35411377603	1278.95977219119	645.6247311671	681.035610197058	509.508262906334
TMEM53	730.600417722929	0.733849334515712	0.300601203239799	2.44127211270774	0.0146356221904559	0.339012689986161	905.676360934206	821.082314045461	1340.10410010423	819.10630646726	594.072377063496	778.128179983577	400.309634696008	419.451851563417	497.472634648704
GPN3	3323.52420316617	0.374909834344393	0.153673814164951	2.43964683496416	0.0147016266276763	0.339116446169429	2835.62955863924	2787.13408331694	2359.96683740254	4267.1538060723	3832.59742592894	4282.06295409144	2923.70992248728	3202.33590832552	3421.12733223131
NELFCD	4187.56592401507	0.438576401740072	0.17988611903425	2.43807806902859	0.0147655847599346	0.339116446169429	4589.83841487728	3901.79830895882	4066.06106642782	5474.36048155618	5180.53261969219	3805.75418937422	3346.32092958975	3711.73585934892	3611.69144631045
HACE1	213.673551433626	1.26193081036611	0.517646530780467	2.43782337044444	0.0147759918532981	0.339116446169429	178.978899898903	195.089915447941	119.393121324856	416.379039120857	272.118372449857	320.683128720504	72.4794603210043	152.361066432226	195.578959186487
GNPDA1	3727.00084132991	0.433671143594268	0.177914930299928	2.43751967787744	0.0147884093106498	0.339116446169429	3688.47479851895	2745.46439263874	4025.89141813161	4138.4371007703	4450.40105640376	4674.42819393771	3263.80585168584	3247.30995805551	3308.79480182677
WDR63	38.0179488950072	4.66554409139098	1.91838090354996	2.43202175478154	0.0150148054546869	0.343701741772994	71.1602855019733	84.2864197809066	42.4012954237808	0	63.2833424301993	75.4548538165893	5.57534310161571	0	0
LDB2	534.42127745092	1.02101345932783	0.420104380325741	2.43038041768609	0.0150829823908671	0.34390059280373	645.833500237606	887.375003760781	657.220079068602	344.219674027313	900.996587849962	509.320263261978	230.819204406891	268.926460630374	365.080723814775
THBD	220.369717427588	1.49269033626337	0.614425677777979	2.42940747799077	0.0151235243977712	0.344334468720805	72.2384716459426	45.4578443762193	64.7177666994549	468.06074655272	653.400510591807	207.500847995621	88.0904210055283	262.501596383232	121.359251597769
SHOX	75.7923018384545	2.15694160017898	0.888545530159618	2.42749699026847	0.0152034129931075	0.344567593782249	18.329164447478	17.0466916410822	87.034237975129	158.945628516861	136.850228005306	161.28475003296	46.832882053572	14.6854039934675	41.1217298802356
C15orf61	1860.75633954121	0.438186081421777	0.180538616885815	2.42710445543578	0.0152198730978414	0.344567593782249	1860.949284491	2014.35072892122	2294.1332471393	2071.16880349579	1782.21713119049	2232.52048729834	1535.44949018497	1424.48418736635	1531.53369578341
NOS3	68.3429628018701	2.83413210294464	1.16969130938651	2.42297440376052	0.0153940112908603	0.347526861384358	49.5965626225875	56.8223054702741	63.6019431356712	225.254234278496	68.0295931124642	97.1481242888587	0	16.521079492651	38.1128228158282
CCND1	27582.5452151895	0.365868080280571	0.151038127877188	2.42235576819428	0.0154202457037744	0.347596848270487	32033.9885234717	27486.8432328206	26950.4865360678	33518.0250859513	32220.713798336	25348.1149540105	25853.9810308124	22534.752427976	22296.0013472595
PCNX2	230.770213409628	1.43457759666227	0.593839254091075	2.41576754446457	0.0157020821217122	0.3517342862159	609.17517134265	250.965182493711	195.269123662148	279.861321376314	291.103375178917	174.489349450863	136.038371679423	79.8518842144798	60.1781412881497
CSTB	9564.84355495239	0.332033871873499	0.137515775828726	2.41451477019657	0.0157561841320005	0.3517342862159	8489.63769761421	9174.90825660026	9495.65852779933	11290.990384029	11951.0592179431	9595.02784845203	8003.96255667952	8814.9137470789	9267.43375837506
TAGLN	40595.8412624887	0.317791734212218	0.131729637913226	2.41245432118744	0.0158455228421555	0.352300364618532	41304.2329893196	38525.5231088458	39298.1900928983	46355.566186715	48587.3682343462	41678.4316912658	39666.3360307552	31349.6661750548	38597.2568531978
CRADD	802.976079084202	0.550482639952408	0.228188115412617	2.41240714467977	0.015847573567746	0.352300364618532	674.944526124777	767.1011238487	714.127080821571	1118.47015894994	930.265133723929	964.878943179635	597.676780493205	692.049663192158	767.271301423909
EXOC6B	723.128021290555	0.746692457159874	0.310197373073613	2.4071527420146	0.0160774440653728	0.356914798488705	568.204097871817	899.68650327934	774.381553265891	653.334792063171	897.041378948075	1122.39095052177	558.649378781895	503.892924525855	530.570612357187
GTSE1	3005.00196769441	0.526509069261557	0.219399628263482	2.39977192955523	0.0164052897062877	0.361684665342755	2431.30975465076	1855.24827360445	1839.99305667933	5228.62858961601	3746.3738718678	3371.88877992883	3044.13733348218	2626.85163933151	2900.58641008882
POC1A	4011.65319463924	0.373446403979218	0.155713255408912	2.39829552724028	0.0164715699058451	0.362646420788112	2602.74135154187	2699.05950983802	3248.16239417436	5042.37941755024	5312.63659701523	5196.00987094488	3584.9456143389	4043.99312470113	4374.95087164848
ITPRIPL2	1959.24849373235	0.551421773663329	0.229982555266515	2.39766782756333	0.0164998204436127	0.362769403874265	1867.41840135481	1812.63154450174	2083.24259358418	2100.42260015533	2491.7816081891	2463.60097711164	1224.34534511481	1533.70687956777	2056.08649401178
ARL4D	3210.28715193997	0.431712853318178	0.180148132904861	2.39643257111175	0.0165555392652424	0.363495146062373	4005.46152484592	4242.73214178047	4120.73642105322	3597.24186256872	3101.67482086014	2789.94321986839	2210.06600548047	2060.54574783342	2764.18262316901
ZNF827	736.205626034711	1.20393122376146	0.502637627322971	2.39522701508351	0.0166100776580786	0.363910141125978	609.17517134265	1004.80776839935	1081.23303330641	1546.55071673461	860.65345705071	333.887728138408	308.874007829511	507.564275524222	373.104475986528
TM4SF1	652.52980619871	1.05760486274745	0.441771643391234	2.3940080323599	0.0166653838214009	0.363910141125978	290.03207272774	196.036953872446	381.611658814027	1079.46509673721	946.085969331479	1355.35781168048	656.775417370331	718.666957930318	248.736317324352
LOC100505622	40.4763361639978	3.25967757113777	1.36280209668673	2.3918935691857	0.0167617021858719	0.365321703227625	19.4073505914473	0	30.12723622216	128.716705301998	119.447308837001	36.7842412355873	15.610960684524	9.17837749591722	5.01484510734581
ANKLE1	105.972127712526	2.61451191450208	1.09390088859078	2.39008116893498	0.0168446495587142	0.365578607500543	108.896800540899	117.432764638566	104.887414995668	149.194362963679	238.894617674002	147.136964942349	0	21.1102682406096	66.1959554169647
PUM2	1304.02701764694	1.30408029290701	0.545678204326874	2.38983393979546	0.0168559922738599	0.365578607500543	763.355789930259	605.157553258419	1793.12846700041	1613.83444905157	2117.61884607054	2371.16878118632	1187.54808064415	220.281059902013	1064.15013177878
HERC2	2548.83349497841	0.40456969838571	0.169520552183187	2.38655250455133	0.0170071786726321	0.367928713170332	2672.82345089988	2923.5076164456	2737.11520196143	2963.40960161191	2922.10833671445	2435.30540693042	1861.04952731933	2323.96518196624	2100.21713095643
GRB2	5097.69557556867	0.378866877641634	0.158755222011471	2.38648450640735	0.0170103241125856	0.367928713170332	5325.16136506434	4885.77123201907	4869.45403235209	5880.01312856854	6004.00711306515	5525.18167071975	4643.14573502557	3680.5293758628	5065.99652744074
MTHFS	604.564135065062	0.792324591335316	0.332796504356739	2.3808080342274	0.0172747114951285	0.37169696730859	483.027392498243	469.731058554266	435.171189875645	878.589026341668	847.205746784293	844.151177073093	297.723321626279	562.634540499725	622.84376233235
ZEB1	2404.19611688953	0.727832124659139	0.3058674122046	2.37956740606377	0.0173329726322204	0.372391355639356	3193.58735843705	1659.211319732	2872.12985317926	2692.32441923346	3815.98554854102	2166.49749020882	1651.41662669857	2130.30141680239	1456.31101917322
TMEM54	4685.07183469042	0.375310419991825	0.157890526735536	2.37702937441247	0.0174526982252837	0.373459743039962	5397.39983671028	4854.51896401042	4562.60255231157	5591.37566819437	5341.11410110882	4511.25707255933	4371.06899166672	3611.69154464343	3924.61778100883
BRD8	3175.30744909567	0.378033293629569	0.159112650789359	2.37588458085603	0.0175069380069092	0.374120226620278	2783.87662372871	3018.21145889606	2796.25385084196	3379.78864073276	3891.92555945725	4019.85733707879	2560.19755226194	3206.00725932388	2921.64875953967
BPHL	615.461068965432	0.813396681746032	0.342617529219311	2.37406615942692	0.0175933977873138	0.374362655967639	873.330776615127	495.301096015889	518.857957159423	862.011874901259	832.17595295712	632.877586386643	487.284987081213	347.860507095263	489.448882476951
LOXL1	11225.6783646646	0.490151021557902	0.206475891273501	2.37388984512792	0.0176018008064975	0.374362655967639	11918.2696354366	12465.8667817536	11872.3627186586	11222.7315251568	15823.2087328909	10790.987281445	6745.05008433469	10328.4281961556	9864.20032614921
FNIP1	1420.41543754702	0.810189318152209	0.341486976774083	2.37253357596768	0.0176665573682593	0.374362655967639	1494.36599554144	729.219586868518	1699.39928764258	1800.08362111733	1847.87359896182	1994.83769777608	1140.71519859058	1329.02906140881	748.214890015995
APBB1	2819.06944223687	0.633453447086004	0.26712268783393	2.37139515262673	0.0177210737355742	0.374362655967639	3486.85398959669	3700.07912453935	2478.24413516361	3223.76839188186	4183.02893463617	2142.91784839114	2182.18928997239	2111.02682406096	1863.5164418897
PRPF3	2334.30765306102	0.550882156152275	0.232324849366446	2.37117190715733	0.0177317816998892	0.374362655967639	2717.02908280262	2106.21345609816	1949.34376593013	2652.34423046541	3465.55403983379	2342.8732110051	1613.50429360759	2026.58575109852	2135.32104670785
ANKRD34A	146.970432058708	2.19687801979015	0.926651279156852	2.3707710432225	0.0177510233626832	0.374362655967639	129.382337276315	285.058565775875	97.0766500491823	93.612149310544	348.058383366096	224.478190104353	4.46027448129257	84.4410729624384	56.1662652022731
AP1AR	417.157718499633	1.16734482134008	0.492479658986042	2.37034119082909	0.0177716768133828	0.374362655967639	575.751400879602	450.790290064175	227.628007011876	355.921192691131	466.71465042272	907.344617144486	292.147978524663	273.515649378333	204.605680379709
VAT1	16709.4317968571	0.475851333116054	0.200990341049832	2.36753333832134	0.0179071066260808	0.375725334454745	18846.6937965832	22683.4643437334	23683.3551413091	13292.9252020972	20839.995704045	15412.5970777111	9953.10250500437	11821.7502147414	13851.0021864891
TSFM	2328.9821731402	0.804767753048827	0.340054516299483	2.36658451652521	0.0179530746414856	0.375725334454745	2466.88989740174	2156.4064925969	2973.66979748357	3880.02856361098	3252.76380091224	1365.73285408027	1738.39197908378	1365.74257139248	1761.21360169985
DNAAF2	1191.16579490893	0.660301232671635	0.279058456866448	2.36617531712233	0.0179729311988602	0.375725334454745	1154.73736019111	1041.74226695503	675.073256089141	1812.76026633647	1225.32371780473	1769.41632199902	977.915180023396	990.346931809468	1073.176852972
DAPK3	3079.66057601835	0.830993426755308	0.351213382355624	2.36606424613365	0.0179783242795264	0.375725334454745	3849.12453397038	4618.70639630878	4856.06414958668	1892.72064387256	2494.15473353023	4827.2242729163	1082.73163033377	1923.78792314425	2172.4309005022
PCED1A	969.070082884621	0.818974287719292	0.346141963810481	2.36600693745326	0.017981107471719	0.375725334454745	700.82099358004	1503.89701811325	981.92473612966	1125.29604483716	1464.21833547874	943.185672707366	527.427457412847	794.847491146431	680.012996556092
ORC6	2728.27720147392	0.568636492821711	0.24040857486934	2.36529205803396	0.0180158572730978	0.375960640825558	1772.53802068552	2005.82738310068	1915.86905901662	4890.2596749206	2632.58704509629	3742.56074930283	2380.67150438991	2327.63653296461	2886.54484378825
PNPO	644.421920360441	1.40800570927848	0.595892843341686	2.36285051081093	0.0181349831226251	0.377896134397144	383.834267253068	534.129671420577	425.128777801591	1392.48072099434	192.22315263173	1652.46129858331	335.635654717266	472.686441039737	411.217298802356
DARS2	1121.17045443477	0.806120433245749	0.341258039635528	2.36220202784586	0.0181667390461676	0.377896134397144	691.117318284317	1435.71025154893	858.068320549669	1976.58152762992	1199.21933905228	1344.9827692807	742.635701135213	1029.81395504191	812.404907390021
KIAA0319L	1204.59011614016	0.870312133285678	0.368472952621601	2.36194306011773	0.018179434180045	0.377896134397144	945.56924826107	1153.49280104656	1214.01603739667	1485.11774374957	2513.13973625929	867.730818890777	773.857622504261	813.204246138265	1075.18279101494
ERGIC3	12922.6233843318	0.339287991507559	0.143683036161372	2.36136429582753	0.0182078344872015	0.377995588589036	12407.7661447986	13559.6961620564	15843.5787821648	13359.2338078589	15577.9857809739	12667.9267701326	11170.7574383972	10560.6411468024	11156.0244258015
LIMS2	1651.72315027313	0.653764219940846	0.27760164651653	2.35504446081128	0.018520489589899	0.382486634264596	1870.65295978672	1660.15835815651	2489.40237080144	2077.01956282769	1946.753821509	1384.59656753441	859.717906269143	1388.68851513227	1188.51829044096
LONP2	3768.85324061459	0.400409880754103	0.17002719451274	2.35497551966077	0.0185239259949126	0.382486634264596	3307.87508969779	4109.19972392532	3418.88339943327	4192.0690613128	4038.26828882709	4903.6223124056	2942.66608903277	3402.42453773651	3604.67066316017
BAIAP2L2	172.728755638827	1.62773974392782	0.691586792999918	2.3536304631659	0.018591082715212	0.382486634264596	178.978899898903	126.903148883612	168.489358131339	410.528279788948	246.805035477777	158.455193014838	173.95070477041	41.3026987316275	49.1454820519889
NCAPH	2057.13983755091	0.516737151637576	0.219841557901726	2.35049804308869	0.018748306244665	0.384080819092765	1566.60446718738	1219.78549076188	1845.57217449825	2946.8324501715	2964.03355107446	2259.87287180685	2027.19475174747	1757.65929046815	1926.70349024226
ZNF528-AS1	154.531883502315	1.25914576809191	0.535768289481781	2.3501685202568	0.0187649131907124	0.384080819092765	139.086012572039	106.068303544512	167.373534567556	190.149678287042	156.626272514743	343.319584865481	98.1260385884366	113.811880949373	76.2256456316563
PLBD2	4319.98224182117	0.529015684363558	0.225369703135362	2.34732387274708	0.0189088105500626	0.386038803143243	3623.78362988079	4182.12168261217	5596.97099593906	5216.92707095219	5852.91813301305	3978.35716747967	2970.54280454085	3577.73154790853	3880.48714406419
NRIP3	744.861503662974	0.795095134018005	0.339081154310679	2.34485203294286	0.0190346319530899	0.387754011438755	569.282284015787	398.703176716423	562.375076146987	1155.52496805203	1435.74083138515	690.411912421792	638.934319445161	550.702649755033	702.078315028413
MFSD5	6043.97714284899	0.355645846911455	0.151710007126173	2.34424777671835	0.0190655008748157	0.387754011438755	5611.95887936017	5527.86328383317	5407.28099009583	7089.17005716307	6072.03670617762	8084.98758644754	5022.26906593543	5720.8826932052	5859.34502342284
TBC1D25	1011.35685701912	0.887615913760272	0.378760181716657	2.34347736802038	0.0191049212977278	0.3880626526541	1037.21507049846	585.269746343823	617.050430772389	1855.66583477047	1573.38210117083	1026.18601190561	592.101437391589	1157.39340223516	657.94767808377
MISP3	49.3813239892261	2.84550925269241	1.21491120764465	2.34215408894696	0.0191727974183204	0.388455437313463	74.3948439338812	8.52334582054112	65.8335902632386	167.721767514725	56.1639664068018	35.8410555628799	2.23013724064629	25.6994569885682	8.0237521717533
NAV2	2589.2066644497	0.689517319561195	0.294774309711924	2.33913640654453	0.0193283750207506	0.390049429317975	1812.43090801238	1141.181301528	1572.19540137124	3946.33716937262	5097.47323275255	2546.60131630989	1852.12897835674	2738.8278447817	2595.68382756219
AKR7A2	11656.9138369047	0.339881325943528	0.145302616723973	2.33912735783134	0.0193288431842085	0.390049429317975	12119.8904443588	11651.4137366797	12706.9987443688	14088.6284712369	13696.0973854559	10443.8949538887	10170.5408859674	9824.53527162979	10210.2246385561
WRB	1568.66353093466	0.783207253443406	0.334907926347402	2.33857484946767	0.0193574477123763	0.390049429317975	880.878079622912	1687.62247246714	1528.67828238368	2195.98500257651	2449.85639382909	1692.07509683701	962.304219338872	978.415041064775	1742.15719029193
GCDH	1043.92990716888	0.638298334298603	0.27297904080043	2.33826865398524	0.0193733160257273	0.390049429317975	684.648201420501	1055.94784332259	697.389727364815	1592.38166483457	1546.48668063799	1096.92493735867	928.852160729178	882.042077357645	910.695871493999
ARHGEF4	235.164843244313	1.30301619546718	0.558631514129336	2.33251465860822	0.0196736326818252	0.394801881091271	103.505869821052	268.011874134793	243.249536904848	224.279107723178	529.206951072541	315.02401468426	165.030155807825	168.882145924877	99.293933125447
EPOR	604.965628278238	1.00351624409651	0.430386247968036	2.33166428721729	0.0197183589646206	0.394801881091271	1146.11187103936	648.721320785629	440.750307694563	980.002188094757	620.96779759633	540.445390461321	269.846606118201	405.684285319541	392.160887394442
PITRM1	4301.48943174276	0.587826298189164	0.252124890034843	2.3314885654801	0.0197276123182679	0.394801881091271	3286.3113668184	3496.46586327087	3402.14604597652	5901.46591278554	7544.95650124051	3684.08323759497	3183.52091102257	3826.46557804789	4387.98946892758
TTC21B	748.969905482148	0.837759734338939	0.359652622424868	2.32935805859152	0.0198401050131288	0.396455331885318	762.27760378629	609.892745380942	646.061843430765	646.508906175944	817.937200910325	1563.80184534881	561.994584642864	552.538325254216	579.716094409176
ECT2	1968.7114474146	0.590577128394439	0.25397075290677	2.32537456236637	0.020051940455313	0.398697340282907	1354.20179682543	1543.67263194245	1091.27544538046	2449.51790695923	2432.45347466078	3369.05922291071	1372.64947161779	2125.71222805443	1979.86084838013
RNF149	3191.49855822607	0.562914177756208	0.242510760047286	2.32119258397626	0.0202764522590907	0.401664473835404	2703.01266293102	3199.09579797643	2397.90483857118	3305.67902252858	3284.40547212734	5589.31829646385	2555.73727778064	2773.70567926618	2914.62797638938
TEPSIN	364.756913587579	0.955778070220393	0.412145136192251	2.31903275397275	0.0203932604150524	0.403479018792742	264.155605272477	467.836981705257	402.812306525917	562.648022418582	559.266538726886	295.217115557406	264.271263016585	213.856195654871	252.748193410229
ZNF615	171.379209814231	1.3476850802821	0.581560723529634	2.31735917807976	0.0204841741199573	0.403696636623015	327.768587766665	165.731724288299	330.283774879977	218.428348391269	180.357525926068	116.955023415713	100.356175829083	62.4129669722371	40.1187608587665
PTPRU	394.817267507403	1.43197699855613	0.618029707989206	2.31700350330269	0.0205035409295145	0.403696636623015	423.727154579932	492.459980742376	428.476248492943	822.031686133214	594.863418843873	194.296248577717	350.131546781467	166.128632676102	81.2404907390021
LHFPL2	947.767492601031	0.668461964140559	0.288506453866832	2.31697404054991	0.0205051459186874	0.403696636623015	531.545768976861	529.394479298054	757.644199809135	1361.27667122416	1084.51828089754	1674.15456905557	696.917887701964	931.605315835597	962.850260610395
IFI30	1216.59969974993	0.459369923648111	0.198414651184831	2.31520162903791	0.0206019001556474	0.40462318586087	1692.75224603179	1615.64755220479	1489.62445765125	1037.53465485853	1253.80122189832	1269.52791546411	878.674072814636	781.079924902555	930.755251923382
WIPI2	3553.35719158979	0.526492192353652	0.227478155953321	2.31447362559809	0.0206417563524516	0.404892098256545	2774.17294843299	3281.48814090833	4240.12954237808	4328.58677905734	4565.1021145585	3905.7318706812	2227.90710340564	3380.39643174631	3276.69979313975
HSPB6	7059.76968439201	0.467672267769586	0.202124627369694	2.31378171900941	0.0206796986398063	0.405139848749987	6996.34988821674	9547.09435743055	10141.7203712301	6740.07475035916	7314.76334315066	7332.32541962706	4408.98132475771	4618.55955594554	6438.05814881055
ANKRD53	49.9231468947061	3.60247360375283	1.55838312008521	2.31167391209669	0.0207956600872275	0.406416770886647	17.2509783035087	35.9874601311736	92.6133557940475	130.666958412634	84.6414705003915	65.0798114168083	0	0	23.0682874937907
SERPINB1	1292.00437464889	0.720893964154379	0.312356837632164	2.30791798770647	0.0210036983961287	0.407048024297056	1242.07043785263	1638.3764743929	1518.63587030962	2011.68608362138	1010.16035354206	1477.97194913244	676.846652536148	960.058286072941	1092.23326437992
TBCCD1	719.52968290146	0.760860972102197	0.330009175667273	2.3055752027614	0.0211343801955608	0.407089087398831	773.059465225983	597.581245862383	643.830196303198	637.732767178081	1143.05537264547	1024.2996405602	702.49323080358	509.399951023406	444.315276510839
NOMO1	3785.74696415627	0.510129319073975	0.221294075902516	2.30521001067691	0.0211548144904182	0.407089087398831	3662.59833106369	4419.82832716282	3733.54564442028	4314.93500728289	5016.78697115405	3743.50393497554	2283.6605344218	3098.62024262165	3798.24368430372
AKR1C1	2258.44509786182	0.426751274065398	0.185133122544136	2.30510493314701	0.021160697283258	0.407089087398831	1715.39415505514	2189.55283745456	1728.41070030096	2826.89188386736	2985.39167914465	2612.6243133994	1937.98926212162	1968.76197287424	2360.98907653841
AMIGO1	251.801597437902	1.46774133594811	0.636981530360325	2.30421333428278	0.0212106710526948	0.407557865628809	257.686488408661	241.494798248665	118.277297761073	303.26435870395	482.535486030269	425.376738391022	40.1424703316331	191.82808966467	205.608649401178
IQCE	861.121786334599	0.554298548362536	0.240704078746416	2.30282158594619	0.0212888834901966	0.407595537253692	1007.02585846732	971.661423541687	1125.86597585776	1063.86307185212	728.549479727669	971.481242888587	624.43842738096	600.265888232986	656.944709062301
GINS1	507.983502737313	0.948777849974751	0.412885759091366	2.29791856241959	0.0215664245948481	0.410165242287253	447.447249747256	359.874601311736	331.39959844376	655.285045173808	512.595073684614	1094.09538034054	253.120576813353	504.810762275447	413.223236845295
CDK17	929.141338637809	0.70586077171582	0.307394983462406	2.2962663989022	0.0216606540793963	0.410464537162121	578.98595931151	896.845388005826	536.711134179962	1483.16749063893	1257.75643080021	1195.95943299294	594.331574632235	960.976123822533	857.538513356133
CCDC13	48.5810879257952	3.40492644070477	1.48347503421241	2.29523676649704	0.0217195592162851	0.410925844936004	60.3784240622804	91.8627271769431	49.096236806483	108.239047640316	64.0743842105768	43.3865409445388	0	20.1924304910179	0
DUSP5	602.594290248059	0.617459670324688	0.269274418225085	2.2930498723	0.0218451338601099	0.411504819575298	334.237704630481	411.961714659487	339.210363390246	784.976877031124	1059.99598570584	780.957737001699	540.808280856724	554.3740007534	616.825948203535
LINC01535	57.6663868341697	3.01799646521138	1.31652292399627	2.29239947911453	0.0218826020605068	0.411504819575298	146.633315579824	10.4174226695503	60.25447244432	81.910630646726	118.656267056624	67.9093684349304	11.1506862032314	0	22.0653184723216
ZNF236	530.563220557403	1.12011737546504	0.489350404353631	2.28898835169978	0.0220800291867671	0.412775930388342	437.743574451533	527.500402449045	537.826957743746	1090.19148884571	861.444498831087	289.558001521161	289.917841284017	479.111305286879	261.774914603451
NRM	2694.51065010312	0.346955973976369	0.151701985552485	2.28708920791502	0.0221906166774823	0.412775930388342	2389.26049503595	2384.6427529025	2592.05813866955	3121.38010357345	3134.10753385562	3197.39943047797	2243.51806409016	2401.98139068154	2786.24794164133
PPP1R11	4238.32574704586	0.326457766160931	0.142786355024772	2.28633727714594	0.0222345346783037	0.412775930388342	3551.54515823485	4287.24294773218	4226.73965961267	4823.95106915897	4944.80216913969	4740.45119102722	3542.57300676662	4088.96717443112	3938.6593473094
HIST1H1D	739.740750804102	0.691699648727021	0.302567304045488	2.28610176803185	0.0222483055886044	0.412775930388342	1186.00475836622	807.823776102397	863.647438368587	612.379476739808	945.294927551101	789.446408056065	395.849360214716	539.688596759932	517.532015078088
TRMT2A	2068.43887793655	0.533685979955136	0.233461047621545	2.28597440726075	0.0222557558368824	0.412775930388342	1592.48093464265	1799.37300655868	2303.05983564957	2718.65283622705	2399.22971988493	2524.90804583762	1379.33988333973	2158.75438703973	1740.151252249
PARP16	311.502759028848	1.4246821641067	0.6239731482515	2.2832427454594	0.0224160734944936	0.412887398269927	247.982813112937	205.507338117491	403.928130089701	497.314543212265	754.653858480126	166.000678396496	92.5506954868209	169.799983674469	265.786790689328
TMEM106C	5005.55511035786	0.511105365326476	0.223899291134897	2.2827466881909	0.0224452939101931	0.412887398269927	3825.40443880305	4579.87782090409	3778.17858697162	8164.73464767901	5723.97832281152	5426.14717508548	4229.45527688568	5616.24918975174	3705.97053432855
FAR1	1278.78956785479	0.89917591362783	0.394177530877638	2.28114451786689	0.0225398965775046	0.412887398269927	1010.26041689923	1460.33325058604	1694.93599338745	973.17630220753	1421.50207933835	2385.31656627693	1241.07137441966	685.624798945016	636.885328632918
GK	1307.09036566654	0.717712243094307	0.314641243769667	2.28104947239437	0.0225455195606595	0.412887398269927	857.157984455588	1050.26561277557	621.513725027523	1419.78426454325	2423.75201507663	1898.63275915993	1496.42208847366	915.084236342946	1081.20060514376
SCML2	122.833717851158	2.07663157470093	0.911316624251698	2.27871578267992	0.0226839659354104	0.413869511127144	32.3455843190788	175.202108533345	73.6443552097245	273.035435489087	87.014595841524	306.535343629894	13.3808234438777	98.2086392063142	46.1365749875814
TCEAL7	1216.92646062043	0.795963903384286	0.349783918864419	2.27558747116906	0.0228707119107256	0.4155148863145	1636.68656654539	853.281620478616	1243.02745005505	1335.92338078589	1041.80202475716	2203.28173144441	1001.33162105018	895.80964360152	741.194106865711
LOC100049716	66.6999351816638	2.80581472963838	1.23402628013407	2.27370743622538	0.022983582776613	0.415810898412859	97.0367529572363	105.121265120007	44.6329425513482	189.174551731724	22.1491698505697	98.0913099615661	0	22.0281059902013	22.0653184723216
FOLR3	249.280705137848	1.15909355748147	0.509863989897553	2.27333873434436	0.023005775034146	0.415810898412859	162.806107739363	208.348453391005	193.037476534581	386.150115905994	441.40131345064	332.001356792993	289.917841284017	138.59350018835	91.2701809536937
SNAI2	3490.76364305091	0.62886839311739	0.27675504536753	2.2722924248129	0.023068854041648	0.415810898412859	3012.4520862502	3543.8177844961	3078.55721247924	3898.55596816203	3819.14971566253	5510.09069995643	3534.76752642436	3291.36617003591	1728.11562399137
ZNF462	178.128910317739	1.46683365579675	0.646483894087664	2.26894075662439	0.0232719288061107	0.418058914108426	122.913220412499	285.058565775875	276.724243818359	278.886194820996	128.939810201531	266.921545376185	57.9835682568034	138.59350018835	47.1395440090506
TMEM99	1652.5757901423	0.456976883509965	0.2015433386326	2.26738768252223	0.0233665532786877	0.41869043155229	1671.1885231524	1447.07471264298	1431.60163233449	2141.37791547869	2025.85799954675	1805.2573775619	1285.67411923258	1340.04311440391	1725.10671692696
SCAMP1	934.992733368907	0.764230835127312	0.337122350991329	2.26692425726163	0.0233948531062226	0.41869043155229	627.504335790128	905.368733826367	1068.95897410479	927.345354107576	1044.96619187867	1686.41598280077	871.983661092698	685.624798945016	596.766567774151
LIX1L	1286.20867755233	0.435649370335049	0.192204789092737	2.26658957038189	0.0234153098095707	0.41869043155229	1335.87263237795	1191.37433802675	1123.63432873019	1358.35129155821	1571.80001761007	1626.0520997475	1061.54532654763	1087.63773326619	1219.6103301065
SPECC1L	975.15446163652	0.736350169264603	0.325026171744902	2.26551039047566	0.0234813771331724	0.418999913482227	712.681041163703	852.334582054112	1232.98503798099	1570.92888061757	1116.95099389302	1047.87928237788	943.348052793379	730.59884867501	568.683435173015
CD81	13591.7636712805	0.289722703663186	0.127981623439697	2.26378362671497	0.0235874260429388	0.419280432506132	13271.393246118	15522.9068160544	16197.2948518843	14790.7195910659	13893.8578305502	13852.5679750531	10875.2642540116	11396.7913366804	12525.0771401069
TRIOBP	14033.3670508364	0.397526435227558	0.1756139220548	2.26363850073065	0.0235963578343748	0.419280432506132	13562.5035049897	15330.65801588	17412.4267128447	15330.9397027122	15031.3759107331	15111.7208481174	8955.11608981516	11993.385873915	13572.1767985207
INA	99.8430392905645	3.81985292392157	1.68755049087441	2.26354882095546	0.0236018786510074	0.419280432506132	49.5965626225875	12.3114995185594	229.859654139443	276.935941710359	278.446706692877	11.3182280724884	0	0	40.1187608587665
ARL6IP1	17027.0083615005	0.404396838277616	0.178858902875899	2.2609824379735	0.0237603445900893	0.42124771847727	11359.7692128605	12649.5922361075	9133.01586956962	21414.7542813422	19471.4934239919	27525.9306722918	17080.6211261099	16009.8438661284	18598.0545651027
TRAPPC11	675.935146574262	0.582729869195841	0.257772280275683	2.26063822135034	0.0237816689093762	0.42124771847727	873.330776615127	641.145013389593	705.200492311301	789.852509807715	799.743239961643	727.196153657379	545.268555338017	565.388053748501	436.291524339085
WBP1L	1705.31626319594	0.703508127488907	0.311220899557587	2.26047842059762	0.0237915742536207	0.42124771847727	1374.68733356085	832.446775139516	1874.58358715662	2311.04993610405	2839.04894977481	1829.78020505229	1256.68233510418	1474.9652635939	1554.6019832772
RNH1	29821.3934364239	0.2393030016627	0.105910828494037	2.25947625059107	0.0238537759937068	0.421432644543149	31359.0439973469	33718.3560660607	34149.7801696003	31032.4274964453	31413.8511823509	29135.9486156032	23973.9753369476	27234.0817058856	26375.0763575746
FES	656.692658010746	1.05986102918952	0.469076777425666	2.25946173461438	0.0238546779930085	0.421432644543149	1008.10404461129	594.740130588869	671.72578539779	377.37397690813	1226.11475958511	853.583033800166	250.890439572707	422.205364812192	505.496386820458
MED21	1763.42523677155	0.783618816061098	0.347289386187808	2.25638573255254	0.0240464843816231	0.422606291617434	697.586435148132	1135.49907098098	1479.58204557719	1634.31210671325	2597.78120675968	3711.43562210349	1536.56455880529	1362.98905814371	1715.07702671227
ADD3	3213.08212741101	0.498038788386105	0.220735513420524	2.25626941794947	0.0240537634304761	0.422606291617434	4380.67030294724	4603.55378151671	2950.23750264412	3064.822763365	3231.40567284205	3646.35581068668	2540.12631709612	1932.96630064017	2567.60069496105
INTS12	1222.53153729756	0.471617718216649	0.209097983417354	2.25548668862727	0.0241027968844386	0.422606291617434	1197.86480594988	1033.21892113448	1110.24444596479	1364.20205089011	1485.57646354893	1601.52927225711	1148.52067893284	1172.99664397822	888.630553021677
SYT1	96.9504455744553	2.06070892539074	0.914339727081424	2.2537672424762	0.0242108146042762	0.423832808131102	132.616895708223	86.1804966299157	45.7487661151319	223.30398116786	184.312734827955	83.0003391982482	26.7616468877554	82.605397463255	8.0237521717533
PRELID1	17122.6563556537	0.419685718873744	0.186499923011116	2.25032649932371	0.0244282269717602	0.424998044467385	16512.4207948897	13469.7275117285	16885.7579907388	21597.1029471867	23641.0746483617	16123.7590749324	14151.335860521	13810.7046181066	17912.0237544178
GPD2	766.303285033028	1.21699810051142	0.541594505888862	2.2470650778004	0.0246358683606627	0.425732370303359	1012.41678918717	679.97358879428	660.567549759953	587.026186301536	552.938204483866	2037.28105304791	278.767155080786	372.642126334239	715.116912307513
PER3	161.097302307624	1.69649538598844	0.755091860645701	2.24674039598006	0.0246566229708368	0.425732370303359	150.946060155701	273.69410468182	200.848241481067	268.159802712496	183.521693047578	178.262092141692	51.2931565348646	13.7675662438758	129.383003769522
PLA2R1	515.859602349165	1.11256999908825	0.49600763892567	2.24305013023192	0.0248935820160563	0.42805497463692	428.039899155809	634.515744418061	788.887259595079	270.110055823132	901.787629630339	736.628010384453	221.898655444305	249.651867888948	411.217298802356
ITGB5	11292.6367259802	0.384584748879304	0.171493216635739	2.24256537036204	0.0249248554518061	0.42805497463692	9778.07013965752	11919.4256108145	13058.4831669607	11174.9503239462	14639.8102294462	12054.8560828728	8504.62836720461	10501.8995308285	10001.6070820905
LOC105376382	193.180221996306	1.17022718852311	0.522393528272845	2.24012573890828	0.0250827609846584	0.428741991652637	92.7240083813592	90.9156887524386	133.898827654045	303.26435870395	469.087775763852	211.27359068645	198.482214417519	137.675662438758	101.299871168385
PIM2	736.144653753294	0.969592027737738	0.432877001178089	2.23987882261927	0.0250987908395927	0.428741991652637	259.8428606966	689.443973039326	745.370140607515	920.519468220349	1282.27872599191	1061.08388179579	434.876761926026	451.576172799127	780.309898703008
B2M	39246.3935942657	0.610715907506458	0.273162677524626	2.23572236529787	0.0253699630734047	0.429943345431687	37350.5243993842	37495.1453029849	14946.4566368827	55312.1035973123	53411.1410110882	50458.5471184987	34829.1683557934	35144.007431867	34270.4484945798
PELP1	927.347597949726	0.495220344434423	0.221558506277113	2.23516737296933	0.0254063626123565	0.429943345431687	877.643521191004	806.876737677892	965.187382672904	1178.92800537966	1160.45829181378	993.174513360856	740.405563894567	901.316670099071	722.137695457797
OVCA2	817.50829042771	0.599470426901319	0.26838339700397	2.23363454518183	0.0255071289906072	0.430661504877277	748.261183914689	748.160355358609	680.65237390806	1129.19655105844	1233.23413560851	758.321280856722	614.402809798052	702.145878437667	743.200044908649
CCDC88B	69.6177888571877	1.59586531572874	0.715071398161102	2.23175660477082	0.0256310538484642	0.43078776269214	88.411263805482	36.9344985556782	73.6443552097245	140.418223965816	84.6414705003915	96.2049386161513	44.6027448129257	37.6313477332606	24.0712565152599
SOX9	273.039183147378	0.898097865877509	0.402506184535198	2.23126476159517	0.0256635964041945	0.43078776269214	276.015652856139	248.124067220197	299.040715094033	322.766889810313	349.640466926851	391.422054173557	119.312342374576	230.377275147522	220.653184723216
REV3L	3436.81995309153	0.769512364360634	0.344956283717	2.2307532887035	0.0256974756511198	0.43078776269214	7147.29594837244	6305.38183035142	3754.74629213217	1696.72020625361	2648.40788070384	4304.69941023642	1866.62487042094	1924.70576089384	1282.79737845906
PCDHGA8	354.647557187297	1.82380668363308	0.819615862870274	2.22519690778818	0.026068022353101	0.43327597693015	154.180618587609	160.049493741272	59.1386488805363	1836.16330366411	145.551687589458	215.989519049987	258.695919914969	205.595655908546	156.463167349189
ELFN2	30.0448537353785	3.92725116040035	1.76547814626255	2.22446886058272	0.0261169153386838	0.433638326671133	56.0656794864032	3.78815369801827	30.12723622216	117.990313193498	26.8954205328347	24.5228274903915	0	11.0140529951007	0
TIMELESS	1172.31899911402	0.595464385977344	0.267957824659274	2.22223175133816	0.0262676477227843	0.43444089957819	1208.64666738958	1058.78895859611	846.910084911832	1273.51528124553	1778.2619222886	1423.26718011542	757.131593199414	1094.06259751333	1110.28670676636
WDCP	500.098280303816	1.12285891469718	0.505305127000031	2.22214035579557	0.0262738217413275	0.43444089957819	216.715414937828	839.076044111048	446.329425513482	492.438910435674	804.489490643908	758.321280856722	225.243861305275	409.355636317908	308.914458612502
GSTM1	3466.26032967248	0.383030294782011	0.17267993330684	2.21815174147301	0.0265444879001397	0.437560322687575	4249.13159338298	3401.76202082041	3703.41840819812	3980.46659880875	3293.10693171149	3956.6638970074	3096.54555863737	2520.38246037887	2994.86549810692
EFEMP2	11252.3912173414	0.440889327104858	0.199082264588704	2.21460875993005	0.0267869302334185	0.441102474605037	11443.8677320901	10462.8805139265	13193.4978181785	15402.1239412504	13138.4129302897	9562.01634990728	8047.45023287212	9645.5569104594	10375.7145270985
SSFA2	1714.38795437953	0.61299875700125	0.276850138966675	2.21418981145983	0.0268157244486588	0.441122801156458	1618.35740209791	1226.41475973342	1651.41887439988	1577.75476650479	2547.9455745959	2485.29424758391	1084.96176757442	1527.28201532062	1710.06218160492
PLEKHM1	828.284707279092	0.748417405651923	0.338357251417382	2.21191478095059	0.0269725537556022	0.442255885241688	736.401136331027	1104.24680297233	998.662089586416	951.72351799053	863.81762417222	1078.06122390452	345.671272300174	649.829126710939	726.149571543673
TNFAIP6	571.249974690224	0.806796641941809	0.364855787065334	2.21127544236358	0.0270167688586595	0.442255885241688	333.159518486511	195.089915447941	332.515422007544	1196.48028337539	858.280331709577	668.718641949523	549.728829819309	418.534013813825	588.742815602398
FRYL	956.130116335816	0.696591440503229	0.31527155132527	2.20949666271837	0.0271401142801917	0.442737907043706	694.351876716225	1028.48372901196	976.345618310741	1012.18136442026	1044.17515009829	1595.87015822086	932.197366590147	749.873441416437	571.692342237422
DDX28	1633.37290852274	0.7250139084167	0.32818391982418	2.20916950716268	0.0271628529749418	0.442737907043706	1104.06261142456	1480.22105750064	1766.3487014696	2155.02968725315	2247.34969805245	2046.71290977498	734.830220792951	1822.82577068916	1342.97551974721
NME4	12889.7747850241	0.443606206696282	0.200887252044471	2.20823472958891	0.0272279145985753	0.443346898336517	18115.6835909721	12068.1106434617	14438.7569153611	16399.6784073409	13961.0963818823	10776.8394963544	9226.07776455368	10191.6703714665	10830.059493824
FBLIM1	1126.10099446891	0.597037122550677	0.270480011464832	2.20732437608723	0.0272914054924229	0.443929101942806	1129.93907887982	1415.82244463433	1065.61150341344	1163.32598049457	1487.15854710968	1277.07340084577	621.09322151999	1016.04638879804	958.838384524519
DANCR	1027.93829135516	0.936134645663875	0.42499075366291	2.20271767702125	0.0276146535602709	0.447368567698072	1742.34880865438	493.40701916688	1656.9979922188	1380.77920233052	1120.11516101453	1018.64052652396	546.38362395834	725.09182217746	567.680466151546
TROAP	2127.67187587447	0.515533476461222	0.234205602480281	2.20120044525676	0.02772183680196	0.448349736348108	1509.46060155701	1332.48306327793	1357.95727712477	3352.48509718386	3271.7488036413	2172.15660424506	1731.70156736184	2444.20192716276	1976.85194131572
SSR2	11080.2823616115	0.236601673401375	0.107635285196274	2.19817946289574	0.0279363195920779	0.450108836717249	10429.294570615	9581.18774071272	9586.04023646581	12276.8433314557	13018.1745796724	12636.8016429333	10175.0011604487	10726.7697794785	11292.4282127213
OLFML2A	138.518699923906	1.50502765503776	0.684745894843268	2.19793600278867	0.0279536668223668	0.450108836717249	192.995319770503	197.931030721455	167.373534567556	101.413161753089	111.536891033226	296.160301230113	66.9041172193886	86.2767484616218	26.0771945581982
ATP6V1G1	4411.72672238435	0.346615921468597	0.157838084292632	2.19602210088897	0.0280903615358964	0.450820992693566	3591.43804556171	3209.51322064598	3666.59623059325	6363.67590000635	4907.62320546195	5096.0321896379	4340.96213891799	4482.71956900597	4046.98000162807
RNF26	8100.77467261827	0.397008314008991	0.181055146454584	2.19274802060696	0.0283255388441278	0.452855387513502	6530.57347402201	5804.3985037885	7021.87768689085	9618.64834165839	10478.9304646606	10339.2013442181	5839.6143646323	8503.7667499673	8769.96112372635
FOXQ1	611.191808296283	0.764246273211323	0.348586243178292	2.19241662047011	0.0283494376039316	0.452855387513502	598.393309902958	582.42863107031	531.132016361043	1034.60927519257	609.893212671045	740.400753075282	398.079497455362	358.874560090363	646.915018847609
ZNF763	71.1037289132469	3.41693639592512	1.56071871324064	2.18933518701155	0.0285724866565721	0.454603599826137	91.6458222373899	47.3519212252284	263.334361052954	169.672020625361	16.6118773879273	31.1251271993431	0	20.1924304910179	0
IRAK2	375.394585771025	0.952727203228185	0.435298490369495	2.18867564282036	0.0286204235458863	0.454914100571456	201.620808922258	150.579109496226	225.396359884308	474.886632439947	534.744243535184	837.548877364141	192.906871315904	425.876715810559	334.9916531707
GADD45A	2550.90557133915	0.412116777506895	0.18850230578342	2.18626915885261	0.0287959191219766	0.456087667056978	1996.80073863113	2541.85113137026	2060.9261223085	3131.13136912663	3526.46425692285	2681.47686750704	2397.39753369476	2125.71222805443	2496.38989443674
FRMD4A	953.018409772862	0.624552367841339	0.285793728128109	2.18532566103543	0.028864977187504	0.456087667056978	800.014118825215	708.384741529417	526.668722105909	1656.74001748556	1196.05517193077	1115.78865081281	713.643917006811	871.945862112136	987.924486147125
TVP23A	23.685368472129	2.27973466173851	1.04454127320792	2.1825223379993	0.029071004481454	0.457567431469648	30.1892120311402	35.9874601311736	20.0848241481067	39.9801887680448	37.9700054581196	27.3523845085136	5.57534310161571	11.0140529951007	5.01484510734581
SLC44A2	4907.2770712813	0.519180375025424	0.238107950380946	2.18044115786471	0.0292247760840701	0.458741677208959	3882.54830443342	5617.8319341611	5222.05427850774	4790.79676627815	7171.58478090233	5379.93107712282	3035.21678451959	4436.82768152638	4628.70203408018
JTB	8428.80985939788	0.430979799477175	0.197668225496689	2.18031905934418	0.0292338192398562	0.458741677208959	8969.43053168055	7184.23348829166	7367.7829916638	10888.2631166826	11900.432543999	7259.7001228286	7614.80360818674	7350.9625364801	7323.67979476782
CD9	5069.73519765064	0.321163725535855	0.147436047670155	2.17832565787686	0.0293818002617951	0.459415145431152	5287.42485002541	4476.6506326331	5291.23533946233	5931.69483600041	5001.75717732687	6047.70653339963	4423.47721682191	4384.51092979965	4783.15926338643
RARRES2	1733.49446816826	0.549951185884472	0.252469448470157	2.17828806303856	0.0293845973110395	0.459415145431152	2176.857824674	1836.30750511436	1891.32094061338	2379.30879497633	2089.93238375733	1292.16437160909	1370.41933437714	1259.27339243984	1305.86566595285
PNP	3693.0506134248	0.355728937066478	0.163311779577001	2.17821970948981	0.0293896833897034	0.459415145431152	1915.93677783343	1714.13954835327	1818.79240896744	4981.92157112051	5844.2166734289	4771.57631822656	4588.50737262973	3991.6763729744	3610.68847728898
EDEM1	1050.05506106351	0.620945351412423	0.285180340670146	2.17737783029946	0.029452388411781	0.459415145431152	642.598941805698	1079.62380393521	1052.22162064803	1573.85426028352	1194.47308837001	1277.07340084577	947.808327274671	726.009659927052	956.832446481581
AFF1	640.557442004749	0.743255611449995	0.341378860871959	2.17721627388278	0.0294644346428402	0.459415145431152	633.973452653944	835.287890413029	617.050430772389	488.538404214401	865.399707732975	948.84478674361	432.646624685379	405.684285319541	537.591395507471
GLIS1	210.443547376219	1.50887424905749	0.693085529865055	2.17703902915311	0.0294776555265396	0.459415145431152	201.620808922258	375.974254528314	439.63448413078	333.493281918813	139.223353346438	176.375720796277	20.0712351658166	108.304854451823	99.293933125447
CKAP2L	2017.53427710032	0.579616318580699	0.266679977816782	2.17345270284563	0.0297462618975887	0.460546309719798	1391.93831186436	2031.3974205623	1345.68321792315	2045.81551305751	3193.43566738393	2781.45454881402	2188.87970169433	1656.69713801306	1522.50697459019
H2AFX	5332.48986641681	0.380778497617054	0.175276790386299	2.17244106751295	0.0298224102288195	0.460546309719798	4442.12691315349	3483.2073253278	3944.4362979754	8168.63515390028	6150.34984243499	6112.78634481644	4851.66356702599	5373.02218610994	5466.18116700693
P2RY6	99.3548532108409	2.63247995804854	1.21186486453683	2.17225536863359	0.0298364064404626	0.460546309719798	127.225964988377	56.8223054702741	51.3278839340504	392.976001793221	93.3429300845439	81.1139678528335	0	31.2064834861185	60.1781412881497
SOGA1	1267.27515949716	0.532065184996612	0.244980125105039	2.1718708191878	0.0298654080696301	0.460546309719798	899.20724407039	727.325510019509	1058.91656203074	1727.92425602379	1805.94838460181	1621.33617138396	960.074082098226	1167.48961748067	1437.25460776531
PKD1L2	84.0131120207284	3.45260855469819	1.58970626877042	2.17185314200758	0.0298667418148913	0.460546309719798	90.5676360934206	89.0216119034294	326.936304188625	54.6070870978173	174.029191683048	0	8.92054896258514	0	12.0356282576299
H19	75.4437833555792	2.77236096519416	1.27773910066268	2.16973947479288	0.030026587801258	0.46256550947732	80.863960797697	22.7289221881096	116.045650633505	275.960815155041	52.2087575049144	72.6252967984672	0	17.4389172422427	41.1217298802356
C10orf10	134.673526221862	2.60262033897113	1.19988566758182	2.16905694374723	0.0300783609907686	0.46291754424831	86.2548915175434	204.560299692987	140.593769036747	363.722205133676	185.89481838871	120.727766106543	0	11.0140529951007	99.293933125447
PRR12	162.612622241889	1.23521123780687	0.569756406799466	2.16796375269479	0.0301614445248024	0.463032771371563	223.184531801644	156.261340043254	106.003238559452	211.602462504042	271.327330669479	203.728105304791	49.0630192942183	122.990258445291	119.35331355483
KLHL29	219.065262010017	1.68959568170991	0.779399690372245	2.16781672174254	0.0301726340460165	0.463032771371563	222.106345657674	294.528950020921	271.14512599944	685.513968388671	52.2087575049144	166.000678396496	97.0109699681134	80.7697219640715	102.302840189855
ETHE1	5962.06157889346	0.28734262854493	0.132613194074123	2.16677254892393	0.0302522015753717	0.463465036861051	7079.37022130238	6244.77137118312	6057.80612778173	6877.56759465903	6063.33524659347	5898.68319711187	5270.9293682675	5147.23409971038	5018.85698343169
ETV3	317.769733977067	1.14288766004068	0.52748161325879	2.16668720067777	0.0302587132025365	0.463465036861051	320.22128475888	201.719184419473	265.566008180522	347.145053693267	266.581079987214	813.02604987375	142.728783401362	276.269162627108	226.670998852031
KNSTRN	3614.54853677587	0.615914955718014	0.284743276211634	2.16305355445949	0.0305370608020668	0.466389499234619	2361.22765529275	2589.20305259549	2515.06631276847	5655.73402084536	5270.71138265522	4241.50597016503	4063.31005245753	4012.78664121501	1821.391742988
UAP1L1	1715.25558030975	0.637658960971025	0.2951095857913	2.16075312925272	0.0307144144384497	0.468204683335072	1543.96255816403	1465.06844270857	1836.64558598798	2997.53903104804	2090.72342553771	1359.13055437131	1465.20016710461	1177.58583272618	1501.44462513934
PRDM11	59.8338109964767	2.14822306120935	0.996343500094258	2.15610686576077	0.0310753215212352	0.471881641722524	40.9710734708331	180.884339080373	111.58235637837	34.1294294361358	18.1939609486823	115.068652070299	10.0356175829083	15.6032417430593	12.0356282576299
NAA30	1217.9987299735	0.570767540054702	0.264994992613913	2.15388047307855	0.03124954667776	0.473076108269069	1117.00084515219	813.506006649424	941.755087833447	1689.89432036638	1538.57626283422	1606.24520062064	1256.68233510418	1239.08096194882	759.247549252156
ZNF32	3129.11105246316	0.469368817292334	0.217944696735593	2.15361430822868	0.0312704312475744	0.473076108269069	3683.0838677991	2891.30831001245	2448.11689894145	4202.7954534213	2993.30209694843	3917.05009875369	2919.24964800599	2736.07433153292	2371.0187667531
RIMS2	27.446449441373	2.98687556373605	1.38881100560446	2.15067100684161	0.0315021763567093	0.475222301292639	33.4237704630481	84.2864197809066	16.7373534567556	24.3781638829542	53.7908410656694	21.6932704722694	6.69041172193886	0	6.01781412881497
PTGS1	8107.99213233621	0.604452305475063	0.281198817833241	2.14955493103645	0.0315904366222271	0.475222301292639	9697.20617885982	8302.68586763155	7535.15652623136	8162.78439456837	9235.41278590721	11218.2503911814	3409.87984094817	7559.31170563742	7851.2415000606
DHRS7	3250.92560151293	0.433553330956398	0.201927162529699	2.14707781521286	0.0317870871416389	0.477283411622018	3446.96110226983	2680.11874134793	3385.40869251976	3174.03693756063	3680.71740409646	4490.50698775977	2675.04962015522	2524.05381137723	3201.47711652956
B3GNT9	1834.30521767553	0.595364089597631	0.277547642199482	2.14508790231309	0.0319458195108813	0.478320661451045	1426.44026847137	2152.61833889888	2282.97501150146	2470.97069117623	1957.03736465391	1978.80354134005	1066.00560102892	1335.45392565596	1838.44221635297
TMTC1	1344.01595036188	0.644154251902752	0.300652539454938	2.14252057564708	0.032151614763683	0.480054800286857	1514.85153227686	1840.09565881238	2115.6014769339	1301.79395134975	1200.80142261303	1538.33583218571	719.219260108427	1233.57393545127	631.870483525572
PRRT2	190.738967422715	1.4413873828301	0.672922715918817	2.14198057032748	0.0321950455661172	0.480131737395402	316.986726326972	166.678762712804	242.133713341064	117.01518663818	423.207352501958	183.921206177936	50.1780879145414	66.084317970604	150.445353220374
CKS2	21063.16937678	0.356835403613691	0.166810196016739	2.13917021941443	0.0324218851185786	0.481842797778987	15834.241710333	13494.3505107656	12064.2843716294	26430.8052818989	26240.4379386821	30531.8634112101	25842.8303446092	19368.2121918845	19761.4986300069
ACADSB	326.931771044187	1.18408857513523	0.553881109943238	2.13780277730825	0.0325327535140801	0.482594302823324	508.903859953506	243.388875097674	307.967303604302	176.497906512588	650.236343470297	480.081507408049	161.684949946856	157.868092929776	255.757100474636
TBRG4	5436.64574318391	0.309923386646835	0.145048614264971	2.13668629802058	0.0326235152009477	0.483045313881932	4768.81731477618	5152.83606772936	4618.39373050075	5586.50003541777	7196.10707609403	6251.43463870442	4989.93207594606	4983.85898028305	5381.93176920352
COL8A2	405.539496288849	0.80030259128289	0.374670747941086	2.13601567691303	0.0326781360277053	0.483406881016128	503.51292923366	596.634207437878	442.981954822131	345.194800582631	559.266538726886	433.865409445388	179.526047872026	268.926460630374	319.947117848663
CCDC157	252.580987581537	0.858136808670623	0.402603656012864	2.13146799800349	0.0330506061576307	0.487564978948421	311.595795607126	167.625801137309	216.469771374039	311.065371146495	332.237547758546	373.501526392117	167.260293048471	212.938357905279	180.534423864449
ING4	780.808741317486	0.568680778484566	0.26730061356902	2.12749522304305	0.0333789578014912	0.489199323052846	1043.68418736228	905.368733826367	1231.86921441721	844.459596905532	623.340922937463	830.003391982482	505.126085006384	591.087510737069	452.339028682592
CPT1A	594.148312948747	0.818925223670727	0.384971158462621	2.12723786098963	0.033400324815186	0.489199323052846	597.315123758988	405.332445687955	661.683373323737	825.932192354487	884.384710462035	640.423071768301	273.19181197917	433.219417807293	625.852669396757
B4GALT1	2566.35866139601	0.331441521609689	0.156214190644213	2.12171199199544	0.0338619309746476	0.492861938457518	1855.55835377115	1872.29496524553	2039.72547459661	3018.01668870972	3591.32968291381	3045.54653717208	2743.06880599493	2421.25598342296	2510.43146073731
SLC31A2	637.57508445353	1.11062401402105	0.523825365159204	2.12021808772757	0.0339876577255525	0.493206209932179	175.744341466995	477.307365950302	667.262491142655	707.941879160989	1324.9949821323	986.572213651905	303.298664727895	358.874560090363	736.179261758365
ZKSCAN3	234.917724912775	1.37594528911018	0.649368345170924	2.11889800194681	0.0340990878543729	0.49348101283643	148.789687867762	371.239062405791	207.543182863769	377.37397690813	145.551687589458	478.195136062635	149.419195123301	178.978361170386	57.1692342237422
SPAG5	3103.17068972086	0.506445435567053	0.239105380962875	2.11808464338026	0.0341678998479495	0.493584300511083	1997.8789247751	1462.22732743505	2347.69277820091	4320.78576661479	4499.44564678717	4161.3351879849	3167.90995033805	2275.31978123788	3695.94084411386
RNF19A	801.00845151796	0.667809411658333	0.315642144416069	2.11571687581126	0.0343688944161431	0.495593264887195	859.314356743526	908.209849099881	679.536550344276	714.767765048216	1082.93619733678	1124.27732186718	792.813789049755	571.812917995643	475.407316176383
DCAF11	1669.43913383742	0.544577638100066	0.257665745047622	2.11350421453739	0.0345576346683819	0.497418615559461	1256.08685772423	1388.3583303237	1583.35363700908	2657.219863242	1569.42689226894	2179.70208962672	1292.36453095452	1770.50901896243	1327.93098442517
CBX7	257.491289546396	1.1601068620073	0.549643048424054	2.11065502480852	0.0348019743964972	0.499587804655008	159.571549307455	258.541489889747	392.769894451864	400.777014235766	378.909012800818	261.26243133994	80.2849406632663	149.607553183451	235.697720045253
CEP83	629.732852261623	0.687220465102238	0.325914137160571	2.10859360409904	0.0349796754339029	0.501239646369784	852.845239879711	454.578443762193	624.861195718875	697.215487052489	914.444298116379	692.298283767207	541.923349477047	467.179414542186	422.249958038517
PLEKHF2	370.930530403728	1.18874486499608	0.564339942452528	2.10643404014607	0.0351666670285793	0.503018474047758	403.241617844515	238.653682975151	155.099475365935	338.368914695404	591.699251722363	836.605691691434	118.197273754253	307.475646113227	349.033219471268
ARHGDIB	237.842746381539	1.18616513843345	0.564052767376982	2.10293292939503	0.0354716328373935	0.506024024238253	101.349497533114	77.6571508093746	62.4861195718875	430.030810895311	450.102773034792	439.524523481633	71.3643917006811	307.475646113227	200.593804293832
RCE1	1488.99914566896	0.438596687635114	0.208617673294597	2.10239468549606	0.0355187163527028	0.506205780854004	1326.16895708223	1389.3053687482	1119.17103447506	1967.80538863206	1777.47088050822	1759.98446527195	1107.26313998088	1437.33391586064	1516.48916046137
KCNK6	2358.64191733305	0.53629869417375	0.255129513464279	2.10206450399098	0.0355476257453393	0.506205780854004	1953.67329287236	2925.40169329461	2826.38108706412	2070.19367694047	2729.88518408272	3203.05854451422	1985.93721279552	1462.11553509961	2071.13102933382
SSC5D	581.039176656226	0.561209034368547	0.26727332445623	2.0997570016025	0.0357502224670509	0.507333712259006	733.166577899119	661.032820304189	572.41748822104	648.459159286581	730.922605068801	564.968217951712	497.320604664122	414.862662815458	406.202453695011
KCTD7	380.127944596922	0.978393668047301	0.466047841002633	2.09934170265102	0.0357867897362726	0.507333712259006	164.962480027302	288.846719473893	294.577420838898	545.095744422855	334.610673099679	893.196832053876	371.317850567607	259.748083134457	268.795697753735
MLLT11	594.808539674356	1.01572033322074	0.483880842058424	2.09911251890005	0.0358069831300724	0.507333712259006	914.30185008596	712.172895227435	508.815545085369	404.677520457039	730.131563288424	1018.64052652396	180.641116492349	526.838868265648	357.056971643022
WWTR1	2665.08713354248	0.398379180169162	0.1897948641428	2.09899873723361	0.035817012048774	0.507333712259006	3126.73981751095	2513.43997863512	2725.95696632359	3067.74814303095	3186.31629136053	2627.71528416272	1937.98926212162	2620.42677508437	2179.45168365249
CTNNB1	2363.78421951728	0.42020038289574	0.20025481954263	2.09832843901311	0.0358761419655053	0.507583469115856	1926.71863927313	2056.02041959942	1764.11705434204	3519.23173814326	2843.0041586767	2523.96486016491	2246.86326995113	1901.75981715405	2492.37801835087
PMF1	3248.71065622621	0.47159367376477	0.224913788192427	2.09677529134539	0.0360134718544133	0.507583469115856	2781.72025144078	3132.80310826111	2728.18861345116	4530.4379760082	3760.61262391459	3674.6513808679	3714.29357429639	2788.39108325965	2127.29729453609
NDUFA4L2	617.979220551191	0.964887899201812	0.460213183079145	2.09661073319552	0.0360280483721497	0.507583469115856	409.710734708331	1012.38407579538	1230.75339085343	478.78713866122	678.713847563887	765.866766238381	318.909625412419	219.363222152421	447.324183575246
TNIP2	2458.2291550206	0.49663961926889	0.23690927487278	2.0963283076848	0.0360530772749856	0.507583469115856	2476.59357269747	1655.42316603399	2599.86890361603	3657.69970899844	2761.52685529782	2589.04467158172	1990.39748727681	2373.52842044419	2019.97960923889
ALG9	1601.08837232857	0.507138320432991	0.241943044203277	2.09610622245003	0.0360727691574225	0.507583469115856	1239.91406556469	1294.60152629775	1538.72069445773	1896.62115009383	1918.27631741542	2253.2705720979	1069.35080688989	1788.86577395427	1410.17444418564
GHR	59.2204192941995	2.72029336344963	1.29835164003512	2.09518999288672	0.0361541064991258	0.507871596358255	84.0985192296048	39.7756138291919	121.624768452424	150.169489518998	85.432512280769	14.1477850906105	0	25.6994569885682	12.0356282576299
TNPO2	1012.1035678391	0.522105100338949	0.249216576825229	2.09498544193989	0.0361722866330383	0.507871596358255	833.437889288263	672.397281398244	978.577265438309	1372.97818988798	1149.38370688849	1382.710196189	951.153533135641	756.298305663579	1011.99574266238
STX1A	539.442754891694	0.877343701481506	0.418855530669955	2.09462126494594	0.0362046733418842	0.507880807633828	410.788920852301	359.874601311736	166.257711003772	1045.33566730107	741.997189994086	749.832609802356	353.476752642436	417.616176064233	609.80516505325
PFN1P2	53.4811819485849	1.92809946473715	0.923547505842437	2.08771010970182	0.0368239923382306	0.51475540877382	50.6747487665568	45.4578443762193	110.466532814587	57.5324667637718	40.343130799252	119.784580433835	17.8410979251703	31.2064834861185	8.0237521717533
PKN3	483.910945975206	1.08963783163015	0.522423750138214	2.08573563384489	0.0370025767302059	0.51475540877382	134.773267996162	332.410487001104	321.357186369707	1281.31629368807	356.759842950248	788.503222383358	457.178134332489	368.970775335872	313.929303719848
NUDT11	911.179779133163	0.660982542145153	0.31693407591377	2.0855521459453	0.0370192099544797	0.51475540877382	1098.67168070471	602.316437984906	950.681676343716	1176.00262571371	1260.92059792172	962.049386161513	679.076789776794	567.223729247684	903.675088343715
INPP4A	492.240894286521	1.26430829539826	0.606228452874084	2.08553110531892	0.037021117699391	0.51475540877382	576.829587023572	322.940102756058	588.039018114012	576.299794193036	746.743440676351	754.548538165893	91.4356268664977	172.553496923244	600.778443860028
ZNF862	328.784299861322	1.35782669676412	0.651158301571631	2.08524823147747	0.0370467738833425	0.51475540877382	196.229878202411	365.556831858763	361.52683466592	778.150991143897	581.415708577456	104.693609670518	236.394547508506	139.511337937942	195.578959186487
FAM175A	286.605524799429	1.32691342064737	0.637692402559512	2.08080481329482	0.0374517754226831	0.518558060047981	126.147778844407	156.261340043254	349.2527754643	525.593213316492	234.148366991737	632.877586386643	179.526047872026	80.7697219640715	294.872892311934
NECAP2	1883.5226575986	0.906468664889805	0.435735642302861	2.08031791959713	0.037496382239904	0.518726961220314	987.618507875872	1733.08031684336	1569.96375424367	1598.23242416647	5070.57781221972	1587.3814871665	1074.92614999151	1642.92957176918	1686.99389411113
PPP1R3E	159.386149954149	1.09081792880444	0.524784776482077	2.07860055719756	0.0376540797331237	0.520306739474126	218.871787225766	149.632071071722	151.752004674584	313.99075081245	143.178562248326	165.057492723789	92.5506954868209	88.1124239608053	111.329561383077
SNCG	134.296437837869	1.3551913867651	0.652056741462131	2.07833352619943	0.0376786505832239	0.520306739474126	235.044579385306	187.513608051905	139.477945472963	129.691831857316	204.87982111777	130.159622833617	93.665764107144	65.1664802210122	23.0682874937907
ADCK2	851.484387616513	1.01986217308523	0.490787032361847	2.07801369196183	0.037708098075096	0.520306739474126	1076.02977168135	567.276016278237	1072.30644479614	542.1703647569	1949.91798863051	821.514720928116	385.813742631807	760.887494411537	487.442944434013
TARDBP	1777.3076131182	0.911444973769804	0.439647329099322	2.07312751253834	0.0381604141647034	0.522821359859776	1622.67014667379	1365.62940813559	1403.7060432399	1070.68895773935	4498.65460500679	2006.15592584857	1350.34809921133	897.645319100704	1780.27001310776
ATP9B	700.534842138183	0.667978059838169	0.322247821207648	2.07287067864375	0.0381843164860726	0.522821359859776	342.863193782235	424.273214178047	694.042256673464	904.917443335258	1072.65265419188	995.060884706271	580.950751188357	603.019401481761	687.033779706376
BEST1	27216.8034758188	0.41786864053567	0.201727810187303	2.07144785911115	0.0383169623202748	0.524189144357537	21073.1481838798	28085.3715171075	29834.8904484487	34192.8126622315	32956.382654087	27763.613461814	25802.6878742775	27570.0103222361	17672.3141582866
STAMBP	1565.83577355015	0.362735094741048	0.175306094569552	2.06915279033345	0.0385317512324155	0.525779377856814	1772.53802068552	1899.75907955616	1728.41070030096	1468.54059230916	1774.30671338671	1645.85899887435	1370.41933437714	1195.02474996842	1237.66377249295
HHIPL1	432.446865684577	0.72620195677568	0.351300261244262	2.06718308208358	0.0387169057275166	0.526751894890016	334.237704630481	383.55056192435	518.857957159423	482.687644882492	727.758437947291	444.240451845169	357.937027123729	336.846454100162	305.905551548094
WDFY1	2493.52590387447	0.489975235105766	0.237059458271939	2.0668875170705	0.0387447542529292	0.526751894890016	2438.85705765854	2159.24760787042	2385.63077936956	3955.11330837048	2332.78221033322	2741.84075056031	2060.64681035717	2512.12192063254	1855.49268971795
SAAL1	1505.10551315704	0.394833493789401	0.19126794903801	2.06429511988408	0.0389897434450653	0.529321317711378	1242.07043785263	1310.70117951432	1195.04703681235	1830.3125443322	2059.08175432261	1675.09775472828	1596.77826430274	1253.76636594229	1383.09428060597
SAT1	3237.98624470366	0.415237660008593	0.201266164993238	2.06312700409701	0.0391005631333015	0.529980027721418	3192.50917229308	3004.952920953	2442.53778112253	4322.73601972543	3045.51085445334	4348.08595118096	3175.71543068031	2787.47324551006	2822.35482641422
PROCR	1769.54665363833	0.554692887952823	0.268865655020382	2.06308569947609	0.039104486613707	0.529980027721418	2170.38870781019	2169.66503053997	1652.53469796367	2703.05081134196	1400.14395126816	1807.14374890731	1339.19741300809	1374.9209488884	1308.87457301726
CKB	1637.93418311848	0.691816603745263	0.335441342005273	2.0624070951111	0.0391689943813241	0.530010980558864	1230.21039026896	956.508808749614	2083.24259358418	1938.55159197251	2663.43767453101	1865.62126061517	971.224768301457	1355.64635614697	1676.96420389644
C11orf87	34.317298179998	3.03770070177437	1.47350022031375	2.0615542908623	0.0392501896186916	0.530159101296859	61.4566102062497	50.1930364987421	128.319709835126	15.6020248850907	30.8506294347221	15.0909707633179	0	7.34270199673377	0
LRIG2	509.473510705799	0.977331688193359	0.474664447947025	2.05899492245611	0.0394947248994842	0.532563240725479	632.895266509975	466.889943280752	341.442010517814	669.91194350358	330.655464197791	1084.66352361347	367.972644706637	424.041040311375	266.789759710797
CDKN2C	1750.70588068558	0.376421325878023	0.183186514270238	2.05485282242297	0.0398932224060465	0.534793839487487	1258.24323001216	1355.21198546604	1217.36350808802	2577.25948570591	2010.82820571958	2148.57696242738	1651.41662669857	1643.84740951877	1893.60551253378
PIGZ	214.90626223494	1.30040962779846	0.632885157483971	2.05473238299383	0.039904860332574	0.534793839487487	204.855367354166	141.108725251181	141.70959260053	178.448159623224	669.221346199357	181.091649159814	95.8959013477903	174.389172422427	147.436446155967
FTCDNL1	52.1568498661658	1.92307537950799	0.936165123524117	2.05420532252764	0.0399558234829391	0.534793839487487	81.9421469416663	65.3456512908152	22.3164712756741	128.716705301998	29.2685458739672	79.2275965074188	26.7616468877554	13.7675662438758	22.0653184723216
WRN	820.00792026731	0.779073403199849	0.37949317901334	2.05293124167711	0.0400792465244786	0.534793839487487	704.055552011948	817.294160347443	503.236427266451	732.320043043943	1464.21833547874	1186.52757626587	927.737092108855	491.043196031571	553.638899850977
HSD17B8	285.266297121546	0.823911722352718	0.401391701607452	2.0526376580612	0.040107732422289	0.534793839487487	199.464436634319	323.887141180562	259.986890361603	360.796825467721	365.461302534401	414.058510318534	147.189057882655	247.816192389765	248.736317324352
FGD4	442.220196331274	0.761939124683882	0.371205693609105	2.05260624446735	0.0401107814444443	0.534793839487487	491.652881649997	870.328312119698	469.76172035294	485.613024548447	461.177357960077	404.62665359146	224.128792684952	248.734030139357	323.958993934539
ATP6V1G2-DDX39B	372.394052035016	2.20223371488812	1.07320536841436	2.05201518712293	0.0401681864841487	0.534793839487487	210.246298074012	571.064169976255	93.7291793578312	230.129867055087	1760.85900312029	43.3865409445388	57.9835682568034	43.1383742308109	341.009467299515
BCL11A	53.1371389518809	3.0391722012677	1.48157171821235	2.05131629060437	0.0402361550444543	0.534793839487487	90.5676360934206	25.5700374616233	120.50894488864	26.3284169935905	184.312734827955	4.71592836353683	13.3808234438777	12.8497284942841	0
ZDHHC7	2468.10541425846	0.359140290229698	0.175087426506491	2.05120548856992	0.0402469396334048	0.534793839487487	2528.34650760799	2856.26788830578	2498.32895931171	2731.32948144618	2623.88558551214	2697.51102394307	1778.53444941541	2071.55980082852	2427.18503195537
MFSD9	421.54485792496	1.07188076094144	0.522816257347239	2.05020548974538	0.0403443825156101	0.534793839487487	342.863193782235	468.784020129761	442.981954822131	341.294294361358	956.369512476386	422.5471813729	407.000046417947	142.264851186717	269.798666775205
SYNC	1719.53953506179	0.6335262839362	0.309066301222412	2.04980705250132	0.0403832631314171	0.534793839487487	1541.80618587609	2539.01001609675	1797.59176125555	1573.85426028352	2773.39248200348	1488.34699153222	1053.73984620537	1426.31986286554	1281.79440943759
TSPAN13	237.721448834192	1.19172188400096	0.582254627843692	2.0467366458114	0.0406839490988628	0.535515862891775	120.756848124561	71.9749202623472	230.975477703227	404.677520457039	316.416712150996	472.53602202639	88.0904210055283	229.45943739793	204.605680379709
SEPT9	2202.31358669384	0.644828305658728	0.315264029683117	2.04535958734927	0.040819420073143	0.53641677971324	2199.49973369736	1916.80577119725	2757.20002610953	2512.90113305491	3405.4348645251	1978.80354134005	1058.20012068666	2279.90896998584	1712.06811964786
TRPM4	943.613014316552	0.542795851163612	0.26566360235753	2.04316980702955	0.0410356314906136	0.53749289495807	1014.5731614751	1305.0189489673	846.910084911832	1038.50978141385	1164.41350071567	955.447086452562	624.43842738096	858.17829586826	685.027841663438
MARCKSL1	4368.88223803122	0.40887884336194	0.20045516728411	2.0397520747491	0.0413750253759928	0.539562411621134	2460.42078053793	3610.11047421141	3094.17874237221	6972.15487052489	5000.9661355465	5227.13499814422	4511.56763782744	4158.72284340009	4284.68365971626
LHX9	41.6471983489728	4.71654579628313	2.31500652311431	2.03737905236574	0.0416120713956962	0.541058338553627	0	0	72.5285316459408	121.890819414771	66.4475095517092	102.807238325103	11.1506862032314	0	0
PIF1	968.557105751292	0.65679985851558	0.322707805303822	2.03527726234331	0.041822982702158	0.543359302865862	481.949206354274	569.170093127246	533.363663488611	1716.22273735997	1632.71023469914	1015.81096950583	671.271309434532	1251.01285269352	845.502885098503
ETV6	916.301337264119	0.684084146738168	0.336243613071769	2.03448963829732	0.0419022522685923	0.543947647859763	781.684954377737	1039.84819010602	910.512028047503	1196.48028337539	698.489892073324	1504.38114796825	636.704182204514	603.019401481761	875.591955742578
PPP2R5B	1192.9642953413	0.669481362931853	0.329896118178918	2.02937023517434	0.0424205944280856	0.548973552997678	962.820226564578	1623.22385960083	850.257555603183	1022.90775652876	1801.99317569992	1657.17722694684	857.487769028497	886.631266105603	1074.17982199347
MAP10	68.0086240320345	1.50872896312306	0.743448232329238	2.02936653490476	0.0424209710348511	0.548973552997678	33.4237704630481	92.8097656014477	75.8760023372919	101.413161753089	127.357726640776	74.5116681438819	35.6821958503406	23.8637814893848	47.1395440090506
TBX3	5340.85913802832	0.400817273340305	0.19751395558537	2.02931115501387	0.0424266078381937	0.548973552997678	3901.95565502487	3810.88262020638	3566.17210985272	6072.11305996622	7920.70134691981	6940.90336545351	3961.83880800813	6110.04589903209	5783.11937779119
PTPDC1	259.723875814235	1.04120298182872	0.513736471275099	2.02672584106096	0.0426904582264734	0.55149594380382	243.67006853706	451.737328488679	377.148364558892	374.448597242176	276.864623132122	199.955362613962	176.180842011057	164.292957176918	73.2167385672488
HMGN4	2739.34173264712	0.547665702755355	0.270291137532027	2.02620665907132	0.0427436115390042	0.551737295397823	2287.91099750284	2374.22533023295	2169.16100799552	3745.46109897708	2216.49906861773	4621.60979626609	1953.60022280615	2595.64515584539	2689.96291558029
PALM	300.607748397924	1.02728656320284	0.507478017980076	2.02429765784097	0.042939534481988	0.552339108148329	403.241617844515	268.011874134793	451.9085433324	396.876508014494	420.043185380448	244.285089231208	270.961674738524	157.868092929776	92.2731499751629
TUBA1C	68991.5330075826	0.253738602002863	0.125360481571388	2.02407169167077	0.0429627758118624	0.552339108148329	53657.0116407758	52261.3684178601	52329.8934943282	91654.0951874651	86707.6716307375	73267.6062415809	65185.7964754706	69470.2214288478	76390.1325511772
NEAT1	6945.99574207674	0.680151309564808	0.336314114016605	2.02236921145459	0.0431382233272642	0.554149600783459	9093.42193823702	7535.58474378285	13075.2205204174	10176.4207313004	4498.65460500679	5527.06804206517	4786.98958704725	5174.76923219813	2645.83227863565
ATG4D	1045.74727993939	0.566387744141266	0.280935742127559	2.01607577537819	0.0437920527287253	0.55639788859127	1193.55206137401	1120.3464561889	964.071559109121	1261.81376258171	947.668052892234	1452.50593596934	607.712398076113	967.400988069675	896.654305193431
PGAP2	596.699724288537	0.656165464522267	0.325494572227068	2.01590293820482	0.0438101263242931	0.55639788859127	481.949206354274	729.219586868518	440.750307694563	815.205800245987	851.951997466557	607.411573223544	567.56992774448	458.001037046269	418.238081952641
ZNF708	117.125772735132	2.05394586042416	1.01896085026564	2.01572598190471	0.0438286371825501	0.55639788859127	101.349497533114	3.78815369801827	51.3278839340504	359.821698912403	128.939810201531	234.853232504134	17.8410979251703	100.044314705498	56.1662652022731
EML3	1010.14171814988	0.54067319511099	0.268279401778522	2.01533621860892	0.0438694324254769	0.55639788859127	1228.05401798102	996.284422578806	1086.81215112533	1002.43009886707	1096.3839076032	1327.06224149926	570.915133605449	907.741534346213	875.591955742578
SDC1	4034.79277091912	0.38209628291912	0.190115497655306	2.00981133906237	0.0444511602274018	0.560812411506483	3906.26839960075	3041.88741950867	3570.63540410785	4982.89669767583	5682.84415023189	3929.31151249889	3376.42778233848	3885.20719402176	3937.65637828793
TALDO1	15184.0360487967	0.198952678091168	0.0992074481615687	2.00542078017322	0.0449180820161091	0.562530059399117	15453.6420015119	14690.4600409149	16070.0909656129	15994.0257603286	15761.5074740215	16578.3745691774	14567.2564559015	13641.8224721818	13899.1446995196
NXF1	2813.187599784	0.512916303898209	0.255856032250598	2.00470670707436	0.0449944110768109	0.562530059399117	1876.04389050657	2547.53336191729	2295.24907070308	2593.83663714632	4831.68319454571	3509.59388814411	2981.69349074408	2409.32409267827	2273.73077167059
TFPI2	1159.9101849456	0.639113687297712	0.318973762960707	2.00365597899173	0.0451069248872009	0.562530059399117	787.075885097584	638.303898116079	686.231491726978	1709.39685147275	1458.68104301609	1903.34868752346	1261.14260958547	1372.16743563962	622.84376233235
IGFBP6	45536.5235196563	0.252630503546734	0.126093551165879	2.00351644640726	0.0451218841089393	0.562530059399117	65026.484528932	57124.4107276911	57313.1615301862	42299.0397165914	46059.9897460402	36881.3893598761	36527.4178645455	33491.8994826019	35104.9187204421
TUBG2	2147.86137831723	0.330572683326035	0.165027646437645	2.00313517438994	0.0451627814312158	0.562530059399117	2459.34259439396	2326.87340900772	2091.05335853066	2402.71183230396	2479.12493970306	2055.20158082935	1758.4632142496	1915.52738339792	1842.45409243885
PRCC	2235.90039348227	0.500961550974925	0.250250425690962	2.00184095428301	0.0453018397204462	0.562530059399117	2729.96731653025	2320.24414003619	2316.44971841497	3091.15118035859	2630.21391975516	1753.38216556299	1517.6083922598	1665.87551550897	2098.21119291349
ELMO2	1781.19734225964	0.656508854279795	0.328124693489641	2.00079075822595	0.0454149437888197	0.563497356809185	2078.7428855728	1619.43570590281	1268.69139202207	2805.43909965036	1557.56126556328	2407.0098367492	922.161749007239	1581.43444254654	1790.29970332245
MFSD14B	2387.90577848699	0.508877966592032	0.254543102917984	1.99918190969801	0.045588675167379	0.564599952389052	1340.18537695383	1401.61686826676	2210.44647985552	3090.17605380327	2916.57104425181	3706.71969373995	1805.29609630317	2505.6970563854	2514.44333682319
NR4A1	381.862016146796	0.766819120856315	0.384108066946992	1.99636296876352	0.0458944285434633	0.567234155517421	229.653648665459	268.958912559297	167.373534567556	624.080995403626	633.62446608237	487.626992789708	311.104145070157	462.590225794228	251.74522438876
MAP1LC3A	1174.24894807432	0.640550367278733	0.321005879451481	1.99544746150218	0.0459940988927394	0.567234155517421	1648.54661412905	1633.64128227038	1109.128622401	950.748391435212	1704.69503671349	1107.29997975845	690.227475980025	682.871285696241	1041.08184428499
SNAP47	3652.45761330418	0.427430633367155	0.214285928776225	1.99467429246609	0.0460784149622924	0.567609207313983	3443.72654383792	3141.32645408165	3942.20465084783	3586.51547046022	4725.68359597513	4503.71158717767	2400.74273955573	3697.05045535546	3431.157022446
COX18	292.197266106526	1.41713851619813	0.710534683463167	1.99446775671943	0.0461009602341733	0.567609207313983	97.0367529572363	394.915023018405	200.848241481067	381.274483129403	442.192355231017	585.718302751274	146.073989262332	47.7275629787695	333.988684149231
DLG3	197.206261061238	1.79564286657317	0.901250534686975	1.99239034814758	0.0463282455225919	0.569428827609188	233.966393241337	148.685032647217	358.179363974569	111.164427306271	47.4625068226494	644.195814459131	52.4082251551877	40.3848609820358	138.409724962744
NUMA1	4437.38105633498	0.367416021548673	0.184533856322423	1.99104938720141	0.0464754579479231	0.569428827609188	5138.63516215765	5098.8548775326	6421.56460957522	4295.43247617652	5013.62280403254	3803.86781802881	2930.40033420922	3777.82017731953	3456.23124798273
CDK10	2712.28138266349	0.314773894755314	0.158130627543517	1.99059410340156	0.0465255290492881	0.569428827609188	3141.83442352652	3154.58499202472	2782.86396807656	2717.67770967173	2929.22771273785	2852.19347426708	2006.00844796133	2510.28624513336	2315.85547057229
ESPL1	790.772407165331	0.584150630274917	0.293558181484091	1.98989729164327	0.0466022507838337	0.569428827609188	420.492596148024	515.188902930485	504.352250830234	1480.24211097298	885.175752242412	1040.33379699622	659.005554610977	709.488580434401	902.672119322246
DNAJC16	192.210625217283	1.83588462546711	0.922729888585926	1.9896230177182	0.0466324786207975	0.569428827609188	47.4401903346489	129.744264157126	381.611658814027	274.985688599723	173.23814990267	466.876907990146	22.3013724064629	194.581602913445	39.1157918372973
RNF5	3820.49937592203	0.339567565735348	0.170675217082037	1.98955402864454	0.0466400845305289	0.569428827609188	3918.12844718441	3880.01642519522	3763.67288064244	4336.38779149988	4982.77217459781	3428.47992029128	3278.30174375004	3345.51859726183	3451.21640287539
CEP170	3037.347226266	0.6642253288371	0.334205179609019	1.98747766151969	0.0468694889835336	0.570531133740586	3484.69761730875	3069.35153381931	2074.31600507391	3869.30217150248	3676.76219519458	3924.59558413535	1234.38096269772	3493.29047494609	2509.42849171584
KMT2C	2116.3641630419	0.544401308082112	0.273946775889383	1.98725210878895	0.0468944659243285	0.570531133740586	2899.24254113343	1878.92423421706	2585.36319728684	2606.51328236546	1858.9481838871	2466.43053412976	1115.06862032314	1719.11010498529	1917.67676904904
HMGA1	10724.2074840981	0.38358485878246	0.193039747588258	1.98707708425222	0.0469138552609894	0.570531133740586	11950.6152197556	9455.23163025361	9885.08095155984	11329.9954462418	14458.6616617398	11135.2500519832	7372.83371757662	9999.84228180181	10930.3563959709
FNDC4	1685.06801447734	0.592520290891605	0.298572038950281	1.98451366368662	0.0471986064060637	0.571960257194748	1273.33783602773	2394.11313714755	1925.91147109067	1930.75057952997	1590.78502033913	2234.40685864375	923.276817627562	1454.77283310288	1438.25757678678
CEP350	3658.77063041615	0.397867997319276	0.200491986959044	1.98445834845535	0.0472047669470362	0.571960257194748	3355.31528003244	2400.74240611908	2789.55890945926	4107.23305100012	5611.65038999792	4142.47147453075	3816.87988736612	3273.92725279367	3431.157022446
CNIH3	477.687787500241	0.968728373932483	0.488409519551614	1.9834346693771	0.0473188977581842	0.572909438364218	118.600475836622	311.575641662003	368.221776048622	624.080995403626	986.429100130731	706.446068857817	398.079497455362	536.017245761566	249.739286345821
DTNB	311.971191331593	1.01444525539284	0.511775883125892	1.98220605706677	0.0474561830446742	0.57325210690997	411.86710699627	303.999334265966	140.593769036747	480.737391771856	513.386115464991	311.251271993431	142.728783401362	284.529702373434	218.647246680277
PRDM15	222.121324049036	1.06131873301503	0.535845661476567	1.9806425792279	0.0476313703615912	0.574136670814866	105.662242108991	178.990262231363	56.9070017529689	373.473470686858	422.41631072158	324.455871411334	227.473998545921	121.154582946107	188.558176036202
TPM4	68484.8867654606	0.345873835018033	0.174630311386379	1.98060595707677	0.0476354803724941	0.574136670814866	63635.6244032116	79625.0966554951	59702.1397802471	76283.1752959848	77628.8851173451	77447.8051430199	66874.0103666398	68283.4572186257	46883.786908576
TMCO3	3002.67062157487	0.499527838915003	0.252321720917038	1.97972587179383	0.0477343398114267	0.574728816887684	2888.46067969374	4052.37741845505	3093.06291880843	2235.96519134456	3545.44925965191	4169.82385903927	2157.65778032528	2500.19002988785	2381.04845696779
PTGFRN	503.230455408404	0.795120487671364	0.401787604016494	1.97895723940434	0.0478208208377017	0.574728816887684	382.756081109099	357.980524462727	518.857957159423	1010.23111130962	632.833424301993	431.035852427266	422.611007102471	308.393483862818	464.374656940222
PRKCD	1320.55687277951	0.635503711031649	0.321353142565354	1.97758673202459	0.0479753472679211	0.57563224015768	1671.1885231524	1387.41129189919	1644.72393301718	1929.77545297465	847.99678856467	1592.09741553003	759.36173044006	1109.66583925639	942.790880181012
HDAC8	1457.40222287759	0.464843630446473	0.235224417217422	1.97617082420831	0.0481354331139811	0.576813090296199	1482.50594795778	1271.87260410964	1524.21498812854	1712.3222311387	1423.08416289911	1990.12176941254	980.145317264043	1327.19338590963	1405.1595990783
DCUN1D2	260.800623242447	1.15776676400854	0.58606909008985	1.97547829016378	0.0482138959246914	0.576813090296199	449.603622035195	165.731724288299	239.902066213496	510.966314986719	295.849625861182	223.535004431646	93.665764107144	131.250798191616	236.700689066722
AGL	417.362363436164	1.10460842799597	0.559249283195986	1.97516288565159	0.0482496662600115	0.576813090296199	539.093071984646	708.384741529417	515.510486468071	786.92713014176	183.521693047578	390.47886850085	173.95070477041	323.996725605878	134.397848876868
RNF126	2381.05622787672	0.335339059295584	0.169853792846108	1.97428066619277	0.0483498380427715	0.576813090296199	1796.25811585284	2230.27548970826	2365.54595522145	2615.28942136332	2858.82499428425	2914.44372866576	2230.13724064629	2285.41599648339	2133.31510866491
MFSD14C	909.240674390526	0.523510958564206	0.265178831052541	1.97418080653836	0.0483611876245176	0.576813090296199	702.977365867979	768.99520069771	870.34237975129	1030.7087689713	1173.9060020802	1239.34597393748	975.68504278275	594.758861735436	826.446473690589
FMNL2	427.943994075066	0.830701179206429	0.42079378242124	1.97412892944042	0.0483670846162571	0.576813090296199	412.945293140239	268.011874134793	570.185841093473	565.573402084536	401.849224431765	697.014212130744	398.079497455362	300.132944116493	237.703658088191
FPGT	512.751963740357	1.3698134745802	0.694921835666244	1.97117633131634	0.0487037101980048	0.580023501063441	862.548915175434	957.455847174119	149.520357547016	362.747078578358	624.923006498218	919.606030889682	128.232891337161	141.347013437125	468.386533026099
F8A1	1019.22733401659	0.497655271430076	0.252599583994574	1.97013496047866	0.048822905122935	0.580148047065848	1060.93516566578	871.275350544203	793.350553850214	1252.06249702853	1060.78702748622	1461.93779269642	741.52063251489	914.166398593355	1017.01058776973
CORO1B	5172.63647184505	0.29435117956771	0.149502810482915	1.9688671979939	0.0489683431975777	0.580364910981542	5808.18875756258	5321.40890729117	6680.43567637304	4753.74195717606	5487.45683047865	5591.20466780927	4555.05531402004	4255.09580710722	4101.1403287874
ITGA6	930.189867393621	0.554806099774231	0.281846589826498	1.9684683788999	0.0490141709635493	0.580364910981542	738.557508618965	649.668359210134	628.208666410226	936.12149310544	1240.35351163191	1604.35882927523	1025.86313069729	746.20209041807	802.37521717533
PAK1	1216.24680003454	0.704243210624166	0.358101878637374	1.9666001566479	0.0492293254061174	0.582383283407476	680.335456844624	1395.93463771973	1540.9523415853	1362.25179777948	1559.93439090441	1619.44980003855	691.342544600349	802.190193143165	1293.83003769522
CSAD	283.705573471977	1.03756149430691	0.527975184675705	1.96517094822212	0.0493944552191304	0.583474280618008	230.731834809429	303.052295841462	354.831893283218	614.329729850445	336.192756660434	168.830235414619	212.97810648172	146.854039934675	185.549268971795
DBNDD1	138.36747016893	1.97320361383485	1.00453235745061	1.96430070091781	0.0494952304637639	0.584233524191007	160.649735451425	3.78815369801827	111.58235637837	179.423286178543	457.22214905819	135.818736869861	85.860283764882	68.8378312193791	42.1246989017048
CPA4	1212.31174839288	0.51238054514089	0.260915635732371	1.96377861258745	0.0495557713887238	0.584315034795837	1083.57707468914	1336.27121697595	1225.17427303451	1423.68477076452	1830.47067979351	1016.75415517854	1009.13710139244	974.743690066408	1010.99277364092
MTUS1	113.5759461023	1.71604895285214	0.875951550237174	1.95906834389128	0.0501047834892605	0.58682105527747	280.328397432016	170.466916410822	386.074953069162	22.4279107723178	64.0743842105768	55.6479546897346	2.23013724064629	12.8497284942841	28.0831326011365
SVBP	714.767753509979	0.521290074810653	0.266142129445775	1.95869055341298	0.0501490374142918	0.58682105527747	832.359703144294	628.833513871033	696.273903801032	893.21592467144	873.31012553675	753.605352493185	466.098683295074	655.336153208489	633.87642156851
FBN1	17801.667528412	0.455760485370265	0.232727444694952	1.95834438850843	0.0501896155171939	0.58682105527747	21095.7900929032	16323.1542847607	16009.8364931686	20887.2108149151	19620.2092787029	21250.9163917697	9445.74628275734	18417.3322833075	17164.8118334232
CNN1	1795.84816585692	0.652995147028367	0.333593309253618	1.95745876465382	0.0502935553047114	0.58682105527747	1050.15330422609	2214.17583649168	2053.11535736202	2641.61783835691	2585.12453827364	1402.51709531585	1344.77275610971	1539.21390606532	1331.94286051105
AGK	812.580027776053	0.590409132752048	0.301630035985827	1.95739502805944	0.0503010425990684	0.58682105527747	756.886673066443	668.609127700225	709.663786566436	675.762702835489	1322.62185679116	1112.95909379469	648.969937028069	761.805332161129	655.941740040832
MUT	1735.71500187446	0.402081005736135	0.205532834431262	1.95628599609765	0.050431472927806	0.587059022314518	1581.69907320295	1963.21065399797	2051.99953379823	1609.93394283029	1976.02236738297	2120.28139224616	1433.97824573556	1570.42038955144	1313.8894181246
SUCLG2	1890.92277555295	0.427175280714582	0.21868690398903	1.95336470964905	0.0507763947997598	0.589787354981825	1692.75224603179	2287.09779517853	2176.97177294201	2315.92556888064	1751.36650175576	2161.78156184528	1543.25497052723	1329.9468991584	1759.20766365691
TRIM26	1789.08609586814	0.533575117709228	0.273253555360008	1.95267401738378	0.0508582343612754	0.590309571563868	1653.93754484889	1862.82458100049	1720.59993535447	1899.54652975979	2951.37688258842	1574.17688774859	1264.48781544644	1379.51013763636	1795.3145484298
LRP10	9372.97113363195	0.350409694236178	0.179495094134921	1.95219649832204	0.0509148797755037	0.590538815715008	9641.14049937342	10402.2700547582	11389.2111155403	8350.00869318946	11854.5521207371	9455.43636889135	6642.46377126496	8883.75157829827	7737.90600063458
BEND3	125.240582786422	1.714580016019	0.878372050433495	1.95199746528003	NA	NA	118.600475836622	91.8627271769431	116.045650633505	492.438910435674	55.3729246264243	66.0229970895156	42.3726075722794	86.2767484616218	58.1722032452114
SYT14	436.85079820829	0.853857331491956	0.437917813534996	1.94981182564687	0.051198551549114	0.592121985113483	472.24553105855	165.731724288299	288.998303019979	826.907318909805	513.386115464991	594.206973805641	333.40551747662	339.599967348937	397.175732501788
ATP13A2	1999.13619687718	0.755656430060085	0.387600687959733	1.94957453258852	0.0512268512947918	0.592121985113483	2045.31911510975	2145.98906992735	1093.50709250803	1848.83994888324	3867.40326426555	2264.58880017039	923.276817627562	2151.411685043	1651.88997835971
IGF2	2230.22396626284	0.476118622655206	0.244218151610893	1.94956279668267	0.0512282512674077	0.592121985113483	2037.77181210196	2700.00654826252	3462.40051842084	2225.23879923606	2607.27370812421	2074.0652942835	1661.45224428148	1913.69170789874	1390.11506375626
MTRF1L	1789.04894458121	0.445264902580288	0.228546025797802	1.94825047176371	0.0513850002837534	0.59220471203441	2129.41763433935	1793.69077601165	1793.12846700041	1665.51615648343	1738.70983326972	2583.38555754548	1574.47689189628	1429.9912138639	1393.12397082067
FCGRT	4079.70570244498	0.396135279546289	0.203341891185271	1.94812430059164	0.0514000917750824	0.59220471203441	5301.44126989701	5313.83259989513	5039.05921404721	3805.9189454068	3646.70260754023	4515.97300092287	3328.47983166458	3537.3466869265	2228.59716570448
ALKBH1	1040.26267264442	0.49440114657617	0.254034832868715	1.94619431120171	0.0516314030198953	0.592410205545838	628.582521934098	830.552698290507	639.366902048063	1271.56502813489	1375.62165607646	1601.52927225711	820.690504557833	1211.54582946107	982.909641039779
SPTLC1	2133.04487007753	0.504098466848201	0.25939888729951	1.94333318888201	0.0519759139511943	0.593058739078516	1655.01573099286	1442.33952052046	2474.89666447226	2106.27335948724	2952.1679243688	2932.3642564472	1817.56185112672	2135.80844329994	1680.97607998232
FANK1	107.420945254494	2.57625562483473	1.32612629626889	1.94269251132651	0.0520533215942953	0.593422696181118	61.4566102062497	126.903148883612	326.936304188625	237.930879497633	148.715854710968	0	20.0712351658166	14.6854039934675	30.0890706440749
HIST2H2AA3	653.955999459786	0.638909839389675	0.329086717758023	1.94146346513889	0.0522020867692818	0.594272120077614	890.581754918636	567.276016278237	711.895433694003	637.732767178081	1031.51848161225	593.263788132933	460.523340193458	520.414004018506	472.398409111975
ZNF438	273.862138247516	0.975494512161456	0.502884771875641	1.9397972790528	0.0524043314711389	0.595089385283256	191.917133626534	449.84325163967	195.269123662148	441.732329559129	257.088578622685	380.103826101069	236.394547508506	156.950255180184	155.46019832772
ABHD16A	2628.36905247704	0.365904446731298	0.188696044911318	1.93912091216996	0.0524866168605198	0.595089385283256	2210.28159513705	2261.52775771691	2690.25061228251	3546.53528169217	3134.898575636	2605.07882801774	2666.12907119263	2268.89491699074	2271.72483362765
TMEM150A	1062.37990449714	0.560164897973681	0.289081583414271	1.93773982886668	0.0526549720866558	0.595838008771324	1361.74909983322	1593.86566844119	1354.60980643342	723.543904046079	1327.36810747343	1078.06122390452	568.684996364803	779.244249403372	774.292084574193
RASD1	195.57338336058	1.72638849147282	0.891016356516662	1.93754971931375	0.0526781819078546	0.595838008771324	191.917133626534	102.280149846493	185.226711588095	145.293856742407	672.385513320867	166.000678396496	13.3808234438777	196.417278412628	87.2583048678171
RBM48	568.579293150005	0.653146429052366	0.33714721519265	1.93727368822889	0.0527118968149566	0.595838008771324	682.491829132562	510.453710807962	406.159777217268	662.110931061035	891.504086485432	597.036530823763	382.468536770838	550.702649755033	434.285586296147
C15orf39	765.595181404983	0.795334871332513	0.410693275750458	1.93656657728131	0.052798346838564	0.595973441112874	741.792067050873	347.563101793177	622.629548591307	1532.89894496016	984.847016569976	767.753137583796	671.271309434532	800.354517643981	421.246989017048
GDNF	367.232313116917	0.824516278191445	0.426009666734186	1.935440302358	0.0529362877025188	0.597109387573302	142.320571003947	264.223720436775	275.608420254575	760.59871314817	396.311931969123	519.695305661759	260.926057155615	320.325374607511	365.080723814775
MKNK1	810.906235471936	0.629362476945305	0.325234814283537	1.93510180738717	0.0529778037844075	0.597156850262835	674.944526124777	927.150617589973	931.712675759393	880.539279452304	1342.3979013006	670.605013294937	553.074035680279	693.885338691342	623.846731353819
BRSK1	20.9711877563667	3.04379904458023	1.57341129249213	1.9345221806303	0.0530489576272443	0.597161097335608	50.6747487665568	3.78815369801827	15.6215298929719	37.0548091020903	45.089381481517	23.5796418176842	8.92054896258514	0	4.01187608587665
AGPAT5	1218.37724708501	0.487306944790933	0.252002903250237	1.93373543917882	0.0531456641894532	0.597161097335608	901.363616358329	750.054432207618	753.180905554001	1233.53509247748	1684.12795042368	2078.78122264703	1129.56451238734	1139.95448499292	1294.83300671669
GRK2	1231.67191351404	0.593724207251126	0.3070501073937	1.93363947106474	0.0531574706991975	0.597161097335608	900.285430214359	1080.57084235971	1327.83004090261	1235.48534558812	1690.4562846667	1751.49579421758	679.076789776794	1128.02259424823	1291.82409965228
KIF22	7092.81297554488	0.36428498181705	0.188400654926769	1.93356536875441	0.0531665886601493	0.597161097335608	5948.35295627859	5395.27790440253	5357.06892972557	11353.3984835694	7726.10506894695	7448.33725737007	6285.64181276156	7377.57983121826	6943.55453563101
KIF4A	3129.15811896034	0.325963826406908	0.168622108999592	1.93310253525353	0.0532235678417975	0.597161097335608	2407.58965948343	2659.28389600883	2460.39095814307	3935.61077726412	4300.10311813204	3241.72915709522	3350.78120407104	2922.39539470004	2884.53890574531
SMOX	1279.58550230976	0.526849952739936	0.272559185793153	1.93297448848327	0.0532393406158886	0.597161097335608	881.956265766881	1540.83151666893	1169.38309484532	1514.37154040911	1677.00857440028	1486.46062018681	847.452151445588	1214.29934270985	1184.50641435508
PTPN1	1786.46042054444	0.389812036887453	0.201867996751428	1.93102444746332	0.0534800291710246	0.598233179589994	1445.84761906282	1546.51374721596	1287.6603926064	2625.0406869165	1979.97757628486	2086.32670802869	1707.17005771473	1508.0074225792	1891.59957449084
TDP1	1457.89011793257	0.505025898231907	0.261684051278093	1.92990706069134	0.0536183544179804	0.598894194566779	792.46681581743	1111.82311036836	786.655612467512	1734.75014191102	1695.99357712934	2688.07916721599	1391.60563816328	1438.25175361023	1481.38524470995
CARHSP1	3569.6427947439	0.667380402898385	0.346285384327159	1.92725547511952	0.053947799496774	0.600896644916747	2777.4075068649	4568.51335981004	2086.59006427553	4774.21961483774	4397.40125711847	4753.65579044512	4581.81696090779	2056.87439683505	2130.3062016005
PTGIR	1088.35366632158	0.914812211151085	0.474926661806654	1.92621784523757	0.0540771785020107	0.601649446796294	873.330776615127	952.720655051596	1824.37152678636	684.538841833353	2393.69242742229	936.583372998414	613.287741177729	592.923186236252	923.734468773098
CSPG4	5234.32650916085	0.35674231496695	0.185278164995861	1.92544175388891	0.054174116224633	0.602160350202414	4201.69140304833	3850.65823403558	4049.32371297106	5635.25636318368	7836.05987641942	6185.41164161491	4210.49911034019	5406.06434509524	5733.9738957392
ZNF273	148.60986981362	1.10920856860741	0.576395763440444	1.92438709470497	0.0543060808566775	0.602177381765417	108.896800540899	106.068303544512	130.551356962693	125.791325636043	248.387119038532	303.705786611772	62.443842738096	109.222692201415	142.421601048621
UBR4	4832.09654479656	0.340161307588909	0.176821778220301	1.92375232854577	0.0543856354299932	0.602177381765417	4137.00023441018	4988.05138186556	5470.8829332315	4524.58721667629	5954.17148090137	5662.88677893503	3872.63331838227	4429.48497952965	4449.1705792372
IRF2BP2	3240.7785527584	0.371635623812859	0.193205992956506	1.92352016687454	0.0544147562806319	0.602177381765417	2575.78669794264	2380.85459920449	2555.23596106468	4293.48222306589	3304.97255841716	4615.95068222985	3714.29357429639	2882.01053371801	2844.42014488654
LY6K	3507.99334407222	0.408896033766893	0.212847517474871	1.92107494894869	0.0547222592972694	0.602594740796939	4115.43651153079	3112.91530134652	3182.32880391113	4858.0804985951	4101.55163125729	3110.62634858889	2795.47703115012	2985.72619942187	3309.79777084823
TMED7	2916.44553544997	0.484405352176518	0.252197184491247	1.9207405235459	0.0547644280393638	0.602594740796939	2810.83127732795	2357.17863859187	2852.04502903115	3575.78907835172	2943.46646478464	4111.34634733141	1714.97553805699	2692.93595730211	3189.44148827193
ATP1B3	13974.4811008283	0.384458190134881	0.200168688453167	1.92067097559482	0.0547732009603609	0.602594740796939	9960.28359798833	11417.4952458271	9780.19353656417	20009.5969151288	21233.934510673	12328.379927958	14154.681066382	13698.7284126564	13187.0366942765
SIRT1	709.8133889144	0.840169948214755	0.437587560585691	1.92000418633981	0.0548573706201435	0.602594740796939	847.454309159864	759.524816452664	624.861195718875	449.533342001675	883.593668681657	1333.66454120822	586.526094289973	600.265888232986	302.896644483687
CDA	574.647159144687	0.715940800989695	0.373059142843328	1.91910804151063	0.0549706619837867	0.602594740796939	698.664621292102	637.356859691575	388.306600196729	885.414912228895	448.520689474037	809.25330718292	417.035664000855	458.001037046269	429.270741188801
RAB28	719.532869013809	0.50441469008087	0.262961076217388	1.91821047181855	0.0550843289511978	0.602594740796939	467.932786482673	623.151283324006	612.587136517254	787.902256697078	1059.20494392546	951.674343761732	618.863084279344	611.279941228087	743.200044908649
TP53INP1	289.070735491602	1.16471661047845	0.607192162026334	1.91820099685005	0.0550855298922434	0.602594740796939	211.324484217981	256.647413040738	400.58065939835	417.354165676175	266.581079987214	514.979377298222	78.05480342262	337.764291849754	118.350344533361
OLFML2B	1054.92244666303	0.745638413235067	0.388942876683168	1.91708977830815	0.0552265269955912	0.602594740796939	765.512162218198	463.101789582734	1318.90345239234	1847.86482232792	1359.80082046891	1144.08422099403	682.421995637763	919.673425090905	992.93933125447
ZMYM6	600.447435233851	0.696161101548238	0.36332759173179	1.91607000786813	0.0553561852714219	0.602742245887333	299.735748023463	424.273214178047	460.83513184267	972.201175652212	769.683652307299	866.787633218069	758.246661819737	500.221573527488	352.042126535676
C16orf74	286.973672816117	1.08329501645289	0.566130075884455	1.9135090372305	0.0556829176883716	0.604348409011077	340.706821494296	270.852989408307	446.329425513482	267.184676157178	590.117168161608	178.262092141692	226.358929925598	95.4551259575391	167.49582658535
ASXL2	436.022227817903	0.754737712276524	0.39449070451994	1.91319517450981	0.0557230710519756	0.604348409011077	339.628635350327	274.641143106325	403.928130089701	380.299356574085	744.370315335219	699.843769148866	303.298664727895	314.818348109961	463.371687918753
DOCK9	183.468378220713	1.20328604071696	0.628978097415442	1.91308098908599	0.0557376851055673	0.604348409011077	139.086012572039	112.697572516044	311.314774295654	216.478095280633	147.133771150213	395.194796864386	101.471244449406	149.607553183451	78.2315836745946
PHACTR4	638.192956446418	0.830508495914399	0.434242510109325	1.91254535560167	0.0558062809319015	0.604348409011077	549.874933424339	720.696241047977	528.900369233476	536.319605424991	1058.41390214508	929.981073289463	440.452105027641	722.338308928685	256.760069496105
PKD2	2193.83694654466	0.392396779557914	0.205210461106963	1.91216752518958	0.0558547100155597	0.604348409011077	2037.77181210196	2167.77095369096	1852.26711588095	2362.73164353592	2444.31910136645	2961.60301230113	1661.45224428148	1870.55333366793	2386.06330207514
NMRAL1	1933.09723704471	0.451987439539272	0.236431645790225	1.91170449297765	0.0559141077237835	0.604348409011077	1597.87186536249	2080.64341863654	2496.09731218415	2396.86107297205	2281.36449460868	1805.2573775619	1483.04126502978	1426.31986286554	1830.41846418122
EMILIN2	1131.53320975298	0.719824223292348	0.376549963384968	1.91163004458039	0.0559236628616459	0.604348409011077	1059.85697952181	1066.36526599214	827.941084327509	816.180926801305	2354.93138018379	1327.06224149926	710.298711145842	982.086392063142	1039.07590624205
CCNB2	7416.92302400996	0.32951733441544	0.172483794818451	1.91042488810196	0.0560785289061736	0.60525484401363	6396.87839216981	5222.9169111427	4405.27142981807	10404.6003452448	9479.05365426347	8364.17054556892	7154.28026799328	7409.70415245397	7915.43151743463
MFSD10	4145.1292586593	0.331552040304616	0.17360665169711	1.90978880741892	0.0561604109746277	0.605322247851779	3863.14095384198	4061.84780270009	5101.5453336191	4588.94556932729	4950.33946160234	3988.73220987945	3775.62234841416	3261.99536204898	3713.99428650031
ATL1	310.038869695239	1.26790778306988	0.664038222510362	1.90938976114451	0.0562118306266124	0.605468748997011	357.957799797805	249.071105644702	463.066778970237	232.080120165724	416.879018258938	566.854589297127	40.1424703316331	292.790242119759	171.507702671227
CRTAP	8340.61895553041	0.283231034979288	0.148520709549191	1.90701374804219	0.0565188072180942	0.607548709424322	8172.65097128724	7368.90598107005	7941.31630344863	8777.11412441881	9809.70911846126	9727.07384263107	9074.42843218974	7360.14091397602	6834.23091229087
PAFAH2	847.210699584932	0.811408709766512	0.42558641505042	1.90656628377196	0.0565767746467805	0.607716110388961	912.145477798022	594.740130588869	612.587136517254	761.573839703488	1666.72503125537	1078.06122390452	1043.70422862246	426.794553560151	528.564674314248
PAQR5	192.410893222527	1.65626400522991	0.868833578941809	1.90630754309376	0.0566103161683082	0.607716110388961	450.681808179164	79.5512276583838	203.079888608634	544.120617867537	114.701058154736	99.0344956342734	105.931518930699	30.2886457365268	104.308778232793
ZC3H6	304.150561883976	0.959432146489574	0.503642483132636	1.90498653036961	0.05678182203276	0.607749803662752	554.187678000216	475.413289101293	193.037476534581	240.856259163587	397.1029737495	362.183298319629	212.97810648172	176.224847921611	125.371127683645
TP53I13	2866.37751645275	0.400199172064832	0.210216392053459	1.90374864755104	0.0569429274076094	0.608024346955435	3476.072128157	3104.39195552598	3558.36134490623	3584.56521734958	2682.42267726007	2641.86306925333	1871.08514490223	2160.59006253891	2718.04604818143
SRPX	2961.74335030853	0.344900074635977	0.18124162846104	1.90298485819508	0.0570425210421387	0.608681727866981	3049.11041514516	3723.75508515196	3133.23256710464	3071.64864925222	2949.79479902766	3350.19550945656	2092.98380034654	2429.51652316929	2855.4528041227
CDK2AP1	9923.85591669209	0.57559784566111	0.302624077597752	1.90202263557559	0.0571681954291544	0.609616346461722	10738.7339939342	6372.62155849124	10819.0252744468	8311.97875753205	12767.4143352927	15655.9389812696	6524.26649751071	11634.5113138247	6490.21253792695
IKBKAP	1285.39687960658	1.00838776107919	0.5303745681192	1.90127472487059	0.0572660378710728	0.609769434856007	382.756081109099	1308.80710266531	1796.47593769176	1576.77963994947	1677.79961618066	2142.91784839114	546.38362395834	547.949136506258	1588.70293000715
RAC2	487.27071361085	0.682896906215262	0.359627472500324	1.89890083053832	0.0575775161304781	0.611168526202725	490.574695506028	276.535219955334	466.414249661588	819.10630646726	480.953402469514	642.309443113716	381.353468150515	402.930772070766	425.258865102925
INPP5A	1669.22014212422	0.478323204945176	0.252033580941373	1.89785505232512	0.0577151787561829	0.611168526202725	1279.80695289155	1650.68797391146	1393.66363116585	1900.52165631511	2581.96037115213	1745.83668018133	1159.67136513607	1762.24847921611	1548.58416914839
NLN	1318.61180804757	0.679491894221064	0.358047256075724	1.89777154465152	0.0577261832037702	0.611168526202725	1003.79130003541	1189.48026117774	1444.9915150999	1152.59958838607	2278.20032748717	1635.48395647457	621.09322151999	1380.42797538595	1161.43812686129
TIMMDC1	5154.18773267904	0.394494301546682	0.207926164158257	1.89728071569879	0.0577908987638287	0.611168526202725	4458.29970531303	4747.5036220414	6509.71467111413	4804.4485380526	7057.67476452797	5557.2499835918	4236.14568860762	4228.47851236906	4788.17410849378
KBTBD2	2715.27779994435	0.570194356579936	0.300573201980626	1.89702326362644	0.0578248677995166	0.611168526202725	2280.36369449505	1812.63154450174	3094.17874237221	2054.59165205538	3725.80678557798	4527.29122899536	2178.84408411142	2360.67869194991	2403.11377544011
SQSTM1	66033.2813943732	0.302865983105962	0.159974823044749	1.8932103023564	0.058329907887908	0.614951378811501	54045.1586526048	67317.3852906337	75146.2537265774	67146.2394726536	81194.1104215064	71355.7688830031	52436.1018706958	60290.0082574314	65368.5059742526
TLR4	119.355141107897	2.46025140867606	1.29966869051682	1.89298351697441	0.0583600615028533	0.614951378811501	47.4401903346489	0	6.69494138270223	677.712955946125	113.910016374359	71.6821111257598	16.7260293048471	79.8518842144798	60.1781412881497
AGPAT1	2582.50422329769	0.347172920428922	0.183864925565019	1.88819547481422	0.0589997131056121	0.620233622115331	2518.64283231227	2663.07204970685	2596.52143292468	2895.15074273964	3310.5098508798	2452.28274903915	1984.82214417519	2267.97707924114	2553.55912866049
SDCCAG8	1534.20785063694	0.453032322948939	0.240016412557602	1.88750560064394	0.0590923537612305	0.620233622115331	1270.10327759583	1808.84339080373	1138.14003505938	1685.01868758979	2146.09635016413	1710.93881029116	1258.91247234483	1399.70256812738	1390.11506375626
GAS2L3	525.892697709293	0.782293600825156	0.414468049008321	1.88746419102007	0.0590979183458815	0.620233622115331	283.562955863924	417.643945206515	365.990128921055	1183.80363815625	605.938003769158	528.183976716125	557.534310161571	323.996725605878	466.38059498316
TBC1D3D	89.2149328221433	1.75891080541578	0.934111903623718	1.88297654552137	0.0597035465828242	0.621901853830316	76.5512162218198	24.6229990371188	186.342535151879	179.423286178543	183.521693047578	34.8978698901725	44.6027448129257	45.8918874795861	27.0801635796674
SPATA5	475.917345234114	0.668461073167262	0.355022833588724	1.88286783250015	0.0597182815330917	0.621901853830316	367.661475093529	426.167291027056	368.221776048622	525.593213316492	809.235741326173	581.002374387738	283.227429562078	395.588070074032	526.55873627131
PLCD4	109.242195630148	1.39035801394938	0.738525242447891	1.88261407198615	0.0597526879426549	0.621901853830316	167.11885231524	76.71011238487	95.9608264853986	100.438035197771	298.222751202314	66.966182762223	59.0986368771266	61.4951292226454	57.1692342237422
CLIC4	11158.0342904374	0.253331044400785	0.134590748955715	1.88223222150387	0.0598044925627045	0.621982266379888	9181.8332020425	10210.9682930083	9917.43983490957	12474.7940221853	11474.0610243755	14721.2419796166	11255.5026535418	10686.3849184964	10500.0826857607
NEK7	2565.89855732535	0.628429439377782	0.334139507552708	1.88073970653905	0.0600073355135764	0.622877699241443	2324.5693263978	2433.88875097674	2474.89666447226	2419.28898374437	1889.79881332183	5321.45356541496	1960.29063452809	2267.97707924114	2000.92319783098
USP5	5343.50690473458	0.443294064432343	0.236047653628139	1.87798547292782	0.0603831524214545	0.62434931373243	4069.07450734011	5961.60688225626	5863.65282768337	5830.28167424732	7291.82313151971	5430.86310344901	3317.32914546135	5327.13029863035	4999.80057202377
DYRK3	650.708380598768	0.838567117188773	0.446984052804432	1.87605600675796	0.0606475897440382	0.625626280449741	456.072738899011	686.602857765812	236.554595522145	1155.52496805203	1150.96579044925	564.968217951712	526.312388792523	636.061560467063	443.31230748937
SMYD3	1446.61635178645	0.521280197804523	0.27786274836425	1.87603484408488	0.060650495444123	0.625626280449741	1761.75615924582	1474.53882695361	1924.79564752689	1230.60971281153	1855.78401676559	1544.93813189467	849.682288686235	947.208557578657	1430.23382461503
HTRA1	6496.95979112273	0.334709671575975	0.178483833673696	1.87529405149315	0.0607522812667512	0.625659417974397	6843.2474557731	7461.7157466715	8420.00461231183	5380.74833224564	7404.15106433331	7153.12014181266	4588.50737262973	5634.60594474358	5586.53744958323
PEAR1	350.717560222083	1.12756364112193	0.601345726861653	1.87506718806591	0.060783480879057	0.625659417974397	442.05631902741	342.827909670654	384.959129505378	219.403474946587	618.594672255198	524.411234025295	398.079497455362	124.825933944474	101.299871168385
RHEB	7349.24746583675	0.247978501503693	0.13229165293594	1.87448335552789	0.0608638340628089	0.625886596168223	5668.02455884657	5533.54551438019	5793.35594316499	9211.0454415354	7734.8065285311	9735.56251368543	7698.43375471098	7182.99822830481	7585.45470937127
PKIA	183.02602077154	1.67254384051834	0.892624762491212	1.87373677137352	0.060966715042518	0.625968492103739	164.962480027302	35.040421706669	35.7063540410785	675.762702835489	266.581079987214	132.045994179031	128.232891337161	29.3708079869351	179.53145484298
MGAT5	1090.33919994689	0.516748632026245	0.276069334336447	1.87180743297074	0.0612332495687445	0.62706295111793	942.334689829162	667.662089275721	878.153144697775	1492.91875619211	1557.56126556328	1261.03924440975	793.928857670078	909.577209845396	1309.87754203873
PCDHGA5	97.5368363502114	3.18938237660621	1.70542215690939	1.87014245340057	0.0614640384709263	0.628220812262158	183.29164447478	89.968650327934	68.065237390806	0	453.266940156302	30.1819415266357	18.9561665454934	0	34.1009467299515
IFNGR2	3138.67315893607	0.370106795320687	0.197915824919477	1.8700212348925	0.0614808690996666	0.628220812262158	2814.06583575985	2176.2942995115	2955.81662046303	3935.61077726412	4183.02893463617	3327.55905331159	2643.82769878617	3433.63102122263	2778.22418946958
PPP2R2D	1477.06363244059	0.389796962300304	0.208470094172554	1.86979798636087	0.0615118761100102	0.628220812262158	1198.94299209385	1077.7297270862	1382.50539552801	1689.89432036638	2107.33530292564	1666.60908367392	1383.80015782102	1530.0355285694	1256.72018390086
ADAM15	5231.10721791644	0.434843167399953	0.232589047164962	1.86957714776459	0.0615425611412635	0.628220812262158	4424.87593484998	5853.64450186274	5856.95788630067	4904.88657325038	7003.09288168193	5878.87629798501	3185.75104826322	5327.13029863035	4644.74953842369
NUCB1	8265.14823220581	0.371818247080595	0.198978401575957	1.868636214462	0.0616734437891997	0.62915560311659	8188.82376344678	8948.56607314367	11032.1475751295	8310.02850442141	9994.02185328922	7766.19082907245	5305.49649549751	7989.77761019594	6851.28138565585
ARMCX1	2386.51888498931	0.343091435769516	0.183782104888756	1.86683810144187	0.0619241999532152	0.630604236778025	2101.38479459615	2575.94451465243	2372.24089660416	2288.62202533174	2752.03435393329	3027.62600939064	2012.69885968327	2030.25710209689	2317.86140861523
LRRC8D	369.249124676496	1.23343194426534	0.660792421155098	1.86659517388114	0.0619581420638699	0.630604236778025	329.924960054604	603.26347640941	426.244601365375	548.996250644128	602.773836647648	226.364561449768	76.9397348022969	408.437798568316	100.296902146916
LRRC29	400.614372497541	0.897118861482861	0.480717816599833	1.86620680678797	0.0620124371291148	0.630604236778025	278.172025144078	211.189568664519	285.650832328628	952.698644545848	625.714048278595	263.148802685355	386.928811252131	300.132944116493	301.893675462218
HSD17B12	2070.14595373004	0.524363814680374	0.281068685884058	1.86560738002908	0.0620963163435441	0.630705816300691	1874.9657043626	1875.13608051905	1452.80228004638	2627.96606658246	1680.17274152179	3613.34431214192	1940.21939936227	1890.74576415895	1675.96123487497
FAM120B	1273.10275267053	0.535736280286806	0.287405650524573	1.86404226677165	0.0623157690082169	0.632082508710722	770.903092938044	1189.48026117774	793.350553850214	1832.26279744283	1938.05236192485	1380.82382484358	1131.79464962799	1480.47229009145	940.784942138074
TPX2	9905.0163884832	0.247244070640339	0.132667100459268	1.86364267994422	0.0623718998464658	0.632251189957271	7175.32878811564	7296.9310608077	6532.03114238981	13759.0356955393	12262.7296794119	10960.7607025323	10934.3628908887	10033.8022785367	10190.1652581267
DHX37	449.053197317257	0.784562281068202	0.421324562833283	1.86213278379084	0.0625843759835729	0.633466409037653	276.015652856139	370.292023981286	475.340838171858	566.548528639855	813.981992008438	466.876907990146	231.934273027214	346.024831596079	494.463727584297
NDUFS8	12917.7354808229	0.376683617150524	0.202385328677618	1.8612199787987	0.0627131181283454	0.633466409037653	13054.6778311802	10422.1578616728	13987.9641955925	15653.7065925225	16767.7126186617	12090.6971384357	9711.13261439425	14199.8678239335	10371.7026510126
HECTD4	756.22460998692	0.671070812630754	0.360744682250736	1.86023757424185	0.0628519211964544	0.634013490442127	561.734981008002	753.842585905636	772.149906138324	1405.15736621348	878.056376219015	614.957058605203	701.378162183257	633.308047218288	485.437006391074
ANGPTL1	72.5366368517644	1.46671444917854	0.788606269390283	1.85988180174188	0.0629022505824127	0.634013490442127	123.991406556469	53.0341517722558	156.215298929719	103.363414863726	57.7460499675568	73.5684824711745	37.9123330909869	33.9599967348937	13.0385972790991
SOWAHC	446.873748121919	0.822657843961135	0.442468830517144	1.85924473595041	0.0629924563932828	0.634523132178027	264.155605272477	166.678762712804	399.464835834566	680.63833561208	887.548877583545	470.649650680976	283.227429562078	390.081043576482	479.419192262259
ACAD11	679.083445531961	0.754185179284828	0.40591213329217	1.85800107320757	0.0631688619042371	0.635716912060986	1195.70843366195	618.416091201483	644.946019866981	851.285482792759	878.056376219015	564.025032279005	374.663056428576	651.664802210122	332.985715127762
GPR107	1929.71372647431	0.329943726284623	0.177718791529892	1.85654945908816	0.0633752801763523	0.636776355620022	1882.51300737039	2100.53122555113	2038.60965103283	1877.11861898747	2453.0205609506	1988.23539806713	1629.11525429211	1749.39875072182	1648.8810712953
ZNF385D	125.320058597652	1.3856871657196	0.747952383992388	1.8526408837995	0.0639338484107914	0.640378709426237	84.0985192296048	160.049493741272	85.9184144113453	57.5324667637718	349.640466926851	169.773421087326	70.249323080358	95.4551259575391	55.1632961808039
SLC35G1	580.162663135071	0.633890514305078	0.342210342916368	1.85234177582994	0.0639767603977561	0.640407771686356	407.554362420393	610.839783805447	512.16301577672	784.976877031124	542.654661338959	916.77647387156	608.827466696436	430.465904558517	407.20542271648
FBXO3	1021.87517560121	0.479766058028295	0.259171586215896	1.85115222325583	0.0641476568520538	0.641186076233832	886.269010342759	1066.36526599214	1128.09762298533	1179.90313193498	916.817423457512	1465.71053538725	748.211044236829	895.80964360152	909.69290247253
ATPAF2	1922.82021585299	0.4091111592055	0.221025959830458	1.85096429179322	0.0641746903740222	0.641186076233832	2235.07987644834	1736.86847054138	1756.30628939555	2186.23373702333	2384.19992605776	2033.50831035708	1363.7289226552	1570.42038955144	2039.03602064681
KLC1	6613.8524653686	0.331520566447183	0.179165152975285	1.8503629804224	0.0642612508769415	0.641267957441182	6176.92841880008	7962.69907323441	6539.84190733629	6318.82007846172	7713.44840046091	7612.45156442115	4745.7320480953	6056.81130955577	6397.93938795178
TRAF2	1961.14560579967	0.439446202063485	0.237557054145245	1.84985541113338	0.064334391935591	0.641267957441182	1321.85621250635	1250.09072034603	1794.2442905642	3097.0019396905	2470.4234801189	2078.78122264703	1659.22210704084	1882.48522441262	2096.20525487055
PSMD2	30431.327751685	0.230609216064827	0.124768070595054	1.84830313528924	0.0645585024348515	0.642436299296518	27041.9866768938	28519.1151155306	27315.3608414251	31536.5679255448	36122.1318591577	35460.9517367788	25930.9207656147	29677.3657952987	32277.5490489206
CYP1B1	3660.56626733565	0.509249558412117	0.275739286346705	1.84685165889566	0.0647686424946801	0.643428246658549	3811.38801893145	3265.38848769175	6865.66238796113	4108.20817755543	3392.77819603906	3660.50359577729	2220.10162306338	3012.34349416003	2608.72242484129
ARHGAP22	3394.01589469142	0.365750302833634	0.19809362040632	1.8463507410457	0.0648412946307785	0.643428246658549	2101.38479459615	2415.89502091115	2789.55890945926	4709.86126218674	4455.14730708603	3919.87965577181	3508.00587953661	3917.33151525747	2729.07870741759
HIST1H1B	480.689530160422	0.788088567663713	0.427623711409462	1.84294871083305	0.0653364993018955	0.646312945422324	528.311210544953	544.547094090127	390.538247324297	465.135366886765	857.4892899292	490.45654980783	201.827420278489	460.754550295044	387.146042287097
MSRB1	3839.49351190477	0.319848425104609	0.173578483307272	1.84267323351597	0.0653767343237552	0.646312945422324	4277.16443312618	4161.28683727307	4235.66624812294	4727.41354018247	4125.28288466861	3295.49074043954	3543.68807538695	3091.27754062492	3098.17130731824
BCAR3	1811.79101607764	0.611509972315816	0.331961672719347	1.84211016683486	0.0654590369609288	0.646312945422324	1855.55835377115	1398.77575299325	1424.90669095179	1255.9630032498	2899.1681250835	2872.00037339393	1360.38371679423	1321.68635941208	1917.67676904904
LINC02085	38.4474958248227	2.84455725481688	1.54480259374488	1.84137265585576	0.0655669670790706	0.646620378969565	54.9874933424339	5.68223054702741	10.0424120740533	54.6070870978173	151.088980052101	35.8410555628799	30.1068527487249	3.67135099836689	0
ATP6V1B2	5093.75528262345	0.340444584796178	0.18498543901847	1.84038585200312	0.065711609092863	0.647249240086378	3220.54201203628	4832.73708024681	4178.75924636997	5846.85882568772	5917.78355900401	7015.41503359739	4562.8607943623	5228.92165942404	5039.91933288254
EMC9	2415.29771312433	0.426897631363237	0.23227798622861	1.83787382650666	0.0660809997104322	0.649489670555514	2503.5482262967	2046.55003535437	1752.9588187042	3314.45516152645	3298.64422417414	2237.23641566187	2466.53178815479	1940.3090026369	2177.44574560955
TICRR	512.947939357348	0.863511304592493	0.46987788476661	1.8377355746832	0.0661013790662834	0.649489670555514	553.109491856247	427.11432945156	178.531770205393	918.569215109713	626.505090058973	686.639169730963	260.926057155615	526.838868265648	438.297462382024
LACC1	472.07770191154	0.886150135311941	0.48237980441134	1.83703821596207	0.0662042539302601	0.64964107168512	534.780327408769	528.447440873549	705.200492311301	243.781638829542	636.78863320388	729.082525002794	181.756185112672	402.012934321174	286.84914014018
CEP68	1595.65225517379	0.442192242729022	0.240775790291926	1.8365311653339	0.0662791372024117	0.64964107168512	1347.73267996162	1762.438508003	1943.76464811121	1828.36229122156	1681.75482508255	1850.53028985185	1541.02483328658	1004.11449805334	1401.14772299242
PTPN9	1679.90554071324	0.462342655126071	0.251877867093601	1.83558269911131	0.0664193978393735	0.650617430732566	998.400369315565	1359.94717758856	1468.42380993936	1888.82013765129	1955.45528109316	2699.39739528848	1303.51521715775	1686.98578374958	1758.20469463544
ACTG2	822.41029193567	0.685431558971462	0.373534380150945	1.83498921490032	0.0665072874867609	0.651079904289354	269.546535992323	647.774282361125	729.748610714543	1409.05787243475	1058.41390214508	1080.89078092264	708.068573905196	737.941550671744	760.250518273625
FOXC2	1063.39122177767	0.507515020005483	0.276730161693577	1.83397074211034	0.0666583373305027	0.652059711162722	692.195504428286	621.257206474997	572.41748822104	1071.66408429466	2008.45508037845	1430.81266549707	1001.33162105018	1114.25502800435	1058.13231764997
PHLDA1	8328.04784087558	0.390234643761794	0.2128051274369	1.83376523142049	0.0666888508792563	0.652059711162722	6776.399914847	4935.01723009331	6725.06861892439	10293.4359179386	8517.93789110482	13246.0995875022	6797.45830948988	9064.56561496784	8596.44748301219
OGFOD3	2149.38349457747	0.421487733329413	0.230005107606789	1.83251466767415	0.0668747785050865	0.652367139492764	2863.66239838244	2004.88034467617	2233.87877469498	2214.51240712756	2573.25891156798	2221.20225922585	1390.49056954296	1717.27442948611	2125.29135649315
PYCR2	2188.50450293269	0.439976172513321	0.240114621677936	1.83235893523993	0.0668979618864974	0.652367139492764	1915.93677783343	2056.96745802392	2434.72701617604	2693.29954578878	2516.3039033808	2440.96452096666	1291.2494623342	2192.71438377462	2154.37745811576
ZNF43	303.217475702541	1.05459112884933	0.575541575783848	1.83234569529238	0.0668999331796154	0.652367139492764	224.262717945613	86.1804966299157	155.099475365935	742.071308597124	431.117770305732	354.63781293797	338.980860578235	287.283215622209	109.323623340139
NQO2	1900.39963140555	0.358153882048456	0.195479260303842	1.83218353441568	0.0669240811600099	0.652367139492764	2035.61543981402	1544.61967036695	1797.59176125555	2385.15955430823	2316.96137472567	1884.48497406932	1851.01390973642	1682.39659500163	1605.75340337213
MCTP1	120.237408275016	1.57496539915276	0.859848458239234	1.831677877725	0.0669994264623516	0.652704090052586	90.5676360934206	207.4014149665	20.0848241481067	268.159802712496	117.074183495869	186.750763196058	102.586313069729	51.3989139771364	38.1128228158282
NADK2	509.985286677523	0.605046966978137	0.330546355468196	1.8304451311258	0.0671834043631854	0.653126009659036	447.447249747256	488.671827044357	501.004780138883	473.911505884629	722.221145484649	705.50288318511	534.117869134785	325.832401105061	391.157918372973
TARSL2	683.941761397785	0.702340075123913	0.383848003207462	1.82973486707006	0.0672895944547535	0.653126009659036	968.211157284425	773.730392820232	555.680134764285	1001.45497231176	886.757835803167	500.831592207611	644.509662546777	379.984828330973	444.315276510839
DDX47	3820.83627490203	0.464394424171915	0.253877989052665	1.82920317710402	0.0673691766804366	0.653126009659036	3277.68587766665	4519.2673617358	3870.79194276567	5252.03162694364	4509.72918993207	3411.50257818254	2532.32083675386	4244.99959186171	2769.19746827636
ALDH7A1	4176.97862217694	0.328932416057957	0.179873418800985	1.82868829786292	0.0674463165149722	0.653335785755052	4327.83918189274	4494.64436269868	4647.40514315913	4750.81657751011	5126.74177862652	3552.98042908865	3353.01134131169	3972.40178023297	3366.96700507198
SLC22A17	265.542402702883	1.17113625233932	0.640624117738691	1.82811764326522	0.0675318975826491	0.653335785755052	167.11885231524	295.475988445425	381.611658814027	104.338541419044	564.012789409151	401.797096573338	210.747969241074	151.443228682634	113.335499426015
ZSCAN2	326.235621989431	0.998970101025524	0.54651784514015	1.82788194367074	0.0675672715130596	0.653335785755052	506.747487665568	268.958912559297	233.207124830794	639.683020288717	212.790238921545	431.979038099974	270.961674738524	133.0864736908	238.706627109661
MYOCD	215.128109918456	1.10354332401547	0.603936753789004	1.82724981894546	0.0676622164284904	0.653335785755052	25.876467455263	99.4390345729797	130.551356962693	485.613024548447	368.625469655911	292.387558539283	189.561665454934	150.525390933042	193.573021143548
FGF14-AS2	77.8435853440563	1.4517270514861	0.79463863209684	1.82690218276372	0.067714478023527	0.653335785755052	149.867874011732	68.1867665643289	80.3392965924267	124.816199080725	118.656267056624	50.9320263261978	56.8684996364803	34.8778344844854	16.0475043435066
ZNF69	318.73238882102	1.4014127805338	0.767303033494605	1.82641371056648	0.0677879681893429	0.653335785755052	442.05631902741	300.211180567948	333.631245571328	491.463783880356	757.026983821259	51.8752119989051	103.701381690052	113.811880949373	274.81351188255
CABLES2	748.242361181316	0.770921665707233	0.422283169089186	1.82560358105207	0.0679099960095387	0.653618398153142	397.850687124669	424.273214178047	747.601787735082	808.37991435876	1282.27872599191	1165.7774914663	501.780879145414	994.018282807835	412.220267823826
GCNT1	499.99031091805	1.30106208960632	0.712813548174695	1.82524882269418	0.0679634892407268	0.653721599062557	307.283051031248	306.84044953948	1166.03562415397	1272.54015469021	275.282539571367	386.70612581002	379.123330909869	109.222692201415	296.878830354872
SMAD5-AS1	29.2260022985854	1.8774819212017	1.02889511623633	1.82475540176484	0.0680379487097938	0.653721599062557	28.0328397432016	37.8815369801827	52.4437074978341	29.253796659545	50.6266739441594	33.9546842174652	4.46027448129257	18.3567549918344	8.0237521717533
CCSAP	420.698280334802	0.644961694156737	0.353601411045652	1.82397941300485	0.0681551846541675	0.654011921807317	312.673981751095	518.977056628504	271.14512599944	511.941441542037	537.117368876316	587.604674096689	380.238399530192	328.585914353836	338.000560235108
VPS9D1	663.359883905264	0.597297783123984	0.327784919943937	1.82222471743405	0.0684208955957904	0.655220526815088	806.483235689031	683.761742492298	967.419029800472	669.91194350358	953.205345354876	491.399735480538	468.32882053572	508.482113273814	421.246989017048
ASPM	9137.87820924691	0.353296410458154	0.193896454249737	1.82208804088346	0.0684416280208746	0.655220526815088	6926.26778885874	7384.05859586212	5365.99551823584	10722.4916022786	10495.5423420485	13875.2044311981	10848.5026071239	8579.02944543382	8043.81155218268
TMEM55A	1590.51602238581	0.56783453631943	0.311780863298375	1.82126167177878	0.0685670897298069	0.655998110110753	1002.71311389144	1718.87474047579	1260.88062707559	2684.52340679091	1635.08336004027	1850.53028985185	1136.25492410928	1191.35339897005	1834.4303402671
BTG2	322.794916269206	1.04061992010858	0.572008199927733	1.81923951481824	0.0688748967267462	0.657862766290733	494.887440081905	250.018144069206	527.784545669692	583.125680080263	189.05898551022	326.342242756749	239.739753369476	201.924304910179	92.2731499751629
WASH5P	59.6908868337068	2.15009018658564	1.18208142755676	1.81890192711145	0.0689263937941747	0.657862766290733	33.4237704630481	71.0278818378426	4.46329425513482	11.701518663818	219.909614944942	117.898209088421	26.7616468877554	22.945943739793	29.0861016226057
LOXL4	2658.57289009001	0.608168762779346	0.334662227040714	1.81726144643554	0.0691770902753127	0.65939483925097	2998.4356663786	4422.66944243633	4553.6759638013	2280.82101288919	2380.24471715587	2556.97635870967	767.167210782322	1876.97819791507	2090.18744074173
MYLIP	607.520046804191	0.732599108054467	0.403182005869755	1.81704316509385	0.0692105041822835	0.65939483925097	1219.42852882927	810.664891375911	854.720849858318	770.349978701351	484.117569591024	358.410555628799	218.553449583336	419.451851563417	331.982746106293
OSBPL5	1091.64905894791	0.818610693985643	0.450900925125503	1.81550014287017	0.0694470840291989	0.660938290753746	1156.89373247905	965.032154570155	1667.04040429285	536.319605424991	1798.03796679804	1517.58574738615	446.027448129257	835.232352128467	902.672119322246
CCDC77	483.401184216776	0.667145180042859	0.367610561374382	1.81481505196317	0.0695523364719063	0.660975572495403	341.785007638266	250.018144069206	262.218537489171	747.922067929033	842.459496102028	554.593175551931	628.898701862253	350.614020344038	372.101506965059
CTSB	121061.164761703	0.363026089350513	0.200056667697994	1.81461629611135	0.069582896392275	0.660975572495403	84075.8773205815	127523.459051663	141676.117893617	117358.431185652	145439.359656645	151414.311968077	94248.944995573	111015.229326368	116798.751457148
FNDC10	1453.54234899662	0.494940866812842	0.27369946114653	1.80833701586232	0.0705540641300124	0.667428103111689	932.631014533438	1767.17370012552	1427.13833807936	1916.1236812002	1877.93318661616	1444.01726491498	1233.2658940774	1338.20743890473	1145.39062251778
CDK1	9595.25632818467	0.40019616317639	0.221372459069277	1.8077956257926	0.0706383148234548	0.667830399919798	6365.6109939947	8786.62250255339	5255.52898542125	12180.3058024792	10145.1108333413	15193.778001643	10506.1765406847	8541.39809770056	9382.77519584401
CORO2A	88.2695844049677	2.24143536602511	1.24113342786973	1.80595842130551	0.0709248344595223	0.669748023810687	61.4566102062497	92.8097656014477	22.3164712756741	118.965439748816	291.103375178917	99.9776813069808	33.4520586096943	74.3448577169295	0
ABCB4	32.0378929909915	3.84971559431739	2.13333303262705	1.80455443919919	0.0711444330482644	0.670634744034464	54.9874933424339	7.57630739603655	37.938001168646	90.6867696445895	0	84.8867105436629	12.2657548235546	0	0
WARS	5859.62098885022	0.399448333460297	0.221552653789851	1.8029498930723	0.0713960842879055	0.672490892895961	4880.94867374899	5954.97761328473	6609.02296829088	6450.46216342967	7061.62997342986	6561.74272502515	3489.04971299111	5817.25565691233	5911.49941253924
MDM2	1180.59020112844	0.515704994266484	0.286200014879705	1.80190414903802	0.0715604873440739	0.672490892895961	1085.73344697708	1336.27121697595	1347.91486505071	1083.36560295848	1898.50027290598	1051.65202506871	897.63023936013	1010.53936230049	913.704778558406
ATP11B	848.779147343885	0.543630618443882	0.301716817690285	1.80179090647153	0.0715783089852663	0.672490892895961	732.08839175515	912.945041222404	490.96236806483	1195.50515682007	1082.93619733678	985.629027979198	617.748015659021	752.626954665212	868.571172592294
ACOT4	208.702765404787	1.13232508592472	0.62913464648463	1.79981358879492	0.0718900775527438	0.674003162704939	205.933553498135	123.114995185594	97.0766500491823	599.702831520672	192.22315263173	205.614476650206	98.1260385884366	211.102682406096	145.430508113028
LRP5L	232.681114084945	1.91811707118132	1.06594351041368	1.79945471072563	0.0719467818395996	0.674003162704939	288.95388658377	143.949840524694	273.376773127008	446.60796233572	322.745046394016	328.228614102163	0	103.715665703865	186.552237993264
HAUS7	669.304252176875	0.991881459760075	0.551620504229142	1.7981228981801	0.07215753431462	0.674597073168562	573.595028591664	642.092051814097	660.567549759953	1137.9726900563	1312.33831364626	309.364900648016	347.901409540821	250.56970563854	789.33661989623
RAET1G	209.513932409719	1.362711111762	0.758000959576055	1.79776963940013	0.0722135204536247	0.674597073168562	374.130591957345	156.261340043254	178.531770205393	299.363852482677	106.790640350961	441.410894827047	32.3369899893711	195.499440663037	101.299871168385
DNASE1L1	743.218710418617	0.635081503573945	0.353352650044592	1.79730222341279	0.0722876534391238	0.674597073168562	849.610681447803	546.441170939136	1080.11720974263	777.175864588579	650.236343470297	1135.59554993967	464.983614674751	613.11561672727	571.692342237422
KIF1BP	3417.85323109254	0.328825047070888	0.183078275789517	1.79608992739769	0.0724802161292665	0.674597073168562	2547.75385819944	3072.19264909282	2723.72531919602	3564.0875596879	4509.72918993207	4405.62027721611	3677.49630982572	2794.81594750679	3465.25796917595
MED20	1085.95012592187	0.615211120900785	0.342542150044625	1.79601582117891	0.0724920008652959	0.674597073168562	876.565335047035	1526.62594030136	1275.38633340477	1116.5199058393	1762.44108668105	808.310121510213	754.901455958768	747.119928167661	905.681026386653
RSPH9	159.75366198148	1.37320824929864	0.764839138389101	1.79542099818647	0.0725866493857996	0.674841987178238	241.513696249122	38.8285754046873	41.2854718599971	207.701956282769	252.34232794042	345.205956210896	123.772616855869	101.879990204681	85.2523668248788
SCAMP4	1694.71012011572	0.500863338318913	0.279281445921885	1.79339997566112	0.0729089914814219	0.676118955765724	1366.06184440909	1979.31030721455	1837.76140955176	1457.81420020066	2576.42307868949	1865.62126061517	1147.40561031251	1653.94362476428	1368.04974528394
CDHR3	268.792254162499	0.805588601147605	0.449323606878583	1.79289177958836	0.0729902300360431	0.676283051883943	284.641142007893	370.292023981286	460.83513184267	405.652647012357	206.461904678525	216.932704722694	181.756185112672	133.0864736908	159.472074413597
EEPD1	150.09887568365	1.75898413163433	0.981159447174781	1.79276073496441	0.0730111904070632	0.676283051883943	47.4401903346489	188.460646476409	413.970542163754	18.5274045510452	299.013792982691	223.535004431646	46.832882053572	34.8778344844854	78.2315836745946
SLC25A4	2599.6342087169	0.286238861513313	0.159831506336455	1.79087883280511	0.0733127411295418	0.677407654735055	2624.30507442126	2979.38288349137	2806.29626291602	2452.44328662519	3002.00355653258	2779.56817746861	2115.285172753	2209.23546326727	2428.18800097684
PACS1	1622.06307345721	0.521351607014549	0.291213171455917	1.79027481623876	0.0734097427441603	0.677407654735055	1056.62242108991	2253.95145032087	1615.7125203588	1550.45122295588	2202.26031657093	1947.67841414071	1336.96727576745	1361.15338264452	1273.77065726584
PLCXD1	536.365665860488	0.44567919911344	0.24906742309944	1.78939177820739	0.0735517425049951	0.677407654735055	525.076652113046	532.235594571568	492.078191628614	576.299794193036	676.340722222755	637.593514750179	411.46032089924	504.810762275447	471.395440090506
GNE	291.015526508861	1.21570512250018	0.679469841108095	1.78919658967877	0.0735831607167645	0.677407654735055	269.546535992323	243.388875097674	426.244601365375	477.812012105901	393.147764847613	303.705786611772	31.221921369048	295.543755368534	178.528485821511
SKP2	719.352011975103	0.77246094981205	0.431758666044835	1.78910352139136	0.0735981451695777	0.677407654735055	556.344050288155	951.773616627091	432.939542748077	1097.01737473294	601.982794867271	1160.11837743006	716.989122867781	344.189156096896	612.814072117658
VAC14-AS1	80.0938414892695	1.90836134870639	1.0675034886682	1.78768628764598	0.0738266352615197	0.678212929780901	182.21345833081	76.71011238487	55.7911781891852	178.448159623224	30.0595876543447	112.239095052177	8.92054896258514	8.2605397463255	68.201893459903
AMPD3	705.652558712876	0.748746157051161	0.418846795232722	1.78763730694212	0.0738345424139331	0.678212929780901	181.135272186841	321.046025907049	461.950955406454	1162.35085393925	1029.14535627112	1185.58439059316	505.126085006384	496.550222529121	1007.98386657651
SGCA	21.1179409383651	3.80704700853182	2.12999364127384	1.78735134920638	0.0738807195456544	0.678212929780901	34.5019566070174	50.1930364987421	0	27.3035435489087	47.4625068226494	23.5796418176842	0	0	7.02078315028413
ACTRT3	243.896976364623	1.21605952661418	0.680601531431629	1.7867422720255	0.0739791534718523	0.678212929780901	100.271311389144	242.44183667317	372.685070303757	377.37397690813	223.073782066452	433.865409445388	165.030155807825	48.6454007283613	231.685843959376
HEATR1	1783.37439866624	0.435127143297663	0.243655852241295	1.78582676876053	0.074127311055309	0.678212929780901	1464.1767835103	1356.15902389054	941.755087833447	2344.20423898487	1957.82840643429	2761.64764968717	1985.93721279552	1588.77714454327	1649.88404031677
ANXA7	6550.06467461567	0.259519871366625	0.145372190764617	1.78520988093819	0.0742272798449609	0.678212929780901	6337.5781542515	6690.82646912478	6970.5498029568	6595.75602017208	6455.6919696607	8171.76066833662	5669.00886572286	5712.62215345888	6346.78796785686
LNPEP	1190.92498326253	0.494231208063865	0.276882071200741	1.78498812119021	0.0742632436856927	0.678212929780901	832.359703144294	1301.23079526928	1110.24444596479	1165.27623360521	1640.62065250292	1564.74503102152	1187.54808064415	815.039921637449	1101.25998557314
HOOK2	295.24011858271	0.83492735415408	0.467756895074413	1.78496001437083	0.074267802919869	0.678212929780901	517.529349105261	314.416756935517	331.39959844376	207.701956282769	462.759441520832	286.728444503039	129.347959957485	204.677818158954	202.599742336771
SOD3	310.871845205119	0.829620173550563	0.464850399032895	1.78470358480182	0.0743094091708147	0.678212929780901	260.921046840569	272.747066257316	543.406075562664	258.408537159314	498.356321637819	344.262770538189	220.783586823982	229.45943739793	169.501764628288
PAM16	1825.85766864033	0.45704396842662	0.256102546597111	1.78461313446297	0.0743240894769348	0.678212929780901	2047.47548739769	1775.69704594607	1438.2965737172	2532.40366416128	2411.88638837097	1518.52893305886	1585.62757809951	1399.70256812738	1723.10077888402
C17orf80	500.174515618702	0.783144411765016	0.43890433160957	1.78431688949852	0.0743721873357342	0.678212929780901	863.627101319403	911.050964373395	527.784545669692	410.528279788948	666.848220858225	313.137643338846	362.397301605021	271.67997387915	174.516609735634
LPAR1	6227.52541737502	0.231629787824183	0.129904816207848	1.78307313451393	0.074574399029224	0.678919846180744	6299.84163921258	6107.45079962996	5449.68228551961	6221.3074229299	7061.62997342986	7341.75727635414	5869.72121738102	5809.9129549156	5886.42518700251
ESCO2	1083.61830887158	0.448633282167594	0.251638306945336	1.78284970843112	0.0746107715501642	0.678919846180744	847.454309159864	1042.68930537953	744.254317043731	1170.1518663818	1499.02417381534	1438.35815087873	1202.04397270835	949.04423307784	859.544451399072
SLC35B2	1172.37714495717	0.431230671766801	0.242151496744695	1.78083009010452	0.0749402121713957	0.681143120962726	817.265097128724	1095.72345715179	985.272206821011	1377.85382266457	1385.90519922136	1630.76802811104	894.28503349916	1045.41719678497	1318.90426323195
SDSL	639.131934193974	0.658467490960946	0.370541269461722	1.77704224934914	0.0755612887613663	0.684843707765815	582.220517743418	601.369399560401	990.85132463993	854.210862458714	565.594872969906	770.582694601918	362.397301605021	390.081043576482	634.879390589979
RAPGEF1	1820.40483208236	0.477595443351589	0.268887841913841	1.77618831685452	0.0757018832704781	0.685341823318593	1722.94145806293	2128.94237828627	1839.99305667933	1489.99337652616	2462.51306231513	2270.24791420663	1422.82755953233	1879.73171116385	1166.45297196864
KCNQ5-IT1	48.7089796155064	1.30331285444411	0.734218495335562	1.77510218378311	0.0758810164864228	0.685383677282998	21.5637228793859	35.040421706669	22.3164712756741	75.0847447594988	75.1489691358616	105.636795343225	30.1068527487249	40.3848609820358	33.0979777084823
GUK1	8737.41358632589	0.305866884037258	0.17236933139762	1.77448552800664	0.0759828738089638	0.685383677282998	10033.6002557782	8533.76324321067	8600.76802964479	10381.1973079172	10710.7057063112	7359.67780413558	7987.23652737467	7501.48792741314	7528.28547514753
TOR1B	1049.32796632359	0.386813792918037	0.218049570622221	1.77397181665726	0.0760678122278934	0.685383677282998	1007.02585846732	795.512276583838	1003.12538384155	1322.27160901143	1328.95019103418	1110.12953677657	1004.67682691115	1008.7036868013	863.556327484948
EEF1A2	55.7142151344581	2.2854663719855	1.28843076853255	1.77383715741943	0.07609008995751	0.685383677282998	25.876467455263	88.0745734789249	126.088062707559	62.4080995403626	98.8802225471863	55.6479546897346	0	7.34270199673377	37.109853794359
CEP131	643.682218207935	0.84273421878743	0.475097168718997	1.77381444107464	0.0760938486244774	0.685383677282998	710.524668875764	473.519212252284	615.934607208605	408.578026678312	1261.7116397021	893.196832053876	365.742507465991	326.750238854653	737.182230779834
SALL1	147.025176103715	1.60369661741495	0.905336430791183	1.77138195578131	0.076497207129479	0.687486972102437	113.209545116776	53.0341517722558	30.12723622216	320.816636699677	279.237748473254	248.057831922037	8.92054896258514	183.567549918344	86.2553358463479
SOX11	111.262033805082	1.08986232235502	0.615485526660756	1.77073590709425	0.0766046284506049	0.687584698179792	93.8021945253285	95.6508808749614	47.9804132426993	220.378601501906	160.581481416631	138.648293887983	119.312342374576	68.8378312193791	56.1662652022731
DNASE2	4080.3824044656	0.360639915238805	0.203763001146643	1.76989891790641	0.0767439811314291	0.687584698179792	4146.7039097059	5442.62982562776	4695.38555640183	4502.15930590397	4223.37206543542	3889.69771424518	2522.28521917095	3951.29151199236	3349.916531707
ITGA7	547.617398458588	0.868465989269936	0.490702783641299	1.76984117111669	0.0767536031725699	0.687584698179792	545.562188848462	463.101789582734	786.655612467512	622.13074229299	1079.77203021527	322.569500065919	266.501400257231	532.345894763199	309.917427633971
ARL6IP6	780.039960179617	0.613638632591935	0.346725524755655	1.76981095644568	0.0767586380747651	0.687584698179792	637.208011085852	639.250936540584	581.34407673131	688.439348054625	959.533679597896	1474.19920644161	730.369946311659	809.532895139899	500.481541713112
DNAJB5	1276.18484370258	0.523240635869435	0.29565496313792	1.76976780743352	0.0767658287921585	0.687584698179792	932.631014533438	1671.52281925056	957.376617726419	1521.19742629634	1728.42629012482	1423.26718011542	868.638455231728	1107.83016375721	1274.7736262873
CTNS	751.235255124675	0.757766058537851	0.428533776343888	1.76827615550603	0.0770147481351577	0.688296887564469	1004.86948617938	954.614731900605	637.135254920495	459.284607554856	1415.17374509533	742.287124420697	400.309634696008	615.869129976045	531.573581378656
HMMR	2518.39536754626	0.359508633080042	0.203339975470932	1.76801749015374	0.0770579797567972	0.688296887564469	2042.08455667784	1572.08378467758	1600.09099046583	2648.44372424414	3508.27029597417	3650.12855337751	2748.64414909655	2580.95975185192	2314.85250155083
GOLIM4	3119.53434328148	0.275383447336898	0.155824824693922	1.76726300111563	0.0771841930688323	0.68863444496083	3260.43489936314	2831.64488926866	3393.21945746625	3680.12761977076	3350.85298167905	3149.2969611699	2582.4989246684	2979.30133517473	2848.43202097242
HLA-C	10014.9024085415	0.25694794884811	0.145538036523139	1.76550374724382	0.0774791410099981	0.689925060312861	9375.90670795697	8833.02738535411	10407.2863794106	11446.0355063246	12189.9538356171	9854.40390844656	8995.25856014679	8662.55268064667	10369.6967129697
WIPF2	167.273443774371	1.53461431758235	0.869304629562126	1.76533549390545	0.0775073975869111	0.689925060312861	113.209545116776	60.6104591682924	198.616594353499	136.517717744543	616.221546914065	89.6026389071998	31.221921369048	133.0864736908	126.374096705114
LOC100507437	365.052651645391	0.967886515584909	0.548432901431459	1.7648221196406	0.0775936658874711	0.689925060312861	298.657561879494	183.725454353886	475.340838171858	317.891257033722	873.31012553675	348.978698901725	186.216459593965	253.323218887315	348.030250449799
RIPOR1	3455.01987482252	0.458299106761115	0.259729575166038	1.76452414580872	0.0776437737880906	0.689925060312861	3388.73905049549	2568.36820725639	3591.83605181975	4876.60790314615	4924.23508284988	2669.21545376185	2630.44687534229	3226.1996898149	3219.53055891601
GALNT14	631.539323429574	0.802137063384495	0.454675216413969	1.76419790308995	0.0776986656654868	0.689925060312861	337.472263062389	579.587515796796	757.644199809135	507.065808765446	1236.39830273002	804.537378819383	334.520586096943	667.268043953182	459.359811832876
ZNF582	110.763005265505	1.53646415693278	0.871624527840155	1.76275920176325	0.0779411110959601	0.691149819502458	85.1767053735741	16.0996532165777	95.9608264853986	232.080120165724	96.5070972060539	265.978359703477	84.7452151445589	22.0281059902013	98.2909641039779
YBX3	8199.71744828342	0.252238471236481	0.143162850468074	1.76189891729441	0.0780863775932021	0.691609921704686	7037.32096168757	7828.21961695476	9008.04363042585	9089.15462212063	8682.47458142334	9367.72010132956	6865.47749532959	8110.93219314204	7808.11383213743
ZNF623	776.814024853431	0.551877590543481	0.313295256122746	1.76152552506975	0.0781494966726485	0.691609921704686	633.973452653944	541.705978816613	519.973780723206	1168.20161327116	737.250939311821	1243.11871662831	749.326112857152	858.17829586826	539.597333550409
HAGH	3144.84356568577	0.447200837016909	0.253873130342509	1.76151306919947	0.0781516029572661	0.691609921704686	3247.49666563551	2836.38008139118	3106.45280157383	3857.60065283867	4805.57881579326	2362.68011013195	2530.09069951321	3050.89267964288	2506.41958465144
GPALPP1	973.995567313205	0.438812737257904	0.249191649329551	1.76094479264666	0.078247747546002	0.691609921704686	695.430062860194	949.879539778082	604.776371570768	1167.22648671584	1404.09916017005	1178.0389052115	941.117915552732	897.645319100704	927.746344858975
GOSR2	2291.47404988503	0.411430745105273	0.233645578303435	1.76091817398294	0.0782522534179174	0.691609921704686	2232.92350416041	1788.00854546463	1649.18722727232	2191.10936979992	3623.76239590929	2720.14748008804	2021.61940864586	2081.65601607402	2314.85250155083
FAM72B	300.429805265121	0.944718423063609	0.536656115656137	1.76037949722898	0.0783434832717553	0.691696543886896	76.5512162218198	255.700374616233	156.215298929719	440.757203003811	405.804433333653	611.184315914373	371.317850567607	181.731874419161	204.605680379709
PEX11B	1575.00042960682	0.757563781540405	0.430412957686804	1.76008590822133	0.0783932417032832	0.691710158050028	1045.84055965021	2910.24907850254	1113.59191665614	2194.03474946587	1109.83161786962	2417.38487914898	1442.89879469815	1033.48530604028	907.686964429592
ESYT2	2269.58750116033	0.463632386083094	0.263686627570629	1.75827037705547	0.07870151552622	0.69260181822027	1534.2588828683	2095.79603342861	2821.91779280899	3018.01668870972	2955.33209149031	2126.88369195511	1826.48240008931	1809.97604219488	2237.6238868977
DIXDC1	450.310253680238	0.921660427968933	0.52419688776248	1.75823330791416	0.0787078200581542	0.69260181822027	666.319036973023	230.13033715461	335.862892698895	509.991188431401	432.699853866487	903.571874453657	264.271263016585	488.289682782796	221.656153744685
KRI1	1369.24430879506	0.484379182611707	0.275502973438477	1.75816317539627	0.0787197489659918	0.69260181822027	1319.69984021841	1184.74506905522	1255.30150925667	1646.01362537706	1839.96318115804	1508.15389065908	786.123377327816	1211.54582946107	1571.65245664218
LINC00839	1029.19677240197	0.586569006832354	0.333712417719362	1.75770806145318	0.0787971954878866	0.69260181822027	1066.32609638563	713.11993365194	960.72408841777	1892.72064387256	1047.3393172198	975.253985579417	1053.73984620537	822.382623634183	731.164416651019
KLHL21	3256.9057484348	0.355411838009788	0.202257684283605	1.75722291723379	0.0788798204963848	0.692662758529907	2169.31052166622	1891.23573373562	2377.82001442307	4983.87182423115	3253.55484269262	4601.80289713924	3212.51269515097	3256.48833555143	3565.55487132287
PRDM5	560.28302987522	0.619538418644394	0.352794583224626	1.75608823973902	0.0790733428624136	0.692662758529907	523.998465969076	876.010542666726	424.012954237808	693.314980831216	648.654259909542	607.411573223544	489.51512432186	353.367533592813	426.261834124394
CPEB1	890.072962291741	0.611667656079007	0.3483393141504	1.75595355227378	0.0790963397981349	0.692662758529907	784.919512809645	808.770814526901	970.766500491823	1487.0679968602	725.385312606159	1079.94759524993	499.550741904768	731.516686424602	922.731499751629
LRRC28	715.948535648831	0.655106288435058	0.373406581544945	1.75440477166899	0.0793611742984327	0.692662758529907	892.738127206574	790.777084461315	648.293490558332	1176.00262571371	662.10197017596	677.207313003889	334.520586096943	647.075613462164	614.820010160596
RCOR1	603.663725378354	0.752774991109753	0.429201068776474	1.75389822130614	0.0794479484413871	0.692662758529907	486.261950930151	410.067637810478	492.078191628614	1077.51484362657	568.759040091416	892.253646381168	297.723321626279	402.930772070766	805.384124239737
ACOT7	11166.6239964301	0.217708409483468	0.124205608386722	1.75280659473619	0.0796352107859695	0.692662758529907	10118.7769611518	9976.10276373112	10743.1492721095	12782.9340136658	11145.7786855188	13526.2257322963	10121.4778666732	10858.9384154197	11226.2322573043
AMZ2	5256.01075221864	0.307674543232284	0.175565664799175	1.75247559700369	0.0796920624094045	0.692662758529907	5040.52022305644	5212.49948847314	5676.1944689677	4507.03493868056	6438.2890504924	6408.00346037384	4890.6909687373	4748.89251638757	4381.97165479877
N6AMT1	1064.96980731147	0.449399869205133	0.256473221976344	1.75222920249578	0.079734404139559	0.692662758529907	748.261183914689	714.066972076445	734.211904969678	1829.33741777688	1059.99598570584	1376.10789648005	980.145317264043	1132.61178299618	1009.98980461945
ARPC1B	26391.3684780306	0.247789916922694	0.141414897252522	1.75221933287708	0.0797361005676641	0.692662758529907	26031.7262599946	27717.9206083997	32091.0856944193	29279.1499499833	29598.4102963846	23459.8572372503	23090.8409896516	22271.3329938431	23981.9922723491
TMBIM1	6847.80295342451	1.04285076595019	0.595238963897613	1.751986730038	0.0797760897342243	0.692662758529907	5592.55152876872	8538.49843533319	2557.46760819225	9539.66309067762	9277.33800026721	11438.9558385949	9156.94351009365	2904.03863970821	2624.7699291848
ABLIM3	851.90014729609	0.590244400116905	0.336901297101704	1.75198019477711	0.079777213514097	0.692662758529907	1009.18223075526	917.680233344927	984.156383257227	835.683457907668	1135.93599662208	886.594532344924	448.257585369903	948.126395328248	501.484510734581
COL4A3BP	1738.14478840058	0.455863614084642	0.260229782564348	1.75177341191498	0.0798127777936742	0.692662758529907	2291.14555593475	2047.49707377888	1621.29163817772	1509.49590763252	1709.44128739576	2381.5438235861	1416.13714781039	1569.50255180184	1097.24810948726
DOLK	4328.5870430024	0.354067098299327	0.202122457585339	1.75174546425567	0.0798175854587421	0.692662758529907	2404.35510105152	3279.59406405932	3123.19015503059	6387.07893733399	5510.3970421096	5017.74777880319	4998.85262490865	3550.19641542078	4685.87126830392
TMPPE	109.003547769689	1.66180874441582	0.949097441737034	1.75093585899292	0.0799569591073707	0.692662758529907	173.587969179056	30.3052295841462	97.0766500491823	235.980626386996	256.297536842307	24.5228274903915	42.3726075722794	80.7697219640715	40.1187608587665
AP5Z1	2820.5621152388	0.346314846171972	0.197853579349521	1.75035926724472	0.0800563399837701	0.692662758529907	2518.64283231227	3588.32859044781	2772.82155600251	2802.51371998441	3568.38947128286	2867.28444503039	2337.18382819731	2591.97380484702	2337.92078904462
HLA-L	174.124461514429	1.33519651656045	0.76325866314505	1.74933686446309	0.0802328072528161	0.693041723091513	95.9585668132671	159.102455316768	199.732417917283	248.657271606132	87.014595841524	461.217793953902	37.9123330909869	176.224847921611	101.299871168385
KCNK1	101.294312842725	1.18988557782538	0.68101997188533	1.74721098785299	0.0806007464475652	0.69463611184979	54.9874933424339	34.0933832821645	78.1076494648593	195.025311063633	200.133570435505	122.614137451958	41.2575389519563	120.236745196516	65.1929863954955
SPATA7	353.877362250365	0.846167653862406	0.484335420391626	1.74706952710212	0.0806252785216813	0.69463611184979	269.546535992323	284.111527351371	497.657309447532	390.050622127266	283.983999155519	697.014212130744	297.723321626279	287.283215622209	177.525516800042
IDH2	13587.4242105363	0.229538631227535	0.131398585568592	1.74688814369096	0.0806567428417959	0.69463611184979	14080.032854095	14218.8349055116	14340.5644417482	14410.4202344919	15830.3281089143	12743.3816239492	12304.7822252659	11112.261634307	13246.2118665432
RBM3	11884.9298280031	0.381077763984914	0.218161772105862	1.74676690744884	0.080677779078393	0.69463611184979	11785.6527397283	8958.03645738871	11206.2160510797	15263.6559703953	13046.652083766	14121.3758917747	12667.1795268709	7335.35929473704	12580.2404362877
LRRC8E	97.2210208274668	3.02854312604567	1.73561038619275	1.74494411311349	0.0809945976089699	0.69624034872673	145.555129435855	17.9937300655868	351.484422591867	0	299.013792982691	21.6932704722694	0	20.1924304910179	19.0564114079141
SAPCD2	1966.95913918042	0.336966663173957	0.193173408386577	1.74437395906802	0.0810939027833704	0.696719811030932	1366.06184440909	1339.11233224946	1353.49398286963	2762.53353121636	2572.4678697876	2280.62295660641	1855.47418421771	2416.666794675	1756.1987565925
B3GNT2	279.19226187025	0.860094314875117	0.4934561919307	1.74300034925067	0.0813335538122137	0.696751692792705	167.11885231524	229.183298730106	130.551356962693	406.627773567675	486.490694932157	387.649311482727	122.657548235546	359.792397839955	222.659122766154
ZNFX1	3738.07727455358	0.534525162505731	0.306774960957255	1.74240153380774	0.0814382077246382	0.696751692792705	3360.70621075229	3039.04630423516	3948.89959223053	3943.41178970666	5399.65119285675	4436.74540441545	3118.84693104383	1757.65929046815	4637.72875527341
C9orf172	90.3502933137159	1.38153185872639	0.7929194031726	1.74233579503624	0.0814497034268772	0.696751692792705	73.3166577899119	168.572839561813	171.836828822691	140.418223965816	52.2087575049144	96.2049386161513	13.3808234438777	44.0562119804026	53.1573581378656
GSG2	264.76331769748	1.73560480829761	0.996790270398795	1.74119356883693	0.0816496541792002	0.696751692792705	209.168111930043	4.73519212252284	156.215298929719	310.090244591177	193.805236192485	1044.10653968705	71.3643917006811	116.565394198149	276.819449925489
TNFAIP2	654.150300675912	1.0620282065818	0.609958234587262	1.74114905965724	0.0816574537236481	0.696751692792705	623.191591214251	270.852989408307	175.184299514042	882.48953256294	1688.87420110594	686.639169730963	260.926057155615	980.250716563959	318.944148827193
PAPD4	1103.15902794272	0.870329585625997	0.499940058330185	1.74086787230638	0.08170674142532	0.696751692792705	821.577841704601	801.194507130865	811.203730870753	1488.04312341552	725.385312606159	2631.48802685355	347.901409540821	1094.06259751333	1207.57470184887
GAS6	37543.2658375797	0.364779608450103	0.209554020295393	1.74074259198606	0.0817287088576866	0.696751692792705	35359.114591473	44897.1976289126	52326.5460236368	31234.2786933962	49091.2618484467	35236.4735466745	25276.375485485	31236.7721318551	33231.3725883377
PATJ	147.878568100877	1.37812882182316	0.791747800348364	1.7406159148365	0.0817509260904293	0.696751692792705	75.4730300778505	197.931030721455	89.2658851026964	274.010562044405	44.2983397011395	381.047011773776	82.5150779039126	110.140529951007	76.2256456316563
COX14	5047.73234768125	0.241842461354458	0.138967824273884	1.74027666201224	0.081810449974166	0.696751692792705	5510.60938182706	4667.95239438302	5798.93506098391	5267.63365182873	5481.12849623563	5208.27128469007	4551.71010815907	4229.39635011865	4713.95440090506
SIPA1L1	2474.46084215401	0.404226747426535	0.232297963086012	1.74012179037861	0.0818376347900966	0.696751692792705	2445.32617452236	2364.75494598791	2060.9261223085	3863.45141217057	2688.75101150309	2219.31588788043	2090.75366310589	2114.69817505933	2422.17018684803
CD151	18806.003509415	0.456344122693038	0.262386545989751	1.7392054953567	0.081998623190021	0.697751176384623	12563.0249495302	15361.9102838886	21601.2283712887	16194.9018307241	31972.3266792974	21085.8588990459	15628.8017824492	15292.0947459477	19553.8840425628
EIF3I	25778.4950562122	0.206510143361487	0.118898962345311	1.73685404218863	0.0824129371980214	0.698018743177535	25265.1359116324	24858.8116048204	24781.3255280723	30989.5219280113	27115.3301477796	26059.2769512318	22441.8710526236	26150.1153236177	24345.067058121
CHSY3	86.385654976941	1.7831456173627	1.02682229927986	1.73656690024485	0.0824636462124925	0.698018743177535	54.9874933424339	28.4111527351371	78.1076494648593	24.3781638829542	396.311931969123	56.591140362442	31.221921369048	63.3308047218288	44.1306369446431
CDH2	2687.37206563942	0.421003910514561	0.242436595967598	1.73655263898702	0.0824661653972709	0.698018743177535	1920.24952240931	1495.37367229271	1978.35517858851	3757.16261764089	3307.34568375829	3692.57190864934	3055.28801968541	1824.66144618834	3155.34054154198
MKKS	1450.95993291277	0.674773917651578	0.388680593545055	1.73606279515306	0.0825527319104911	0.698382149555667	1087.88981926502	2236.90475867979	763.223317628054	1327.14724178802	2331.20012677247	1857.1325895608	1083.84669895409	1370.33176014044	1000.96308342622
BNIP3L	8173.60300762748	0.396142864601683	0.22828608983064	1.73529129565262	0.0826892227248899	0.698736879191751	7262.66186577716	11749.9057328282	8789.34221192424	6691.31842259326	9513.85949260008	9796.86958241141	6195.32125451538	7818.14195102229	5745.00655497536
TRAIP	1103.16945946847	0.561463475597365	0.323686020349949	1.7345929088638	0.0828129363880265	0.698736879191751	1203.25573666973	687.549896190317	814.551201562104	1456.83907364534	1812.27671884483	1036.5610543054	855.257631787851	1209.71015396189	852.523668248788
DNMBP	1013.88455507766	0.358748656257467	0.206935591346607	1.73362471831431	0.0829846917162257	0.699817163124294	767.668534506136	740.584047962573	758.760023372919	1110.66914650739	1401.72603482891	1340.26684091717	1025.86313069729	902.234507848662	1077.18872905788
PEX5	753.206808305235	0.779304733992339	0.449747317908581	1.73276127052023	0.083138109247776	0.700741746508638	362.270544373682	1487.79736489668	1101.31785745452	869.812887343804	829.01178583561	719.65066827572	443.797310888611	536.935083511157	428.267772167332
BICRAL	223.892321886559	1.61900744627197	0.934667759088496	1.73217427318864	0.0832425381689485	0.701051286339948	663.084478541115	156.261340043254	179.647593769176	398.82676112513	132.103977323041	235.796418176842	5.57534310161571	140.429175687533	103.305809211324
MAP2K5	681.768618984071	0.484252169993931	0.279610257981881	1.731882705195	0.0832944486410122	0.701051286339948	575.751400879602	734.901817415545	923.901910812907	784.976877031124	791.832822157868	697.957397803451	619.978152899667	512.153464272181	494.463727584297
CAMKK2	2028.91916599476	0.487584998435836	0.281721256435287	1.73073556679894	0.0834989385978982	0.701051286339948	1439.37850219901	1625.11793644984	2629.99613983819	2797.63808720782	2192.7678152064	2344.75958235051	1324.70152094389	2018.3252113522	1887.58769840496
KDM5B	1539.0863146707	0.436529351211475	0.252362547541177	1.72977074238898	0.0836712437183613	0.701051286339948	1504.06967083716	2067.38488069347	1752.9588187042	2105.29823293192	1461.05416835723	1337.43728389905	1354.80837369262	1059.18476302885	1209.58063989181
SCO2	1571.01617771292	0.65949427555147	0.38159851068003	1.72824121974746	0.0839449865148782	0.701051286339948	2533.73743832784	1352.37087019252	1665.92458072907	1928.80032641933	2288.48387063208	1040.33379699622	1449.58920642009	688.378312193791	1191.52719750536
PYGO2	942.337656515151	0.67319552420033	0.389643040442823	1.72772372229529	0.084037768413352	0.701051286339948	794.623188105369	827.711583016993	888.195556771829	884.439785673577	1200.80142261303	1584.55193014838	372.43291918793	945.372882079473	982.909641039779
SIAE	420.753956123517	0.800609356772743	0.463450049987357	1.7274986954788	0.0840781392632171	0.701051286339948	328.846773910634	173.308031684336	427.360424929159	669.91194350358	509.430906563104	635.707143404765	374.663056428576	199.170791661404	468.386533026099
STAG3L5P-PVRIG2P-PILRB	251.300838014111	0.950709596346113	0.550365019492242	1.72741646484586	0.0840928957342159	0.701051286339948	324.534029334757	282.217450502361	290.114126583763	275.960815155041	388.401514165348	234.853232504134	167.260293048471	59.6594537234619	238.706627109661
PTGIS	1180.92391979726	0.617562156067582	0.357573876960801	1.72708968931554	0.0841515570529116	0.701051286339948	1481.42776181381	1238.72625925198	1934.83805960094	940.021999326712	1551.23293132026	1125.22050753989	448.257585369903	876.535050860094	1032.05512309177
CYTH2	2640.5335767569	0.376588246170183	0.218133258606977	1.72641370039176	0.084273012762746	0.701051286339948	3512.73045705196	2706.63581723406	2458.1593110155	3348.58459096258	2846.95936757859	2326.83905456907	2405.20301403702	1953.15873113118	2206.53184723216
GTPBP2	1373.47778599681	0.83974945320535	0.486528203682346	1.72600364552272	0.0843467568963417	0.701051286339948	1659.32847556874	1032.27188270998	1439.41239728098	2286.6717722211	1804.36630104106	1189.35713328399	307.758939209187	1002.27882255416	1639.85435010208
DENND1B	386.60657590382	0.94737967560021	0.548943433773569	1.72582385964196	0.0843791059931387	0.701051286339948	508.903859953506	245.282951946683	232.091301267011	935.146366550121	247.596077258155	459.331422608487	231.934273027214	342.353480597712	276.819449925489
TOMM34	9477.52018520611	0.289866916777338	0.167971985551025	1.72568607691599	0.0844039042047606	0.701051286339948	5649.69539439909	7903.98269091513	6627.99196887521	12004.7830225219	12938.2793598542	10874.9308063159	8592.71878821014	10088.8725435122	10616.4270922511
UBE2W	733.93655590385	0.544367122485669	0.315463637211522	1.72560973206767	0.0844176473319381	0.701051286339948	442.05631902741	643.986128663107	498.773133011316	1005.35547853303	877.265334438637	1095.98175168596	521.852114311231	598.430212733803	921.72853073016
COQ10A	450.58545113422	0.802298315268172	0.464958056699541	1.72552836478027	0.0844322965607764	0.701051286339948	310.517609463156	533.182632996072	787.771436031295	323.742016365631	499.938405198574	716.821111257598	298.838390246602	359.792397839955	224.665060809092
C15orf52	38.194164976537	2.25445313414329	1.30682250271438	1.72514104207771	0.0845020576883159	0.701051286339948	9.70367529572363	40.7226522536964	101.539944304317	11.701518663818	15.8208356075498	131.102808506324	6.69041172193886	17.4389172422427	9.02672119322246
NFASC	2172.35276684437	0.501074923466781	0.290499201904162	1.72487538754784	0.0845499319816782	0.701051286339948	2378.47863359626	1797.47892970967	2644.50184616738	2732.3046080015	3207.67441943072	1519.47211873157	1716.09060667732	1593.36633329123	1961.80740599368
MN1	597.933386830248	0.954375653081821	0.553728847250807	1.72354331514454	0.0847903192055703	0.701073655451115	928.318269957561	576.746400523282	860.299967677236	162.846134738134	1003.83201929904	822.457906600823	392.504154353746	286.365377872617	348.030250449799
MBLAC1	183.471387007794	0.83668374829832	0.48545086114018	1.72351892904917	0.084794725094288	0.701073655451115	99.1931252451749	135.426494704153	148.404533983233	252.557777827405	263.416912865704	297.10348690282	104.816450310375	126.661609443658	223.662091787623
HIST2H2AA4	629.058909670808	0.479103808446762	0.278017722155274	1.72328513712223	0.0848369741873122	0.701073655451115	862.548915175434	580.5345542213	691.810609545897	628.956628180217	808.444699545796	615.90024427791	470.558957776366	510.317788772997	492.457789541359
DENND2A	144.928330461396	2.35186808749547	1.36563982687341	1.72217303656118	0.0850381777004016	0.701505378138796	362.270544373682	64.3986128663107	185.226711588095	462.209987220811	98.0891807668089	18.8637134541473	17.8410979251703	95.4551259575391	0
SHANK3	53.5048171608654	1.26085794662809	0.732615805038763	1.7210356887692	0.0852443479527272	0.701505378138796	38.8147011828945	34.0933832821645	24.5481184032415	119.940566304134	87.8056376219015	63.1934400713935	43.4876761926026	27.5351324877516	42.1246989017048
ZNF304	344.84390384707	1.68804233086592	0.980829502619809	1.72103543618655	0.0852443937839447	0.701505378138796	30.1892120311402	196.98399229695	286.766655892412	1088.24123573507	40.343130799252	847.923919763922	56.8684996364803	317.571861358736	238.706627109661
TMEFF2	116.723639451774	1.95472441912653	1.13606470227166	1.72061011597129	0.0853215965651005	0.701505378138796	103.505869821052	237.706644550647	230.975477703227	215.502968725315	113.910016374359	50.9320263261978	0	35.7956722340771	62.184079331088
MSC	1378.80327504267	0.500179041658365	0.290818501228554	1.71990103636933	0.0854504321245858	0.701505378138796	602.706054478835	913.892079646909	1121.40268160262	2160.88044658506	2138.18593236036	1425.15355146083	1193.12342374576	1422.64851186717	1431.23679363649
HERPUD2	749.34330678214	0.506202206796612	0.294599337944762	1.7182734025408	0.0857467583704522	0.701505378138796	515.372976817322	761.418893301673	805.624613051835	851.285482792759	878.056376219015	1006.37911277876	541.923349477047	584.662646489927	799.366310110922
LINC02407	289.33432252182	0.81403983854233	0.47391438056002	1.71769389563657	0.0858524633859673	0.701505378138796	141.242384859977	262.329643587765	301.2723622216	451.483595112311	496.774238077064	262.205617012648	274.306880599493	246.898354640173	167.49582658535
TMEM68	411.127394667604	0.600730093245447	0.349899709195329	1.71686365395089	0.0860040871709788	0.701505378138796	247.982813112937	346.616063368672	266.681831744305	476.836885550583	522.087575049144	712.105182894061	288.802772663694	415.78050056505	423.252927059986
FAAP24	427.553621229483	0.535080030990621	0.311775393998829	1.71623560194308	0.0861189295240196	0.701842966375488	366.58328894956	486.777750195348	413.970542163754	549.971377199446	560.848622287641	415.944881663948	341.210997818882	307.475646113227	405.199484673541
VPS25	7748.0297703053	0.296431659372482	0.17285988828238	1.7148666606115	0.0863696763895757	0.702727618315065	7478.29909457101	6765.64250466064	7084.36380646274	11026.7310875378	8241.86430975308	7411.55301613448	6881.08845601411	7052.66526786279	7790.06038975098
TOR4A	503.104060602503	0.589820724461702	0.343981262455654	1.71468852765706	0.0864023480405037	0.702727618315065	329.924960054604	460.26067430922	603.660548006984	784.001750475806	591.699251722363	507.433891916563	391.389085733423	432.301580057701	427.264803145863
YPEL5	2672.95521314286	0.388548332565432	0.226715477893105	1.71381476102232	0.0865627515685776	0.703329889456531	2700.85629064308	2776.71666064739	2923.45773711331	2715.72745656109	2273.45407680491	3886.86815722706	2047.26598691329	2181.70033077952	2550.55022159608
HTD2	302.72879839227	0.896165709155113	0.524010006932261	1.71020724279977	0.0872275568587445	0.706034582441581	233.966393241337	265.170758861279	275.608420254575	359.821698912403	571.923207212926	336.71728515653	195.13700855655	380.902666080565	105.311747254262
KRT34	916.705071463411	0.548351648422022	0.320686279177412	1.70993174334927	0.0872784956862402	0.706034582441581	474.401903346489	633.568705993556	781.076494648593	1187.70414437753	1662.76982235349	927.151516271341	808.424749734279	746.20209041807	1029.04621602736
UVRAG	770.325859782958	0.553532273177903	0.32399508924239	1.7084588364356	0.087551238089228	0.707076006123274	833.437889288263	590.951976890851	592.502312369147	744.021561707761	902.578671410717	1277.07340084577	812.885024215571	648.911288961347	530.570612357187
TSKU	912.099193828218	0.693136933585054	0.405776172527472	1.7081755423629	0.0876037752281886	0.707076006123274	929.39645610153	908.209849099881	1174.96221266424	565.573402084536	1546.48668063799	1097.86812303137	933.312435210471	465.343739043003	587.739846580929
EXOSC10	2749.23186315061	0.303935984337126	0.177992057803867	1.70758172070823	0.087713982512472	0.707076006123274	1946.12598986457	2135.5716472578	2362.1984845301	3681.10274632608	2797.12373541481	3632.20802559607	2776.52086460463	2841.62567273597	2570.60960202546
PEX26	418.799116670294	0.836485427288859	0.489885652469717	1.70751158575841	0.0877270062297588	0.707076006123274	716.99378573958	434.690636847597	490.96236806483	440.757203003811	354.386717609116	567.797774969834	321.139762653065	106.46917895264	335.994622192169
MIR195	467.473466899741	1.14415358677488	0.670240947685242	1.70707801534113	0.0878075527667222	0.707321434113818	377.365150389252	354.192370764709	387.190776632945	380.299356574085	426.371519623468	1319.51675611761	487.284987081213	68.8378312193791	406.202453695011
CREBL2	1451.19199063697	0.388885624638104	0.228021988096722	1.70547423028847	0.0881060144382319	0.708208108433641	1945.0478037206	1891.23573373562	1427.13833807936	1346.64977289439	1302.05477050135	1772.24587901714	1221.00013925384	1103.24097500925	1052.11450352115
FBXO31	1034.88758887333	1.09487133935277	0.642061115691259	1.70524473853864	0.0881487892853813	0.708208108433641	544.484002704493	561.593785731209	2347.69277820091	2670.87163501646	807.653657765418	513.093005952807	492.860330182829	544.277785507891	831.461318797935
KIAA0368	2107.75920974946	0.363528403984315	0.213205549540064	1.70506070207147	0.0881831038428243	0.708208108433641	2224.29801500865	2088.21972603257	2054.2311809258	2129.67639681487	2281.36449460868	2680.53368183433	1878.8906252445	2207.39978776809	1425.21897950768
KIF24	317.553154381067	0.93373175066447	0.548098887157106	1.70358264273729	0.0884590864606487	0.708433977324518	75.4730300778505	205.507338117491	47.9804132426993	616.279982961081	560.848622287641	482.911064426171	299.953458866925	342.353480597712	226.670998852031
HAGHL	521.973599456323	0.887391343878804	0.520926105838474	1.70348794950576	0.088476791245265	0.708433977324518	857.157984455588	775.624469669242	376.032540995108	860.061621790623	628.087173619728	257.489688649111	216.32331234269	445.151308551985	281.834295032835
PHB2	10268.6555526238	0.303321178906856	0.178130205391897	1.70280597970193	0.0886043834494891	0.708698538866769	9616.34221806212	9231.73056207053	8103.11072019726	13669.3240524501	12868.667683181	9624.26660430596	8332.90779967485	10754.3049119662	10217.2454217064
TCEAL1	587.74668962032	0.914142206433302	0.536909071585316	1.70260152940635	0.0886426636768256	0.708698538866769	394.616128692761	366.503870283268	1008.70450166047	824.957065799169	378.909012800818	1095.98175168596	255.350714054	390.998881326073	573.698280280361
CEBPG	2256.43634296307	0.279587584794853	0.164241243426748	1.70229827150298	0.0886994686815139	0.708798649883331	2167.15414937828	2207.54656752015	2469.31754665334	2374.43316219973	2622.30350195138	2385.31656627693	2099.67421206848	2190.87870827544	1791.30267234392
GULP1	350.667513399947	0.720408441700444	0.423545380816135	1.70090024429561	0.0889617207589182	0.710185188262965	389.225197972915	210.242530240014	338.094539826462	324.717142920949	404.222349772898	651.74129984079	254.235645433677	315.736185859552	267.792728732266
ACAD8	1371.77504998712	0.455433485277498	0.267832157721833	1.70044362540851	0.0890475118567895	0.710457872131535	1716.47234119911	959.349924023128	1244.14327361883	1422.7096442092	1648.53107030669	1801.48463487107	1005.79189553147	1265.69825668698	1281.79440943759
SNHG11	1046.45127689309	0.477823315421159	0.281103911893603	1.69981026661064	0.0891666197735303	0.710457872131535	1204.3339228137	960.296962447632	1216.24768452424	1566.05324784098	1014.11556244394	933.753815980292	937.772709691763	715.913444681543	869.574141613763
SLC38A10	4555.53217068442	0.26311666582025	0.154968323476719	1.69787386168489	0.0895315715276656	0.711289859464886	4250.20977952695	5220.07579586918	4781.30397081317	4493.38316690611	5306.30826277221	4790.44003168071	3710.94836843542	3988.92285972562	4458.19730043042
RAB15	352.302737340353	1.12595346052195	0.663480631706841	1.69704043601901	0.0896890159986337	0.711289859464886	125.069592700438	364.609793434259	373.800893867541	972.201175652212	250.760244379665	359.353741301506	327.830174375004	292.790242119759	104.308778232793
CRAMP1	138.882142446414	1.47825732265703	0.871648352772704	1.69593313399229	0.0898985438696695	0.711289859464886	31.2673981751095	101.333111421989	218.701418501606	162.846134738134	375.744845679308	122.614137451958	56.8684996364803	32.1243212357103	148.439415177436
SSBP2	1631.84146961089	0.561661862579786	0.331294570995939	1.69535486467924	0.0900081226873976	0.711289859464886	1560.13535032357	1155.38687789557	1995.09253204526	1700.62071247488	1975.23132560259	2271.19109987934	875.328866953667	1186.7642102221	1966.82225110103
UBE2S	28742.7513168693	0.320759827437593	0.189292246687011	1.69452174112529	0.0901661839556203	0.711289859464886	21362.1020704636	18325.1935141634	16895.8004028129	47704.16621272	36040.6545557789	28493.6391724895	31011.1733998069	30041.7473818866	28810.2851417017
BCL2L2	774.573712889407	0.537954478114187	0.317545980296286	1.69409947375888	0.090246382320539	0.711289859464886	728.853833323242	502.877403411926	801.1613187967	1308.61983723698	808.444699545796	807.366935837505	634.474044963868	624.129669722371	755.235673166279
ERCC6L2	1004.01073753561	0.552108537337058	0.32619342474292	1.69258021608555	0.0905353994718608	0.711289859464886	801.092304969185	733.007740566536	502.120603702667	871.763140454441	1825.72442911125	1463.82416404183	942.232984173056	1008.7036868013	887.627584000208
PNMAL2	114.978353428118	2.21072513454637	1.30666590344094	1.69188246875097	0.0906683852617294	0.711289859464886	127.225964988377	151.526147920731	191.921652970797	45.8309480999538	43.507297920762	374.444712064824	84.7452151445589	15.6032417430593	0
SMG6	1317.4757888099	0.400178079426144	0.236589417472685	1.69144538965842	0.0907517695086791	0.711289859464886	1479.27138952587	999.12553785232	1474.00292775827	1427.5852769858	1427.83041358137	1642.08625618352	1021.402856216	1287.72636267719	1098.25107850873
DHRS1	1370.67676899159	0.529004563015817	0.312782628698688	1.69128498349383	0.0907823866393903	0.711289859464886	1787.63262670109	1376.99386922964	1634.68152094313	1291.06755924125	2123.94718031356	1036.5610543054	795.043926290401	1206.95664071311	1083.20654318669
PHYH	2186.43342092243	0.34085142920838	0.201538972879297	1.69124325850622	0.090790352154847	0.711289859464886	2947.76091761205	2490.71105644701	2541.84607829928	1747.42678713015	2600.15433210081	2188.19076068109	1839.86322353319	1664.03984000979	1657.90779248852
OGDHL	44.198575351928	4.09101985443255	2.41897454624967	1.69122071200592	0.090794656632047	0.711289859464886	0	26.5170758861279	63.6019431356712	0	239.68565945438	50.9320263261978	0	0	17.0504733649758
PLCG1	789.859843507399	0.697534458538217	0.412447664246387	1.69120719791863	0.0907972367599448	0.711289859464886	582.220517743418	556.858593608686	1191.699566121	676.737829390807	1177.07016920171	1101.6408657222	469.443889156043	507.564275524222	845.502885098503
ANPEP	23910.8909584581	0.314811396755527	0.186182994820656	1.69087083951343	0.0908614737650609	0.711289859464886	19504.3873444045	24301.0059727872	24979.9421224258	22973.0065167407	30584.0483547349	27605.1582687992	17121.8786650619	23182.7458791877	24945.845501981
ACYP1	424.799029488503	0.538949601402709	0.318741828428323	1.6908656264545	0.0908624696313951	0.711289859464886	513.216604529383	488.671827044357	429.592072056726	584.100806635582	391.565681286858	441.410894827047	268.731537497877	358.874560090363	347.02728142833
PRKY	777.211077404113	0.722398636311708	0.427590718431538	1.68946285588604	0.0911307642650644	0.711289859464886	768.746720650106	509.506672383458	878.153144697775	1182.82851160094	440.610271670262	1389.31249589795	701.378162183257	572.730755745234	551.632961808039
PPIL6	67.3202765528399	2.36153750731237	1.39785426108593	1.68940180178569	0.0911424559536588	0.711289859464886	183.29164447478	6.62926897153198	41.2854718599971	46.806074655272	260.252745744194	6.60229970895156	4.46027448129257	17.4389172422427	39.1157918372973
PRSS23	6284.503290204	0.589854428156013	0.349239354877415	1.68896895472463	0.0912253795368002	0.711289859464886	4032.41617844515	5631.09047210416	4941.98256399803	9515.28492679467	5053.17489305141	10639.1343881391	3534.76752642436	4265.19202235273	8947.48664052639
PSAP	35874.2102134064	0.268214423956094	0.158858876959392	1.68838172024001	0.0913379771680967	0.711289859464886	34906.2764110059	44245.6351928534	46725.1117334426	34647.2216370098	38893.9422576005	34083.9006546261	25613.1262088226	30256.5214152911	33496.1564100056
VPS72	2593.36075188459	0.512318078476814	0.303448680089073	1.68831869140584	0.0913500690915411	0.711289859464886	3684.16205394307	1806.94931395472	3046.19832912951	2162.83069969569	2563.76641020345	3975.52761046155	2030.53995760844	2192.71438377462	1877.55800819027
MYL9	24766.9782745696	0.25909058330011	0.153496315147968	1.68792705577559	0.0914252322452709	0.711289859464886	22357.2678813473	28097.683016626	29713.2656799963	24988.5931065833	28915.7412399188	23854.108848442	19507.0104439331	22540.2594544735	22928.8747998065
BROX	1931.90602627294	0.35560976370482	0.210718257063421	1.68760775008589	0.0914865505355004	0.711289859464886	1646.39024184111	2195.23506800159	1718.3682882269	2426.1148696316	1841.5452647188	2371.16878118632	1927.95364453871	1646.60092276755	1613.77715554388
FGFR3	29.9922691839725	2.53748647830098	1.50363266589233	1.68757073177517	0.0914936615334943	0.711289859464886	23.7200951673244	38.8285754046873	8.92658851026964	40.955315323363	28.4775040935897	99.9776813069808	3.34520586096943	25.6994569885682	0
SGPP1	428.518856987784	1.07998675945686	0.640054934935897	1.68733447788356	0.0915390549708768	0.711289859464886	141.242384859977	195.089915447941	323.588833497274	473.911505884629	222.282740286075	1474.19920644161	230.819204406891	387.327530327707	408.208391737949
KIF13A	1291.4874500581	0.519279186981011	0.307920361153992	1.68640743676355	0.0917173500316747	0.711289859464886	1375.76551970482	1551.24893933848	1843.34052737068	1578.72989306011	1363.75602937079	1094.09538034054	1120.64396342476	1116.09070350353	579.716094409176
SPSB3	1524.83227797132	0.337938067864643	0.200430464048219	1.68606139525448	0.0917839746490802	0.711425810282411	1410.26747631183	1564.50747728155	1794.2442905642	1668.44153614938	1737.12774970897	1593.04060120274	1538.79469604594	1190.43556122046	1226.63111325679
FRMD6	4450.47276341477	0.373059487765906	0.221314440397011	1.68565362068866	0.0918625348623262	0.711690093420325	2227.53257344056	2984.1180756139	3330.73333789436	5727.89338593891	6175.66317940707	5878.87629798501	3431.06614473431	5559.34324927706	4739.02862644179
ADIRF	1174.93864278656	0.519138172555452	0.308320650776149	1.68376062793265	0.0922279390845481	0.71210824553173	1980.62794647159	1162.01614686711	1372.46298345396	1304.71933101571	1445.23333274968	818.685163909994	938.887778312086	808.615057390307	743.200044908649
GPHN	291.412473271462	1.11724006876964	0.664441095306818	1.68147346192326	0.092670986929434	0.712423976572391	153.10243244364	288.846719473893	120.50894488864	104.338541419044	689.788432489172	615.90024427791	259.810988535292	191.82808966467	198.587866250894
SLK	4110.62749083263	0.241779961424118	0.143791725704828	1.68145948759553	0.0926736991448762	0.712423976572391	4625.41855762827	4443.50428777543	4227.85548317646	3918.05849926839	4746.25068226494	4175.48297307551	3530.30725194307	3913.6601642591	3415.1095181025
SORT1	1328.99409717018	0.630024458068471	0.374707950616629	1.68137467334677	0.092690161734402	0.712423976572391	1082.49888854517	1553.14301618749	1304.39774606315	1398.33148032625	850.369913905803	2623.94254147189	1154.09602203445	981.168554313551	1012.99871168385
ADARB1	211.338436135029	0.827657825412635	0.492387338344075	1.68090801887005	0.0927807821618731	0.712423976572391	149.867874011732	255.700374616233	182.995064460528	340.31916780604	274.491497790989	225.42137577706	165.030155807825	212.938357905279	95.2820570395704
LDLRAP1	422.323779962758	0.8097548114518	0.481769238704038	1.68079392870754	0.0928029483414617	0.712423976572391	679.257270700654	318.204910633535	369.337599612406	527.543466427128	760.982192723146	261.26243133994	268.731537497877	283.611864623842	331.982746106293
RDH5	458.843513458683	0.684278487923701	0.407759911941179	1.67814066043455	0.093319642667594	0.713329643517407	599.471496046927	470.67809697877	620.39790146374	638.707893733399	609.102170890668	255.603317303696	297.723321626279	335.010778600978	302.896644483687
RTKN2	452.664168169358	0.700412538303365	0.417377185088998	1.67812847305972	0.0933220213373391	0.713329643517407	582.220517743418	510.453710807962	424.012954237808	594.827198744081	469.087775763852	518.752119989051	491.745261562506	178.978361170386	303.899613505156
TBC1D3E	60.6377826244877	2.25590634704791	1.3450907113372	1.67714067760176	0.0935149760451692	0.713839158970105	84.0985192296048	17.9937300655868	108.234885687019	121.890819414771	128.939810201531	26.4091988358063	43.4876761926026	14.6854039934675	0
SARAF	4071.37239578814	0.538456838864918	0.321287957762497	1.67593221549547	0.0937514706447456	0.714382289496262	3834.0299279548	5424.63609556217	4478.91578502779	3400.26629839445	3113.5404475658	7051.25608916027	3342.97572372878	2238.60627125421	3758.12492344495
NAF1	168.485533868295	0.899239018117557	0.536594306058485	1.67582661233	0.0937721598295418	0.714382289496262	99.1931252451749	87.1275350544203	83.6867672837778	142.368477076452	377.326929240063	291.444372866576	148.304126502978	107.387016702231	179.53145484298
SLC8B1	932.824538953694	0.796223658769628	0.4753027298754	1.67519269030573	0.0938964312860857	0.714648729988154	829.125144712386	1211.26214494134	1601.20681402962	1734.75014191102	585.370917479343	697.014212130744	327.830174375004	727.845335426235	681.015965577561
SLC35F5	1949.59795384757	0.424273448799925	0.253326997002946	1.67480550363525	0.0939723987088536	0.714886983713836	1726.17601649484	2088.21972603257	2355.5035431474	2011.68608362138	1635.08336004027	2872.00037339393	1769.61390045283	1460.27985960043	1627.81872184445
MYO10	4260.65648247073	0.229747222162418	0.137203317577495	1.67450194513447	0.0940319924438899	0.71500050881563	3237.79299033979	3057.04003430075	2821.91779280899	4995.57334289497	5099.05531631331	5680.80730671647	4733.46629327174	4190.8471646358	4529.40810095474
MYO18A	990.431082852151	0.499513996050341	0.298441032829516	1.67374436187429	0.0941808512087686	0.715036476810319	1078.18614396929	1062.57711229413	1412.63263175017	820.081433022578	1438.11395672628	880.93541830868	749.326112857152	641.568586964613	830.458349776466
SPATA20	3328.91376704223	0.315972453944607	0.188995424478059	1.67185239969282	0.0945534310914354	0.716045343283743	3808.15346049954	3684.92650974728	3744.70388005811	3656.72458244312	2877.80999701331	3848.19754464605	2552.39207191967	2463.47651990418	3323.8393371488
PLXNB2	7898.52062968646	0.456943115753778	0.273339146811945	1.67170755116226	0.0945820044020087	0.716045343283743	6805.51094073418	9737.44908075597	11998.4507813662	6278.83988969367	9211.68153249588	9123.43501209835	4008.6716900617	7164.64147331298	6758.00526665921
SMTN	8677.96587052375	0.391682170996693	0.234325344856849	1.67153139681059	0.0946167625293712	0.716045343283743	5008.17463873737	7387.84674956014	6809.87120977195	9901.43504270066	13832.1565716808	9687.46004437736	6276.72126379897	9135.23912168641	10062.7881924001
MMP12	120.661510865395	1.01947291708023	0.610548036232091	1.66976692509202	0.0949654866712293	0.716762491468015	37.7365150389252	17.0466916410822	37.938001168646	208.677082838088	280.028790253632	176.375720796277	127.117822716838	135.839986939575	65.1929863954955
CIT	936.853919025167	1.08085473050588	0.647393468011901	1.66954840280535	0.095008746233477	0.716762491468015	970.367529572363	424.273214178047	1020.97856086209	1521.19742629634	1091.63765692094	1472.3128350962	97.0109699681134	557.127514002175	1276.77956433024
TNRC6B	1488.68348720928	0.64292418894708	0.38510760254818	1.66946636392785	0.0950249910592983	0.716762491468015	1699.22136289561	1314.48933321234	1007.58867809669	2556.78182804423	1268.8310157255	1891.08727377827	660.120623231301	1295.98690242351	1704.04436747611
TPGS1	2286.93351436184	0.366775688316223	0.219790378331903	1.66875224975662	0.0951664894861607	0.717491677209368	2874.44425982213	2293.72706415006	2226.06800974849	3026.79282770759	2486.24431572645	1914.66691559595	2035.00023208974	1822.82577068916	1902.632233727
ATP6V1H	2718.40403189813	0.531038360011519	0.318494299999261	1.66734023187464	0.0954467710679088	0.718589378039957	2255.56541318376	3154.58499202472	1858.96205726365	2591.88638403569	2659.48246562912	4912.11098345996	1735.04677322281	2386.37814893848	2911.61906932498
ERCC3	1886.64579471473	0.454805279416649	0.272943442393531	1.66629861273937	0.0956539529110202	0.719077959468976	1882.51300737039	1803.1611602567	1172.73056553667	2138.45253581274	3036.01835308881	1833.55294774312	1576.70702913692	1954.99440663037	1581.68214685687
ARHGAP12	941.73403903692	0.558320322892546	0.335131916944378	1.66597179995008	0.0957190313235521	0.719077959468976	1035.05869821052	830.552698290507	1538.72069445773	922.469721330985	958.742637817519	1139.3682926305	461.638408813781	731.516686424602	857.538513356133
ANKRD39	2243.84572234265	0.384013728725252	0.230515541123299	1.66589084125937	0.0957351581495856	0.719077959468976	2257.7217854717	2080.64341863654	2083.24259358418	3374.91300795617	2412.67743015135	2009.9286685394	2288.12080890309	1811.81171769406	1875.55207014733
EFCAB13	47.3747891270558	2.76109360614233	1.65748952007099	1.66582869617424	0.0957475388147803	0.719077959468976	17.2509783035087	95.6508808749614	22.3164712756741	0	230.19315808985	23.5796418176842	2.23013724064629	21.1102682406096	14.0415663005683
DDX58	1160.30642041182	0.604484626746014	0.363106470109614	1.66475862179909	0.0959609222432671	0.719077959468976	1350.96723839352	1005.75480682385	612.587136517254	964.400163209666	1625.59085867574	1918.43965828678	826.265847659449	1184.92853472291	953.823539417173
HIST2H2AC	119.340293875418	1.0027536808679	0.602909784958516	1.66319025811946	0.0962743570773751	0.719786277640353	167.11885231524	97.5449577239706	90.3817086664801	168.696894070043	222.282740286075	88.6594532344924	68.0191858397117	88.1124239608053	83.2464287819404
TRIM6	115.525837086099	1.39918554937642	0.84198565743939	1.661768863892	0.0965591274569058	0.720307475330492	94.8803806692978	78.6041892338792	72.5285316459408	256.458284048678	27.6864623132122	291.444372866576	86.9753523852051	89.030261710397	42.1246989017048
DMPK	1381.97713572386	0.428115133058964	0.257681363714772	1.66141286621273	0.0966305555153236	0.720307475330492	2133.73037891523	1798.42596813418	2629.99613983819	1372.97818988798	991.175350812996	1006.37911277876	866.408317991082	682.871285696241	955.829477460111
FEM1A	978.81955374231	0.6192811648285	0.37278222627023	1.66124112467632	0.0966650291771771	0.720307475330492	828.046958568417	838.129005686543	870.34237975129	930.270733773531	1690.4562846667	1178.98209088421	443.797310888611	1131.69394524659	897.6572742149
TXLNGY	405.860493445311	0.697785223745663	0.420311866860846	1.66016065393814	0.0968821376503099	0.720918407824668	469.010972626642	232.971452428124	435.171189875645	629.931754735535	376.535887459686	549.877247188394	351.24661540179	376.313477332606	231.685843959376
FZD7	2217.77165983938	0.261383216884025	0.157636896467394	1.65813475614886	0.0972902700486674	0.72207102836117	2176.857824674	2210.38768279366	2402.36813282632	2319.82607510192	2242.60344737019	2618.28342743565	1858.81939007868	2134.89060555034	1995.90835272363
SLC39A3	4040.8444798902	0.378209476709839	0.228242539337225	1.6570507750575	0.0975092100187617	0.72207102836117	4102.49827780316	2375.17236865746	3730.19817372892	5713.26648760914	4918.69779038724	4152.84651693053	3533.65245780404	3924.6742172542	3916.59402883708
MCRS1	5263.52179082813	0.222532570911999	0.134328539238268	1.65662912865655	0.0975944794819747	0.72207102836117	5055.61482907201	5412.32459604361	5649.4147034369	5642.08224907091	5905.12689051797	5281.83976716125	5305.49649549751	4522.18659223841	4597.60999441464
KIFC3	2616.92548235523	0.329862482496129	0.199139838962277	1.65643642284262	0.0976334701750027	0.72207102836117	2074.43014099692	2031.3974205623	2127.87553613552	2637.71733213564	3740.04553762478	3267.19517025832	2120.86051585462	2699.36082154925	2853.44686607977
ZNF75A	546.949757307453	0.747473313070721	0.451383678012979	1.65595999474582	0.0977299206075005	0.72207102836117	516.451162961291	411.014676234983	573.533311784824	942.947378992667	412.132767576673	789.446408056065	497.320604664122	558.045351751767	221.656153744685
SIPA1L3	285.176619004995	0.789324538291346	0.476697861993473	1.65581724027567	0.0977588353404133	0.72207102836117	249.060999256907	353.245332340204	232.091301267011	313.015624257131	488.072778492912	296.160301230113	227.473998545921	289.118891121392	118.350344533361
TGOLN2	7170.30891899018	0.317996705573573	0.192178428882496	1.65469510507865	0.0979863604980565	0.722751007434052	4557.4928305582	6785.53031157523	6403.71143255468	9540.63821723294	8735.47438070863	7685.07686121962	5982.34314803366	7227.97227803481	7614.54081099388
BMPR2	2292.32903511267	0.621640045964308	0.375995341870643	1.65331847695649	0.0982660645118649	0.723092643814017	837.75063386414	2195.23506800159	2742.69431978035	3261.79832753927	2606.48266634383	3135.14917607928	2193.33997617562	1376.75662438758	2281.75452384234
GAN	451.841865177654	0.758210079026331	0.458640625167121	1.65316816134648	0.0982966442936072	0.723092643814017	310.517609463156	681.867665643289	572.41748822104	288.637460374177	520.505491488389	763.037209220259	296.608253005956	279.940513625475	353.045095557145
KIF23	4512.97762654463	0.322019904901308	0.194872144441238	1.65246760035737	0.098439264705157	0.723092643814017	2954.23003447586	3999.34326668279	3222.49845220734	5792.25173858991	4856.99653151779	6263.69605244962	3938.42236698134	5309.69138138811	4279.66881460891
SNRPD2	15675.8418676301	0.509506958671001	0.30838702247251	1.65216731425986	0.0985004476115132	0.723210167188018	18751.8134159139	14056.8913349213	14230.0979089336	15344.5914744867	27504.5227037254	12389.686996684	18570.3528028616	10308.2357656646	9926.3844054803
STK17B	631.099787852165	0.575831638320033	0.348933047219281	1.65026397731299	0.0988889565844979	0.724401207822184	465.776414194734	460.26067430922	411.738895036187	783.026623920488	646.28113456841	1169.55023415713	651.200074268715	693.885338691342	398.178701523257
FAM72C	320.145678668463	1.00030283538242	0.606560026602719	1.64914071404443	0.099118810322228	0.725420977602918	387.068825684976	303.052295841462	236.554595522145	133.592338078589	392.356723067235	777.18499431087	202.942488898812	159.70376842896	288.855078183119
GTF3C3	1280.98341853255	0.526893199401034	0.319666372597768	1.64825970000922	0.0992993907159869	0.726078596528135	971.445715716333	1056.8948817471	1529.79410594746	2015.58658984265	1014.11556244394	1676.04094040099	877.559004194313	1228.98474670332	1158.42921979688
TET2	625.251601094114	0.638682723056508	0.387541698913466	1.64803613352358	0.0993452566066442	0.726082272715045	553.109491856247	745.319240085095	755.412552681568	989.753453647939	745.952398895974	440.46770915434	379.123330909869	625.965345221554	392.160887394442
SPATA2L	665.013719478788	0.839038560437242	0.509413195433457	1.64706876060269	0.0995439133146495	0.726870381621478	236.122765529275	596.634207437878	952.913323471284	1213.0574348158	818.728242690703	662.116342240571	418.150732621179	733.352361923786	354.048064578614
SEMA3B	621.424105249188	0.61559965721527	0.373883009272925	1.6465034300767	0.0996601544759916	0.727387338140776	1102.98442528059	1049.31857435106	861.41579124102	627.006375069581	409.75964223554	523.468048352588	495.090467423475	213.856195654871	309.917427633971
PIR	343.393269372243	0.793626843407566	0.482100017201347	1.64618712941491	0.0997252382640599	0.727530612422308	433.430829875656	256.647413040738	552.332664072934	311.065371146495	614.63946335331	246.171460576623	206.287694759781	253.323218887315	216.641308637339
MIR568	493.658126576643	0.717880122618874	0.436336105623193	1.64524574832873	0.0999191427019404	0.72804241884206	271.702908280262	448.896213215165	823.477790072374	539.244985090946	511.804031904237	751.718981147771	384.698674011484	332.257265352203	379.122290115343
TCEA1	5666.81483106734	0.608257571535472	0.369720063137579	1.64518410597893	0.0999318501934278	0.72804241884206	7259.42730734525	6990.09061126822	6675.9723821179	4971.19517901201	4974.86175679404	8215.14720928116	7042.77340596097	2309.27977797277	2562.58584985371
G3BP1	9135.45467978785	0.349182547359034	0.212365351262545	1.64425385442159	0.100123776885743	0.729108813845858	7733.82921069174	7231.58540951688	8228.08295934104	10497.2373680001	13409.7402609592	9160.21925333394	6332.47469481513	9355.52018158842	10270.4027798442
DCAF16	798.304365406452	0.726806654542797	0.44235461025785	1.64304075890413	0.100374500493477	0.73060220777562	564.969539439909	590.951976890851	1178.30968335559	1599.20755072179	699.280933853702	725.309782311964	479.479506738951	548.86697425585	798.363341089453
PQLC2	1978.47516681751	0.446335052318433	0.271717675721855	1.64264268466408	0.100456883791116	0.730869491800273	1902.9985441058	1109.92903351935	2338.76618969064	2134.55202959147	2523.4232794042	2524.90804583762	1711.63033219602	1713.60307848774	1846.46596852473
COPZ2	6197.31068342536	0.200004687452255	0.121918130133247	1.64048355428078	0.100904665142455	0.733041989002678	7131.1231562129	7660.59381581745	7727.07817920215	6024.33185875563	6310.14028207124	5444.06770286692	5319.99238756171	4959.07736104407	5199.39140729614
MAP1A	10587.810373715	0.247017995640186	0.150591359806786	1.640319842766	0.100938681979377	0.733041989002678	14151.193139597	13837.1784204363	17115.6176448782	8961.41304337395	9587.42637817519	8686.74004563484	7585.81182405834	6721.32584026018	8643.58702702124
RPP21	2406.77433792621	0.301619285922943	0.183985697046822	1.6393626828839	0.101137748585257	0.733821760587314	2037.77181210196	2504.91663281458	2370.00924947659	2303.24892366151	3114.33148934618	2723.92022277887	2338.29889681763	2175.27546653238	2093.19634780614
PIGO	1240.36213657539	0.447033468768615	0.272812493551122	1.63861069172349	0.101294364213472	0.733960462457154	932.631014533438	1545.56670879146	1145.95080000586	1436.36141598366	1757.69483599878	1154.45926339382	1177.51246306124	1015.12855104844	997.954176361816
KPNA4	4520.3777800082	0.292982506267412	0.178821675534364	1.63840600079329	0.101337028194723	0.733960462457154	3598.9853485695	3020.10553574507	3292.79533672571	5452.90769733919	4720.93734529286	6769.24357302077	4480.34571645839	4310.16607208272	5037.9133948396
EHD2	17390.754339428	0.38282579759058	0.233872361284595	1.63690055330961	0.101651250320453	0.735214601278432	17274.698398676	17407.5132808185	20573.5548690439	13344.6069095291	24325.3257883882	19639.0120771128	11062.5957822259	17343.4621162852	15546.019832772
ZC3H12C	289.36113099015	0.689723154315167	0.421798667480159	1.63519519498627	0.102008135125665	0.735890576402356	138.007826428069	220.659952909564	262.218537489171	432.956190561266	461.968399740455	329.171799774871	280.997292321432	185.403225417528	292.866954268995
C14orf79	490.132987058859	0.51540809191802	0.315238049502017	1.63498058921571	0.102053116799683	0.735890576402356	555.265864144186	493.40701916688	717.474551512922	440.757203003811	510.221948343482	605.525201878129	322.254831273388	432.301580057701	333.988684149231
EFCAB7	201.968077035503	1.07090912747937	0.655297976309162	1.63423231292589	0.102210080071831	0.735890576402356	217.793601081797	330.516410152094	179.647593769176	97.5126555318166	242.84982657589	398.024353882508	62.443842738096	107.387016702231	181.537392885918
IQCH	89.6493970058171	1.96653719849155	1.20397603555573	1.63336905421363	0.10239140140724	0.736242933928252	0	109.85645724253	91.4975322302638	134.567464633907	154.253147173611	193.35306290501	31.221921369048	55.988102725095	36.1068847728898
GNAL	148.075521190009	2.06894927837137	1.26736789365247	1.6324772694129	0.102578983114974	0.737260531539414	130.460523420284	186.5665696274	80.3392965924267	435.88157022722	20.5670862898148	298.989858248235	0	93.6194504583556	86.2553358463479
FBXO43	108.262818857969	1.15825558197518	0.710318759648963	1.63061381420869	0.102971832439587	0.738332646283548	161.727921595394	132.58537943064	156.215298929719	80.9355040914078	227.02899096834	53.7615833443199	39.02740171131	67.9199934697874	55.1632961808039
CXCL12	9149.15441614406	0.235334200424494	0.144324535414887	1.63059038955492	0.102976778374887	0.738332646283548	7259.42730734525	7446.56313187942	8551.67179283831	12091.5692859453	9777.27640546579	10077.9389128782	9653.14904613745	9082.92236995968	8401.87149284717
C3	152.170243779727	1.71239488753626	1.05031828412342	1.63035806709334	0.103025841702978	0.738332646283548	46.3620041906796	84.2864197809066	169.605181695123	133.592338078589	49.0445903834044	636.650329077472	46.832882053572	15.6032417430593	187.555207014733
TMEM127	2663.20095186838	0.397488079950954	0.243828158204814	1.63019760669753	0.103059739597144	0.738332646283548	3064.20502116073	1795.58485286066	2659.00755249657	2998.51415760336	3603.19530961947	2749.38623594197	1954.71529142647	2638.7835300762	2505.41661562997
KLF10	1917.68013354428	0.433083978554348	0.265692362944334	1.63002042570973	0.103097180085201	0.738332646283548	1374.68733356085	1079.62380393521	869.226556187506	2273.99512700196	2358.0955473053	3373.77515127425	2229.02217202596	2133.05493005116	1567.6405805563
MRPL9	2491.11138315422	0.260905781908416	0.160184147214969	1.62878653377776	0.103358216398141	0.739209835419411	2305.16197580635	2527.64555500269	2094.40082922201	3090.17605380327	2540.8261985725	2814.46604735878	2301.50163234697	2359.76085420032	2386.06330207514
BMP1	2468.25116262621	0.407104277160354	0.250238039689212	1.62686807196046	0.103765120299715	0.739533488842525	3039.40673984944	2179.13541478501	2286.32248219281	2596.76201681228	2622.30350195138	3167.21748895134	1490.84674537204	2595.64515584539	2236.62091787623
ZNF677	619.084021935878	0.678643156401849	0.41715040573946	1.62685483956046	0.103767931293039	0.739533488842525	809.717794120939	315.363795360021	448.561072641049	619.205362627036	1101.13015828547	740.400753075282	418.150732621179	595.676699485027	523.549829206902
KRTCAP2	6479.3960066548	0.261332463408803	0.160782169539671	1.62538211890668	0.104081163532889	0.739533488842525	6182.31934951992	5708.74762291354	5933.94971220174	8054.54534692805	7825.77633327452	6192.95712699657	5682.38968916674	5729.14323295153	7004.73564594063
CDC37L1	1626.78288674101	0.324304915894512	0.199541961541044	1.62524670695795	0.104110001902609	0.739533488842525	1315.38709564254	1379.83498450316	1684.89358131339	1798.1333680067	2116.03676250979	1790.16640679858	1461.85496124364	1388.68851513227	1706.05030551904
PHLDA3	13018.5276140573	0.210118027296169	0.129289869180129	1.62517008199173	0.104126323356606	0.739533488842525	14977.0837258774	12391.9977846423	13508.1600631655	14441.624284262	13345.6658767486	13130.0877497592	12021.5547957038	10765.3189649613	12585.255281395
MGAT2	2850.01171282042	0.306614703233206	0.188930747823478	1.62289466783714	0.104611923620902	0.741520832265164	2273.89457763124	1692.35766458966	2551.88849037333	3728.88394753667	3380.12152755302	3469.9800898904	2731.9181197917	2921.47755695045	2899.58344106735
SPATA2	545.79857701411	0.501062431703184	0.308783759999771	1.62269684035053	0.104654227170249	0.741520832265164	562.813167151971	640.197974965088	661.683373323737	470.010999663356	746.743440676351	568.740960642542	443.797310888611	478.193467537287	340.006498278046
MEAF6	1489.71955073853	0.395493599857081	0.243764227718672	1.62244314335375	0.104708497767399	0.74157708640044	1287.35425589934	1010.48999894637	1509.70928179935	2041.91500683624	2009.24612215883	1402.51709531585	1413.90701056975	1435.49824036145	1296.83894475963
RAB11B	3225.90360724817	0.335691339932939	0.206945032156732	1.62212804257461	0.104775934907281	0.74171508348321	3416.77189023869	3564.6526298352	3693.37599612406	3418.79370294549	3820.73179922328	3003.10318190025	2029.42488898812	2862.73594097658	3223.54243500189
ACLY	4638.26285368124	0.313144598285239	0.193182965243226	1.62097417798187	0.105023176715651	0.742766542139605	3840.49904481862	3463.31951841321	5032.36427266451	5532.86807487527	4798.45943976986	5962.81982285597	4398.9457071748	4873.71845033204	3841.37135222689
ECM1	4041.55362275998	0.272253499887128	0.168023188238694	1.62033290012546	0.105160785197472	0.742766542139605	3823.24806651511	4366.79417539057	4427.58790109374	3924.88438515562	3973.40286283614	5097.91856098331	3267.15105754681	3721.83207459443	3771.16352072405
PPM1M	1117.55460434849	0.603889862788114	0.372741819277995	1.62012908548296	0.105204550677558	0.742766542139605	1562.29172261151	876.95758109123	672.841608961574	1475.36647819639	1514.05396764252	1199.73217568377	932.197366590147	603.937239231353	1220.61329912797
GSTM2	1617.1141691588	0.411047939557196	0.253805657338883	1.61953812955541	0.105331529415531	0.742766542139605	1522.39883528464	2300.3563331216	2329.83960118038	1764.00393857056	1484.78542176855	1546.82450324008	938.887778312086	1264.78041893739	1402.15069201389
STAC	427.455698856709	0.755832690268135	0.467168182954009	1.6179027550396	0.105683556462813	0.742766542139605	520.763907537168	615.574975927969	483.151603118344	373.473470686858	371.789636777421	653.627671186205	420.380869861825	268.926460630374	139.412693984214
CA5BP1	720.938647217377	0.660703296078381	0.408390684526371	1.61782166222677	0.105701036577318	0.742766542139605	885.190824198789	542.653017241118	925.017734376691	940.99712588203	1033.100565173	559.309103915468	304.413733348218	638.815073715838	658.950647105239
WDR82	2662.98686033125	0.360413661961389	0.222783010682415	1.61777893591344	0.105710247451029	0.742766542139605	2305.16197580635	2677.27762607441	2425.80042766577	2594.81176370164	4085.73079564974	2626.77209849001	2464.30165091415	2164.26141353728	2622.76399114186
ETAA1	800.018651036759	0.773755602382685	0.478329723959109	1.61761973723555	0.105744572866169	0.742766542139605	728.853833323242	1055.94784332259	733.096081405894	485.613024548447	639.161758545013	1829.78020505229	433.761693305703	669.103719452365	624.849700375288
E2F7	1349.12501832552	0.382795127585485	0.236675910567181	1.61738102820915	0.105796058368226	0.742766542139605	1122.39177587203	741.531086387077	717.474551512922	1923.92469364274	1672.26232371802	1814.68923428897	1438.43852021685	1304.24744216984	1407.16553712123
SPTAN1	4477.61592444908	0.288584559181804	0.178448248628245	1.61718908086906	0.10583747258574	0.742766542139605	4721.37712444153	5257.01029442486	5132.78839340504	5374.89757291373	3986.85057310255	4487.67743074165	4164.78129690694	4001.77258821991	3171.38804588549
MXD3	4105.93404692707	0.314829994296753	0.194712753706802	1.61689457060847	0.105901040596178	0.742766542139605	4479.86342819241	3603.48120523988	2846.46591121223	4877.58302970147	5104.59260877595	4443.3477041244	4027.62785660719	3492.3726371965	4078.07204129361
LETM2	321.37587831921	0.520229976056044	0.321791917432558	1.61666576403391	0.105950447817307	0.742766542139605	284.641142007893	272.747066257316	230.975477703227	441.732329559129	388.401514165348	409.342581954997	332.290448856297	241.391328142623	290.861016226057
NOMO2	4268.50404367184	0.367787458626759	0.227751392998847	1.61486370635995	0.106340213392337	0.743662670671471	3217.30745360437	4514.53216961328	4134.12630381863	4736.18967918033	5629.05330916622	4593.31422608487	2835.61950148175	3974.23745573216	4782.15629436496
LYPLA2	3841.47995291056	0.43502705941174	0.269489594472062	1.61426291899682	0.106470409572748	0.743662670671471	3550.46697209088	3361.98640699122	4051.55536009863	4859.05562515042	4868.07111644308	3844.42480195522	2010.46872244263	3595.17046515077	4432.12010587223
KATNAL1	1102.20476662062	0.538526272373093	0.333663348249217	1.61398090380266	0.106531568438159	0.743662670671471	1338.02900466589	789.83004603681	1087.92797468911	807.404787803442	1389.86040812325	1773.18906468985	846.337082825265	933.440991334781	953.823539417173
ARID1B	1006.05099800818	0.516795578488438	0.320239897909166	1.61377636535165	0.106575942828498	0.743662670671471	595.15875147105	406.27948411246	806.740436615618	1248.16199080725	1377.20373963721	1640.19988483811	745.980906996183	1166.57177973108	1068.16200786466
MAP3K7CL	626.520814290019	0.64642944885271	0.400839359553199	1.61268955616849	0.106811970667661	0.743662670671471	527.233024400984	853.281620478616	729.748610714543	561.672895863264	548.982995581979	1042.22016834164	492.860330182829	301.968619615676	580.719063430645
SREBF1	1507.85550696922	0.38209339984251	0.236953884581965	1.61252220243867	0.106848352498715	0.743662670671471	1943.96961757663	2647.91943491477	2502.79225356685	1052.1615531883	1400.14395126816	1211.99358942897	773.857622504261	942.619368830698	1095.24217144432
AP2A1	2852.09062238179	0.407915932906627	0.25299857570576	1.61232501712198	0.106891232162748	0.743662670671471	2447.48254681029	3008.74107465101	3452.35810634678	3357.36072996045	3389.61402891755	2810.69330466795	1662.56731290181	3107.79862011757	2432.19987706272
NETO1	79.4787470760008	1.80558829133335	1.12047673742587	1.61144647722131	0.107082444054392	0.743662670671471	53.9093071984646	7.57630739603655	8.92658851026964	141.393350521134	314.834628590241	45.2729122899536	8.92054896258514	53.2345894763199	81.2404907390021
RHOJ	425.582328427837	0.846735538920952	0.5254577522436	1.61142458229146	0.107087212886866	0.743662670671471	559.578608720063	632.621667569052	824.593613636158	457.33435444422	371.789636777421	336.71728515653	126.002754096515	410.2734740675	111.329561383077
FAT4	536.880774485997	0.705066766826545	0.437752772448776	1.6106506028104	0.107255897872947	0.744164663024325	461.463669618857	909.156887524386	586.923194550229	648.459159286581	326.700255295904	806.423750164798	415.920595380532	271.67997387915	405.199484673541
AP2B1	4733.66523521777	0.46119217645462	0.286341603361922	1.61063628561057	0.107259020217238	0.744164663024325	4310.58820358923	4950.16984488538	5581.34946604609	4567.49278511029	4314.34187017883	7199.33623977533	2433.0797295451	4993.03735777897	4253.59162005072
PCMTD2	459.663157760818	0.882331248167721	0.547987883256082	1.61012911987216	0.107369671127192	0.744287118259783	270.624722136292	160.049493741272	778.844847521026	468.06074655272	750.698649578239	679.093684349304	298.838390246602	339.599967348937	391.157918372973
MARK4	276.780903550644	0.764104004143845	0.474751869047369	1.60948077082263	0.107511256362047	0.744617072257854	207.011739642104	173.308031684336	335.862892698895	411.503406344266	291.894416959294	414.058510318534	146.073989262332	315.736185859552	195.578959186487
TUBA4A	2257.6639114755	0.420789317110992	0.261573688847555	1.60868365226224	0.107685532202467	0.74486371150937	2259.87815775964	2670.64835710288	2160.23441948525	3204.26586077549	2737.00456010612	1630.76802811104	1779.64951803574	2097.25925781708	1779.26704408629
VLDLR-AS1	69.2160932454312	1.60162913863248	0.996686409044589	1.60695392662952	0.108064475391266	0.745129459375514	61.4566102062497	169.519877986318	31.2430597859437	33.1543028808177	193.805236192485	44.3297266172462	28.9917841284017	40.3848609820358	20.0593804293832
ZKSCAN2	153.45769563985	1.22350414327169	0.761648251158467	1.60639001193889	0.108188244059214	0.745129459375514	260.921046840569	66.2926897153198	296.809067966465	256.458284048678	52.9997992852919	220.705447413524	76.9397348022969	69.7556689689709	80.237521717533
ECI1	4531.13346971301	0.331390397639935	0.206417715084464	1.60543583918819	0.108397922533054	0.745129459375514	4921.91974721982	4541.99628392391	4551.44431667373	6021.40647908968	5265.96513197296	3625.60572588712	3704.25795671348	4460.69146301577	3686.91412292064
PSMB6	21007.1209742989	0.237949699850582	0.148219798000395	1.60538405166325	0.108409311981936	0.745129459375514	22815.4969925342	19632.1065399797	20753.2024628131	25149.4889882108	22233.8113210701	20727.4483434171	16281.1169253382	21035.9233828927	20435.4938124342
CENPM	4157.17439202875	0.609233872998929	0.379767335053226	1.60422926556741	0.108663526110195	0.745129459375514	5305.75401447289	1956.58138502644	4317.12136827915	6634.7610823848	3645.91156575985	5324.28312243308	5122.62524176452	2525.88948687642	2581.64226126162
SACM1L	777.385269926387	0.764128465062056	0.476355119870284	1.60411515104558	0.108688672816674	0.745129459375514	445.290877459318	497.195172864898	704.084668747518	1449.0380612028	546.609870240846	1371.39196811651	1086.07683619474	420.369689313009	476.410285197852
SPINT2	424.886091389484	0.915368742090891	0.570771984398456	1.60373803745047	0.108771807738498	0.745129459375514	147.711501723793	730.166625293022	569.070017529689	692.339854275898	348.849425146473	512.1498202801	374.663056428576	230.377275147522	218.647246680277
NEGR1	818.500292893955	0.581976979786041	0.362901950955395	1.60367553344339	0.108785591643245	0.745129459375514	1055.54423494594	919.574310193936	1082.34885687019	661.135804505717	707.982393437854	1213.87996077438	706.953505284873	356.121046841588	662.962523191116
GAP43	139.247282689214	1.18427996532203	0.738701733015286	1.60319099359351	0.10889249329025	0.745129459375514	149.867874011732	133.532417855144	177.415946641609	115.064933527544	185.103776608333	249.944203267452	92.5506954868209	18.3567549918344	131.38894181246
ILF3	7334.43730251889	0.365110745534581	0.227774554828624	1.60294790526224	0.108946155965636	0.745129459375514	6644.86120528275	6824.35888697992	7752.74212116918	11415.8065831098	7996.64135783605	5800.5918871503	6042.55685353111	6787.41015823078	6744.96666938011
UBA3	4070.74762731932	0.396636105746426	0.247452937511406	1.60287491324746	0.108962273313569	0.745129459375514	2869.05332910229	4810.95519648321	4882.84391511749	4601.62221454643	4428.25188655319	4651.79173779273	2619.29618913906	3569.47100816221	4203.44316897726
CDO1	143.182970536993	1.45492079125538	0.908086001858391	1.6021839212122	0.109114944531888	0.745129459375514	67.9257270700654	199.825107570464	10.0424120740533	367.622711354949	105.208556790206	267.864731048892	104.816450310375	88.1124239608053	77.2286146531255
CLPTM1	1622.01441864956	0.524206665658565	0.327411124573439	1.60106552989462	0.109362405893811	0.745129459375514	1470.64590037412	1785.16743019111	1625.75493243286	1418.80913798793	1898.50027290598	2414.55532213086	766.052142161999	1761.33064146651	1457.31398819469
NEK4	532.030617051092	0.597983226841743	0.37354198999878	1.60084607046104	0.109411016722373	0.745129459375514	352.566869077959	451.737328488679	436.287013439428	490.488657325038	885.96679402279	759.26446652943	634.474044963868	333.175103101795	444.315276510839
CRAT	4779.05672538324	0.43586320143102	0.272290776542077	1.60072701310787	0.109437395378643	0.745129459375514	4122.98381453858	5497.55805424902	5776.61858970824	6629.88544960821	5684.42623379265	3563.35547148843	2986.15376522538	5021.49032801631	3729.03882182234
LRCH4	729.848482050736	0.763732642604815	0.477421337900311	1.59970362021039	0.109664348377341	0.745331914159856	563.89135329594	638.303898116079	991.967148203713	414.428786010221	1468.964586161	869.617190236192	341.210997818882	665.432368453998	614.820010160596
CAV2	4669.74678773238	0.265913674507678	0.166283607447744	1.59915747913542	0.109785615646598	0.745331914159856	4370.96662765151	3412.17944348996	4044.86041871593	5819.55528213882	5288.9053436039	5379.93107712282	3913.89085733423	5088.49248373651	4708.93955579772
MKI67	12549.4437752059	0.214638180179108	0.134247333615137	1.59882639303986	0.109859182863033	0.745403171219035	9827.6667022801	8582.0622028604	8297.26402029563	15901.3887375733	16145.1627375046	14273.2287850806	14076.6262629594	11915.3696651997	13926.2248630993
ARRDC3-AS1	22.2087508104167	3.49317028310133	2.18529950976048	1.59848582196598	0.109934898281442	0.745423204452682	0	7.57630739603655	44.6329425513482	57.5324667637718	20.5670862898148	57.5343260351493	0	0	12.0356282576299
TMEM97	2360.28286514927	0.500143061264828	0.312925276869567	1.59828271550367	0.109980072331185	0.745423204452682	1899.76398567389	2380.85459920449	2645.61766973116	2727.42897522491	2477.5428561423	3182.30845971465	1061.54532654763	2280.82680773543	2586.65710636897
LRP2BP	49.6528974011538	1.51556014728014	0.948389224790023	1.59803602536257	0.110034959797614	0.745423204452682	42.0492596148024	17.9937300655868	43.5171189875645	21.4527842169997	83.850428720014	149.023336287764	30.1068527487249	24.7816192389765	34.1009467299515
CCPG1	2544.3590064606	0.488709455775038	0.305856568038402	1.5978386827177	0.110078883245069	0.745423204452682	2395.72961189977	2926.34873171912	3133.23256710464	2107.24848604256	2203.05135835131	4123.6077610766	2068.45229069943	2488.25813914316	1453.30211210882
MICU1	4136.43344297555	0.252919352686249	0.158317054317399	1.59754963719315	0.110143242422319	0.745423204452682	3751.00959486917	4524.00255385832	4074.98765493809	4517.76133078906	4462.26668310943	4546.1549424495	4249.5265120515	3858.5898992836	3243.60181543127
CAVIN4	90.4523866808648	1.15958731823379	0.725913093204049	1.59741893222448	0.110172355086195	0.745423204452682	25.876467455263	75.7630739603655	35.7063540410785	211.602462504042	95.7160554256764	160.341564360252	43.4876761926026	96.3729637071308	69.2048624813722
GLB1	4101.46439928158	0.488493184298547	0.306076613810448	1.59598336578916	0.110492507213144	0.745423204452682	4514.36538479943	3704.81431666187	4745.5976167721	6689.36816948262	3397.52444672132	3896.30001395413	2216.75641720241	4492.81578425148	3255.6374436889
RGS20	416.006531505896	0.550838331311559	0.345156408152305	1.59590932777494	0.110509038668375	0.745423204452682	265.233791416446	229.183298730106	256.639419670252	526.56833987181	462.759441520832	789.446408056065	422.611007102471	332.257265352203	459.359811832876
LRRN4CL	555.239877294213	0.624572874113808	0.391443477148313	1.5955633714064	0.1105863108543	0.745423204452682	650.146244813484	910.10392594889	849.141732039399	526.56833987181	403.43130799252	639.479886095594	399.194566075685	191.82808966467	427.264803145863
MYO19	1451.8512472894	0.362572111297169	0.227256097103171	1.5954340319968	0.110615210826297	0.745423204452682	1417.81477931962	1181.9039537817	1580.00616631773	1749.37704024079	1574.17314295121	1676.04094040099	1021.402856216	1508.92526032879	1357.01708604778
MACF1	5191.66727987704	0.314572794735305	0.19724877590933	1.59480226574336	0.11075646023618	0.745423204452682	5811.42331599449	6709.76723761487	6152.65113070335	6321.74545812767	5347.44243535184	3879.3226718454	4233.91555136697	3803.51963430809	4465.21808358071
PQLC1	1857.20287468083	0.406922987946167	0.255240535173231	1.59427258554363	0.110874995119609	0.745423204452682	1329.40351551414	1412.03429093631	2232.76295113119	2217.43778679351	2239.43928024868	2236.29322998916	1408.33166746813	2018.3252113522	1620.79793869417
MAP3K3	1851.51784637141	0.685195864620356	0.42994559045521	1.59368040940924	0.111007634264903	0.745423204452682	528.311210544953	1698.03989513669	1808.74999689339	2844.44416186309	3096.1375283975	1845.81436148832	1018.05765035503	2056.87439683505	1767.23141582866
LOC101930085	415.776741198644	0.963702416537647	0.604873123294997	1.5932306783412	0.111108451381902	0.745423204452682	505.669301521598	361.768678160745	395.001541579431	627.981501624899	174.820233463425	836.605691691434	126.002754096515	280.858351375067	433.282617274678
FAM217B	249.740762573579	1.02669239859642	0.644514154280868	1.59297106475803	0.111166682376436	0.745423204452682	238.279137817214	289.793757898398	131.667180526477	169.672020625361	645.490092788032	249.944203267452	152.764400984271	270.762136129558	99.293933125447
CAPZA1	11303.8525899096	0.600624284475068	0.377058196612396	1.59292196767305	0.111177697497927	0.745423204452682	14911.3143710953	5343.19079105478	11193.9419918781	12707.8492689063	12011.1783932518	17635.6857082823	7013.78162183257	5852.13349139682	15065.5976714883
SDCBP	16408.3996475431	0.515304147434099	0.323589331005421	1.59246334183208	0.111280633600353	0.745423204452682	15299.4613829243	14800.3164981574	15309.0992951124	17307.5212303421	14154.1105762944	28707.7423201941	19627.437854928	15253.5455604648	7216.36210947062
GS1-124K5.4	95.2004384170696	0.951854413204626	0.597730826753221	1.59244658398321	0.111284396233361	0.745423204452682	138.007826428069	107.015341969016	85.9184144113453	109.214174195635	138.432311566061	99.0344956342734	60.2137054974497	79.8518842144798	39.1157918372973
KRT81	267.732164419258	0.837556166829585	0.525985485851579	1.5923560428166	0.111304727141639	0.745423204452682	176.822527610964	280.323373653352	199.732417917283	498.289669767583	420.043185380448	205.614476650206	123.772616855869	200.088629410995	304.902582526625
TOR2A	465.885760847751	0.748231162780543	0.469905414001872	1.59230164302291	0.111316943958538	0.745423204452682	442.05631902741	475.413289101293	369.337599612406	330.567902252858	943.712843990346	547.047690170272	346.786340920497	228.541599648339	509.508262906334
KIAA0753	506.37362441693	0.659524809209867	0.414223056896943	1.5921972430761	0.111340392508779	0.745423204452682	409.710734708331	447.002136366156	814.551201562104	645.533779620626	444.56548057215	677.207313003889	350.131546781467	266.172947381599	502.48747975605
CLEC11A	4269.5117732695	0.28418922630792	0.178572744102527	1.59144794316849	0.111508801991905	0.745423204452682	5017.87831403309	4500.32659324571	4882.84391511749	5085.28498598424	4580.13190838567	3526.57123025284	3293.91270443456	3954.04502524114	3584.61128273078
RIC8A	8737.54456643201	0.385528003973699	0.242256299635977	1.59140548482333	0.11151835076463	0.745423204452682	7300.39838081608	6688.93239227577	9319.3584047215	7677.17137001992	11854.5521207371	11807.7414366235	5766.01983569097	9431.70071480453	8792.02644219867
RNF114	3049.4356219726	0.283542768528945	0.178172288070268	1.5913965723846	0.111520355231134	0.745423204452682	3071.75232416851	2750.19958476127	3199.06615736788	3945.3620428173	3062.91377362164	3105.91042022536	3039.67705900089	2460.72300665541	2809.31622913512
NPDC1	3265.78856320212	0.408798659675082	0.256893617374263	1.5913149725301	0.111538708900673	0.745423204452682	2685.76168462751	4316.60113889182	4516.85378619644	3831.27223584508	3938.59702449953	2423.98717885793	2662.78386533166	2439.6127384148	2576.62741615428
NHLRC1	265.435823037764	1.17390197908904	0.738083986670985	1.59047208757874	0.111728432458546	0.7460906901392	198.38625049035	181.831377504877	225.396359884308	606.528717407899	174.820233463425	454.61549424495	30.1068527487249	273.515649378333	243.721472217006
ATRN	1118.88026431362	0.669502732436395	0.421496455662533	1.58839469096847	0.112197117238456	0.747949628704179	1055.54423494594	1502.94997968875	670.609961834006	1826.41203811093	1245.09976231417	1128.99325023072	440.452105027641	980.250716563959	1219.6103301065
BCAP31	6523.43174156821	0.453129414734799	0.285412716136892	1.58762868336065	0.112370328190364	0.748048795199306	11298.3126026542	5307.2033309236	5952.91871278606	5804.92838380904	5958.91773158364	9128.15094046189	5094.74852625644	5227.08598392486	4938.61946171415
TXNIP	6186.051394638	0.30531339860817	0.192314283619564	1.58757525890349	0.112382416481125	0.748048795199306	6622.2192962594	9811.31807786733	9114.0468689853	5198.39966640114	5376.7109812258	6076.00210358085	5157.19236899454	4434.07416827761	3884.49902015006
ATP6AP2	4153.10925893752	0.478028404322155	0.301137224844192	1.58741053873192	0.112419693980157	0.748048795199306	6480.97691139942	3330.73413898257	3831.73811803324	3909.28236027053	5303.1440956507	4602.74608281195	3186.86611688354	2286.33383423298	4446.1616721728
ARMC4	47.3031093121554	3.13031516797218	1.97270556156442	1.58681317119101	0.11255496485118	0.748048795199306	0	88.0745734789249	41.2854718599971	85.8111368679986	92.5518883041664	87.716267561785	0	30.2886457365268	0
SLCO3A1	203.965253477337	1.30691618070491	0.82370728515328	1.5866269538477	0.11259715905558	0.748048795199306	20.4855367354166	171.413954835327	299.040715094033	396.876508014494	300.595876543446	260.319245667233	108.161656171345	216.609708903646	62.184079331088
ATG16L1	1147.67951684031	0.646760911496494	0.40772579787954	1.58626438371107	0.112679348071069	0.748048795199306	400.007059412608	800.24746870636	1455.03392717395	1630.41160049197	1745.03816751274	1307.25534237241	1016.94258173471	839.821540876425	1134.35796328162
TRIM52	108.86591438052	1.40998123684472	0.88952722058828	1.58509060117603	0.11294575073232	0.748234945579529	83.0203330856355	265.170758861279	53.5595310616178	252.557777827405	120.238350617379	47.1592836353683	76.9397348022969	55.0702649755033	26.0771945581982
HIST1H2BK	521.582745811435	0.469288053201802	0.296168724806872	1.58452940467573	0.113073295625578	0.748234945579529	525.076652113046	506.665557109944	519.973780723206	489.513530769719	703.236142755589	631.934400713935	346.786340920497	484.618331784429	486.439975412544
SERPINI1	70.1717631810304	2.85613809881975	1.80328671653708	1.58385134911019	0.1132275508205	0.748234945579529	70.082099358004	10.4174226695503	100.424120740533	358.846572357085	37.1789636777421	0	0	38.5491854828523	16.0475043435066
LEF1	69.1762430462372	1.52948297486765	0.965858541140028	1.5835476001096	0.113296706372535	0.748234945579529	45.2838180467103	75.7630739603655	21.2006477118904	127.74157874668	20.5670862898148	208.444033668328	56.8684996364803	37.6313477332606	29.0861016226057
DGKE	273.81971842768	0.845410429313976	0.533898413978161	1.58346683035578	0.113315101092389	0.748234945579529	188.682575194626	301.158218992453	83.6867672837778	390.050622127266	310.879419688354	514.036191625514	177.29591063138	279.940513625475	218.647246680277
C17orf62	4188.63925348621	0.377851414057525	0.238836084438609	1.58205329377123	0.113637404745955	0.749355520303299	4999.54914958561	4234.20879595993	4716.58620411372	4053.60109045762	5932.81335283118	3433.19584865481	3177.94556792096	4242.24607861294	2907.6071932391
ILF2	20323.6078712007	0.328040490048305	0.207417802340299	1.5815445267813	0.113753586394138	0.749449115308544	17910.8282236179	12962.114916194	14254.6460273368	28442.4913655203	26397.8552529772	21851.7256652843	16388.1635128892	26186.8288336014	18517.8170433851
BNIP1	1159.76255354855	0.389010953823329	0.246009734287696	1.58128276895092	0.113813397649116	0.749449115308544	1269.02509145186	933.779886561504	990.85132463993	1611.88419594093	1413.59166153458	1081.83396659535	1134.02478686864	973.825852316817	1029.04621602736
DCK	874.113483866135	0.483351184847741	0.305716936839628	1.58104156689656	0.113868533862608	0.749449115308544	611.331543630589	804.035622404379	582.459900295094	870.788013899122	1109.04057608924	1442.13089356956	619.978152899667	931.605315835597	895.651336171962
ABCA1	688.981410487884	0.628971364378004	0.397835573801419	1.58098321466837	0.11388187571782	0.749449115308544	835.594261576202	818.241198771947	875.921497570208	552.8967568654	453.266940156302	1223.31181750145	533.002800514462	401.095096571582	507.502324863396
SHC3	224.321499387254	0.898996315949638	0.568920667192972	1.58017869237418	0.114065949982828	0.74948259253906	227.497276377521	242.44183667317	227.628007011876	158.945628516861	198.55148687475	502.717963553026	157.224675465563	205.595655908546	98.2909641039779
ARNT	1366.94867126527	0.305082668694425	0.193103999473579	1.57988788179484	0.114132544895187	0.74961243889715	1448.00399135076	1716.98066362678	1537.60487089394	1511.44616074316	1370.08436361381	1318.5735704449	1262.2576782058	1132.61178299618	1004.9749595121
ITGA5	15286.5559994181	0.297516223215913	0.188379606463909	1.579344116917	0.114257147842048	0.749815460582132	11593.7356061018	13984.916414659	18585.1572783814	16018.4039242115	18511.1687026137	16977.3421087326	12119.6808342922	15188.3790802438	14600.2200455266
TRPT1	2450.5147547748	0.359418018694045	0.227606555990717	1.579119797888	0.114308581415438	0.749845554973565	3409.2245872309	2834.48600454217	2271.81677586362	3089.20092724795	2256.84219941698	2262.70242882497	1857.70432145836	1820.99009518998	2251.66545319827
SCAF1	559.704271658381	0.463773889251864	0.293938864214578	1.57779030170473	0.114613792593764	0.750523498028598	569.282284015787	492.459980742376	466.414249661588	746.946941373715	730.131563288424	557.422732570053	404.769909177301	597.512374984211	472.398409111975
FIBCD1	225.623960785856	0.789182688067113	0.500243363225483	1.57759751769339	0.114658103022602	0.750523498028598	229.653648665459	257.594451465243	272.260949563224	208.677082838088	425.58047784309	170.716606760033	136.038371679423	128.497284942841	201.596773315302
HIST1H1E	472.890497835086	0.724284055957663	0.45914965982564	1.57744656988901	0.114692807019341	0.750523498028598	662.006292397146	510.453710807962	686.231491726978	249.632398161451	737.250939311821	506.490706243856	250.890439572707	420.369689313009	232.688812980846
SNX9	6081.85549129133	0.299282948946175	0.189754621786537	1.57721032630684	0.114747137724237	0.750523498028598	4751.56633647267	6295.91144610637	5641.60393849041	6286.64090213622	8460.98288291764	6242.00278197735	5031.18961489802	5620.8383784997	6405.96314012354
ASF1B	5085.11402575617	0.2487801244434	0.157744943788107	1.57710363621909	0.114771680678851	0.750523498028598	3978.50687124669	3823.19411972494	3972.33188706999	5231.55396928196	7291.03208973933	5934.52425267475	5073.5622224703	5381.28272585626	5080.03809374131
PPP2R3B	760.151571309544	0.557433154999325	0.353822841866845	1.57545836232106	0.115150682144862	0.751672846007609	608.096985198681	859.910889450148	755.412552681568	1241.33610492003	565.594872969906	943.185672707366	546.38362395834	772.81938515623	548.624054743632
ETFDH	1499.44248105723	0.363095080200731	0.230625138064304	1.57439506919446	0.115396143060515	0.75214083678892	2088.44656086852	1995.40996043113	1389.20033691071	1475.36647819639	1525.1285525678	1512.86981902262	981.260385884366	1245.50582619597	1281.79440943759
TBX5	996.051055847834	0.506404254387549	0.321967127128712	1.57284459101039	0.115754807692296	0.75214083678892	1677.65764001622	827.711583016993	1345.68321792315	1070.68895773935	741.997189994086	1188.41394761128	727.024740450689	733.352361923786	651.929863954955
STC1	827.299794302547	0.572465318448831	0.364224977671673	1.57173547544253	0.11601191124679	0.75214083678892	458.229111186949	338.092717548131	701.85302161995	1671.36691581534	939.757635088459	945.072044052781	890.939827638191	725.09182217746	775.295053595662
SRPX2	1838.47142506812	0.443276626609066	0.282058763587715	1.57157544396317	0.116049045089224	0.75214083678892	2549.91023048738	2097.69011027762	2771.70573243872	2063.36779105324	1627.96398401688	1568.51777371235	827.380916279772	1657.61497576265	1382.09131158451
ZNF527	181.241148497658	1.04878395131734	0.667417040708343	1.5714072122046	0.116088091802122	0.75214083678892	49.5965626225875	77.6571508093746	149.520357547016	260.35879026995	285.566082716274	366.899226683165	219.668518203659	51.3989139771364	170.504733649758
TMEM55B	1804.98628119144	0.37169177856119	0.236630777529152	1.57076683955619	0.116236817212302	0.75214083678892	1278.72876674758	1867.55977312301	1602.3226375934	1962.92975585547	2666.60184165252	1854.30303254268	1884.46596834611	1560.32417430593	1567.6405805563
MIEN1	3329.4575086664	0.314480609214101	0.200330124120506	1.56981188223559	0.116458882408116	0.75214083678892	4093.8727886514	3548.55297661862	2768.35826174737	4008.74526891298	3477.41966653945	3352.08188080198	3269.38119478745	2524.05381137723	2922.65172856114
STAG3	38.6572427816789	1.63199814384868	1.03994119278552	1.56931772216592	0.116573924873045	0.75214083678892	35.5801427509867	113.644610940548	68.065237390806	46.806074655272	33.2237547758546	18.8637134541473	3.34520586096943	18.3567549918344	10.0296902146916
PTGFR	694.358601895475	0.497257132955816	0.31691293169007	1.56906545373199	0.116632688393736	0.75214083678892	999.478555459534	805.929699253388	856.952496985885	550.946503754764	607.520087329913	941.299301361951	466.098683295074	605.772914730536	415.229174888233
B4GALNT4	27.9981771565011	2.59284025132586	1.65305284365746	1.56851625238373	0.11676070006279	0.75214083678892	34.5019566070174	32.1993064331553	6.69494138270223	0	130.521893762286	22.6364561449768	11.1506862032314	8.2605397463255	6.01781412881497
LOC729603	52.4117569827491	2.34131265597253	1.49340543508823	1.56776760078833	0.116935378685875	0.75214083678892	70.082099358004	29.3581911596416	8.92658851026964	165.771514404088	137.641269785683	0	26.7616468877554	10.0962152455089	23.0682874937907
MYEF2	161.416507609116	0.731654265975293	0.466831858942678	1.56727578026146	0.117050244016494	0.75214083678892	188.682575194626	150.579109496226	174.068475950258	265.234423046541	143.969604028703	177.318906468985	103.701381690052	124.825933944474	124.368158662176
LAMTOR2	5196.28367244995	0.292393708365362	0.18657270808991	1.56718370740729	0.117071757594474	0.75214083678892	6096.06445800238	4745.60954519239	5627.09823216122	5959.97350610463	6385.28925120711	4332.99498041764	4701.12930328237	4357.89363506149	4560.50014062028
MFAP3	326.958938176096	1.12391124948187	0.717495486456043	1.56643668245671	0.117246420903674	0.75214083678892	212.402670361951	290.740796322902	103.771591431885	266.209549601859	281.610873814387	1053.53839641413	86.9753523852051	416.698338314642	230.682874937907
HECTD2	381.939368614309	0.588575119317778	0.3757779257346	1.56628444357711	0.117282041243053	0.75214083678892	349.332310646051	448.896213215165	267.797655308089	458.309480999538	423.998394282335	542.331761806735	224.128792684952	383.65617932934	339.003529256577
ZNF461	192.59311833777	0.971884537745091	0.620839708266083	1.56543552998475	0.117480822964826	0.75214083678892	311.595795607126	216.871799211546	191.921652970797	396.876508014494	109.163765692094	165.057492723789	75.8246661819737	105.551341203048	160.475043435066
PDZD11	5359.29733513568	0.192548208007625	0.123013599479086	1.56525952271123	0.117522069929692	0.75214083678892	4758.03545333649	5078.967070618	5099.31368649153	6050.66027574922	6065.7083719346	5642.13669413546	4761.34300877982	5378.52921260749	5398.9822425685
BAIAP3	47.8035071024169	3.02444429558768	1.93484489661859	1.56314560452536	0.118018351055116	0.75499669344052	34.5019566070174	20.8348453391005	30.12723622216	301.314105593313	0	5.6591140362442	26.7616468877554	0	11.0326592361608
DNMT1	6475.85017500589	0.344157010931866	0.220460721802354	1.56108084976881	0.118504675883767	0.756883416956695	6022.74780021247	3983.24361346621	5865.88447481093	9363.16518416503	8462.5649664784	5896.79682576645	6604.55143817397	5980.63077633966	6103.06649563985
PEF1	8878.34322893696	0.326882865311468	0.209410453043154	1.5609672801009	0.118531471198406	0.756883416956695	6929.50234729064	11736.6471948851	9987.73671942794	10493.3368617788	8786.10105465279	9237.56047849594	6357.00620446224	8232.08677608815	8145.11142335106
TNXB	297.483680976766	0.886811996878811	0.568185577781631	1.56077878699631	0.118575954228126	0.756883416956695	513.216604529383	524.659287175531	329.167951316193	410.528279788948	150.297938271723	289.558001521161	231.934273027214	158.785930679368	69.2048624813722
AVPI1	3476.94157381567	0.310008955833913	0.198635879935852	1.56068961928745	0.118597001732312	0.756883416956695	3933.22305319998	4768.3384673805	4888.42303293641	3307.62927563922	3637.2101061757	2854.07984561249	2091.86873172622	2870.99648072291	2940.70517094758
DCBLD2	9128.98255176377	0.307205043233106	0.196922704422657	1.56002856112391	0.118753131929656	0.756927734394348	9667.01696682868	6648.20974002207	6571.08496712224	11675.1902468244	9563.69512476386	11541.76307692	10256.4011697323	7867.70518950024	8369.77648416016
POM121C	1460.67791144915	0.301398598300713	0.193239543319071	1.559714917164	0.118827265404968	0.756927734394348	1237.75769327675	1335.32417855144	1200.62615463127	1611.88419594093	1703.11295315274	1859.01896090622	1266.71795268709	1297.82257792269	1633.83653597326
RGS3	3702.41040828159	0.375476113755555	0.240862174887887	1.55888368080346	0.119023913481985	0.756927734394348	3145.06898195843	3711.4435856334	3739.12476223919	3173.06181100531	5038.93614100462	4621.60979626609	2418.5838374809	3765.88828657483	3707.97647237149
POLQ	778.181064311919	0.475658202571514	0.305216622860694	1.55842823406317	0.119131767998201	0.757001803930983	526.154838257015	588.110861617337	665.030844015088	958.549403877757	745.161357115596	1335.55091255363	742.635701135213	841.657216375609	600.778443860028
NPTN	5210.81093491769	0.307153944487316	0.197199404463969	1.55758048723436	0.119332727205052	0.757351162428259	4231.88061507947	4879.14196304754	5302.39357510016	6182.30236071717	5311.84555523485	6471.19690044524	3693.10727051025	5164.67301695262	5660.75715717195
NR1D1	371.132582362822	0.575420597349013	0.36950766493693	1.55726295271095	0.119408067415382	0.757528944530563	422.648968435963	586.216784768328	487.614897373479	399.801887680448	436.655062768375	266.921545376185	225.243861305275	307.475646113227	207.614587444117
FRY	242.961820792887	1.09007992179535	0.700608416744305	1.55590469047018	0.119730757882454	0.757876986713389	191.917133626534	385.444638773359	410.623071472403	86.7862634233168	339.356923781944	389.535682828142	46.832882053572	149.607553183451	186.552237993264
BOLA2-SMG1P6	625.320096834677	0.533550110826774	0.343183194370141	1.55470932021022	0.120015313876194	0.75910137617783	495.965626225875	678.079511945271	552.332664072934	1092.14174195635	643.1169674469	572.513703333371	486.16991846089	624.129669722371	483.431068348136
WNT2B	431.960036054577	0.677538514267189	0.43585763833647	1.5544949879808	0.120066391269918	0.75910137617783	792.46681581743	461.207712733725	526.668722105909	534.369352314355	499.147363418197	263.148802685355	198.482214417519	245.06267914099	367.086661857713
CEP250	1822.69292132917	0.449624763238598	0.289288138947936	1.55424541384159	0.120125888592473	0.75910137617783	2517.5646461683	1855.24827360445	3194.60286311275	1891.74551731724	1853.41089142446	1356.30099735319	993.52614070792	1105.99448825802	1635.8424740162
TUBB4B	77418.3402781642	0.207734138281953	0.133663737415289	1.55415479395529	0.12014749766716	0.75910137617783	68947.8475345483	60109.4758417295	59164.3128225034	101113.797900607	92999.6179518601	78433.4341709991	74388.4577989975	81157.9673321488	80450.1511500844
ZNF710	458.519711093899	0.698658467380242	0.449932197992989	1.55280833533751	0.120468930770998	0.760341366687929	149.867874011732	382.603523499846	393.885718015648	789.852509807715	726.176354386537	464.047350972024	498.435673284445	392.834556825257	328.973839041885
ZSCAN20	242.165057441193	0.902194174010165	0.581138776032938	1.55245908760188	0.120552414725199	0.760568368187443	274.93746671217	214.030683938032	239.902066213496	100.438035197771	424.789436062713	419.717624354778	132.693165818454	174.389172422427	198.587866250894
NAPRT	1478.36652727346	0.3877706668732	0.249933415890735	1.55149588737956	0.120782892156643	0.761198491141926	1605.41916837028	1662.99947343002	1766.3487014696	1796.18311489606	1781.42608941011	1110.12953677657	1157.44122789542	1382.26365088513	1043.08778232793
ARPIN	941.619149358129	0.613447079025759	0.395402746753041	1.5514487040448	0.120794191179605	0.761198491141926	1138.56456803157	1070.15341969016	636.019431356712	1265.71426880298	1441.27812384779	697.014212130744	1053.73984620537	523.167517267281	648.920956890548
NID2	3271.89324703897	0.380332727264752	0.245430127400545	1.54965786512445	0.121223656309501	0.762044424867989	3379.03537519976	3210.46025907049	4088.37753770349	2889.29998340773	4903.66799656007	2821.06834706773	2582.4989246684	3037.12511339901	2535.50568627404
ISOC1	775.496777941974	0.523028002825452	0.337547125056788	1.54949624511677	0.121262473456127	0.762044424867989	329.924960054604	452.684366913184	749.833434862649	1155.52496805203	969.817222742804	1086.54989495889	812.885024215571	767.312358658679	654.938771019363
LIN37	1339.83711324907	0.417868163514677	0.269832089298307	1.54862294029348	0.121472388006184	0.762764630218509	1424.28389618344	971.661423541687	1248.60656787397	1350.55027911566	1909.57485783126	1551.54043160362	1116.18368894347	975.661527816	1510.47134633256
KLHL18	1449.23149327939	0.326017238936834	0.210598364049291	1.54805209626666	0.121609754177754	0.763028508572769	1191.39568908607	1254.82591246855	1371.34715989017	1836.16330366411	1894.54506400409	1400.63072397044	1514.26318639883	1370.33176014044	1209.58063989181
FRMD8	950.766678440897	0.802071890295396	0.518254935610684	1.54763965605128	0.121709078104081	0.763053468129231	864.705287463373	1224.52068288441	281.187538073494	817.156053356623	2188.02156452414	926.208330598633	693.572681840995	649.829126710939	911.698840515468
LOC101929243	62.3266457957413	1.15253853877667	0.744879194643099	1.54728249502108	0.121795140925369	0.763161736883668	72.2384716459426	99.4390345729797	45.7487661151319	46.806074655272	95.7160554256764	94.3185672707366	45.7178134332489	34.8778344844854	26.0771945581982
RDH8	40.4255767440506	2.48859601606267	1.60920729290862	1.54647323997927	0.121990318003581	0.763607602118148	0	0	0	135.542591189225	64.8654259909542	108.466352361347	0	23.8637814893848	31.092039665544
SAP130	1139.00099297624	0.541123174777487	0.350084897671448	1.54569128339071	0.122179143394125	0.763695210244395	894.894499494513	550.229324637154	632.67196066536	2228.16417890201	1151.75683222963	1464.76734971454	756.016524579091	1201.44961421556	1371.05865234834
RARRES1	110.055250511024	1.26087586043517	0.815984369537099	1.54522060410354	0.122292912222268	0.763976725607462	49.5965626225875	89.968650327934	24.5481184032415	93.612149310544	260.252745744194	229.19411846789	97.0109699681134	120.236745196516	26.0771945581982
TIMP3	57444.5486592904	0.220688705104274	0.142835763360054	1.54505216279744	0.122333646615764	0.763976725607462	52066.6870784211	59188.954493111	60406.2244489946	50893.8051751657	66544.8076906957	68411.1432128107	54089.748634635	51617.3593615392	53782.2078382409
E2F4	4219.68276680521	0.302196348908112	0.19566946367194	1.54442263620028	0.122485979774699	0.76433161492157	3092.23786090393	2912.14315535155	3754.74629213217	5178.89713529478	5785.67958168097	4615.95068222985	4505.99229472582	3358.36832575611	4773.12957317174
SPPL2B	1055.11747770041	0.515810949263471	0.334237765870776	1.54324556328831	0.122771206079211	0.764710111136692	738.557508618965	1395.93463771973	1289.89203973396	969.275795986257	1567.84480870819	1035.61786863269	662.350760471947	852.671269370709	983.912610061248
PPP3CB	2025.52893256516	0.402803490482245	0.261154327745651	1.54239638285662	0.122977300021976	0.764710111136692	1948.28236215251	1803.1611602567	1761.88540721447	2873.69795852264	1662.76982235349	2704.11332365202	2004.89337934101	2068.80628757974	1402.15069201389
RWDD2A	507.448714414946	0.569069110558665	0.369016055547814	1.54212561216033	0.123043072171084	0.764710111136692	616.722474350435	643.039090238602	426.244601365375	496.339416656947	719.848020143517	504.604334898441	332.290448856297	297.379430867718	530.570612357187
STEAP3	586.128250834832	0.682913275018847	0.442889189511399	1.54195065310184	0.123085585593301	0.764710111136692	749.339370058658	341.880871246149	897.122145282098	579.225173858991	645.490092788032	800.764636128554	255.350714054	443.315633052802	562.6656210442
PDGFC	1275.94899968829	0.425255369753315	0.275806589640351	1.54186080291933	0.123107422808974	0.764710111136692	1284.11969746743	973.555500390696	1143.7191528783	1130.17167761375	1548.85980597913	1953.33752817696	1213.19465891158	1308.8366309178	927.746344858975
CBX4	420.537878728078	0.536914533276686	0.348234429149573	1.54181921238486	0.123117532009451	0.764710111136692	453.916366611072	330.516410152094	478.688308863209	433.931317116584	604.355920208403	454.61549424495	258.695919914969	390.998881326073	379.122290115343
LRPAP1	9102.97849754708	0.231588475553093	0.150221714250235	1.54164447336369	0.123160012021675	0.764710111136692	9490.19443921771	10519.7028193967	10648.3042691879	9086.22924245467	10713.8698734327	7886.918595179	7359.45289413274	8195.37326610448	8026.7610788177
VIM-AS1	398.399868037592	1.07934860933395	0.70014250925488	1.54161273607374	0.123167728758615	0.764710111136692	1049.07511808212	225.395145032087	197.500770789716	336.418661584767	291.103375178917	807.366935837505	121.542479615223	318.489699108327	238.706627109661
BEND7	162.990942610984	1.17397189289418	0.761700845042597	1.54125061109591	0.123255804068934	0.764960217110259	130.460523420284	159.102455316768	150.6361811108	224.279107723178	56.9550081871793	430.092666754559	179.526047872026	70.6735067185626	65.1929863954955
HS3ST3B1	2412.17908334344	0.335332899823232	0.217629214373689	1.54084505974201	0.123354499825297	0.765180306093161	2071.19558256501	1317.33044848585	1822.13987965879	3089.20092724795	3492.44946036662	2622.05617012648	2331.60848509569	2412.07760592704	2551.55319061755
HEXA	7262.95342336585	0.332626382243843	0.215917186202555	1.54052758881269	0.123431803209221	0.765180306093161	5992.55858818133	8127.48375909821	9124.08928105935	8331.48128863841	6633.67637024564	8514.13706752939	4842.74301806341	6644.22746929447	7156.18396818247
ICAM1	6533.61538914214	0.438333957249586	0.284603493902381	1.54015662717034	0.123522179360362	0.765192430833545	1422.1275238955	1783.2733533421	2807.4120864798	8159.85901490241	12684.3549483531	9529.94803703523	5351.21430893076	8360.58406103099	8703.76516830939
ALG12	1658.61945253586	0.483658950217205	0.314189035912091	1.53938837748792	0.1237095097391	0.765337068720633	1528.86795214846	1898.81204113166	2647.84931685873	1385.65483510711	1779.05296406898	1996.72406912149	791.698720429431	1434.58040261186	1464.33477134498
GMFG	51.9109320383112	1.85447969145505	1.20511848400913	1.53883598672029	0.123844341962836	0.765337068720633	85.1767053735741	52.0871133477513	37.938001168646	89.7116430892713	131.312935542663	7.54548538165893	49.0630192942183	7.34270199673377	7.02078315028413
HSPB7	1465.70353197358	0.299831145465354	0.194852569491333	1.53875900250158	0.123863142026044	0.765337068720633	1600.02823765043	1856.19531202895	1808.74999689339	1670.39178926002	1465.80041903949	1237.45960259206	1150.75081617348	1180.33934597495	1221.61626814944
ADAMTSL1	1049.51832567758	0.490296689898411	0.31863785316495	1.53872706907989	0.123870941035601	0.765337068720633	1238.83587942072	1306.9130258163	1254.18568569288	1558.25223539843	1056.83181858433	682.866427040133	894.28503349916	776.490736154597	677.004089491684
ROGDI	831.74231076672	0.453129770842581	0.294556757285123	1.5383445113227	0.123964401836614	0.76541287676002	1082.49888854517	1092.88234187827	884.848086080478	744.021561707761	1041.01098297678	772.469065947333	547.498692578663	815.957759387041	504.493417798988
CRYGS	34.2490577339873	1.63968150646168	1.06596995342592	1.53820612034318	0.123998225005544	0.76541287676002	17.2509783035087	20.8348453391005	15.6215298929719	12.6766452191362	109.163765692094	70.7389254530525	31.221921369048	14.6854039934675	16.0475043435066
CDC34	3761.46078825869	0.28059437020411	0.182457993977254	1.53785736698985	0.124083493307633	0.765643945212786	3940.77035620776	3380.92717548131	3254.85733555707	5079.43422665233	4186.98414353806	3500.16203141704	3663.00041776152	3517.15425643548	3329.85715127762
KIAA0895L	261.065338408182	1.16769636227337	0.7596786926269	1.53709242289735	0.124270678208638	0.766208195457421	141.242384859977	330.516410152094	256.639419670252	564.598275529218	450.89381481517	106.579981015932	66.9041172193886	335.92861635057	96.2850260610395
C1orf112	883.940764709076	0.633366673360275	0.412334108417473	1.53605210054322	0.124525602715803	0.767484326942293	404.319803988485	742.478124811582	648.293490558332	598.727704965354	1640.62065250292	1506.26751931366	710.298711145842	990.346931809468	714.113943286043
GORAB	371.980109113093	0.638499121059282	0.415788274942399	1.53563522479737	0.124627869914677	0.767620309441766	203.777181210196	289.793757898398	413.970542163754	470.010999663356	381.282138141951	634.763957732057	299.953458866925	396.505907823624	257.763038517575
TTC26	516.718492713404	0.586190389266074	0.381765517326306	1.53547233226159	0.124667848207972	0.767620309441766	210.246298074012	263.27668201227	345.905304772948	470.986126218674	934.220342625817	894.140017726583	490.630192942183	605.772914730536	435.288555317616
MARF1	1117.52281640422	0.437628583563603	0.28505589646862	1.53523778664154	0.124725429699126	0.767620309441766	1451.23854978267	1010.48999894637	1193.93121324856	951.72351799053	1114.57786855188	1616.62024302043	822.920641798479	837.06802762765	1059.13528667144
TBC1D2	2277.57261560626	0.446209422446695	0.290705106155146	1.53492117269023	0.124803192047585	0.767620309441766	1620.51377438585	2217.01695176519	2585.36319728684	3357.36072996045	2961.66042573333	1798.65507785295	1665.91251876278	2444.20192716276	1847.4689375462
SRR	1527.20000373414	0.41519368036336	0.270530255438803	1.53474028141478	0.124847637032556	0.767620309441766	1375.76551970482	1640.27055124191	1170.49891840911	1708.42172491743	2024.275915986	1729.80252374531	919.931611766593	1574.0917405498	1601.74152728625
PRPF38B	2289.86720239831	0.369784642857477	0.241044868578163	1.53409049957671	0.125007390220468	0.767620309441766	3156.92902954209	2232.16956655727	2187.01418501606	2492.42347539323	2853.28770182161	2000.49681181232	2234.59751512758	1582.35228029613	1869.53425601852
ANO3	101.396593398622	1.32736699287884	0.866638257822712	1.53162750536035	0.125614381046719	0.768821717385518	154.180618587609	131.638341006135	54.6753546254015	94.5872758658621	273.700456010612	40.5569839264167	86.9753523852051	32.1243212357103	44.1306369446431
C19orf33	13.8982270371057	2.55411144745458	1.66770697934093	1.53151091834127	0.125643170078159	0.768821717385518	14.0164198716008	21.7818837636051	2.23164712756741	33.1543028808177	15.8208356075498	25.4660131630989	0	4.58918874795861	8.0237521717533
SPHK1	14174.4655544646	0.17249680571704	0.112715422945117	1.5303744705907	0.125924064428459	0.768821717385518	7632.47971315862	7487.28578413312	8367.560904814	18701.9522044471	18580.7803792869	17866.7661980956	15013.2839040308	16721.168122062	17198.9127801532
ETNK2	267.349896668763	0.870890900651023	0.56920694994681	1.53000749680306	0.126014873288081	0.768821717385518	335.31589077445	527.500402449045	274.492596690791	360.796825467721	357.550884730626	101.864052652396	172.835636150087	162.457281677735	113.335499426015
ZBTB9	634.545183899308	0.795543917774155	0.520002345844016	1.52988524788846	0.126045135504358	0.768821717385518	204.855367354166	521.818171902017	118.277297761073	1363.2269243348	710.355518778987	1013.92459816042	433.761693305703	619.540480974412	725.146602522204
MAP3K11	1331.31350698796	0.422770515485934	0.276370329319943	1.5297246868947	0.126084890317675	0.768821717385518	1214.03759810942	1115.61126406638	1388.08451334693	1170.1518663818	1617.68044087197	1944.84885712259	1363.7289226552	883.877752856828	1283.80034748053
PPM1D	420.462510516406	0.714318496584029	0.46700275974509	1.52958088935906	0.126120502797386	0.768821717385518	337.472263062389	548.335247788145	477.572485299426	760.59871314817	272.909414230234	470.649650680976	314.449350931126	212.020520155688	390.154949351504
BGN	9347.76462575715	0.244648057204698	0.159971140692138	1.52932620312759	0.126183596874407	0.768821717385518	8952.17955337704	9674.94454473867	10910.5228066771	10036.0025073346	10879.1976055316	8689.56960265296	7556.82003992994	7839.25221926289	9591.3927523096
MATN3	104.642818602281	1.35107458580336	0.884135465356644	1.52813074324347	0.126480079786648	0.770208144475131	12.9382337276315	141.108725251181	145.057063291882	107.263921084998	201.71565399626	152.796078978593	36.7972644706637	89.9480994599887	54.1603271593347
ZNF618	1049.03257100727	0.556699103713772	0.36441799819253	1.527638883027	0.126602222143382	0.770208144475131	1200.02117823782	1319.22452533486	1211.7843902691	1116.5199058393	613.848421572933	1669.43864069204	579.835682568034	892.138292603153	838.482101948219
CKAP2	5938.29027559055	0.403233840835775	0.264003933361878	1.52737815569986	0.126667005106268	0.770208144475131	4459.37789145699	4773.07365950302	3395.45110459381	5961.92375921527	8359.72953502932	8919.70690679356	7905.83651809108	5656.63405073378	4012.87905489812
BICD1	753.783868356203	0.518008556092026	0.339178216654003	1.52724594522073	0.126699865325692	0.770208144475131	731.01020561118	773.730392820232	501.004780138883	871.763140454441	876.47429265826	1065.79981015932	424.841144343117	866.438835614585	672.992213405808
TMEM238	46.8710614362597	1.32422425152052	0.868628647592074	1.52449985985542	0.127383891839916	0.772118695447718	40.9710734708331	87.1275350544203	39.0538247324297	46.806074655272	96.5070972060539	38.670612581002	24.5315096471091	32.1243212357103	16.0475043435066
RAB11FIP5	3627.82983884364	0.419721174031755	0.275388650659041	1.52410483521128	0.127482525046512	0.772118695447718	2395.72961189977	3734.17250782151	3923.23565026351	3763.98850352812	5787.26166524172	3379.43426531049	2634.90714982359	3904.48178676318	3127.25740894085
SMIM15	2695.76947440712	0.438246492336481	0.28756035478277	1.52401568939343	0.127504791968049	0.772118695447718	1698.14317675164	2207.54656752015	1901.36335268743	2322.75145476787	3064.4958571824	5230.90774083505	2821.12360941755	2327.63653296461	2687.95697753735
KCMF1	4051.12755255225	0.267198410635859	0.175395427680426	1.52340579323824	0.127657213536959	0.772118695447718	3145.06898195843	3457.63728786618	3455.70557703813	5586.50003541777	4465.43085023093	4368.83603598052	3359.70175303363	4306.49472108436	4314.77273036033
LINC01481	133.236268751772	0.685205032545118	0.449829323041037	1.52325559372795	0.127694772232609	0.772118695447718	153.10243244364	173.308031684336	152.867828238368	148.219236408361	170.073982781161	125.44369447008	95.8959013477903	89.9480994599887	90.2672119322246
EPB41	164.263525900198	1.27908142106084	0.840139754123317	1.52246267931406	0.127893189851516	0.772118695447718	341.785007638266	261.382605163261	247.712831159982	129.691831857316	295.849625861182	18.8637134541473	33.4520586096943	84.4410729624384	65.1929863954955
PODXL	343.848880372235	1.05273098191694	0.691884856286512	1.52154071931443	0.128124200994155	0.772118695447718	127.225964988377	113.644610940548	44.6329425513482	700.140866718443	416.879018258938	778.128179983577	601.021986354174	75.2626954665212	237.703658088191
RHOF	107.630617177304	1.17858214017187	0.774788237109565	1.52116679593472	0.128217985619759	0.772118695447718	186.526202906688	34.0933832821645	168.489358131339	102.388288308407	197.760445094373	101.864052652396	45.7178134332489	81.6875597136632	50.1484510734581
MIB1	1372.11699919997	0.423854352980623	0.278775203641518	1.52041626171912	0.128406389975503	0.772118695447718	1383.3128227126	1254.82591246855	1443.87569153611	1376.87869610925	1326.57706569305	2032.56512468437	1556.63579397111	967.400988069675	1006.98089755504
C21orf2	2117.55502099052	0.3678911487479	0.241984495146234	1.52030876410317	0.128433392388513	0.772118695447718	2352.602166141	1861.87754257598	2930.15267849601	1833.23792399815	2655.52725672724	2223.08863057126	1536.56455880529	1675.05389300489	1989.89053859482
TPP1	3433.55854593609	0.418953748759891	0.275651752159257	1.51986608275881	0.128544636386497	0.772118695447718	2311.63109267016	3469.94878738474	4307.0789562051	3457.79876515822	4652.11671040002	3797.26551831986	2260.24409339501	2808.58351375067	3837.35947614101
C12orf75	13519.5128840723	0.170879213717919	0.112446212227384	1.51965291078346	0.128598232332007	0.772118695447718	12178.1124961332	11279.2276358494	12561.9416810769	13995.0163219263	15183.2559325656	16183.179772313	13244.7850721983	13246.2344021077	13803.8626424801
CDC37	4063.29359959826	0.313388999353714	0.206240366790138	1.51953278706397	0.128628441626519	0.772118695447718	3678.77112322323	3496.46586327087	4424.24043040239	5880.01312856854	3693.3740725825	4263.19924063729	3471.20861506594	3896.22124701686	3766.1486756167
NR4A2	25.1362379803691	2.46050722300661	1.61932034478422	1.51946909759507	0.128644460799502	0.772118695447718	5.39093071984646	6.62926897153198	13.3898827654045	0	117.074183495869	52.8183976716125	13.3808234438777	5.50702649755033	12.0356282576299
H2AFJ	3231.43835214968	0.236881144237426	0.15590225164233	1.51942093037167	0.128656576847438	0.772118695447718	3442.64835769395	3593.06378257033	3708.99752601703	3732.78445375794	3289.94276458998	2897.46638655703	2784.32634494689	2648.87974532171	2984.83580789223
CLDN11	7229.25003593581	0.355227442110678	0.233798244998508	1.51937599922081	0.128667879688746	0.772118695447718	14432.599723173	8251.5457927083	9892.89171650632	7279.31973545011	5472.42703665148	5480.8519441025	5477.21706302728	4007.27961471746	4769.11769708587
TECR	8363.54874797875	0.231035794713282	0.152073442165672	1.51923828002517	0.128702529017525	0.772118695447718	9340.32656520598	7206.01537205526	7712.57247287297	10057.4552915516	9409.44197759025	8077.44210106588	7924.79268463658	7592.35386462272	7951.53840220752
DOCK1	2115.18997648453	0.382643825381939	0.251971447204028	1.51859994308046	0.128863225487552	0.772503665600656	2999.51385252257	2225.54029758574	1975.00770789716	2223.28854612542	1691.24732644708	2784.28410583214	1882.23583110546	1709.01388973979	1546.57823110545
PLTP	1967.66313963792	0.384501311784412	0.253361752200506	1.51759809223345	0.129115748101146	0.773337061865644	2098.15023616424	1975.52215351653	2729.30443701494	1813.73539289179	2040.09675159355	2322.12312620554	1126.21930652637	1890.74576415895	1713.07108866933
CEP164	1028.31909161755	0.33491890265387	0.220771947278365	1.51703559615561	0.129257697070606	0.773343134688638	1044.76237350624	860.857927874653	912.74367517507	1264.73914224766	1169.15975139793	1156.34563473923	860.832974889466	859.096133617851	1126.33421110987
CDK5	1947.51373269875	0.327870971558561	0.216172232315377	1.51671178137359	0.129339468462583	0.773343134688638	1991.40980791128	1791.79669916264	1877.93105784797	2606.51328236546	2307.46887336114	1690.1887254916	1962.52077176873	1567.66687630266	1732.12750007724
TMEM134	1530.25301605454	0.289648663948903	0.190996542590411	1.51651260290114	0.129389785998761	0.773343134688638	1414.58022088771	1609.01828323326	1847.80382162581	1624.56084116006	1776.67983872784	1494.00610556847	1411.6768733291	1273.04095868372	1320.91020127489
CDCP1	404.328601016556	0.691863572891409	0.456321678444451	1.51617511412102	0.129475078929056	0.773564058730297	355.801427509867	227.289221881096	249.94447828755	476.836885550583	618.594672255198	637.593514750179	438.221967786995	467.179414542186	167.49582658535
NEK11	149.308094563101	1.08238187310741	0.714043112883549	1.51584946843949	0.129557420158146	0.773767189198243	168.19703845921	211.189568664519	182.995064460528	198.925817284906	210.417113580413	121.67095177925	22.3013724064629	157.868092929776	70.2078315028413
PIDD1	843.17540670241	0.568928330405687	0.375470551364838	1.5152408846383	0.129711412780874	0.774397938444858	1081.4207024012	647.774282361125	1054.4532677756	1073.6143374053	834.549078298253	962.049386161513	499.550741904768	444.233470802393	990.933393211532
ITPR1	62.7440478228393	2.10618697773817	1.3907250213978	1.51445249444154	0.129911113846258	0.77458948498524	29.1110258871709	71.9749202623472	11.158235637837	160.895881627497	79.1041780377491	127.330065815494	0	77.0983709657046	8.0237521717533
PRRG1	254.101238393038	1.05848546250517	0.698928798386701	1.51443961809617	0.1299143774341	0.77458948498524	227.497276377521	359.874601311736	170.721005258907	281.81157448695	404.222349772898	347.092327556311	28.9917841284017	256.07673213609	210.623494508524
BBS1	694.838258592246	0.834353958270096	0.551296143362107	1.51344058600111	0.130167782254377	0.77458948498524	757.964859210413	629.780552295538	1142.60332931451	777.175864588579	929.474091943552	679.093684349304	109.276724791668	718.666957930318	509.508262906334
ATP13A1	3655.82115514689	0.27137097925067	0.179307383678726	1.51344006969004	0.130167913315953	0.77458948498524	2732.12368881819	3771.10700637719	3721.27158521865	3818.59559062594	3983.68640598104	4599.91652579382	3435.5264192156	3266.58455079694	3573.57862349462
SIGLEC15	104.160431790405	2.28556944379336	1.51042428489489	1.51319696501862	0.130229634936293	0.77458948498524	46.3620041906796	18.9407684900914	43.5171189875645	0	397.894015529878	289.558001521161	124.887685476192	8.2605397463255	8.0237521717533
CDC42EP2	3159.59367015927	0.239220136602725	0.158093209116328	1.51315883800361	0.130239317028866	0.77458948498524	4639.43497749987	4260.72587184605	4395.22901774401	2473.89607084219	3117.49565646769	2605.07882801774	2128.66599619688	2437.77706291561	2378.03954990338
NECAB3	633.767966788726	0.460312112858661	0.304240632052284	1.51298697269192	0.130282967974192	0.77458948498524	612.409729774558	728.272548444013	917.206969430205	564.598275529218	786.295529695226	644.195814459131	589.871300150942	437.808606555251	423.252927059986
OSBP2	109.930977912099	1.92012233361409	1.26937734961319	1.51264896462758	0.130368849548518	0.77458948498524	156.336990875547	22.7289221881096	108.234885687019	10.7263921084998	439.028188109507	105.636795343225	33.4520586096943	109.222692201415	4.01187608587665
HGF	139.071728016419	1.89656028644965	1.25384816347059	1.51259166915399	0.130383411617914	0.77458948498524	181.135272186841	41.669690678201	106.003238559452	5.850759331909	529.997992852919	191.466691559595	102.586313069729	3.67135099836689	89.2642429107554
TUBB6	11288.8046562013	0.286119281393894	0.18930245207433	1.51143991141514	0.130676407151866	0.77458948498524	9921.46889680543	7960.8049963854	12413.5371470937	13494.7763990481	13840.0669894846	11840.7529351683	10565.2751775618	12232.9415265585	9329.61783770614
YES1	989.428433839314	0.458661657149526	0.303481566115305	1.51133283981823	0.130703671011454	0.77458948498524	958.507481988701	733.007740566536	916.091145866421	1268.63964846893	885.175752242412	1491.17654855035	1100.57272825894	885.713428356011	665.971430255524
CTRL	25.2149572136438	2.5236605815953	1.66985789208749	1.511302604583	0.13071137067007	0.77458948498524	51.7529349105261	21.7818837636051	65.8335902632386	45.8309480999538	26.8954205328347	1.88637134541473	0	0.917837749591722	12.0356282576299
CHMP2A	7711.01639705247	0.29030773736627	0.192212884504376	1.51034483518019	0.130955456904393	0.775212833027421	9077.24914607748	9859.61703751706	7773.94276888107	9660.57878353707	7817.86591547074	6006.20636380051	6439.52128236615	6700.21557201957	6063.95070380255
MIEF1	2123.61517561245	0.376352515688745	0.249231122753867	1.51005424816233	0.131029582463541	0.775212833027421	2807.59671889604	1566.40155413056	1983.93429640743	2524.60265171873	2186.43948096338	2493.78291863828	1764.03855735121	2156.91871154055	1628.82169086592
C4orf33	348.970884738545	0.900912566724925	0.596724739485543	1.50976238642566	0.131104065937457	0.775212833027421	596.236937615019	447.002136366156	230.975477703227	247.682145050814	304.551085445334	663.059527913278	352.361684022113	108.304854451823	190.564114079141
GEM	1182.9355938893	0.423462820674234	0.280589552199958	1.50918955233394	0.131250349353434	0.775212833027421	692.195504428286	661.979858728693	837.983496401562	1401.2568599922	1299.68164516022	2141.97466271843	1433.97824573556	984.839905311917	1192.53016652683
CUL2	2183.33526795285	0.362693391027653	0.2403683640403	1.50890651719394	0.131322674127396	0.775212833027421	1892.21668266611	2297.51521784808	2111.13818267877	1839.08868333006	2955.33209149031	2714.4883660518	2024.96461450683	2238.60627125421	1576.66730174952
DUSP10	1629.20573159221	0.462529940346277	0.306790764635417	1.50763971300093	0.131646762898228	0.776048270828268	1312.15253721063	1984.04549933707	1278.73380409613	1204.28129581794	2492.57264996947	2148.57696242738	1330.27686404551	1529.11769081981	1383.09428060597
ZNF687	53.9368482595419	2.21984704864266	1.47254400637164	1.50749114392336	0.131684812168535	0.776048270828268	33.4237704630481	60.6104591682924	74.7601787735082	4.87563277659083	47.4625068226494	208.444033668328	0	35.7956722340771	20.0593804293832
SCPEP1	2406.59802229584	0.407587423483931	0.270454210649292	1.50704780119865	0.131798405084196	0.776094992727722	2152.05954336271	2256.79256559439	2233.87877469498	3742.53571931112	2296.39428843586	2523.96486016491	1537.67962742561	2805.83000050189	2110.24682117112
VAT1L	97.5883292385041	2.0773481099033	1.37922301372945	1.50617274307663	0.132022834609881	0.77619020583958	81.9421469416663	80.4982660828883	210.89065355512	275.960815155041	12.6566684860399	119.784580433835	0	83.5232352128467	13.0385972790991
RUNX1	2515.67357641296	0.230045702721699	0.152746332275899	1.50606367625363	0.13205082813861	0.77619020583958	2485.21906184922	2398.84832927007	2635.57525765711	2520.70214549746	2727.51205874159	2914.44372866576	2114.17010413268	2473.57273514969	2371.0187667531
ERVK3-1	4083.39482689453	0.312721982897585	0.207700199757984	1.50564122356153	0.132159299948821	0.77619020583958	3430.78831011029	2899.83165583299	3171.17056827329	6194.97900593631	4818.2354842793	4082.10759147748	4522.71832403067	4323.9336383266	3306.78886378383
IL17RA	1782.73377138821	0.33087070932457	0.219790841167663	1.50538897602276	0.132224101639578	0.77619020583958	1695.9868044637	1705.61620253273	2200.40406778147	1740.60090124293	2016.36549818222	2060.86069486559	1339.19741300809	1872.38900916711	1413.18335125005
TSC2	2302.06616099993	0.396143371776394	0.263161931086829	1.50532172393008	0.132241382670453	0.77619020583958	2831.31681406336	3359.1452917177	2250.61612815173	2194.03474946587	2901.54125042464	1880.71223137849	1349.233030591	1802.63334019814	2149.36261300841
CDCA3	5312.62114346534	0.323729997053722	0.215061035891515	1.50529358194398	0.132248614526448	0.77619020583958	4614.63669618857	3174.47279893931	3157.78068550788	8373.41173051709	6191.48401501462	5927.9219529658	5962.27191286784	4825.07304960368	5586.53744958323
CRYZ	673.19484483258	0.4253615424506	0.282700907281856	1.50463451476125	0.132418067551932	0.77619020583958	679.257270700654	624.098321748511	737.559375661029	969.275795986257	582.206750357833	751.718981147771	615.517878418375	574.566431244418	524.552798228372
CPXM1	239.469086213197	0.578944224317031	0.385153475176917	1.50315202024621	0.132799846859941	0.777466843028608	315.908540183003	266.117797285784	255.523596106468	213.552715614678	276.864623132122	298.989858248235	156.10960684524	215.691871154055	156.463167349189
DHRS4L2	1132.46375380344	0.458441722091114	0.30517475495096	1.50222688690217	0.133038523288233	0.777760425562348	1274.4160221717	975.449577239705	1129.21344654911	1026.80826275003	1434.15874782439	1481.74469182327	1320.2412464626	859.096133617851	691.045655792253
C12orf73	343.402325610845	0.515390220994075	0.343130423565849	1.50202426132338	0.133090843244213	0.777760425562348	270.624722136292	295.475988445425	243.249536904848	337.393788140086	558.475496946508	446.126823190584	303.298664727895	290.954566620576	345.021343385392
SH3BGRL	3607.31628302743	0.366710821454053	0.244179355598241	1.50180927685557	0.133146371801934	0.777760425562348	2756.92197012948	4722.88062300428	4519.085433324	3608.94338123253	3181.57004067827	4736.67844833639	3143.37844069094	2733.32081828415	3063.06739156682
SENP1	485.295979607471	0.716051657730533	0.477022197183919	1.5010866621254	0.133333148145169	0.777760425562348	175.744341466995	346.616063368672	420.665483546457	838.608837573623	655.77363593294	634.763957732057	221.898655444305	644.322100213389	429.270741188801
TYMS	9913.51899177732	0.331367552022692	0.220784247260313	1.50086591835511	0.133390244847152	0.777760425562348	5821.12699129021	8708.01831331951	7982.60177530862	13108.6262831421	12383.7590718096	11676.6386281172	7865.69404775945	8682.74511113769	12992.4607041115
TRNAU1AP	2254.81598635295	0.368703004202869	0.245693733670454	1.50066100056669	0.133443264997447	0.777760425562348	2517.5646461683	2052.2322659014	2333.18707187173	2766.43403743764	3098.51065373863	1680.75686876453	1956.94542866712	1857.70360517364	2030.00929945358
UBALD2	410.601764263428	0.495514489601007	0.330232234425663	1.50050309432331	0.13348413256866	0.777760425562348	447.447249747256	313.469718511012	312.430597859437	610.429223629172	509.430906563104	414.058510318534	399.194566075685	346.942669345671	342.012436320984
AFAP1	2222.03174677297	0.341981462987457	0.228021458161906	1.4997775461318	0.133672035532531	0.778302874039175	1908.38947482565	1987.83365303509	2527.34037197009	2192.08449635524	2661.06454918988	2735.23845085136	1529.87414708335	2116.53385055851	2339.92672708755
KCNIP3	168.146957278746	0.932907606637701	0.6222098413512	1.49934563010412	0.133783990573159	0.778397963945323	160.649735451425	167.625801137309	261.102713925387	179.423286178543	310.088377907976	116.955023415713	54.638362395834	161.539443928143	101.299871168385
NR2F6	4723.06594379187	0.261306239289731	0.174462285762927	1.49778067017197	0.134190244547742	0.77949435569995	4342.93378790831	4603.55378151671	4764.56661735642	4865.88151103765	5987.39523567723	4845.14480069774	3771.16207393287	4148.62662815458	5178.32905784528
SNCA	168.085676779344	0.855214842085046	0.571152923699434	1.49734826978685	0.134302661074583	0.77949435569995	214.559042649889	203.613261268482	293.461597275114	220.378601501906	100.462306107941	195.239434250425	108.161656171345	125.743771694066	51.1514200949273
ARHGAP42	76.3412557248222	1.68130029712011	1.12289263226119	1.49729390755236	0.134316799455074	0.77949435569995	78.7075885097584	27.4641143106325	36.8221776048622	182.348665844497	41.1341725796295	191.466691559595	16.7260293048471	107.387016702231	5.01484510734581
NUDT16L1	4393.14326718646	0.573207166217266	0.382863494457086	1.49715805898417	0.134352135608705	0.77949435569995	3100.86335005569	1975.52215351653	5595.85517237528	6003.85420109395	6667.69116680187	4591.42785473946	4917.45261562506	4651.60171493085	2034.02117553946
DACT1	290.238369268113	0.804579738376133	0.537420591462395	1.49711371532446	0.134363671584166	0.77949435569995	218.871787225766	158.155416892263	288.998303019979	595.8023252994	339.356923781944	302.762600939064	163.915087187502	392.834556825257	151.448322241843
GTF2IP1	1713.0104960647	0.262501988074604	0.175487090456244	1.49584785634164	0.134693307106878	0.780614751797102	2043.16274282181	1895.02388743364	1871.23611646527	1626.5110942707	1882.67943729843	1729.80252374531	1525.41387260206	1277.63014743168	1565.63464251336
LRRC8C	1001.78327583755	0.590810866872028	0.395065132945797	1.49547711909339	0.134789967052302	0.780614751797102	625.34796350219	607.998668531933	591.386488805363	705.016499495034	1934.09715302296	1682.64324010994	636.704182204514	992.182607308651	1240.67267955735
RAB29	1176.62539509842	0.545367102488434	0.36510271990745	1.49373607139021	0.135244616512642	0.780614751797102	1007.02585846732	835.287890413029	1591.16440195556	1095.0671216223	1294.93539447795	1856.1894038881	1318.01110922195	949.04423307784	642.903142761733
XPO4	608.481512588562	0.570618013288947	0.382103696307878	1.49335905096604	0.135343225840227	0.780614751797102	478.714647922366	572.011208400759	508.815545085369	587.026186301536	1029.93639805149	723.42341096655	479.479506738951	338.682129599345	758.244580230686
IGFBP4	120042.657095322	0.258615559632956	0.173218224950949	1.49300432853523	0.135436053854585	0.780614751797102	114223.040092107	137797.878919113	156772.094888047	108301.455739857	141956.402697643	115554.392691743	85794.4947162829	110113.912656268	109870.241456839
ZNF765	286.418707905736	0.748866700061858	0.501794156609367	1.49237827941634	0.135600005876486	0.780614751797102	294.344817303617	153.42022476974	155.099475365935	260.35879026995	546.609870240846	431.035852427266	200.712351658166	188.156738666303	348.030250449799
LRIG3	725.178926963953	0.672684104146583	0.450811048818008	1.49216419142856	0.13565610717833	0.780614751797102	1478.1932033819	977.343654088715	885.963909644261	950.748391435212	297.431709421937	709.275625875939	491.745261562506	457.083199296677	278.825387968427
FEM1C	860.144224812523	0.38909735722174	0.260780530419199	1.49204910579894	0.135686272530278	0.780614751797102	736.401136331027	700.808434133381	705.200492311301	888.340291894849	1351.89040266513	933.753815980292	923.276817627562	733.352361923786	768.274270445378
SNRPN	3490.67064817033	0.320988819192194	0.215193090306825	1.49163162597146	0.135795742585473	0.780614751797102	4548.86734140645	3767.31885267917	2800.7171450971	4018.49653446616	3903.00014438254	3352.08188080198	3340.74558648814	2584.63110285029	3100.17724536118
HDAC2-AS2	26.0087296849364	3.45495068829073	2.3165191371321	1.49144059848693	0.135845855862222	0.780614751797102	0	35.040421706669	15.6215298929719	33.1543028808177	0	134.875551197153	13.3808234438777	0	2.00593804293832
PRMT2	5671.56428366551	0.262514619000065	0.176059786017057	1.49105383426192	0.135947361545975	0.780614751797102	6486.36784211927	5486.19359315497	6480.70325845576	5721.06750005168	7088.52539396269	4963.98619545887	4742.38684223433	5428.09245108544	4646.75547646663
KANSL2	1506.39664704879	0.413892082231404	0.277601494678207	1.49095768634526	0.13597260450745	0.780614751797102	1256.08685772423	1764.33258485201	1672.61952211177	1129.19655105844	2133.43968167809	1800.54144919836	1365.95905989585	1176.66799497659	1258.7261219438
CD2AP	783.706511840899	0.509269113719733	0.341677313220944	1.49049730261259	0.136093525184607	0.780614751797102	812.952352552847	845.70531308258	766.570788319405	847.384976571486	956.369512476386	913.946916853438	877.559004194313	358.874560090363	673.995182427277
VPS35	6800.47476644513	0.372160706850981	0.249848453462905	1.48954576941672	0.136343710318296	0.780614751797102	6446.4749547924	8413.48936329859	5636.02482067149	6344.17336889999	6755.49680442377	9865.72213651905	4532.75394161358	5719.96485545561	7490.1726523317
EXOSC1	2450.49784323754	0.31461900519935	0.211297954741127	1.48898272860619	0.136491916848432	0.780614751797102	2216.75071200087	1984.99253776158	2220.48889192957	2731.32948144618	3373.00215152962	2560.7491014005	2200.03038789756	2854.47540123025	1912.66192394169
GPM6B	298.556916083488	0.966633679681654	0.649359137269294	1.48859640867852	0.136593677888404	0.780785506957567	403.241617844515	134.479456279649	129.43553339891	536.319605424991	210.417113580413	589.491045442104	291.03290990434	287.283215622209	105.311747254262
ITGA3	1365.26984112532	0.399078206292763	0.268118526027029	1.48843950549143	0.136635024677505	0.780785506957567	989.774880163811	1323.01267903288	1660.34546291015	1426.61015043048	1874.76901949465	1427.03992280624	1158.55629651575	1404.29175687533	1023.02840189855
PIM1	704.737311624361	0.6698355691979	0.450270880796979	1.48762799853344	0.136849025405799	0.781233815320276	679.257270700654	614.627937503465	977.461441874525	400.777014235766	1302.05477050135	796.991893437724	354.591821262759	580.99129549156	635.882359611449
OAT	10309.9224617176	0.226493043579537	0.152263352276574	1.48750858425953	0.136880537697363	0.781233815320276	8252.43674594097	11383.4018625449	10872.5848055084	11280.2639919205	11415.5239326276	10884.362663043	9051.01199116295	10212.7806397071	9436.93552300335
TRIM55	287.274638373338	0.740869518101529	0.498631372254959	1.4858060670172	0.13733042492999	0.78280298483954	239.357323961183	143.949840524694	146.172886855665	399.801887680448	225.446907407585	661.173156567864	284.342498182401	272.597811628741	212.629432551462
TRIM14	1219.890644597	0.4413316337725	0.297107046071168	1.48542971164267	0.137430029917624	0.783091868587218	1134.2518234557	976.39661566421	1434.94910302584	1154.54984149671	1817.0229695271	1309.14171371782	795.043926290401	1030.7317927915	1326.9280154037
LAPTM4B	3409.83864682049	0.611561867220066	0.412144685503428	1.48385236721675	0.13784809086671	0.783916685708163	1141.79912646348	2957.60099972777	3803.84252893865	4257.40254051911	4453.56522352527	5061.13431974773	2730.80305117138	4619.47739369514	1662.92263759587
SPATC1L	1821.6689087017	0.307724853502044	0.207390532010401	1.4837941275285	0.137863545517558	0.783916685708163	2575.78669794264	2131.78349355978	2256.19524597065	1654.78976437493	1893.75402222371	1668.49545501933	1210.96452167093	1715.43875398693	1287.8122235664
LYPD3	137.266144967205	2.33511299231944	1.57394328550755	1.48360681977587	0.137913259095881	0.783916685708163	0	45.4578443762193	253.291948978901	273.035435489087	326.700255295904	182.034834832522	0	49.563238477953	105.311747254262
RNF170	980.319256863746	0.527182328753655	0.355553660990694	1.48270820017644	0.138151955005111	0.783916685708163	627.504335790128	588.110861617337	1109.128622401	1555.32685573248	816.35511734957	1464.76734971454	829.611053520418	804.025868642348	1028.04324700589
EML1	865.87306665438	0.78161117289652	0.527268912056492	1.4823767436772	0.138240078496264	0.783916685708163	775.215837513921	1058.78895859611	1293.23951042531	351.04555991454	1874.76901949465	723.42341096655	790.583651809108	464.425901293411	461.365749875815
CRYAB	1242.88018199129	0.323042873393769	0.217935012741042	1.4822899236371	0.138263168275526	0.783916685708163	1272.25964988377	1487.79736489668	1691.5885226961	1411.9832521007	1067.90640350961	1262.92561575516	1051.50970896472	1014.21071329885	925.740406816037
ATP2A2	2543.87678421595	0.517973561122607	0.349457400001366	1.4822223284457	0.138281147266053	0.783916685708163	1713.23778276721	2853.42677303226	5087.03962728991	3227.66889810313	2293.23012131435	2275.90702824287	1596.77826430274	2149.57600954381	1698.02655334729
PCYT2	3532.45065788797	0.305353426186333	0.206057825678853	1.48188221039581	0.138371639311516	0.783916685708163	3706.80396296643	4082.68264803919	3715.69246739974	4379.29335993388	4144.26788739767	2689.0223528887	3194.6715972258	2938.91647419269	2940.70517094758
PIH1D1	2557.58795667992	0.378487219765384	0.255432935122765	1.48174791783791	0.138407381845012	0.783916685708163	2360.14946914878	3125.22680086508	2510.60301851334	3757.16261764089	2687.95996972271	2045.76972410228	2109.70982965139	1907.2668436516	2514.44333682319
PPP6R2	2390.34475713474	0.404267836289317	0.272933733340861	1.48119410283534	0.138554857216075	0.784059125549413	1913.78040554549	2705.68877880955	2634.45943409333	2479.7468301741	2540.8261985725	3102.13767753453	1323.58645232357	2545.16407961784	2267.71295754178
PIAS2	1138.40137558484	0.502293632335593	0.339224995412546	1.48070937910908	0.138684033591457	0.784373371613027	1001.63492774747	1210.31510651684	679.536550344276	1367.12743055607	1067.11536172924	1876.93948868766	737.060358033597	1005.03233580294	1300.8508208455
TXNRD1	5425.37720466301	0.241428999036845	0.163112053733349	1.48014198528533	0.138835358948351	0.784951874011764	6294.45070849273	7242.94987061094	5636.02482067149	6151.09831094699	4723.310470634	5191.29394258134	4530.52380437293	4347.79741981599	4710.94549384065
GNAS	21354.3699658819	0.337509333630678	0.228145973722249	1.47935695784652	0.139044937391518	0.785136070399467	24102.8512484335	19060.0953315789	22551.9100476325	26265.0337674948	27207.8820360838	17128.2518163658	14152.4509291413	23688.4744792127	18032.3800369941
PIGN	841.510117907629	0.644231045614754	0.435501628505318	1.47928504383741	0.139064148418249	0.785136070399467	1150.42461561524	1265.2433351381	490.96236806483	927.345354107576	1324.20394035192	594.206973805641	729.254877691335	662.678855205223	429.270741188801
KRT8	92.5563068414313	1.15228880490685	0.779210835398089	1.47878950415026	0.139196581897543	0.785382206477356	94.8803806692978	169.519877986318	126.088062707559	115.064933527544	158.999397855876	31.1251271993431	46.832882053572	62.4129669722371	28.0831326011365
HLCS	759.851906554358	0.727145832113441	0.49178411389669	1.47858747683378	0.139250601756737	0.785382206477356	264.155605272477	836.234928837534	1038.83173788263	1476.3416047517	715.892811241629	737.57119605716	512.931565348646	551.620487504625	705.087222092821
RAD51-AS1	157.866729880174	0.680894943708357	0.460516381784951	1.47854662861118	0.139261526078879	0.785382206477356	198.38625049035	225.395145032087	216.469771374039	150.169489518998	174.029191683048	156.568821669423	99.2411072087597	130.332960442024	70.2078315028413
MXRA7	7604.74964286234	0.258930689862565	0.175175299450537	1.47812328949766	0.13937478143697	0.785382206477356	6803.35456844624	7996.79245651658	8973.45309994855	8463.12337360636	8086.02907901871	7785.0545425266	5452.68555338017	7253.67173502338	7628.58237729445
PRELP	1585.51598269127	0.347283065455022	0.234964902986597	1.4780210194832	0.139402152230549	0.785382206477356	1689.51768759988	2321.1911784607	2479.35995872739	1322.27160901143	1756.11275243803	1277.07340084577	1055.96998344602	1155.55772673598	1212.58954695622
HTRA3	810.47126379775	0.434259682893333	0.293905730183035	1.47754752050221	0.139528929941404	0.785543458544535	713.759227307672	748.160355358609	980.808912565876	1138.94781661162	950.041178233366	698.900583476158	814.000092835894	638.815073715838	610.80813407472
FAM3C	3027.66319820327	0.361215133081785	0.244766130515565	1.47575619355887	0.140009354584093	0.787112544344343	2095.99386387631	3288.11740987986	2145.72871315606	4027.27267346403	3094.55544483674	3966.09575373447	2396.28246507443	2741.58135803047	3493.34110177709
RABL2A	288.078084174866	0.816158371555403	0.553105799291391	1.47559178117644	0.140053512825983	0.787112544344343	448.525435891226	354.192370764709	227.628007011876	270.110055823132	511.804031904237	214.103147704572	277.652086460463	99.1264769559059	189.561145057672
NAALADL2	132.269718273271	1.02873663176535	0.698222521559678	1.47336500900512	0.140652640056364	0.789647897840111	152.02424629967	246.229990371188	169.605181695123	40.955315323363	203.297737557015	173.546163778155	51.2931565348646	86.2767484616218	67.1989244384338
CPED1	1079.84590021104	0.428637225926874	0.291077185190952	1.47258956639174	0.140861739848424	0.789814076560171	929.39645610153	1365.62940813559	754.296729117784	1019.00725030748	1553.60605666139	1253.49375902809	961.189150718549	936.194504583556	945.79978724542
TAP1	2918.34741027061	0.272707892633404	0.185231515587844	1.47225428549752	0.140952223044934	0.789944426490623	2759.07834241742	2493.55217172053	2441.42195755875	2883.44922407582	3743.20970474629	3534.1167156345	2449.80575884994	3256.48833555143	2704.00448188086
APAF1	772.56759232112	0.469342992998555	0.318939412207655	1.47157414554014	0.141135911572376	0.790311166279778	1100.82805299265	980.184769362228	524.437074978341	877.61389978635	853.534081027312	793.219150746895	577.605545327388	594.758861735436	650.926894933486
RHOBTB2	921.913150116834	0.507989879154387	0.345270490235396	1.47128090445278	0.141215165285528	0.790311166279778	1054.46604880197	556.858593608686	1068.95897410479	1087.26610917976	1419.9199957776	790.389593728773	772.742553883938	670.021557201957	876.594924764048
SLC25A17	1366.53237162022	0.477190913369152	0.32443801914142	1.47082303927256	0.141338980033432	0.790451332779562	792.46681581743	764.260008575187	1212.90021383289	1113.59452617335	2080.4398823928	2351.36188205946	1167.47684547833	1362.98905814371	1453.30211210882
AEBP2	478.504097099877	0.91677968485207	0.623561564115076	1.47023122913792	0.141499139422818	0.790794422346936	337.472263062389	831.499736715011	675.073256089141	196.000437618951	279.237748473254	1134.65236426696	260.926057155615	292.790242119759	298.88476839781
ALAD	1360.80732255123	0.366895754289727	0.24986188923266	1.46839422136959	0.141997170352068	0.792682386975765	1437.22212991107	1350.47679334351	1315.55598170099	1621.63546149411	1759.27691955954	1206.33447539272	898.745307980453	1295.98690242351	1362.03193115512
EGFL6	105.960979338234	1.3508121569628	0.920250568164348	1.46787429825477	0.14213837080072	0.792682386975765	57.1438656303725	128.797225732621	88.1500615389127	263.284169935905	17.4029191683048	207.500847995621	88.0904210055283	65.1664802210122	38.1128228158282
TMEM44	558.816726746106	0.597376809465476	0.406972793565806	1.46785440921343	0.142143774396735	0.792682386975765	462.541855762827	491.512942317871	518.857957159423	940.99712588203	372.580678557798	828.117020637067	334.520586096943	529.592381514423	550.62999278657
ZNF207	11324.9742682398	0.199503731217428	0.135972005945859	1.46724121505471	0.142310448761295	0.792682386975765	8506.88867591772	10208.1271777347	8322.92796226265	14694.1820620894	12280.9236403605	13053.6897102699	11455.0999365796	11487.65727389	11915.2719750536
METTL15	303.516666718231	0.816644843416803	0.556672093272423	1.4670123638067	0.142372692027879	0.792682386975765	141.242384859977	250.018144069206	309.083127168086	545.095744422855	342.521090903454	408.39939628229	94.7808327274671	328.585914353836	311.923365676909
PDZD8	1458.46695634727	0.398646873875555	0.27176056836131	1.4669047694423	0.142401962908922	0.792682386975765	1155.81554633508	1703.72212568372	1079.00138617884	1264.73914224766	1960.9925735558	1998.61044046691	1261.14260958547	1328.11122365922	1374.06755941275
USP44	38.4900076116018	2.63535913094602	1.79675873382531	1.46672955101508	0.142449640700743	0.792682386975765	63.6129824941883	64.3986128663107	82.5709437199941	0	18.9850027290598	98.0913099615661	2.23013724064629	16.521079492651	0
HDAC9	204.672194699143	0.756087385092317	0.515522090305399	1.4666440086872	0.142472921638622	0.792682386975765	310.517609463156	233.918490852628	213.122300682688	234.03037327636	249.17816081891	198.068991268547	134.9233030591	200.088629410995	68.201893459903
EZR	8566.3368137333	0.248325849680564	0.169430734460679	1.46564819228943	0.142744154956452	0.793097056613103	9467.55253019436	7634.07673993133	8590.72561757074	8987.74146036754	10561.9898516003	8359.45461720539	6593.40075197074	8823.17428682522	8078.9154679341
ARHGAP11A	1148.3814346971	0.633789628209199	0.432447327437373	1.46558803349521	0.142760553262793	0.793097056613103	892.738127206574	1363.73533128658	731.98025784211	646.508906175944	1588.411894998	2232.52048729834	1028.09326793794	714.077769182359	1137.36687034603
ZNF135	299.255357879479	0.741495193942241	0.506158739735393	1.46494594626555	0.142935665856116	0.793097056613103	283.562955863924	196.036953872446	288.998303019979	282.786701042268	536.326327095939	384.819754464605	390.2740171131	189.074576415895	141.418632027152
LINC01119	475.09916109998	0.776051361142362	0.529766537181271	1.46489313060712	0.142950077287364	0.793097056613103	541.249444272585	545.494132514631	345.905304772948	780.101244254533	784.713446134471	230.137304140597	268.731537497877	245.980516890581	533.579519421594
PDPR	1102.63840051113	0.608658406455508	0.415670970803158	1.46427931996179	0.143117645204585	0.793286704235884	1069.56065481754	849.493466780598	1167.15144771775	1241.33610492003	1856.57505854597	1031.84512594186	407.000046417947	1351.97500514861	948.808694309827
CLIC3	672.399899805952	0.515647341632166	0.352252927983051	1.46385537399132	0.143233468773618	0.793286704235884	1324.01258479429	972.608461966192	1076.76973905127	654.30991861849	410.550684015918	511.206634607392	432.646624685379	437.808606555251	231.685843959376
BBC3	271.753735424396	0.787028570787801	0.537723881364375	1.46362956540234	0.143295189841535	0.793286704235884	291.110258871709	436.584713696606	543.406075562664	153.094869184952	381.282138141951	209.387219341035	91.4356268664977	211.102682406096	128.380034748053
SHC1	6220.47445397853	0.298249357161592	0.203866194713838	1.46296622439163	0.14347662122081	0.793533793801064	7289.61651937639	6463.53724724368	6770.81738503952	4699.13487007824	7045.80913782231	7811.46374136241	4673.25258777429	5802.57025291886	5428.0683441911
PLEKHG3	201.333888210256	0.745541351599137	0.510165115176075	1.46137266038237	0.143913199341824	0.794301609884566	122.913220412499	106.068303544512	257.755243234036	254.508030938041	352.013592267983	223.535004431646	171.720567529764	178.060523420794	145.430508113028
ACOT2	2172.15304163442	0.635708599872274	0.435165088198322	1.46084467047723	0.144058073654718	0.794827137855024	2386.02593660405	2501.12847911657	1140.37168218695	3927.80976482157	1359.00977868853	2939.90974182886	2728.57291393073	1265.69825668698	1300.8508208455
DEPDC1	3789.32027229221	0.346754125122424	0.237418095737172	1.46052104430275	0.144146928182629	0.795043326151327	2478.7499449854	2428.20652042971	1562.15298929719	5218.87732406283	4328.58062222563	5922.26283892955	4858.35397874793	3373.05372974958	3933.64450220205
PODN	3247.51698303263	0.357659654221135	0.244921418904024	1.46030369994423	0.144206625644372	0.795098604913473	3714.35126597421	4386.68198230516	5511.05258152772	2049.71601927879	3557.31488635758	3163.44474626051	2058.41667311652	2470.81922190091	2315.85547057229
PARD6G	62.4157528947538	1.44314734438166	0.988599906226362	1.4597890767463	0.144348051545098	0.795604308894916	4.31274457587717	36.9344985556782	15.6215298929719	68.2588588722716	186.685860169088	114.125466397591	33.4520586096943	21.1102682406096	81.2404907390021
PPM1F	2298.70060120475	0.366028842428014	0.250779229080888	1.45956602454485	0.144409382531625	0.795668356902303	2580.09944251852	2393.16609872304	2293.01742357551	1637.2374863792	3109.58523866392	2810.69330466795	1772.9591063138	2017.4073736026	2074.13993639823
LIG4	256.969228711576	1.02035802572736	0.699207724618222	1.45930599706187	0.144480905543684	0.795764106668176	190.838947482565	427.11432945156	65.8335902632386	156.020248850907	522.878616829521	412.172138973119	137.153440299747	232.212950646706	168.498795606819
PPP1R9A	110.099927265848	2.07021163880179	1.41894913607722	1.45897522762869	NA	NA	36.658328894956	22.7289221881096	88.1500615389127	3.90050622127266	9.49250136452989	667.775456276815	32.3369899893711	16.521079492651	113.335499426015
ZNF418	52.2897592470053	1.32182383980021	0.90602643807781	1.45892413758315	0.144585988799505	0.795819579341432	56.0656794864032	82.3923429318975	15.6215298929719	74.1096182041806	43.507297920762	108.466352361347	31.221921369048	21.1102682406096	38.1128228158282
GMPR	372.166562592487	0.722275605507494	0.495215005529222	1.45850912723377	0.144700261192075	0.795902255899877	235.044579385306	454.578443762193	426.244601365375	448.558215446356	633.62446608237	308.421714975309	320.024694032742	373.559964083831	149.442384198905
GALNT16	95.7346505347398	1.86122106366475	1.27640811016542	1.45817082235833	NA	NA	210.246298074012	47.3519212252284	213.122300682688	118.965439748816	127.357726640776	60.3638830532714	0	76.1805332161129	8.0237521717533
FUT10	272.720335515338	0.688273842509206	0.472270604124094	1.45737176207638	0.145013787457805	0.796274279009288	246.904626968968	258.541489889747	167.373534567556	569.473908305809	284.775040935897	245.228274903915	218.553449583336	191.82808966467	271.804604818143
TMEM109	10302.0341024006	0.296082722511159	0.203212188651369	1.45701261561195	0.145112897859752	0.796274279009288	9110.67291654052	9445.76124600857	10790.0138617884	8328.55590897246	14421.482698062	12175.5838489794	8501.28316134364	10046.652007031	9898.30127287916
PRPS2	1370.67153945896	0.581224430086374	0.399181109305418	1.45604192317045	0.14538103069783	0.797147372097836	679.257270700654	1239.67329767648	538.942781307529	2742.05587355468	1446.81541631043	1731.68889509072	1862.16459593965	894.891805851929	1200.55391869859
TESK1	1665.44620207322	0.43791522438381	0.300938665016779	1.4551643749712	0.145623760840245	0.797147372097836	891.659941062605	1245.35552822351	1363.53639494369	2672.82188812709	2461.72202053475	1475.14239211432	1228.8056195961	1879.73171116385	1770.24032289307
DPAGT1	2680.20078344392	0.355720132369094	0.244497266134954	1.45490433489243	0.145695747579982	0.797147372097836	2431.30975465076	2360.01975386538	2123.41224188039	4249.60152807657	2899.1681250835	2510.76026074701	1979.24680107358	2737.91000703211	2830.37857858597
MIR924HG	96.597091242722	0.906472147353231	0.623061414638575	1.45486805322242	0.145705793578362	0.797147372097836	91.6458222373899	97.5449577239706	65.8335902632386	171.622273735997	113.910016374359	115.068652070299	94.7808327274671	79.8518842144798	39.1157918372973
BIRC5	5633.11576428022	0.461650498827051	0.31742128314561	1.45437789883572	0.145841563957987	0.797147372097836	5774.76498709953	5216.28764217116	2549.65684324576	8597.69083824027	5306.30826277221	7621.88342114823	6966.948739779	4045.82880020031	4618.67234386549
LYN	876.434714839741	0.481699836371274	0.331261030115279	1.45413976465521	0.145907560910942	0.797147372097836	489.496509362059	660.085781879684	430.70789562051	786.92713014176	1661.97878057311	1226.14137451958	909.895994183684	793.929653396839	928.749313880444
UBE2V1	6958.55956829846	0.250908168945192	0.172632850700136	1.45342075930277	0.146106966113502	0.797147372097836	5352.11601866357	6877.39303875218	7209.33604560651	7563.0815630477	8725.19083756372	7178.58615497576	6808.60899569311	7174.73768855849	5737.98577182508
ST3GAL3	659.491863713646	0.547570422571953	0.376935893556538	1.45268845958237	0.14631027261652	0.797147372097836	613.487915918528	593.793092164364	451.9085433324	878.589026341668	931.847217284684	729.082525002794	369.08771332696	891.220454853562	476.410285197852
UBE2N	8687.12693561397	0.339871491712852	0.234091131646649	1.45187683669228	0.146535854236363	0.797229716252529	5586.08241190491	6884.02230772371	6420.44878601144	8640.59640667427	8964.8764970181	15517.2906873816	10033.3874456676	8113.68570639082	8023.7521717533
B9D2	995.467775300329	0.408921358274287	0.281727648605117	1.45147755393881	0.146646928068684	0.797229716252529	1151.5028017592	1176.22172323467	806.740436615618	1403.20711310284	965.070972060539	954.503900779854	705.838436664549	856.342620369076	939.781973116605
JUP	385.965604571836	0.875012399584093	0.603105918171159	1.45084366314537	0.146823398229137	0.797229716252529	210.246298074012	319.15194905804	324.704657061058	603.603337741945	550.565079142734	541.388576134028	65.7890485990654	424.958878060967	433.282617274678
TBC1D8B	643.824427026332	0.640195278377514	0.441390572167484	1.45040542038264	0.146945496459202	0.797229716252529	460.385483474888	1116.55830249089	969.650676928039	611.40435018449	442.983397011395	924.321959253219	294.37811576531	434.137255556884	540.600302571878
FRMD6-AS1	311.413801720489	0.807430667819906	0.556816918454908	1.45008285678606	0.147035415070015	0.797229716252529	539.093071984646	160.996532165777	258.871066797819	229.154740499769	568.759040091416	375.387897737532	169.490430289118	254.241056636907	246.730379281414
ANLN	4289.98239977839	0.297940349558676	0.205478019105954	1.44998647960025	0.147062289570245	0.797229716252529	3617.31451301698	3040.94038108417	2908.95203078412	4548.96538055925	5720.81415569001	5744.94393246057	5335.60334824624	4233.06770111702	3459.24015504714
NBPF12	703.292496203694	0.513457335743582	0.354176594210799	1.44972125243822	0.147136266790262	0.797229716252529	942.334689829162	544.547094090127	896.006321718315	552.8967568654	995.130559714883	772.469065947333	647.854868407746	546.113461007074	432.279648253209
KAT2A	1602.44841712093	0.411599032356846	0.283996985974032	1.44930774861985	0.147251658124762	0.797229716252529	1238.83587942072	957.455847174119	1872.35194002906	1718.17299047061	1792.50067433539	2399.46435136754	1620.19470532953	1463.0333728492	1360.02599311218
PLOD3	11297.9737358662	0.212942544369663	0.146933329229429	1.44924603210456	0.147268886512289	0.797229716252529	11723.1179433781	10395.6407857866	12535.1619155461	11957.9769478667	13358.3225452347	10666.4867726476	9281.83119556984	10804.7859881937	10958.4395285721
COMT	13535.8356840194	0.276559798543612	0.190867034989475	1.44896576068708	0.147347144678402	0.797229716252529	15531.2714038777	12356.0103245111	18484.7331576409	13517.2043098204	14621.6162684975	13191.3948184852	9595.16547788064	10721.2627529809	13803.8626424801
TMEM110-MUSTN1	90.7019920767792	1.96533575825558	1.35662899443862	1.44869066363192	0.147423988957128	0.797229716252529	0	158.155416892263	80.3392965924267	109.214174195635	314.043586809864	36.7842412355873	16.7260293048471	45.8918874795861	55.1632961808039
RECQL4	1285.66799415937	0.640231559761986	0.441940212044735	1.44868365066807	0.147425948324835	0.797229716252529	1355.2799829694	815.400083498433	1528.67828238368	2421.23923685501	1145.42849798661	1228.9709315377	473.904163637336	1390.52419063146	1211.58657793475
DCAF5	1295.63570717097	0.558372314331876	0.386126383117246	1.44608692579893	0.148152822314232	0.798955559875139	1594.63730693058	1970.78696139401	2365.54595522145	1440.26192220493	1180.23433632322	792.275965074188	399.194566075685	777.408573904188	1140.37577741044
DGKZ	1472.83076220475	0.284983161392345	0.197095168422509	1.44591652689036	0.148200615848387	0.798955559875139	1228.05401798102	1690.46358774065	1634.68152094313	1557.27710884311	1616.09835731121	1606.24520062064	1252.22206062289	1367.57824689167	1302.85675888844
KLHL15	181.154739187037	0.974444300357005	0.67420246281679	1.4453288946555	0.148365525449776	0.799575286312835	101.349497533114	135.426494704153	50.2120603702667	184.298918955133	184.312734827955	521.581677007173	235.279478888183	126.661609443658	91.2701809536937
PSRC1	2411.11911570513	0.356021001801966	0.246356615242251	1.44514488255929	0.14841719431151	0.799584521087186	1470.64590037412	2110.00160979618	1580.00616631773	3512.40585225603	3372.21110974924	2400.40753704025	2020.50434002553	2288.16950973216	2945.72001605493
SLC23A3	42.4177289140069	3.08007013957892	2.13193774071268	1.44472799592605	0.148534302983087	0.799946182216452	8.62548915175434	48.298959649733	59.1386488805363	170.647147180679	0	66.966182762223	0	0	28.0831326011365
CCNC	1853.12192066187	0.675109632541192	0.467495280214767	1.44409935482353	0.148711029554178	0.8003593608084	2121.87033133157	667.662089275721	1711.6733468442	2939.03143772895	2054.33550364034	2494.72610431098	758.246661819737	2671.8256890615	1258.7261219438
OCEL1	400.376849077326	0.526081783606952	0.364467457713595	1.44342594235219	0.148900520529857	0.800805947836996	540.171258128616	347.563101793177	466.414249661588	338.368914695404	586.161959259721	402.740282246045	272.076743358847	313.900510360369	335.994622192169
FAM96B	3059.98788110476	0.280163788757578	0.194169123828258	1.44288537350244	0.149052764080379	0.801121068458878	3017.84301697005	2462.29990371188	2766.1266146198	3783.49103463449	4065.16370935993	2731.46570816053	2941.55102041245	2802.15864950353	2969.79127257019
TBCD	2493.38511685245	0.367046500233892	0.25474565965533	1.44083514800804	0.149631261099534	0.802999822953356	1902.9985441058	1935.74653968734	2578.66825590414	2493.39860194855	4160.08872300522	2371.16878118632	2303.73176958761	2413.91328142623	2280.75155482087
YY1AP1	2581.87231259706	0.276013026953593	0.191670546565776	1.44003881607795	0.149856417533494	0.80371024248198	2832.39500020733	2018.13888261924	2674.62908238954	2684.52340679091	2802.66102787745	3118.17183397055	2270.27971097792	2630.52299032987	2205.52887821069
PDE4D	139.896422273809	0.863041821795017	0.599361940063836	1.43993431031523	0.149885984868719	0.80371024248198	101.349497533114	73.8689971113563	162.910240312421	170.647147180679	166.909815659651	256.546502976404	132.693165818454	58.7416159738702	135.400817898337
BTD	1272.83241622641	0.437883951326153	0.30419032442085	1.43950650685502	0.150007067729743	0.803724416738091	1121.31358972806	1599.54789898822	1400.35857254855	1644.06337226643	1288.60706023493	1287.44844324555	673.501446675178	1379.51013763636	1061.14122471437
PRRC1	3358.52506666713	0.304413513290049	0.211487385067617	1.43939324415365	0.150039137395371	0.803724416738091	2579.02125637455	2381.80163762899	3148.85409699761	4292.50709651057	3105.63002976203	4823.45153022547	3260.46064582487	3597.00614064996	3037.99316603009
GPBP1L1	1604.18173897616	0.32951515350977	0.228993608355205	1.43897096463339	0.150158749441377	0.803724416738091	1325.09077093826	1405.40502196478	1294.3553339891	1788.38210245352	2135.02176523885	1875.05311734224	1209.84945305061	1444.67661785737	1959.80146795074
RC3H1	453.976482239137	0.587537098979454	0.408320015283495	1.43891329591455	0.150175089935227	0.803724416738091	235.044579385306	294.528950020921	330.283774879977	1002.43009886707	489.654862053667	445.183637517877	370.202781947283	500.221573527488	418.238081952641
THUMPD3	1483.91087074244	0.397862867931977	0.276536311933264	1.43873643627674	0.15022521176125	0.803724416738091	1636.68656654539	1403.51094511577	1097.97038676317	2033.13886783838	1174.69704386057	2032.56512468437	1375.99467747876	1374.00311113881	1226.63111325679
ZNF260	520.913945090881	0.599230013872126	0.416512652697818	1.43868381906484	0.150240125882817	0.803724416738091	295.423003447586	650.615397634638	654.988431941035	580.200300414309	452.475898375925	827.17383496436	338.980860578235	402.930772070766	485.437006391074
NRDE2	712.766336952455	0.834526094179525	0.580237174402477	1.43824996224848	0.150363143764143	0.803845183396418	667.397223116992	1083.41195763323	246.597007596199	1364.20205089011	380.491096361573	1085.60670928618	706.953505284873	317.571861358736	562.6656210442
KIT	168.402210307938	1.69939853935133	1.18193278193735	1.43781318643669	0.150487066874856	0.804097093595671	47.4401903346489	554.964516759677	243.249536904848	7.80101244254533	132.895019103418	371.615155046702	46.832882053572	102.797827954273	8.0237521717533
UBE2Q2	2814.05925496319	0.32213086200997	0.224055219480671	1.43772978266976	0.150510739248571	0.804097093595671	2004.34804163892	3009.68811307552	1719.48411179069	3614.79414056444	3275.70401254319	3439.79814836376	2699.58112980233	2869.16080522372	2693.97479166617
SMAGP	2411.30381103496	0.447118668692183	0.311051594949429	1.43744213484864	0.150592403704	0.804107915917012	1021.04227833892	1475.48586537812	1291.00786329775	4186.21830198089	3414.13632410925	2734.29526517865	1448.47413779976	2963.69809343167	3167.37616979961
DONSON	1481.34164591123	0.314664767361352	0.218917216165003	1.43736875917599	0.150613240779658	0.804107915917012	974.680274148241	1100.45864927431	1274.27050984099	2229.13930545733	1639.82961072254	1664.7227123285	1497.53715709398	1365.74257139248	1585.69402294275
HIP1	974.502787020339	0.441503296038785	0.307560972668459	1.43549843859647	0.15114511295491	0.805159587317875	991.931252451749	1028.48372901196	702.968845183734	1169.17673982648	1063.16015282735	1250.66420200997	586.526094289973	835.232352128467	1142.38171545338
FAM53C	1661.08799940287	0.698705032640899	0.486753921480305	1.43543791186317	0.151162349112221	0.805159587317875	2348.28942156512	1715.08658677777	1580.00616631773	1617.73495527284	1685.71003398443	2455.11230605727	1470.77551020623	1774.1803699608	302.896644483687
SLC22A18	1100.2654277233	0.392169676236233	0.273298701332313	1.4349489197147	0.151301654007284	0.805540469475776	1315.38709564254	1671.52281925056	1853.38293944473	889.315418450168	834.549078298253	1148.80014935757	922.161749007239	632.390209468696	634.879390589979
CES2	2048.99447413521	0.584513487592527	0.407848695716685	1.43316257654178	0.151811381743459	0.806363078992567	1488.97506482159	2676.33058764991	3565.05628628894	2104.3231063766	3082.68981813108	1238.40278826477	1022.51792483632	1189.51772347087	2073.13696737676
DUSP18	647.256815264986	0.462659965990999	0.322849170029728	1.43305298244502	0.15184269661787	0.806363078992567	682.491829132562	885.480926911771	691.810609545897	734.270296154579	763.355318064279	568.740960642542	477.249369498305	660.84317970604	361.068847728898
ARSA	1457.08610656482	0.310300262235399	0.216578364693893	1.43273896575021	0.151932449430742	0.806363078992567	1515.92971842083	2107.16049452266	1785.31770205393	1550.45122295588	1421.50207933835	1293.1075572818	1286.78918785291	1004.11449805334	1149.40249860366
CTDSP1	1304.14183276453	0.301393636207801	0.210507248784237	1.43174944306417	0.152215540784759	0.8067405514584	1604.34098222631	1240.62033610098	1682.66193418583	1391.50559443902	1313.12935542663	1275.18702950036	1195.35356098641	1065.60962727599	968.86807473921
SAMD12	198.599128500609	0.892887066699727	0.623709767928116	1.43157460827619	0.15226560077195	0.8067405514584	185.448016762718	283.164488926866	210.89065355512	270.110055823132	288.730249837784	161.28475003296	148.304126502978	197.33511616222	42.1246989017048
PLPP1	2025.65287823732	0.367684852079211	0.256983701244609	1.43077109676007	0.152495829279358	0.807692999154666	2453.95166367411	2320.24414003619	2173.62430225066	1804.95925389393	1792.50067433539	2759.76127834175	1212.07959029126	1873.3068469167	1840.44815439591
NRBP2	584.083789744575	0.794915665827841	0.556018101435116	1.42965789023076	0.152815231710589	0.809116969487159	209.168111930043	389.232792471378	849.141732039399	536.319605424991	1287.81601845455	592.320602460226	343.441135059528	668.185881702773	381.128228158282
ANGEL1	432.173345187071	0.847607416166581	0.593048259124167	1.42923852001244	0.152935689774517	0.809396439257773	199.464436634319	354.192370764709	447.445249077266	435.88157022722	511.012990123859	910.174174162608	133.808234438777	638.815073715838	258.766007539044
RAB3GAP2	1354.92326012801	0.433062215847826	0.303026749506459	1.4291220710817	0.152969150865598	0.809396439257773	1720.78508577499	1141.181301528	1082.34885687019	1423.68477076452	1169.15975139793	2146.69059108197	1338.08234438777	1071.11665377354	1101.25998557314
MMP14	880.076868410486	0.510218176280803	0.357239223264184	1.42822552243511	0.153226956727343	0.809734824897315	560.656794864032	1046.47745907755	1061.1482091583	920.519468220349	1389.86040812325	775.298622965455	588.756231530619	710.406418183993	867.568203570825
PARS2	212.996752559296	1.09731178325639	0.768607654643127	1.42766179419054	0.153389227993119	0.810279862461342	180.057086042872	246.229990371188	309.083127168086	309.115118035859	420.834227160825	75.4548538165893	65.7890485990654	254.241056636907	56.1662652022731
ZMYND11	1107.95611049845	0.683245003385231	0.47896701629684	1.42649698233456	0.153724937348441	0.811049840860125	575.751400879602	1305.9659873918	1470.65545706692	1849.81507543856	1287.02497667418	942.242487034659	525.1973201722	551.620487504625	1463.33180232351
NSD3	3152.95468594278	0.375857098949952	0.263547559378764	1.42614524617843	0.153826420625848	0.811049840860125	2548.83204434341	3795.73000541431	3661.01711277433	3807.86919851744	3188.68941670167	3379.43426531049	1743.9673221854	2989.39755042024	3261.65525781771
LRBA	273.745412046986	0.812730323933889	0.570081542300477	1.42563872644296	0.153972651684967	0.811049840860125	126.147778844407	532.235594571568	349.2527754643	294.488219706086	247.596077258155	385.762940137313	215.208243722367	193.663765163853	119.35331355483
ROBO1	474.739760586966	0.839063060991161	0.588636234821084	1.42543562790727	0.154031315423054	0.811049840860125	785.997698953614	394.915023018405	764.339141191838	355.921192691131	437.446104548752	699.843769148866	75.8246661819737	420.369689313009	338.000560235108
LOC101927809	29.4319070576474	1.42514375395262	0.99982046188425	1.42539966752312	0.154041704124377	0.811049840860125	28.0328397432016	27.4641143106325	27.8955890945926	19.5025311063633	31.6416712150996	81.1139678528335	17.8410979251703	18.3567549918344	13.0385972790991
COL9A2	70.0110466968633	2.97444158501448	2.08799000779535	1.42454780622016	0.154287956598389	0.811934113754474	72.2384716459426	197.931030721455	4.46329425513482	132.617211523271	182.7306512672	0	0	0	40.1187608587665
TAF11	1555.52137739207	0.380300385558952	0.266977176966083	1.42446777616225	0.154311106712552	0.811934113754474	1600.02823765043	1244.408489799	1168.26727128154	1354.45078533693	2273.45407680491	2019.36052526647	1704.93992047409	1395.11337937942	1239.66971053588
MRPL34	2764.53541142864	0.233672355961577	0.164158340883497	1.42345710065024	0.154603689712858	0.812929779472518	2781.72025144078	2596.77935999153	2479.35995872739	3492.90332114967	3047.88397979447	2658.84041136206	2521.17015055063	2741.58135803047	2560.57991181077
P2RX7	142.476698542164	1.16183111147898	0.816246055614141	1.42338343136596	0.154625032886786	0.812929779472518	86.2548915175434	166.678762712804	82.5709437199941	134.567464633907	116.283141715491	403.683467918753	70.249323080358	190.910251915078	31.092039665544
C17orf58	450.851064058729	0.514318623173601	0.361569079967455	1.42246295844737	0.154891897390839	0.813700765554754	543.405816560524	327.675294878581	487.614897373479	514.866821207992	677.131764003132	395.194796864386	395.849360214716	315.736185859552	400.184639566196
METTL22	2602.52282743881	0.345957679786013	0.243215721060899	1.42243140483254	0.154901051645966	0.813700765554754	2705.16903521896	2020.97999789275	2698.061377229	2720.60308933768	3197.39087628582	3036.11468044501	1664.79745014245	2425.84517217092	2953.74376822668
GLIS2	1072.40457158506	0.474674414348826	0.333851026382389	1.4218150517385	0.155079948862077	0.813839233274233	1166.59740777477	988.708115182769	1552.11057722313	1282.29142024339	1479.24812930591	695.127840785329	748.211044236829	971.072339068042	768.274270445378
RBM22	2326.40849807028	0.33167624135029	0.233428130114742	1.42089233712858	0.155348061051334	0.813991601557332	2756.92197012948	1785.16743019111	1733.98981811988	2859.07106019286	2943.46646478464	2367.39603849549	1994.8577617581	2427.6808476701	2069.12509129088
HSPG2	5745.45663536351	0.356435997674379	0.250871194481924	1.42079284315785	0.155376991911795	0.813991601557332	6489.60240055117	6808.25923376334	7656.78129468378	5084.30985942892	7178.70415692573	5004.54317938528	2943.7811576531	5688.75837196949	4854.37006391074
ZNF233	23.9269297379269	3.67856959592372	2.58938514351386	1.42063439467016	0.155423074012181	0.813991601557332	20.4855367354166	0	16.7373534567556	0	33.2237547758546	132.045994179031	0	12.8497284942841	0
CCDC65	54.8343389029154	2.32414898358407	1.6369337975645	1.41981855774622	0.1556605108259	0.813991601557332	16.1727921595394	6.62926897153198	0	260.35879026995	113.118974593981	18.8637134541473	43.4876761926026	34.8778344844854	0
DNM1	694.842419098174	0.486287578896887	0.342502524703488	1.41980728264084	0.155663794199777	0.813991601557332	757.964859210413	770.889277546719	816.782848689672	835.683457907668	721.430103704272	723.42341096655	328.945242995327	523.167517267281	775.295053595662
S100A11	63669.9677639392	0.164241024902052	0.115693694563478	1.41961950062834	0.155718485101974	0.813991601557332	64802.2218109864	64771.7460055655	66607.9718165045	69023.3580916411	71853.489078809	58260.579003134	56773.7188037528	59445.597527807	61491.0277372529
CSTF2	2469.37440314836	0.437434130762138	0.308216167324589	1.41924459887747	0.155827717638811	0.813991601557332	1536.41525515624	2124.20718616375	2012.9457090658	1914.17342808956	3906.16431150405	3700.117394031	1693.78923427085	2468.06570865214	2868.4914014018
DAZAP1	818.687399252283	0.508798356490501	0.358500813281805	1.41923905787782	0.155829332517584	0.813991601557332	881.956265766881	725.431433170499	913.859498738854	862.987001456577	1423.87520467948	559.309103915468	647.854868407746	747.119928167661	605.793288967374
TUBG1	15447.9194932502	0.209270836267993	0.147469783738924	1.41907603688143	0.155876849329385	0.813991601557332	12354.9350237441	13541.7024319908	14737.7976304552	16472.8128989898	20350.3408419913	15937.0083117364	14305.2153301256	16644.9875888459	14686.4753813729
HSPB2	481.702931827284	0.810826861275149	0.571457753881985	1.4188745463109	0.155935594314749	0.813991601557332	743.948439338812	586.216784768328	852.48920273075	793.753016028987	450.102773034792	127.330065815494	260.926057155615	335.010778600978	185.549268971795
MRGPRF	3460.63056877891	0.299164885645554	0.210865519657876	1.41874729510515	0.155972703316112	0.813991601557332	4011.93064170974	3593.06378257033	4255.75107227105	2890.27510996304	3463.97195627303	4284.89251110956	2307.07697544858	3147.26564335001	3191.44742631487
HIST1H1C	1032.62017256141	0.374285118170827	0.263887547661766	1.41835081453166	0.1560883679583	0.813991601557332	1398.40742872817	1165.80430056512	1400.35857254855	1083.36560295848	1203.96558973454	720.593853948428	822.920641798479	803.108030892756	695.057531878129
TMEM255B	594.856099056796	0.598529206773759	0.422131576162449	1.41787357443127	0.156227678740181	0.813991601557332	369.817847381467	676.185435096262	748.717611298866	977.076808428803	408.177558674785	758.321280856722	475.019232257659	382.738341579748	557.650775936854
PSPC1	1194.34912209542	0.337048380667558	0.23771549788068	1.41786456361687	0.156230309986857	0.813991601557332	893.816313350544	811.611929800415	882.61643895291	1786.43184934288	1427.03937180099	1341.21002658987	1442.89879469815	971.990176817633	1191.52719750536
SDF2	3919.84340701121	0.490283310289273	0.346237642645922	1.41603121642859	0.156766364986315	0.815558471950373	2625.38326056523	2980.32992191588	3149.9699205614	3062.87251025436	8814.57855874638	3615.23068348733	3764.47166221093	2971.0407954284	4294.71334993095
CHAF1B	1317.77704519258	0.372551559648335	0.263125463086067	1.41587041892056	0.156813447239916	0.815558471950373	897.050871782452	1052.15968962458	1143.7191528783	2168.6814590276	1283.06976777229	1494.94929124118	1239.95630579933	1127.10475649863	1453.30211210882
ATP5G2	8003.32123774782	0.339559210636154	0.239846779680973	1.41573387430013	0.15685343655277	0.815558471950373	5329.47410964021	8574.48589546436	8288.33743178536	11256.8609545929	10099.2304100794	6481.57194284502	7719.62005849712	7201.35498329665	7078.95535352935
PDE8A	826.98361507419	0.629578554084987	0.444789911713651	1.4154515143102	0.1569361547924	0.815558471950373	292.188445015678	614.627937503465	1036.60009075506	944.897632103303	819.51928447108	1576.06325909401	674.616515295501	725.09182217746	759.247549252156
TACC3	4073.67889886121	0.349540236365213	0.247000766485693	1.41513826591894	0.157027960575885	0.815770703335805	3261.51308550711	2095.79603342861	3093.06291880843	4820.0505629377	5142.56261423407	5844.92161376755	2898.06334421985	4801.2092681143	4705.93064873331
TMEM179B	7380.72994204487	0.208468166416001	0.147535229152177	1.4130060163527	0.157653955124214	0.81664950548872	8239.49851221333	8494.93466780598	7771.7111217535	8585.98931957645	6719.89992430678	7167.26792690327	5906.51848185169	7075.61121160258	6465.13831239022
CELSR2	49.3807465665505	2.48098095240479	1.75601610241677	1.41284635658538	0.157700904670463	0.81664950548872	65.7693547821269	80.4982660828883	40.1696482962134	39.9801887680448	178.775442365313	0	11.1506862032314	0	28.0831326011365
NLGN1	77.5833011038153	1.29636918647957	0.917572704352444	1.41282448827251	0.157707336090568	0.81664950548872	67.9257270700654	80.4982660828883	55.7911781891852	88.7365165339531	53.7908410656694	208.444033668328	74.7095975616506	9.17837749591722	59.1751722666806
SLC35E2B	822.903280591151	0.359222682641069	0.254327376018161	1.41244205899178	0.157819839780413	0.816967773455784	1154.73736019111	983.972923060247	927.249381504259	633.832260956808	884.384710462035	920.549216562389	627.783633241929	682.871285696241	590.748753645336
TNFAIP3	630.174745902366	0.663145459722476	0.469842794431872	1.41141987826874	0.158120845043031	0.817924950218468	159.571549307455	178.990262231363	389.422423760513	1256.93812980512	504.684655880839	1268.58472979141	759.36173044006	631.472371719105	522.546860185433
CENPA	1099.17304095138	0.348194481644923	0.246770021196835	1.41100803070073	0.158242246094772	0.818011946564997	806.483235689031	705.543626255904	1144.83497644208	1337.87363389652	1283.86080955267	1430.81266549707	1012.48230725341	1143.62583599129	1027.04027798442
ADAM23	204.905857159137	0.8878522315816	0.629463732723366	1.41048989072066	0.158395079394157	0.818104944248349	147.711501723793	206.454376541996	158.446946057286	350.070433359222	194.596277972863	319.739943047797	121.542479615223	58.7416159738702	286.84914014018
ZC3H12B	49.1771100294924	2.0909093139198	1.48251144488075	1.41038325278359	0.158426547745367	0.818104944248349	61.4566102062497	43.5637675272101	30.12723622216	117.01518663818	4.74625068226494	127.330065815494	13.3808234438777	44.9740497299944	0
F2R	3304.01223075142	0.427839486677576	0.303365743226829	1.41030916057545	0.15844841479257	0.818104944248349	4010.85245556577	3771.10700637719	2948.00585551655	3926.83463826626	2309.0509569219	4666.88270855605	2193.33997617562	3735.59964083831	2174.43683854514
SPC24	1373.7555077406	0.456654692482618	0.324138439680289	1.40882609582818	0.158886596766375	0.81931020226888	597.315123758988	1190.42729960224	1047.7583263929	1438.3116690943	2532.12473898835	1541.16538920384	1253.33712924321	1328.11122365922	1435.24866972237
CORT	33.5336154753897	1.49719699295818	1.06333638025522	1.40801821583386	0.159125676166581	0.819635500336374	91.6458222373899	62.5045360173015	35.7063540410785	28.2786701042268	35.5968801169871	18.8637134541473	2.23013724064629	11.9318907446924	15.0445353220374
AKR1C2	868.305858675883	0.370535729246798	0.263168934990202	1.40797670234366	0.159137968781444	0.819635500336374	725.619274891334	1017.11926791791	917.206969430205	807.404787803442	1200.80142261303	897.912760417413	780.5480342262	715.913444681543	752.226766101871
C17orf49	592.459956539406	0.361850579385626	0.257067350821254	1.40761002215809	0.159246578144161	0.819635500336374	497.043812369844	438.478790545615	465.298426097805	848.360103126805	712.728644120119	649.854928495375	613.287741177729	607.60859022972	499.478572691643
FOPNL	1716.33840263539	0.318245971556982	0.226095200688119	1.40757508601865	0.159256929029497	0.819635500336374	1471.72408651808	1095.72345715179	1277.61798053234	2512.90113305491	1896.12714756485	2029.73556766625	1449.58920642009	1701.67118774305	2011.95585706714
NOS1AP	40.4117373125745	1.84801311440851	1.31352320319196	1.40691318578742	0.159453133135134	0.819949709881687	20.4855367354166	22.7289221881096	2.23164712756741	204.776576616815	9.49250136452989	34.8978698901725	14.4958920642009	38.5491854828523	16.0475043435066
MPV17L2	2471.60333606135	0.361007771823957	0.256647578444812	1.40662839685271	0.159537608077214	0.819949709881687	2022.67720608639	1490.63848017019	2410.1788977728	2892.22536307368	3911.70160396669	2372.11196685903	2081.83311414331	2626.85163933151	2436.21175314859
SGCD	1139.47822587486	0.466180945784126	0.331446266996369	1.40650534401473	0.159574118848023	0.819949709881687	776.294023657891	1512.4203639338	1634.68152094313	1242.31123147534	1029.93639805149	1400.63072397044	1113.95355170282	740.695063920519	804.381155218268
ARIH1	932.494777350121	0.435227148724471	0.309720379226337	1.40522606168713	0.159954066712598	0.821247335101426	881.956265766881	814.453045073929	1027.67350224479	1222.80870036898	718.265936582762	1317.63038477219	786.123377327816	651.664802210122	971.876981803618
SLC2A11	327.428507984907	0.713595824368692	0.507899270438123	1.40499478125482	0.160022830136084	0.821247335101426	313.752167895064	256.647413040738	373.800893867541	608.478970518536	427.162561403845	208.444033668328	288.802772663694	320.325374607511	149.442384198905
PTPRG	1062.79808755955	0.497877055189714	0.354646908814025	1.40386689638623	0.160358488902705	0.821423733770782	1394.0946841523	840.023082535552	658.335902632386	944.897632103303	1343.18894308098	1618.50661436584	797.274063531047	1167.48961748067	801.37224815386
PHLDB1	4630.07210745362	0.393107625345676	0.280070260877717	1.40360359616087	0.160436923667042	0.821423733770782	2947.76091761205	4390.47013600318	4820.3577955456	5287.1361829351	6738.09388525547	4729.13296295473	2707.38661014459	5011.3941127708	5038.91636386107
SLC2A9	163.893799206819	1.45702805448807	1.03825257395271	1.40334644097346	0.160513555865273	0.821423733770782	26.9546535992323	46.4048828007239	368.221776048622	421.254671897448	31.6416712150996	304.648972284479	105.931518930699	59.6594537234619	110.326592361608
PCOLCE2	84.7957492028224	1.73167826072047	1.23430960594529	1.40295291584827	0.160630879832615	0.821424237252661	74.3948439338812	43.5637675272101	103.771591431885	253.532904382723	105.208556790206	57.5343260351493	0	78.0162087152963	47.1395440090506
KRTAP1-1	62.087967435231	1.89697122388706	1.3524674108964	1.40260032042456	0.160736056220289	0.82169955792461	49.5965626225875	108.909418818025	84.8025908475615	0	168.491899220406	80.1707821801261	22.3013724064629	17.4389172422427	27.0801635796674
WBP2	1409.48535300461	0.69740369665954	0.49748566099475	1.40185688018634	0.160957988997249	0.822060846344666	1222.66308726118	1289.86633417522	1274.27050984099	1018.03212375217	1952.29111397165	2534.33990256469	509.586359487676	2208.31762551768	676.001120470215
RDH10	409.532849150796	0.87219342946711	0.622590652010599	1.40090993440143	0.161241007647806	0.822230699495103	188.682575194626	546.441170939136	486.499073809695	158.945628516861	607.520087329913	827.17383496436	247.545233711738	409.355636317908	213.632401572931
ASAH2	261.45481973199	0.824069748811809	0.588269147049398	1.40083795477822	0.161262535936233	0.822230699495103	133.695081852192	411.961714659487	158.446946057286	291.562840040132	200.133570435505	562.13866093359	204.057557519135	184.485387667936	206.611618422647
ZBTB41	429.211090297902	0.58730226899756	0.41936180142543	1.40046677356233	0.161373586488797	0.822230699495103	353.645055221928	308.734526388489	567.954193965906	433.931317116584	596.445502404628	549.877247188394	490.630192942183	335.010778600978	226.670998852031
CHD8	1521.92373647529	0.455274715510425	0.325183536420413	1.4000546292166	0.161496960104807	0.822230699495103	1690.59587374385	2144.09499307834	1446.10733866368	2448.54278040392	1287.81601845455	1130.87962157613	994.641209328243	1242.75231294719	1311.88348008166
SPRN	220.674539245998	2.64652492830059	1.89033388321895	1.40003041356586	0.161504211169159	0.822230699495103	22.6419090233551	893.057234307808	83.6867672837778	621.155615737672	208.04398823928	21.6932704722694	0	114.729718698965	21.0623494508524
LAMC1	13006.3206478395	0.210049539418097	0.150057163027523	1.39979681862685	0.161574170785687	0.822230699495103	12753.8638970128	12823.8473062164	15592.5184803135	15104.7103418784	12060.2229836352	13536.6007746961	10734.7656078509	11689.5815788002	12760.7748601521
ZNF500	594.051315158664	0.70673277702929	0.505076947716284	1.3992576383159	0.161735737875142	0.822230699495103	388.147011828945	566.328977853732	376.032540995108	1009.2559847543	659.728844834827	821.514720928116	182.871253732995	480.02914303647	862.553358463479
SLC29A3	538.039229995954	0.75263663694407	0.538523030182118	1.39759415059657	0.162234975896827	0.822792466478016	339.628635350327	433.743598423092	896.006321718315	768.399725590715	974.563473425069	248.057831922037	385.813742631807	326.750238854653	469.389502047568
PARD3B	609.789557455136	0.619934450920049	0.443674425985301	1.39727334867975	0.162331387056603	0.822805566402976	757.964859210413	869.381273695194	1228.52174372586	263.284169935905	806.862615985041	524.411234025295	254.235645433677	420.369689313009	363.074785771837
NUTM2G	17.6908310833213	2.20478192011514	1.57800951465075	1.39719177840516	0.162355908406022	0.822805566402976	36.658328894956	3.78815369801827	16.7373534567556	20.4776576616815	37.9700054581196	25.4660131630989	0	10.0962152455089	8.0237521717533
GBP3	730.032761081669	0.510265782441096	0.365293516207771	1.39686515035451	0.162454126106674	0.822805566402976	616.722474350435	812.55896822492	533.363663488611	1274.49040780084	786.295529695226	646.082185804546	826.265847659449	493.796709280346	580.719063430645
SEMA3F-AS1	35.9154447640446	2.08285868312008	1.49155094191019	1.39643818028275	0.162582584445293	0.822805566402976	66.8475409260961	36.9344985556782	10.0424120740533	31.2040497701813	114.701058154736	23.5796418176842	7.805480342262	32.1243212357103	0
FAM57A	1828.40061634753	0.695713280560387	0.498223135833151	1.39638894809047	0.16259740138277	0.822805566402976	1325.09077093826	3168.79056839229	1133.67674080424	1154.54984149671	4171.16330793051	1368.56241109839	1748.42759666669	1316.17933291453	1069.16497688613
CXorf23	378.164882068815	0.665160590508341	0.476402592516849	1.39621530393921	0.162649669518837	0.82280992740787	430.196271443748	319.15194905804	589.154841677796	415.403912565539	271.327330669479	580.05918871503	186.216459593965	398.341583322807	213.632401572931
SFSWAP	1321.77380028456	0.327109590243734	0.234426350387241	1.39536186825155	0.162906744031569	0.823329758436783	1600.02823765043	1034.16595955899	1250.83821500153	1508.5207810772	1386.69624100174	1562.85865967611	1045.93436586311	1335.45392565596	1171.46781707598
PLAUR	9923.67048626428	0.239830682329828	0.171966526461026	1.39463584725126	0.163125679430007	0.823656033109369	6470.19504995973	6682.30312330423	7107.7961013022	15367.9945118143	10088.9468669345	11933.1851310936	10812.8204112735	9752.94392716164	11096.8492535348
EEF1AKMT1	693.09316586074	0.443987202808173	0.318523278165036	1.39389248210026	0.163350074850925	0.824269009477901	735.322950187058	557.805632033191	660.567549759953	1086.29098262444	745.161357115596	637.593514750179	641.164456685807	470.850765540553	703.081284049882
RSAD1	1491.40030904364	0.491039035626741	0.352383600753008	1.39347868225831	0.163475087045162	0.824342886635009	1208.64666738958	1662.99947343002	1410.4009846226	2184.28348391269	1229.27892670662	1927.87151501386	743.750769755536	1834.75766143385	1220.61329912797
CDH4	392.208407394087	0.883729894709792	0.634366802565635	1.39308975680258	0.163592650225001	0.824342886635009	557.422236432124	94.7038424504568	353.716069719434	524.618086761173	317.998795711751	794.162336419602	446.027448129257	195.499440663037	245.727410259945
MAN2B1	1777.35261676652	0.46009646808545	0.330309759262061	1.39292423303914	0.163642703561894	0.824342886635009	1634.53019425745	2231.22252813276	2433.61119261226	994.62908642453	2498.90098421249	2121.22457791887	1228.8056195961	1353.81068064779	1499.4386870964
DDT	3889.35124769539	0.459482679186791	0.329896715348749	1.39280768134066	0.163677954981428	0.824342886635009	5429.74542102936	2513.43997863512	5167.37892388234	4155.98937876602	4737.54922268079	3781.23136188383	4537.21421609487	2273.48410573869	2408.12862054746
[truncated: 12,032 more rows]
