# Supplementary material for: Microfibril-associated protein 5 and the regulation of skin scar formation
Source: Sci Rep. 2023 May 30;13:8728. doi: 10.1038/s41598-023-35558-x (PMC10229580; doi:10.1038/s41598-023-35558-x)
Supplement: Supplementary file 8 — Supplementary Information 8. [file 41598_2023_35558_MOESM8_ESM.csv]

gene_id	N_HDF_1	N_HDF_2	N_HDF_3	eApoEC_HDF_1	eApoEC_HDF_2	eApoEC_HDF_3	nApoEC_HDF_1	nApoEC_HDF_2	nApoEC_HDF_3
ENSG00000282222	0	0	0	0	0	0	0	0	0
ENSG00000282221	0	0	0	0	0	0	0	0	0
ENSG00000212040	0	0	0	0	0	0	0	0	0
ENSG00000110514	730	738	805	1832	2027	611	606	1005	1841
ENSG00000086015	1571	1688	2032	2192	3465	1867	1665	1880	2090
ENSG00000211769	0	0	0	0	0	0	0	0	0
ENSG00000211768	0	0	0	0	0	1	0	0	0
ENSG00000250337	24	32	49	0	33	9	24	8	2
ENSG00000255071	0	0	0	0	0	0	0	0	0
ENSG00000211767	0	0	0	0	0	0	0	0	1
ENSG00000211766	0	0	0	0	0	0	0	0	1
ENSG00000211765	0	0	0	0	0	0	0	0	0
ENSG00000211764	0	0	0	0	0	1	0	0	0
ENSG00000201510	0	0	0	0	0	0	0	0	0
ENSG00000169740	3416	3053	2194	4310	3784	4153	2618	2981	2364
ENSG00000215869	0	7	0	0	0	0	0	0	0
ENSG00000261609	288	720	513	296	658	809	266	305	352
ENSG00000169744	599	937	589	353	1139	540	207	293	364
ENSG00000261607	0	0	0	0	0	0	0	0	0
ENSG00000261606	0	0	0	0	11	0	9	0	0
ENSG00000215866	0	26	13	0	12	0	0	6	10
ENSG00000261604	0	0	0	0	0	0	0	0	0
ENSG00000261603	0	0	0	0	0	0	0	0	0
ENSG00000261602	0	0	0	0	0	0	0	0	0
ENSG00000261600	4	0	0	6	8	15	0	1	5
ENSG00000266469	0	34	0	0	0	0	0	0	27
ENSG00000168298	614	539	615	256	932	537	225	458	232
ENSG00000168297	1654	2721	2042	1661	1493	1757	1178	2166	1616
ENSG00000266460	0	0	0	0	0	0	0	0	0
ENSG00000266461	0	0	0	0	0	0	0	0	0
ENSG00000266466	0	0	0	0	0	0	0	0	0
ENSG00000266467	24	25	77	88	99	98	29	20	8
ENSG00000168291	6394	8111	7268	7917	8141	6189	7219	7956	7322
ENSG00000262558	0	0	0	0	0	8	0	0	0
ENSG00000270591	0	0	0	0	0	0	0	0	0
ENSG00000262554	1	2	1	2	2	1	1	1	3
ENSG00000254141	0	0	0	0	0	0	0	24	0
ENSG00000225108	0	0	0	0	0	0	0	0	0
ENSG00000225100	0	0	0	0	0	0	0	0	0
ENSG00000225101	0	0	0	0	0	0	0	0	0
ENSG00000225102	0	0	0	0	0	0	0	0	0
ENSG00000233579	16	33	0	0	0	36	0	68	0
ENSG00000225105	0	0	0	0	0	0	0	0	0
ENSG00000225106	0	0	0	0	0	0	0	0	0
ENSG00000225107	0	0	0	0	0	0	0	0	0
ENSG00000226457	0	0	0	0	7	0	0	0	0
ENSG00000226455	0	0	0	0	0	0	0	0	0
ENSG00000226454	0	0	0	0	0	0	0	0	0
ENSG00000149792	2948	3583	3872	3541	6998	4121	3345	4724	4528
ENSG00000226450	0	0	5	0	0	0	8	0	0
ENSG00000141854	69	9	59	172	71	38	2	28	8
ENSG00000149798	4303	4499	3939	2537	3941	2762	1909	2656	2371
ENSG00000238419	0	0	0	0	0	0	0	0	0
ENSG00000283571	0	0	0	0	0	0	0	0	0
ENSG00000212153	0	0	0	0	0	0	0	0	0
ENSG00000183055	129	94	91	62	104	125	192	57	39
ENSG00000183054	390	342	352	413	386	878	355	311	570
ENSG00000283575	0	0	0	0	0	0	0	0	0
ENSG00000283576	0	0	0	0	0	0	0	0	0
ENSG00000283579	0	0	0	0	0	0	0	0	0
ENSG00000283578	0	0	0	0	0	0	0	0	0
ENSG00000181562	0	0	0	0	0	0	0	0	0
ENSG00000250566	0	0	0	0	0	0	0	0	0
ENSG00000259244	0	0	2	3	6	0	0	5	10
ENSG00000250564	0	0	0	0	0	0	0	0	0
ENSG00000250565	129	196	72	374	99	214	131	151	79
ENSG00000250562	0	0	0	0	0	0	0	0	0
ENSG00000250563	0	0	0	0	0	0	0	0	0
ENSG00000187961	818	634	606	333	613	863	355	811	804
ENSG00000250561	0	0	0	2	0	0	0	0	0
ENSG00000250568	0	23	12	8	10	2	23	10	14
ENSG00000250569	49	20	23	20	0	16	16	8	15
ENSG00000281591	0	0	0	0	0	0	0	0	0
ENSG00000162840	71	64	85	141	155	100	98	138	104
ENSG00000162843	7	0	0	0	0	0	0	0	0
ENSG00000168484	0	0	0	0	0	0	4	0	0
ENSG00000162849	87	424	474	22	109	38	192	177	303
ENSG00000286060	0	0	0	0	0	0	0	0	0
ENSG00000286061	0	0	0	0	0	0	0	0	0
ENSG00000283689	0	0	0	19	24	0	21	3	16
ENSG00000149243	220	385	336	293	112	62	115	161	84
ENSG00000184702	269	615	571	299	500	220	258	524	335
ENSG00000286065	0	0	0	0	0	0	0	0	0
ENSG00000286066	0	0	0	0	0	0	0	0	0
ENSG00000286067	295	134	208	181	393	152	281	214	170
ENSG00000286068	0	0	0	0	0	0	0	0	0
ENSG00000283682	0	0	0	0	0	0	0	0	0
ENSG00000283680	0	0	0	0	0	0	0	0	0
ENSG00000283686	0	0	0	0	0	0	0	0	0
ENSG00000184708	1477	1621	1014	1327	1184	666	1403	1444	1555
ENSG00000184709	0	0	0	0	0	0	0	0	0
ENSG00000206811	0	0	0	0	0	0	1	0	0
ENSG00000163462	470	374	329	79	279	403	117	71	313
ENSG00000163463	5734	6028	5318	8260	9893	6566	5096	6242	6984
ENSG00000163464	0	0	0	0	0	0	0	0	0
ENSG00000163466	35563	41330	43142	42984	57888	41780	41561	44147	41858
ENSG00000163467	29	10	18	18	24	29	9	75	53
ENSG00000163468	20503	20692	17982	24510	31012	24853	20818	23105	22532
ENSG00000206813	0	0	0	0	0	0	0	0	0
ENSG00000162599	396	639	506	455	197	254	206	160	289
ENSG00000162598	0	0	0	0	0	0	0	0	0
ENSG00000267731	0	0	0	0	0	0	8	0	0
ENSG00000272386	0	0	0	0	13	0	8	0	0
ENSG00000162591	1319	2035	2061	1660	2125	1856	1478	1184	1351
ENSG00000267732	0	0	0	0	0	0	0	0	0
ENSG00000267735	0	0	0	0	0	0	0	0	0
ENSG00000029363	6488	7575	4936	5864	4866	6430	4525	7906	5588
ENSG00000162595	22	57	107	218	88	697	165	103	170
ENSG00000162594	0	0	0	0	0	0	0	0	0
ENSG00000263609	0	0	0	0	0	0	0	0	0
ENSG00000263608	0	0	0	0	0	0	0	0	0
ENSG00000206817	0	0	0	0	0	0	0	0	0
ENSG00000118640	4	45	0	58	172	24	44	12	0
ENSG00000263600	0	0	0	0	0	0	0	0	0
ENSG00000263603	10	0	0	0	5	0	0	0	0
ENSG00000263602	0	0	0	0	0	0	0	0	0
ENSG00000263604	0	0	0	0	0	0	0	0	0
ENSG00000159961	0	0	0	47	0	0	0	0	0
ENSG00000259169	7	0	4	0	13	11	0	0	0
ENSG00000253144	0	0	0	0	0	0	0	0	0
ENSG00000253147	0	0	0	0	0	0	0	0	0
ENSG00000201466	0	0	0	0	0	0	0	0	0
ENSG00000253141	0	0	0	0	0	0	0	0	0
ENSG00000115073	1801	1759	1853	2498	2161	2797	1653	2543	2065
ENSG00000253143	0	0	0	0	0	0	0	0	0
ENSG00000253142	0	0	0	0	0	0	0	0	0
ENSG00000259161	0	2	5	80	0	0	0	0	0
ENSG00000259160	0	0	0	0	0	0	0	0	0
ENSG00000259163	0	0	0	0	0	0	0	0	0
ENSG00000259162	0	0	0	0	0	0	0	0	0
ENSG00000259165	0	0	0	0	0	0	0	0	0
ENSG00000259164	0	0	0	0	0	0	0	0	0
ENSG00000259167	0	0	0	0	0	0	0	0	0
ENSG00000259166	0	0	0	0	0	0	0	0	0
ENSG00000213853	4583	5478	4565	7928	10856	6109	6557	7397	6890
ENSG00000213851	0	0	0	0	0	0	0	0	0
ENSG00000258590	0	0	0	0	0	0	7	0	0
ENSG00000213857	18	0	0	6	0	0	6	0	0
ENSG00000213856	52	11	18	31	41	32	19	56	58
ENSG00000213854	0	0	0	0	0	0	0	0	0
ENSG00000213859	1258	1966	2332	844	2598	1091	1124	1238	2312
ENSG00000225816	0	0	0	0	0	0	0	0	0
ENSG00000280881	0	0	0	0	0	0	0	0	0
ENSG00000225814	0	0	0	0	0	0	0	0	0
ENSG00000225815	0	0	0	0	0	0	0	0	0
ENSG00000225813	0	0	0	1	0	0	0	0	0
ENSG00000225811	0	0	0	0	0	0	0	0	0
ENSG00000206846	3	0	0	0	0	0	0	0	1
ENSG00000225818	0	0	0	0	0	0	0	0	0
ENSG00000225819	0	0	0	0	0	0	0	0	0
ENSG00000229306	0	0	0	0	0	0	0	0	0
ENSG00000229307	0	0	0	0	0	0	0	0	0
ENSG00000229305	0	0	0	0	0	0	0	0	0
ENSG00000229302	0	0	0	0	0	0	0	0	0
ENSG00000229303	0	0	0	0	0	0	0	0	0
ENSG00000238489	0	0	0	0	0	0	0	0	0
ENSG00000229301	0	0	0	0	0	0	0	0	0
ENSG00000238485	0	0	0	0	0	0	0	0	0
ENSG00000238482	0	0	0	1	0	0	0	0	0
ENSG00000229308	0	0	0	0	0	0	0	0	0
ENSG00000229309	0	0	0	0	0	0	0	0	0
ENSG00000278072	0	0	0	0	0	0	0	0	0
ENSG00000278073	0	1	0	1	0	0	1	1	1
ENSG00000278071	14	12	0	0	0	36	14	0	0
ENSG00000240174	0	0	0	0	0	0	0	0	0
ENSG00000278077	0	0	0	0	0	0	0	0	0
ENSG00000278075	0	3	0	0	0	7	0	0	0
ENSG00000055070	1403	1557	900	1541	2931	827	1561	1358	1484
ENSG00000278078	0	0	0	0	0	0	0	0	0
ENSG00000227411	0	0	0	0	0	0	0	0	0
ENSG00000155719	0	0	0	25	0	0	0	0	0
ENSG00000227413	0	0	6	0	0	0	2	0	0
ENSG00000227416	0	0	0	0	0	0	0	0	0
ENSG00000227417	0	0	0	0	0	0	0	0	0
ENSG00000162337	658	699	671	200	244	763	341	770	643
ENSG00000155714	0	0	0	0	0	0	0	0	0
ENSG00000182010	540	539	380	610	593	550	441	195	303
ENSG00000182013	279	792	345	0	221	27	250	255	149
ENSG00000244748	0	0	0	0	0	0	0	0	0
ENSG00000186704	5	8	16	69	42	21	37	0	41
ENSG00000251779	0	0	0	0	0	0	0	2	0
ENSG00000251774	3	0	0	0	0	0	0	0	0
ENSG00000251595	248	48	190	126	6	259	75	219	25
ENSG00000251776	0	0	0	0	0	0	0	0	0
ENSG00000251770	0	0	0	0	0	0	0	0	0
ENSG00000245293	3	1	0	6	0	0	0	4	0
ENSG00000251773	0	0	0	0	0	0	0	0	0
ENSG00000164659	14	84	21	0	0	0	36	0	0
ENSG00000242748	0	9	0	0	0	0	0	34	9
ENSG00000242747	0	0	0	2	0	0	8	0	2
ENSG00000164651	0	0	0	0	0	0	0	0	0
ENSG00000242741	0	0	0	0	0	0	0	0	0
ENSG00000164654	1318	1820	947	1867	2150	2073	2015	1672	1492
ENSG00000114978	6293	10232	5538	6624	9650	10332	7423	7771	8640
ENSG00000252236	0	0	0	0	0	0	0	0	0
ENSG00000252237	0	0	0	0	0	0	0	0	0
ENSG00000252230	0	0	0	0	0	0	0	0	0
ENSG00000252231	0	0	0	0	0	0	0	0	0
ENSG00000252233	0	0	0	0	0	0	0	0	0
ENSG00000252238	0	0	0	0	0	0	0	0	0
ENSG00000256925	0	0	0	0	0	0	0	0	0
ENSG00000161021	361	755	389	742	807	758	585	444	850
ENSG00000256922	0	0	0	0	0	0	0	0	0
ENSG00000256923	0	0	0	0	0	0	0	0	0
ENSG00000226331	0	0	0	0	0	0	0	0	0
ENSG00000261608	0	0	0	0	0	0	0	0	0
ENSG00000256928	0	0	0	0	0	0	0	0	0
ENSG00000254694	0	0	0	47	31	1	0	0	10
ENSG00000254695	0	0	0	0	0	0	0	0	0
ENSG00000254697	0	0	0	0	0	0	0	0	0
ENSG00000254690	8	0	0	0	0	0	0	0	7
ENSG00000254691	8	0	0	0	0	0	0	8	0
ENSG00000266929	0	3	40	0	40	7	23	13	6
ENSG00000266928	0	0	0	0	0	0	0	0	0
ENSG00000266925	0	0	0	0	0	0	0	0	0
ENSG00000266924	0	0	0	0	0	0	0	0	0
ENSG00000254698	4	0	0	0	0	0	0	0	0
ENSG00000254699	0	0	0	0	0	0	0	0	0
ENSG00000266921	0	69	20	113	68	0	12	65	25
ENSG00000266920	0	0	0	0	0	0	0	0	0
ENSG00000257343	0	0	0	0	0	0	0	0	0
ENSG00000257342	0	0	0	0	0	0	0	0	0
ENSG00000257341	0	0	21	0	0	0	0	0	0
ENSG00000215867	0	0	0	0	0	0	0	0	0
ENSG00000257346	0	0	0	0	0	0	0	0	5
ENSG00000257345	0	0	0	0	0	0	0	0	0
ENSG00000234337	60	70	45	129	146	91	46	79	85
ENSG00000215861	467	830	872	1089	663	713	668	744	664
ENSG00000119509	782	891	687	77	1514	554	308	832	528
ENSG00000228949	0	0	0	0	0	0	0	0	0
ENSG00000256699	0	0	0	0	0	0	0	0	0
ENSG00000256694	0	0	0	0	0	0	0	0	0
ENSG00000256695	0	0	0	0	0	0	0	0	0
ENSG00000228943	0	0	0	0	0	0	0	0	0
ENSG00000228941	0	0	0	0	0	0	0	0	0
ENSG00000228940	0	0	0	0	0	0	0	0	0
ENSG00000165309	0	0	0	0	0	0	0	0	0
ENSG00000281863	0	0	0	0	0	0	0	0	0
ENSG00000165304	2193	2311	2174	3544	5695	4841	2632	3650	2998
ENSG00000165300	0	46	4	67	0	0	0	0	0
ENSG00000101608	37915	47004	32740	42015	50549	36295	34708	41990	38834
ENSG00000101605	0	0	0	0	0	0	0	0	0
ENSG00000170100	605	118	30	124	239	229	190	187	91
ENSG00000237026	0	0	0	0	0	0	0	0	0
ENSG00000187900	0	0	0	0	0	0	0	0	0
ENSG00000198791	6399	10268	6171	6823	10249	8132	11702	9836	8489
ENSG00000198792	2931	2019	4225	4628	4845	2384	3221	5783	4622
ENSG00000198793	932	1286	1627	1534	1646	1997	1389	1734	1766
ENSG00000198794	0	0	0	0	0	0	40	0	0
ENSG00000198795	1086	1952	864	592	892	688	638	750	713
ENSG00000198796	3892	5875	4522	4337	4783	3620	4259	5201	4590
ENSG00000198797	40	0	0	20	0	94	0	0	0
ENSG00000231426	0	0	0	0	0	0	0	0	0
ENSG00000197776	306	173	91	0	17	71	60	173	116
ENSG00000231424	0	7	0	0	0	0	0	0	0
ENSG00000175550	12131	10718	9505	14563	16052	11014	11366	12800	11906
ENSG00000231422	0	0	0	0	0	0	2	0	0
ENSG00000175556	0	0	0	0	0	0	0	0	0
ENSG00000197771	1767	3875	3582	2827	5235	4407	3966	5609	5445
ENSG00000231421	0	0	0	0	0	0	0	0	0
ENSG00000279848	0	0	0	0	0	0	0	0	0
ENSG00000161682	186	216	265	62	387	175	34	167	91
ENSG00000240173	0	0	0	0	0	0	0	0	0
ENSG00000161681	4	8	4	4	0	0	12	30	0
ENSG00000279840	0	0	0	0	0	0	0	0	0
ENSG00000279841	0	0	0	0	0	0	0	0	0
ENSG00000279842	0	0	0	0	0	0	0	0	0
ENSG00000279844	0	0	0	0	0	0	0	0	0
ENSG00000279845	0	0	0	0	0	0	0	0	0
ENSG00000279846	0	0	0	0	0	0	0	0	0
ENSG00000279847	0	0	0	0	0	0	0	0	0
ENSG00000284336	1	1	1	1	1	1	1	1	1
ENSG00000284337	213	145	126	117	74	99	121	0	138
ENSG00000284334	0	0	0	0	0	0	0	0	0
ENSG00000076321	1844	1931	1401	1028	2950	1984	1121	1507	2007
ENSG00000284332	6	0	1	0	0	1	0	0	1
ENSG00000284331	1	1	1	1	1	1	1	1	1
ENSG00000183864	2810	3551	2697	2917	4616	3200	2072	2617	3199
ENSG00000183862	0	0	0	0	0	0	0	0	0
ENSG00000277402	1	3	0	0	0	2	0	0	0
ENSG00000167680	6	0	0	0	0	0	12	0	0
ENSG00000124217	321	584	483	393	432	1311	713	819	741
ENSG00000124214	4296	6462	3303	4522	5404	6354	5415	5957	4608
ENSG00000124215	0	0	0	0	0	0	0	0	0
ENSG00000124212	1374	1308	1734	964	1961	1193	402	955	1029
ENSG00000167685	1092	726	915	610	402	838	329	978	850
ENSG00000247595	9	18	4	6	33	18	0	37	10
ENSG00000161970	4469	4365	5462	5985	6105	4579	6473	5586	4481
ENSG00000175073	226	510	617	728	1201	627	754	702	601
ENSG00000161973	0	0	0	0	0	0	0	0	0
ENSG00000255279	0	0	0	0	0	0	0	0	0
ENSG00000255275	20	54	1	0	6	49	33	0	5
ENSG00000255274	0	0	0	0	0	0	0	0	0
ENSG00000255277	11	41	32	0	0	0	14	0	0
ENSG00000255276	0	0	0	0	0	0	3	8	0
ENSG00000255271	0	0	0	0	0	0	0	0	0
ENSG00000255270	14	0	0	8	0	0	28	0	9
ENSG00000255273	0	0	0	0	0	0	0	0	0
ENSG00000255272	0	0	0	0	0	0	0	0	0
ENSG00000277903	0	0	0	0	0	0	0	0	0
ENSG00000239670	0	0	0	0	0	0	0	0	0
ENSG00000160087	2064	2457	1981	2618	4323	3739	2241	5149	2651
ENSG00000036054	3711	5172	3148	2891	2903	5151	3259	3937	3904
ENSG00000265626	0	0	0	0	0	0	0	0	0
ENSG00000228349	0	0	0	0	0	0	0	0	0
ENSG00000223019	0	0	0	0	0	0	0	0	0
ENSG00000002587	0	0	0	0	82	25	0	0	0
ENSG00000002586	15617	9812	14315	9037	19132	13687	11645	8010	8196
ENSG00000277379	0	1	0	0	0	0	0	0	0
ENSG00000237868	3	2	3	2	0	3	2	3	6
ENSG00000177954	11706	10398	10311	10069	13636	7319	10736	12129	10963
ENSG00000177951	2950	3598	3838	2384	5424	3683	3587	4895	3451
ENSG00000280059	0	0	0	0	0	0	0	0	0
ENSG00000280058	0	0	0	0	0	0	0	0	0
ENSG00000198242	28385	26782	26777	31073	39442	27091	28173	34188	30309
ENSG00000280056	0	0	0	0	0	0	0	0	0
ENSG00000280055	0	0	0	0	3	30	0	0	0
ENSG00000237863	0	0	0	0	0	0	0	0	0
ENSG00000198246	315	458	803	788	1232	263	346	356	468
ENSG00000271129	0	0	0	0	0	0	0	0	0
ENSG00000280051	0	0	0	0	0	0	0	0	0
ENSG00000135917	0	20	0	0	0	0	4	16	0
ENSG00000135916	1582	2024	1961	1133	1685	1400	680	1640	1582
ENSG00000135914	72	176	83	12	176	91	0	18	82
ENSG00000135913	508	406	518	275	212	639	449	703	685
ENSG00000135912	219	831	361	776	466	443	624	905	377
ENSG00000092148	3776	4011	2947	2679	3554	2568	3249	3713	2717
ENSG00000034693	1514	1601	1362	1732	2597	2032	2539	2890	2035
ENSG00000135919	76354	100725	110763	74658	126303	103625	66175	100113	84032
ENSG00000230487	341	223	210	21	310	220	290	382	154
ENSG00000176396	1559	1442	1216	921	1345	1917	1556	1274	1185
ENSG00000230484	0	0	0	0	0	0	0	0	0
ENSG00000176390	474	359	385	659	561	1061	614	229	691
ENSG00000230482	0	0	0	0	0	0	0	0	0
ENSG00000230481	0	0	0	0	0	0	0	0	0
ENSG00000176393	5040	5493	5444	3852	8797	5448	4273	5881	5550
ENSG00000176399	0	0	0	0	0	0	0	0	0
ENSG00000230489	0	0	0	0	0	0	0	0	0
ENSG00000259531	6	9	4	6	54	9	0	30	6
ENSG00000243900	0	0	0	0	0	0	0	0	0
ENSG00000243902	0	34	0	0	0	0	0	12	0
ENSG00000243903	0	0	0	0	0	0	0	0	0
ENSG00000243904	2	0	0	0	0	0	2	4	3
ENSG00000083635	791	1282	623	1605	1274	1145	1757	1338	1138
ENSG00000248029	0	0	0	0	0	0	0	0	0
ENSG00000248027	0	0	0	0	0	0	0	0	0
ENSG00000206845	0	0	0	0	0	0	0	0	0
ENSG00000063515	0	0	0	0	0	0	0	0	0
ENSG00000252599	0	0	0	0	0	0	0	0	0
ENSG00000252598	0	0	0	0	0	0	0	0	0
ENSG00000279713	1	20	7	0	10	55	7	14	7
ENSG00000252591	0	0	0	0	0	0	0	0	0
ENSG00000247624	0	7	0	0	0	0	0	0	0
ENSG00000247627	101	0	98	128	115	87	123	124	91
ENSG00000167531	0	0	0	0	0	0	0	0	0
ENSG00000167536	299	584	349	179	318	70	72	340	490
ENSG00000252594	0	0	0	0	0	0	0	0	0
ENSG00000252597	0	0	0	0	0	0	0	0	0
ENSG00000167535	701	688	1111	518	501	1032	432	999	645
ENSG00000236472	0	0	0	0	0	0	0	0	0
ENSG00000207649	0	0	0	0	0	0	0	0	0
ENSG00000188886	0	0	0	0	0	0	0	0	0
ENSG00000279716	0	12	30	0	0	0	14	83	27
ENSG00000188883	0	0	0	0	0	0	0	0	0
ENSG00000279717	0	0	0	0	0	0	0	0	0
ENSG00000241506	531	709	533	711	722	762	584	593	674
ENSG00000241505	0	0	0	0	0	0	0	0	0
ENSG00000094796	0	0	0	0	0	0	0	0	0
ENSG00000279719	0	0	0	0	0	0	0	0	0
ENSG00000226453	5	0	0	0	0	0	0	14	0
ENSG00000237289	0	0	0	0	0	0	0	0	0
ENSG00000239739	10	0	14	26	8	11	2	9	21
ENSG00000237285	0	0	0	0	0	2	0	0	0
ENSG00000237286	0	0	0	0	0	0	0	0	0
ENSG00000237280	21	0	0	0	2	1	0	3	0
ENSG00000237281	0	4	4	0	0	0	0	6	4
ENSG00000237282	0	0	0	0	0	0	0	0	0
ENSG00000237283	0	0	0	0	0	0	0	0	0
ENSG00000272254	0	0	7	0	0	5	0	0	0
ENSG00000272255	0	0	0	0	0	0	0	0	0
ENSG00000206941	0	0	1	0	0	0	0	1	2
ENSG00000206947	0	0	0	0	0	0	0	0	0
ENSG00000272253	0	0	0	0	0	0	0	0	0
ENSG00000206949	0	0	0	0	0	0	0	0	0
ENSG00000206948	0	0	0	0	0	0	0	4	0
ENSG00000272259	0	0	0	0	0	0	0	0	0
ENSG00000101327	0	0	0	0	0	0	0	0	0
ENSG00000271781	0	14	27	132	0	0	0	0	0
ENSG00000271780	142	86	186	79	118	22	84	131	102
ENSG00000271787	0	0	0	0	0	0	0	0	0
ENSG00000200478	0	0	0	0	0	0	0	0	0
ENSG00000271784	7	0	10	0	20	38	0	6	0
ENSG00000200475	0	0	0	0	0	0	0	0	0
ENSG00000049192	942	667	494	912	1091	421	1713	1180	403
ENSG00000271789	10	0	0	0	0	28	0	24	0
ENSG00000274365	0	0	0	0	0	0	0	0	0
ENSG00000200471	0	0	0	0	0	0	0	0	0
ENSG00000274363	0	0	0	0	0	0	0	8	12
ENSG00000200473	0	0	0	0	0	0	0	0	0
ENSG00000200472	0	0	0	0	0	0	0	0	0
ENSG00000101323	0	0	0	0	0	0	0	0	0
ENSG00000237136	0	0	0	0	0	0	0	0	0
ENSG00000177042	813	1086	1188	1190	1243	883	600	707	994
ENSG00000237135	0	51	0	0	6	0	0	58	0
ENSG00000177047	0	0	0	0	0	0	0	0	0
ENSG00000129566	485	221	409	277	119	402	497	319	316
ENSG00000177045	185	324	527	505	375	336	297	514	426
ENSG00000272789	0	0	0	0	0	0	0	0	0
ENSG00000272787	9	24	0	0	0	0	37	0	41
ENSG00000272784	6	0	0	3	0	0	0	0	22
ENSG00000154252	0	0	0	0	0	0	0	22	0
ENSG00000272783	0	0	0	0	0	0	0	0	0
ENSG00000237138	0	0	0	0	0	0	0	0	0
ENSG00000237139	0	0	0	0	0	0	0	0	0
ENSG00000277550	0	0	0	0	0	0	0	0	5
ENSG00000141232	501	682	521	743	861	783	313	566	446
ENSG00000277556	0	0	0	0	0	0	0	0	0
ENSG00000172673	0	0	0	0	0	0	0	0	0
ENSG00000277559	0	13	28	0	22	0	21	51	35
ENSG00000172671	72	53	57	203	152	106	175	94	100
ENSG00000274098	0	2	0	0	0	0	2	0	0
ENSG00000274099	6	0	3	5	2	0	1	7	2
ENSG00000279068	0	0	0	0	0	0	0	0	0
ENSG00000223761	0	0	0	0	0	0	0	0	0
ENSG00000223764	531	413	212	265	355	245	486	404	433
ENSG00000223765	0	0	0	0	0	0	0	0	0
ENSG00000279062	0	0	0	0	0	0	0	0	0
ENSG00000274091	1	0	0	0	0	0	1	0	0
ENSG00000223768	384	100	55	190	92	127	31	436	312
ENSG00000279061	0	0	0	0	0	0	0	0	0
ENSG00000236427	0	0	0	0	0	0	0	0	0
ENSG00000236426	0	0	16	68	6	0	7	4	0
ENSG00000236425	0	0	0	0	0	0	0	0	0
ENSG00000279065	0	0	0	0	0	0	0	0	0
ENSG00000136750	0	0	0	0	0	0	0	0	0
ENSG00000270789	1	0	0	0	0	2	0	0	0
ENSG00000136754	2114	2338	3153	3024	1696	5703	2332	2774	2438
ENSG00000136758	2416	7941	5442	4532	9165	6787	8587	5605	6224
ENSG00000270781	0	0	0	0	0	0	0	0	0
ENSG00000270782	0	0	0	0	0	0	0	0	0
ENSG00000232508	0	0	0	0	0	0	0	0	0
ENSG00000232500	0	0	0	0	0	0	0	0	0
ENSG00000232502	0	0	0	0	0	0	0	0	0
ENSG00000232503	0	0	0	0	0	0	0	0	0
ENSG00000232504	6	18	0	0	0	0	0	0	0
ENSG00000249087	73	125	74	272	0	106	48	133	142
ENSG00000116014	0	0	0	0	0	38	0	0	0
ENSG00000116017	676	706	530	821	887	592	694	642	598
ENSG00000116016	2839	3740	3247	2830	4403	1885	2616	3556	3639
ENSG00000249082	0	0	0	0	0	0	0	0	0
ENSG00000249081	0	0	0	0	0	0	0	0	0
ENSG00000234034	0	0	0	0	0	0	0	0	0
ENSG00000249089	0	0	0	0	0	0	0	0	0
ENSG00000250567	0	0	0	0	0	0	0	0	2
ENSG00000201707	0	0	0	0	0	0	0	0	0
ENSG00000234033	0	0	0	0	0	0	0	0	0
ENSG00000242860	0	0	0	0	0	0	0	0	0
ENSG00000197674	0	0	0	0	0	0	0	0	0
ENSG00000201708	0	0	0	0	0	0	0	0	0
ENSG00000234030	0	0	0	0	0	0	0	0	0
ENSG00000187243	1137	1513	1657	1058	1569	1330	597	1278	954
ENSG00000201704	0	0	0	0	0	0	0	0	0
ENSG00000120440	0	0	0	0	0	0	0	0	0
ENSG00000201700	18	1	5	0	2	3	2	2	7
ENSG00000201701	0	0	0	0	0	0	0	0	0
ENSG00000249156	0	0	0	0	0	0	0	0	0
ENSG00000250560	0	0	0	0	0	0	0	0	0
ENSG00000248919	0	0	0	0	0	0	0	6	6
ENSG00000274459	0	0	0	0	0	0	0	0	0
ENSG00000180211	42	64	32	74	50	33	46	78	28
ENSG00000271259	0	0	0	0	0	0	44	0	0
ENSG00000187244	8	87	43	0	0	2	30	65	7
ENSG00000276208	0	0	0	0	0	0	0	0	0
ENSG00000276206	0	0	0	0	0	0	0	0	0
ENSG00000271257	0	0	0	0	0	0	0	0	0
ENSG00000276204	0	0	0	0	0	0	0	0	0
ENSG00000276203	10	0	0	0	0	15	0	6	3
ENSG00000271250	0	0	0	0	0	0	0	0	0
ENSG00000223867	0	0	0	0	0	0	0	0	0
ENSG00000271252	0	0	0	0	0	0	0	0	0
ENSG00000270124	52	83	55	58	87	50	38	68	37
ENSG00000270127	8	0	8	0	0	0	0	0	0
ENSG00000270120	0	0	0	0	0	0	0	0	0
ENSG00000270123	0	0	0	0	0	0	2	0	0
ENSG00000174099	2010	8171	3410	3948	5066	5329	5107	2079	3692
ENSG00000278338	0	0	0	19	0	0	0	0	4
ENSG00000224233	0	0	0	0	0	0	0	0	0
ENSG00000235199	0	0	0	0	0	0	0	0	0
ENSG00000187969	0	0	0	0	0	0	0	0	0
ENSG00000224237	33	9	5	6	14	0	4	3	2
ENSG00000224236	2	0	0	2	4	0	0	0	0
ENSG00000224239	0	0	0	0	0	0	0	0	0
ENSG00000278330	0	0	0	0	0	0	0	0	0
ENSG00000235190	0	0	0	0	0	0	0	0	0
ENSG00000235191	0	0	0	0	0	0	0	0	0
ENSG00000235196	0	0	0	0	0	0	0	0	0
ENSG00000235197	0	0	0	0	0	0	0	0	0
ENSG00000264655	0	0	0	0	0	0	0	30	0
ENSG00000275576	0	12	0	0	49	0	0	1	10
ENSG00000275572	0	0	0	0	0	0	0	0	0
ENSG00000220685	0	13	4	29	0	0	0	12	0
ENSG00000060138	6527	8266	8073	9321	10976	9932	6157	8837	7785
ENSG00000275578	0	0	0	0	0	0	0	0	0
ENSG00000281593	0	0	0	0	4	0	0	0	0
ENSG00000044012	0	2	0	0	0	0	0	0	0
ENSG00000231857	0	0	0	0	0	0	0	0	0
ENSG00000236643	0	0	0	0	0	0	0	0	0
ENSG00000231855	0	0	0	0	0	0	0	0	0
ENSG00000231852	0	0	0	0	0	0	0	0	0
ENSG00000231851	0	0	0	0	0	0	0	6	0
ENSG00000130751	732	1114	1098	1004	539	892	795	1067	867
ENSG00000180818	585	685	555	467	498	447	274	494	451
ENSG00000231859	0	0	0	0	0	0	0	0	0
ENSG00000130755	79	55	34	92	166	8	44	8	7
ENSG00000009694	0	0	0	0	0	0	0	0	0
ENSG00000206150	0	0	0	0	0	0	0	0	0
ENSG00000110756	877	1380	1154	1144	630	1457	1086	926	930
ENSG00000248840	0	0	0	0	5	0	0	26	0
ENSG00000264230	0	0	0	0	24	0	0	0	0
ENSG00000248843	0	0	0	0	0	0	0	0	0
ENSG00000248844	0	0	0	0	0	0	0	0	0
ENSG00000248846	0	0	0	0	0	0	0	0	0
ENSG00000253572	0	0	0	0	0	0	0	0	0
ENSG00000248848	0	0	0	0	0	0	0	0	0
ENSG00000134278	946	1076	786	1557	1073	1446	714	1011	1156
ENSG00000202474	9	12	22	7	9	2	20	8	21
ENSG00000230813	0	0	0	0	0	0	0	0	0
ENSG00000230814	0	0	0	0	0	0	0	0	0
ENSG00000266312	0	0	0	0	0	0	0	0	0
ENSG00000064726	2117	3219	2229	2235	3292	3770	2568	2393	2605
ENSG00000230818	0	0	0	0	0	0	0	0	0
ENSG00000230819	0	0	0	0	0	0	0	0	0
ENSG00000286062	0	0	0	0	0	0	0	0	0
ENSG00000217791	0	0	2	0	0	2	0	4	2
ENSG00000072506	5785	5898	6308	5301	7432	5546	6186	7162	6339
ENSG00000283688	0	0	0	0	0	0	0	0	0
ENSG00000072501	2490	4026	1938	3043	2682	3255	2242	2385	2396
ENSG00000134183	0	0	0	0	0	0	0	36	0
ENSG00000286064	0	0	19	23	8	0	0	6	0
ENSG00000270587	0	6	6	0	0	9	10	0	17
ENSG00000134186	2928	2357	1960	2556	3607	2121	2004	1724	1864
ENSG00000134184	3941	3592	3319	4082	4163	4195	2777	2746	2986
ENSG00000227224	0	0	0	0	0	0	0	0	0
ENSG00000262712	26	0	85	20	82	0	16	25	12
ENSG00000262714	0	0	0	0	0	0	0	0	0
ENSG00000283683	0	0	9	0	0	0	0	0	0
ENSG00000248210	0	0	0	0	0	0	0	0	0
ENSG00000248213	0	0	5	0	4	0	0	0	0
ENSG00000037042	2281	2457	1874	2464	3134	2179	1577	2087	1837
ENSG00000284715	0	0	0	0	0	0	0	0	0
ENSG00000260622	0	0	0	0	0	0	0	0	0
ENSG00000260620	0	0	0	0	0	0	0	0	0
ENSG00000260621	0	0	0	0	0	5	0	0	0
ENSG00000260626	0	0	0	0	0	0	0	0	0
ENSG00000284716	10	0	0	0	0	0	0	0	17
ENSG00000078487	108	128	138	53	303	18	42	94	254
ENSG00000260625	16	23	8	28	0	0	9	0	29
ENSG00000248215	0	0	0	0	0	0	0	0	0
ENSG00000260628	0	0	0	0	0	0	0	0	0
ENSG00000260629	0	0	0	0	0	0	0	0	0
ENSG00000042753	6072	7256	4314	8129	8683	6403	5538	5274	6511
ENSG00000196096	0	0	0	0	0	0	0	9	0
ENSG00000283685	0	0	0	0	0	0	0	0	0
ENSG00000283684	36	0	2	0	65	67	18	0	43
ENSG00000105855	39	223	54	21	26	8	87	68	125
ENSG00000105854	2755	3562	2624	2454	3530	3969	2060	3666	2744
ENSG00000111481	8616	10140	7209	12592	13956	8714	8653	11198	7951
ENSG00000105856	1648	3566	2246	1817	2744	3090	1638	1998	2210
ENSG00000105851	0	0	0	0	0	0	0	0	0
ENSG00000079689	0	0	0	0	0	0	0	0	0
ENSG00000105852	0	0	0	0	0	0	0	0	0
ENSG00000142252	2356	2650	2398	3119	3395	2407	3013	3285	3678
ENSG00000012174	1362	1073	870	1500	1049	1218	1425	1531	1640
ENSG00000131002	435	246	390	646	476	583	315	410	231
ENSG00000012171	1023	1108	772	643	518	555	444	233	309
ENSG00000220447	0	0	0	0	0	0	0	0	0
ENSG00000131007	0	0	0	0	0	0	0	0	0
ENSG00000135587	1605	787	909	1173	930	1439	1411	1207	1361
ENSG00000084710	98	44	73	114	12	78	66	46	51
ENSG00000257022	0	0	0	11	0	0	0	0	0
ENSG00000214110	126	799	743	983	1267	1127	805	68	844
ENSG00000196098	0	0	0	0	0	0	0	0	0
ENSG00000071082	20140	17641	14272	17681	19914	13384	18915	17781	15921
ENSG00000124490	0	0	0	0	0	0	0	0	0
ENSG00000139780	0	0	0	0	0	0	0	0	0
ENSG00000180660	1579	2285	2188	1375	2176	1449	815	1360	1343
ENSG00000180663	0	0	0	0	0	0	0	0	0
ENSG00000180662	0	0	0	0	0	0	0	0	0
ENSG00000180667	279	112	105	214	324	556	232	246	270
ENSG00000188419	709	577	708	1024	408	606	770	837	538
ENSG00000135632	1556	1999	1507	1882	2138	2336	2396	2949	2256
ENSG00000135631	2222	3943	3516	3860	7316	3583	2363	4254	3118
ENSG00000135636	0	5	0	0	0	102	2	0	0
ENSG00000135637	776	1151	762	1137	1294	1099	1107	1086	1136
ENSG00000210195	480	594	333	201	284	253	573	382	345
ENSG00000147155	3136	3102	2371	4288	3380	2400	2660	2687	4085
ENSG00000263445	0	0	0	0	0	0	0	0	0
ENSG00000112539	0	0	0	0	0	0	0	0	0
ENSG00000263443	0	0	0	0	0	0	0	0	0
ENSG00000272905	0	5	35	0	0	0	0	4	0
ENSG00000114503	1678	1415	3496	1998	1738	1691	3544	2213	1179
ENSG00000258629	0	0	0	0	0	0	0	0	0
ENSG00000184992	1231	1412	1028	1784	2686	1401	1464	2174	1605
ENSG00000116670	6324	6121	5195	8494	7663	5579	6132	7109	6803
ENSG00000259767	10	2	13	0	9	0	14	0	2
ENSG00000224296	0	0	0	0	0	0	0	0	0
ENSG00000115677	23363	20307	21816	19680	27665	20915	17971	25307	19471
ENSG00000259763	0	0	16	0	0	0	0	0	0
ENSG00000259762	0	0	0	0	0	0	0	0	0
ENSG00000259761	0	0	0	0	0	0	0	0	0
ENSG00000259760	0	0	0	0	0	0	0	0	0
ENSG00000259769	0	0	0	0	0	0	0	0	0
ENSG00000259768	53	40	10	234	4	65	137	143	32
ENSG00000261971	208	310	353	249	145	373	236	262	211
ENSG00000250038	15	34	38	96	120	132	128	93	118
ENSG00000267590	0	0	0	0	0	0	0	0	0
ENSG00000261978	0	0	0	0	0	0	0	0	0
ENSG00000258627	0	0	0	0	0	0	0	0	0
ENSG00000116852	0	6	40	0	0	52	0	0	0
ENSG00000226284	8	28	10	20	14	34	30	23	26
ENSG00000267594	0	0	0	0	0	0	0	0	0
ENSG00000267597	0	0	0	0	0	53	0	0	0
ENSG00000162592	0	0	14	0	0	0	0	0	0
ENSG00000263199	0	0	0	0	0	0	0	0	0
ENSG00000219747	4	0	4	4	0	0	2	0	2
ENSG00000267733	0	0	0	0	0	0	0	0	0
ENSG00000125255	0	0	0	0	0	0	0	0	0
ENSG00000227258	0	7	37	0	0	25	25	41	41
ENSG00000227259	0	0	0	0	0	0	0	0	4
ENSG00000227256	0	0	14	0	23	0	0	4	0
ENSG00000227257	0	0	0	0	0	0	0	0	0
ENSG00000227254	0	0	0	0	0	0	0	0	0
ENSG00000227255	0	0	0	0	0	0	0	0	0
ENSG00000227252	58	102	30	16	28	0	0	18	103
ENSG00000227253	0	0	0	12	0	0	0	0	0
ENSG00000267734	0	0	0	0	0	17	0	0	0
ENSG00000105143	0	0	0	25	0	0	0	0	0
ENSG00000105141	0	0	0	0	0	0	0	0	0
ENSG00000267737	10	29	13	0	0	0	0	8	0
ENSG00000267630	0	0	0	0	0	0	0	0	0
ENSG00000267631	0	0	0	3	0	0	0	0	0
ENSG00000267632	0	0	0	0	0	0	0	109	18
ENSG00000267633	0	10	4	0	40	0	4	15	29
ENSG00000267634	0	0	0	0	0	0	0	0	0
ENSG00000267636	0	0	0	0	0	0	0	0	0
ENSG00000267637	0	0	0	0	0	8	0	0	0
ENSG00000186543	0	0	0	0	0	0	0	0	0
ENSG00000235949	0	0	0	0	0	0	0	0	0
ENSG00000211798	0	0	0	0	0	0	0	0	0
ENSG00000235940	0	0	0	0	0	0	0	0	0
ENSG00000235943	0	0	0	0	0	0	0	0	0
ENSG00000235942	0	0	0	0	0	0	0	0	0
ENSG00000146205	158	225	252	86	277	14	183	363	244
ENSG00000235944	96	20	45	0	0	16	18	28	69
ENSG00000235947	0	0	0	0	0	0	0	0	0
ENSG00000235946	0	3	0	0	32	17	0	0	0
ENSG00000164418	301	453	208	166	14	461	225	221	144
ENSG00000242509	0	0	0	0	0	0	0	0	0
ENSG00000164411	0	0	0	0	0	6	0	10	0
ENSG00000222150	0	0	0	0	0	0	0	0	0
ENSG00000242507	0	0	0	0	0	0	0	0	0
ENSG00000280163	0	0	0	0	0	0	0	4	8
ENSG00000222154	0	0	0	0	0	0	0	0	0
ENSG00000202227	0	0	0	0	0	0	0	0	0
ENSG00000255776	0	0	0	0	0	0	0	0	0
ENSG00000100532	537	781	400	916	1564	611	512	1051	769
ENSG00000198937	2343	2516	1797	3057	2810	2150	2459	2814	2381
ENSG00000077454	523	674	889	425	1857	922	306	725	613
ENSG00000186265	0	0	0	0	0	0	54	0	0
ENSG00000273419	0	0	0	0	0	0	0	0	0
ENSG00000263606	8	26	43	155	31	41	33	30	43
ENSG00000252362	0	0	0	0	0	0	0	0	0
ENSG00000077458	453	290	508	485	621	605	413	415	415
ENSG00000201465	0	0	0	0	0	0	0	0	0
ENSG00000226285	0	0	0	0	0	0	0	0	0
ENSG00000139292	12	0	88	0	0	0	0	0	8
ENSG00000224541	0	0	0	0	0	0	0	0	0
ENSG00000259168	0	0	0	0	0	0	0	0	0
ENSG00000201467	0	0	0	0	0	0	0	0	0
ENSG00000262953	0	0	0	0	0	0	0	0	0
ENSG00000278447	7	1	2	1	8	3	5	10	1
ENSG00000212658	0	0	0	0	0	0	0	0	0
ENSG00000212659	0	0	0	0	0	0	0	0	0
ENSG00000265908	0	0	0	0	0	14	0	0	0
ENSG00000265905	0	0	0	0	0	0	0	0	0
ENSG00000152056	92	68	110	153	7	227	294	199	225
ENSG00000212657	0	0	0	0	0	0	0	0	0
ENSG00000265902	0	0	0	0	0	0	0	0	0
ENSG00000253140	0	0	0	0	0	0	0	0	0
ENSG00000260367	65	14	21	37	37	45	36	56	46
ENSG00000260366	0	0	0	15	0	0	6	0	0
ENSG00000260364	0	0	0	0	0	0	0	0	0
ENSG00000260362	0	0	0	0	0	0	0	0	0
ENSG00000260361	16	0	4	0	0	0	13	0	0
ENSG00000280160	19	53	19	22	6	2	13	83	0
ENSG00000260369	0	0	0	0	0	0	0	0	5
ENSG00000260368	0	65	0	0	0	0	20	21	0
ENSG00000021300	42	0	36	0	11	0	0	0	0
ENSG00000217026	0	2	0	0	0	0	8	0	0
ENSG00000217027	7	0	0	3	42	0	0	0	0
ENSG00000213332	0	0	0	0	0	0	0	0	2
ENSG00000100399	58	179	77	0	44	177	31	8	124
ENSG00000209482	5	0	0	13	21	12	1	22	6
ENSG00000209480	1	3	1	1	5	6	1	1	2
ENSG00000253149	0	0	0	0	0	0	0	0	0
ENSG00000100393	1787	2463	2112	1781	2777	1651	1736	2116	1955
ENSG00000213331	0	0	0	0	0	0	0	0	0
ENSG00000100395	1693	1608	1786	2366	2005	1297	1460	1462	1298
ENSG00000200552	0	0	0	0	0	0	0	0	0
ENSG00000253148	0	0	0	0	0	0	0	0	0
ENSG00000223208	0	0	0	0	0	0	0	0	0
ENSG00000223203	0	0	0	0	19	0	0	0	0
ENSG00000223202	0	0	0	0	0	0	0	0	0
ENSG00000284081	0	0	0	0	0	0	0	0	0
ENSG00000232353	0	0	0	0	0	0	0	0	0
ENSG00000200553	0	0	0	0	0	0	0	0	0
ENSG00000222356	0	0	0	0	0	0	0	0	0
ENSG00000213338	0	0	0	0	0	0	0	0	0
ENSG00000196550	359	320	212	137	496	824	182	174	288
ENSG00000196553	0	0	0	0	0	0	0	0	0
ENSG00000196557	0	12	0	0	0	0	0	36	0
ENSG00000264387	0	0	0	0	0	0	0	0	0
ENSG00000282206	0	0	0	0	0	0	0	0	0
ENSG00000264386	0	0	0	0	0	0	0	0	0
ENSG00000197208	875	950	790	2080	1266	1645	1702	1249	1518
ENSG00000239468	0	0	0	0	0	0	0	0	0
ENSG00000239462	0	0	0	0	13	0	0	3	0
ENSG00000151292	1172	1632	975	1672	1554	879	1564	1060	1138
ENSG00000113141	6256	6673	5151	7268	8086	5214	4462	6329	6309
ENSG00000239464	0	0	0	0	0	0	0	0	0
ENSG00000280164	0	24	0	127	79	16	10	0	19
ENSG00000217686	0	0	0	0	0	0	0	0	0
ENSG00000217684	0	0	0	0	0	0	0	0	0
ENSG00000217680	0	0	0	0	0	0	0	0	0
ENSG00000222359	0	0	0	0	0	0	0	0	0
ENSG00000211947	0	0	0	0	0	0	0	0	0
ENSG00000026652	303	504	387	366	254	269	487	461	209
ENSG00000205955	0	0	0	0	0	0	8	0	0
ENSG00000177971	5930	7137	6400	7718	8978	6008	6754	7834	7017
ENSG00000211945	0	0	0	0	0	0	0	0	0
ENSG00000205959	0	0	0	0	0	10	0	0	0
ENSG00000185158	156	265	177	21	75	278	112	194	294
ENSG00000211681	0	0	0	0	0	0	0	0	0
ENSG00000211682	0	0	0	0	0	0	0	0	0
ENSG00000211683	0	0	0	0	0	0	0	0	0
ENSG00000211684	0	0	0	0	0	0	0	0	0
ENSG00000211685	0	0	0	0	0	0	0	0	0
ENSG00000211687	0	0	0	0	0	0	0	0	0
ENSG00000211688	0	0	0	0	0	0	0	0	0
ENSG00000211689	0	0	0	0	0	0	0	0	0
ENSG00000185155	16	0	4	0	0	0	0	0	0
ENSG00000185156	0	0	0	0	0	0	0	0	0
ENSG00000255042	0	8	12	0	28	0	10	0	0
ENSG00000229565	0	0	0	0	0	0	0	0	0
ENSG00000229562	3	0	0	0	0	4	0	5	0
ENSG00000229563	412	560	224	654	407	552	434	466	493
ENSG00000229560	0	0	0	0	0	0	0	0	0
ENSG00000225192	0	0	0	0	0	0	0	0	0
ENSG00000255040	0	0	0	0	0	2	0	0	0
ENSG00000229568	0	0	0	0	0	0	0	0	0
ENSG00000229569	0	0	0	0	0	0	0	0	0
ENSG00000213260	10	8	8	11	17	11	18	12	8
ENSG00000106635	3683	3621	3732	5964	3451	3411	3168	4370	2755
ENSG00000106636	4683	3569	5208	3504	8471	3108	2168	3927	6257
ENSG00000207561	0	3	0	13	0	0	2	3	2
ENSG00000280299	0	0	0	0	0	0	0	0	0
ENSG00000106631	4	14	0	0	0	0	8	0	0
ENSG00000106633	94	50	103	0	0	0	110	121	106
ENSG00000280295	0	6	0	0	0	0	0	0	0
ENSG00000213269	0	0	0	0	0	0	0	0	0
ENSG00000280296	0	0	0	0	0	0	0	0	0
ENSG00000106638	3741	3999	3150	4410	5258	5380	4811	5236	4856
ENSG00000225196	0	0	0	0	0	0	0	0	0
ENSG00000211538	0	0	0	0	0	0	0	0	0
ENSG00000211532	0	0	0	0	0	0	0	0	0
ENSG00000255045	0	0	0	0	0	0	0	0	0
ENSG00000123584	0	0	0	0	0	0	0	0	0
ENSG00000260668	31	15	17	40	0	15	14	11	18
ENSG00000239626	0	0	38	0	21	15	19	28	11
ENSG00000206812	0	0	0	0	0	0	0	0	0
ENSG00000152670	0	0	0	0	0	0	4	0	0
ENSG00000152672	0	0	0	0	0	0	0	0	0
ENSG00000207569	0	0	0	0	0	0	0	0	0
ENSG00000238731	0	0	0	0	0	2	0	0	0
ENSG00000238730	0	0	0	0	0	0	0	0	0
ENSG00000238735	0	0	0	0	0	0	0	0	4
ENSG00000143643	32	173	287	333	355	709	299	416	466
ENSG00000124588	1888	1631	1611	2446	2929	1998	1660	1833	1601
ENSG00000143641	3658	4261	4814	4216	7500	4554	3804	5359	5306
ENSG00000124587	1818	2245	1536	2926	2530	2072	1136	1789	2432
ENSG00000167332	0	0	0	0	0	0	0	0	0
ENSG00000167333	173	524	452	147	633	666	242	596	549
ENSG00000009830	514	530	846	497	1122	1074	1064	1199	941
ENSG00000281655	0	0	0	0	0	0	0	0	0
ENSG00000281652	0	0	0	0	0	0	0	0	0
ENSG00000220161	0	0	0	0	0	0	0	0	0
ENSG00000258056	479	405	265	174	619	211	374	208	388
ENSG00000244183	0	0	0	0	0	0	0	0	0
ENSG00000178927	4637	4471	4227	4157	7500	3640	2850	4622	2899
ENSG00000178921	518	1128	1197	524	1058	1899	951	1152	1273
ENSG00000178922	764	804	687	1182	1512	973	1144	1328	969
ENSG00000178928	0	0	0	0	0	0	0	0	0
ENSG00000266341	0	0	0	0	0	0	0	0	0
ENSG00000266340	0	0	0	0	0	0	0	0	0
ENSG00000252861	0	0	0	0	0	0	0	0	0
ENSG00000252860	0	0	0	0	0	0	0	0	0
ENSG00000252863	0	0	0	0	0	0	0	0	0
ENSG00000168310	596	1129	716	1012	668	724	858	915	962
ENSG00000258057	18	58	32	28	24	0	83	8	15
ENSG00000252867	0	0	0	0	0	0	0	0	0
ENSG00000168314	0	0	0	0	0	0	0	0	0
ENSG00000262456	0	0	0	0	0	0	0	0	0
ENSG00000212135	0	0	0	0	0	0	0	0	0
ENSG00000262454	258	58	234	138	69	73	139	76	86
ENSG00000212133	0	0	0	0	0	0	0	0	0
ENSG00000229492	0	0	0	0	0	0	0	0	0
ENSG00000241073	0	0	0	0	0	0	0	2	0
ENSG00000268416	0	0	0	0	0	0	0	0	0
ENSG00000114268	322	520	965	368	592	118	457	663	570
ENSG00000241074	0	0	0	0	0	0	0	0	0
ENSG00000268412	179	168	0	270	298	0	0	206	0
ENSG00000200673	0	0	0	0	0	0	0	0	0
ENSG00000200670	0	0	0	0	0	0	0	0	0
ENSG00000200677	0	0	0	0	0	0	0	0	0
ENSG00000040487	1765	1172	2096	2189	3190	2677	1535	1867	1841
ENSG00000200674	0	0	0	0	0	0	29	0	0
ENSG00000204709	0	0	0	0	0	0	0	0	11
ENSG00000204703	0	0	0	0	0	0	0	0	0
ENSG00000204702	0	0	0	0	0	0	0	0	0
ENSG00000204701	0	0	0	0	0	0	0	0	0
ENSG00000204700	0	0	0	0	0	0	0	0	0
ENSG00000204706	0	20	0	16	0	22	0	33	5
ENSG00000204705	0	0	0	0	0	0	0	0	0
ENSG00000204704	0	0	0	0	0	0	0	0	0
ENSG00000227973	20	27	48	25	38	51	25	32	27
ENSG00000217929	0	0	0	0	3	0	4	0	1
ENSG00000153107	1109	1070	876	1565	1238	1294	795	1610	1001
ENSG00000228778	0	0	0	0	0	0	0	0	0
ENSG00000228779	0	15	0	0	0	0	0	0	0
ENSG00000236932	0	0	0	0	0	0	0	0	0
ENSG00000228775	12	0	0	44	72	0	0	0	0
ENSG00000228776	0	0	0	0	0	0	0	0	0
ENSG00000228777	0	0	0	0	0	0	0	0	0
ENSG00000228770	0	0	0	0	0	0	0	0	0
ENSG00000228771	0	0	0	0	0	0	0	0	0
ENSG00000228772	0	0	0	0	0	0	0	0	0
ENSG00000279268	0	0	0	0	0	0	0	0	0
ENSG00000279269	0	0	0	0	0	0	0	0	0
ENSG00000222685	0	0	0	0	0	0	0	0	0
ENSG00000279261	0	0	0	0	0	0	0	0	0
ENSG00000279262	0	41	0	127	0	3	26	0	0
ENSG00000285448	0	0	0	0	0	0	0	0	0
ENSG00000279264	0	0	0	0	0	0	0	0	0
ENSG00000279265	59	13	12	0	53	119	42	60	49
ENSG00000279266	43	12	82	170	77	77	12	61	44
ENSG00000279267	56	234	14	64	34	63	84	79	73
ENSG00000226646	0	0	0	0	0	0	0	0	0
ENSG00000226647	3	37	14	0	0	81	25	0	20
ENSG00000226644	11	0	0	0	0	0	6	0	11
ENSG00000226645	0	0	0	0	0	0	0	0	0
ENSG00000226642	0	0	0	0	0	0	0	0	0
ENSG00000226643	0	0	0	0	0	0	0	0	0
ENSG00000226640	0	0	0	0	0	0	0	0	0
ENSG00000226641	0	0	0	0	0	0	0	0	0
ENSG00000164047	0	0	0	0	0	0	8	0	0
ENSG00000143756	973	1002	414	1473	647	2053	377	1303	833
ENSG00000226648	14	46	38	0	0	17	25	17	18
ENSG00000226649	0	0	0	0	0	0	0	0	0
ENSG00000158022	0	0	0	0	0	0	0	0	0
ENSG00000158023	135	91	226	69	432	153	13	193	26
ENSG00000183242	0	0	0	0	0	0	0	0	0
ENSG00000198723	0	0	0	0	0	0	0	0	0
ENSG00000167800	0	0	0	0	0	0	0	0	0
ENSG00000283728	0	0	0	0	1	0	1	1	0
ENSG00000227412	0	0	0	0	0	0	0	0	0
ENSG00000183248	10	0	8	0	4	0	0	0	0
ENSG00000183249	0	0	0	0	0	0	0	0	0
ENSG00000127774	3672	3857	3305	4844	6745	3596	4368	4736	4464
ENSG00000239926	0	0	0	0	0	0	0	0	0
ENSG00000239924	0	0	0	0	0	0	0	0	0
ENSG00000239923	0	0	0	0	0	0	0	0	0
ENSG00000239922	0	0	0	0	6	0	0	0	0
ENSG00000239921	0	0	0	0	0	0	0	0	0
ENSG00000239920	1	0	40	0	0	0	0	0	0
ENSG00000233924	0	0	4	0	0	0	0	45	1
ENSG00000233927	6942	6498	6460	6047	7954	4992	6305	7907	7286
ENSG00000233926	0	0	0	0	0	0	0	0	0
ENSG00000233921	0	0	0	0	0	0	0	0	0
ENSG00000233920	0	0	0	0	0	0	0	0	0
ENSG00000239432	0	0	0	0	0	0	0	0	0
ENSG00000233922	0	0	0	0	0	0	0	0	0
ENSG00000173838	48	91	35	76	0	20	28	42	173
ENSG00000233929	0	2	5	8	0	0	2	1	0
ENSG00000122729	2720	5361	4875	5862	7383	7926	5477	6677	5957
ENSG00000227418	0	0	0	0	0	0	0	0	0
ENSG00000245311	0	0	0	0	0	0	0	0	0
ENSG00000245317	0	0	15	0	0	0	0	0	16
ENSG00000165406	1106	973	1020	753	948	877	637	1126	643
ENSG00000165409	0	0	4	0	0	0	0	0	0
ENSG00000257998	0	0	0	0	0	0	0	0	0
ENSG00000241258	1292	1714	684	1341	1792	1434	1268	1412	1435
ENSG00000164715	443	246	170	350	546	136	229	722	433
ENSG00000257991	0	0	0	0	0	0	0	0	0
ENSG00000257997	0	0	0	0	0	0	0	0	0
ENSG00000257994	0	0	0	0	0	0	0	0	0
ENSG00000257995	0	0	0	0	0	0	0	0	0
ENSG00000206635	0	0	0	0	0	0	0	0	0
ENSG00000206634	13	0	0	0	0	6	0	0	0
ENSG00000206637	0	0	0	0	0	13	0	0	3
ENSG00000206636	0	0	0	0	0	0	0	0	0
ENSG00000206631	0	0	0	0	0	0	0	0	0
ENSG00000206630	1	1	1	1	1	1	2	1	1
ENSG00000256691	0	0	0	0	0	0	0	0	0
ENSG00000225224	24	13	8	21	65	64	48	22	9
ENSG00000255843	0	0	0	0	0	0	0	0	0
ENSG00000206639	0	1	0	0	0	0	0	0	0
ENSG00000255847	0	0	0	0	0	0	0	0	0
ENSG00000255845	0	0	0	0	0	0	0	0	0
ENSG00000207944	0	0	0	4	3	0	3	0	1
ENSG00000254718	0	0	0	0	0	0	0	0	0
ENSG00000207946	0	0	0	0	0	0	0	0	0
ENSG00000207947	3	0	0	0	1	0	0	0	0
ENSG00000207940	0	0	0	0	0	0	0	0	0
ENSG00000207941	0	0	0	0	0	0	0	0	0
ENSG00000207942	0	0	0	0	0	0	0	0	0
ENSG00000207943	0	0	0	0	0	0	0	0	0
ENSG00000254710	0	7	0	11	6	9	0	6	18
ENSG00000254713	0	0	0	0	0	0	0	0	0
ENSG00000254712	0	17	0	0	7	0	37	16	0
ENSG00000254715	2	0	0	0	0	0	0	0	0
ENSG00000254714	0	0	0	0	0	0	0	0	0
ENSG00000254717	18	13	8	0	24	15	0	17	28
ENSG00000147614	0	0	0	0	0	0	0	0	0
ENSG00000240849	1434	1077	1714	2126	3343	1245	1164	2812	1605
ENSG00000278135	0	0	0	0	0	0	0	0	0
ENSG00000244740	0	0	0	0	0	0	0	0	0
ENSG00000278133	129	57	4	32	68	119	189	88	16
ENSG00000158683	42	26	37	8	27	3	58	10	37
ENSG00000278131	0	5	0	7	0	0	0	0	0
ENSG00000278130	0	0	0	0	0	0	0	0	0
ENSG00000240842	0	0	0	0	0	0	0	0	0
ENSG00000225222	0	0	0	0	0	0	0	0	0
ENSG00000278139	0	0	0	0	0	0	0	0	0
ENSG00000240847	0	0	0	0	0	0	0	0	0
ENSG00000008056	36	40	31	0	100	58	8	81	20
ENSG00000130518	75	4	0	0	0	0	8	0	0
ENSG00000159374	0	0	12	95	0	0	0	56	0
ENSG00000159377	7873	6445	6662	9469	6801	6217	6140	6891	6800
ENSG00000215864	0	0	0	0	0	0	0	0	0
ENSG00000130511	2168	2221	2446	1923	3257	2259	1738	2219	2421
ENSG00000130513	1506	1902	1437	2198	1662	2229	1059	1108	918
ENSG00000130517	512	541	350	258	102	114	266	276	351
ENSG00000234998	0	0	0	0	0	0	0	0	0
ENSG00000206911	0	0	0	0	0	0	0	0	0
ENSG00000164758	1150	822	815	946	1499	911	1115	1338	1119
ENSG00000164756	0	0	0	0	0	0	0	0	0
ENSG00000164754	7185	7732	5618	7824	9815	9633	7305	7201	7254
ENSG00000164751	406	546	1713	566	2615	897	2038	1739	2201
ENSG00000058085	36	221	7	269	456	243	61	257	52
ENSG00000159082	111	183	196	117	106	414	300	169	383
ENSG00000155506	6264	5744	6088	8883	8766	6911	6035	7828	8121
ENSG00000159086	991	1195	593	994	466	421	662	951	1073
ENSG00000011478	640	445	307	335	253	128	192	404	222
ENSG00000251778	0	0	0	0	0	0	0	0	0
ENSG00000238832	2	0	0	2	4	0	2	0	3
ENSG00000230769	0	0	0	0	0	0	0	0	0
ENSG00000238833	0	0	0	0	0	0	0	0	0
ENSG00000010704	304	417	179	52	471	129	193	88	477
ENSG00000196616	355	275	453	0	0	0	25	24	159
ENSG00000125046	0	8	0	0	9	0	0	0	6
ENSG00000238830	0	0	0	0	0	0	0	0	0
ENSG00000196611	17223	16738	13916	33961	34763	30904	28321	28212	27137
ENSG00000081913	440	282	329	141	234	129	232	407	268
ENSG00000285768	0	0	0	0	0	0	0	0	0
ENSG00000251775	0	0	0	0	0	0	2	0	0
ENSG00000285766	0	15	0	0	0	0	0	0	0
ENSG00000285764	0	0	0	0	0	0	0	0	0
ENSG00000285765	0	0	0	0	0	0	0	0	0
ENSG00000285762	0	0	0	5	3	3	0	2	0
ENSG00000285763	0	10	18	0	0	0	0	8	0
ENSG00000285760	0	0	0	0	0	0	0	0	0
ENSG00000088205	4066	4803	3462	5261	6227	4807	7682	7236	7143
ENSG00000120498	0	0	0	0	0	0	0	0	0
ENSG00000252002	0	0	0	0	0	0	0	0	0
ENSG00000252001	0	0	0	0	0	0	0	0	0
ENSG00000252005	0	0	0	0	0	0	0	0	0
ENSG00000181029	2577	2347	2175	3146	9118	2375	2246	1650	2377
ENSG00000238835	0	0	8	0	0	0	2	0	0
ENSG00000263923	0	0	0	0	0	0	0	0	0
ENSG00000005471	51	8	34	93	0	90	11	0	0
ENSG00000256713	184	34	2	0	4	45	25	11	11
ENSG00000256712	0	14	2	34	1	0	0	10	0
ENSG00000125753	1182	1765	1187	1224	2882	1585	1187	1683	1950
ENSG00000256717	0	0	0	0	0	0	0	0	0
ENSG00000256714	0	0	0	0	0	0	0	0	0
ENSG00000037280	101	0	0	0	0	0	0	0	0
ENSG00000254822	0	0	0	0	0	0	0	0	0
ENSG00000160124	738	778	476	651	846	534	1056	971	661
ENSG00000243004	743	898	764	833	909	561	949	807	696
ENSG00000243007	4	5	0	0	2	0	0	2	0
ENSG00000235500	0	0	0	0	0	0	0	0	0
ENSG00000243008	12	23	25	0	12	0	0	0	24
ENSG00000203914	0	0	0	0	0	0	0	0	2
ENSG00000203910	0	0	0	0	0	0	0	0	0
ENSG00000285498	0	0	0	0	0	0	0	0	0
ENSG00000251850	0	4	2	0	0	0	0	0	2
ENSG00000285491	0	0	0	0	0	0	0	0	0
ENSG00000285492	0	0	0	0	0	0	0	0	0
ENSG00000277370	1	1	1	1	1	1	1	1	1
ENSG00000231382	0	0	0	0	0	0	0	0	0
ENSG00000231381	0	0	0	0	0	7	0	0	0
ENSG00000277373	0	0	0	0	0	0	0	0	0
ENSG00000175294	88	87	81	32	0	128	42	60	14
ENSG00000231386	0	0	0	0	0	0	0	0	0
ENSG00000231384	6	0	0	0	4	0	0	0	0
ENSG00000274933	0	0	0	0	0	0	0	0	0
ENSG00000274932	0	0	0	0	0	0	0	0	0
ENSG00000231389	288	0	67	101	108	491	66	174	185
ENSG00000236871	10	18	8	0	0	0	7	4	3
ENSG00000274937	0	0	0	0	0	0	0	0	0
ENSG00000274934	0	0	0	0	0	0	0	0	0
ENSG00000176928	127	114	107	50	0	24	128	70	22
ENSG00000251857	0	0	0	0	0	0	0	0	0
ENSG00000174429	0	0	13	0	0	0	0	0	0
ENSG00000176923	0	0	0	0	0	0	0	0	0
ENSG00000176922	0	0	0	0	0	0	0	0	0
ENSG00000176920	0	0	0	24	0	0	0	32	0
ENSG00000176927	2	59	16	0	0	2	0	1	15
ENSG00000232739	3	0	10	0	0	4	0	0	13
ENSG00000176925	0	0	0	0	0	0	0	0	0
ENSG00000244196	0	0	0	0	0	0	0	0	0
ENSG00000198169	316	184	137	382	152	34	317	104	273
ENSG00000198168	571	456	405	431	508	335	630	611	531
ENSG00000198162	2418	2841	2268	2070	3231	2803	2482	2591	2349
ENSG00000198160	2567	3127	2143	2198	1975	1764	3394	2742	1926
ENSG00000171049	0	0	0	0	0	0	0	0	0
ENSG00000175749	0	0	0	0	0	0	0	8	0
ENSG00000231655	0	0	0	0	0	0	0	0	0
ENSG00000231654	0	0	0	0	0	0	0	0	0
ENSG00000175741	256	401	233	214	292	352	311	375	336
ENSG00000171045	86	247	227	305	181	144	154	90	177
ENSG00000231650	7	12	7	21	7	3	30	35	8
ENSG00000231653	0	0	0	0	0	0	0	0	0
ENSG00000175745	913	867	608	763	451	414	705	643	740
ENSG00000179676	0	0	0	0	0	0	0	0	0
ENSG00000179674	0	0	0	0	0	0	0	0	0
ENSG00000262648	9	1	0	29	0	0	0	0	0
ENSG00000147316	378	517	707	349	416	1096	413	536	519
ENSG00000230381	0	0	0	0	0	0	0	0	0
ENSG00000230383	268	213	201	191	306	204	309	236	239
ENSG00000230384	0	0	0	0	0	0	0	0	0
ENSG00000230385	0	0	0	0	0	0	0	0	0
ENSG00000230386	0	0	0	0	0	0	0	0	0
ENSG00000230387	0	0	0	0	0	0	0	0	0
ENSG00000248783	0	0	0	0	0	0	0	0	0
ENSG00000248781	0	0	0	0	0	0	0	2	2
ENSG00000248780	0	0	3	2	0	0	2	0	0
ENSG00000248787	43	72	72	45	2	28	8	53	43
ENSG00000248785	9	2	0	2	0	2	0	2	0
ENSG00000167476	34	42	9	89	26	6	49	18	42
ENSG00000248789	0	0	0	0	0	0	0	0	0
ENSG00000206113	18	0	6	12	0	0	0	0	0
ENSG00000111897	7183	7193	5149	5069	7407	9680	5829	7351	4979
ENSG00000244158	0	0	0	0	0	0	0	0	0
ENSG00000189238	0	0	0	0	0	0	0	0	0
ENSG00000207113	0	0	0	0	0	0	0	0	0
ENSG00000265691	0	0	0	0	0	0	0	0	0
ENSG00000276427	0	0	0	0	0	0	0	0	0
ENSG00000276426	0	0	0	0	0	0	0	0	0
ENSG00000276422	0	0	0	0	0	0	0	0	0
ENSG00000253879	0	0	0	0	0	0	0	0	0
ENSG00000253878	21	0	12	19	0	0	0	16	0
ENSG00000253871	0	0	0	0	0	0	0	0	0
ENSG00000253870	0	0	0	0	0	0	0	0	0
ENSG00000253873	145	431	154	27	131	566	210	103	580
ENSG00000219500	0	0	0	0	0	0	0	0	0
ENSG00000219507	1792	1956	1994	2086	2576	2087	1492	2158	1865
ENSG00000253874	0	0	0	0	0	0	0	0	0
ENSG00000253877	0	0	0	0	0	0	0	0	0
ENSG00000265470	0	0	0	0	0	0	0	0	0
ENSG00000240068	0	0	0	0	0	0	0	0	0
ENSG00000268500	0	0	0	0	0	0	0	0	0
ENSG00000240063	0	0	0	0	0	0	0	7	0
ENSG00000084754	8986	14106	9696	12345	13989	9661	6756	12044	8901
ENSG00000240065	2007	1990	1306	2390	2107	1569	2175	2471	2415
ENSG00000095637	45	0	0	50	0	0	37	97	0
ENSG00000265699	0	0	0	0	0	0	0	0	0
ENSG00000249780	0	0	0	0	0	0	0	0	0
ENSG00000265474	0	0	0	0	0	0	0	0	0
ENSG00000249782	0	0	0	0	0	0	0	0	0
ENSG00000249784	0	14	7	10	10	14	4	11	5
ENSG00000249785	0	0	0	0	0	0	0	0	0
ENSG00000034713	7051	7070	6506	7129	9447	8234	6215	6730	6590
ENSG00000249787	0	0	0	0	0	0	0	0	0
ENSG00000176219	0	0	0	0	0	0	0	0	0
ENSG00000230528	0	0	0	0	0	0	3	0	0
ENSG00000230529	0	0	0	0	0	0	14	0	0
ENSG00000230524	0	13	0	0	0	0	0	0	0
ENSG00000230525	0	0	0	0	0	0	0	0	0
ENSG00000230526	0	0	5	0	0	0	0	0	0
ENSG00000230520	0	0	0	0	0	0	0	0	0
ENSG00000230521	0	0	0	25	6	0	32	0	0
ENSG00000230522	0	0	0	0	0	0	0	0	0
ENSG00000230523	0	0	0	0	0	0	0	0	0
ENSG00000146047	0	0	0	0	0	0	0	0	0
ENSG00000278907	0	0	0	0	0	0	0	0	0
ENSG00000278905	0	0	0	0	0	0	0	0	0
ENSG00000278902	0	0	0	0	0	0	0	0	0
ENSG00000278903	135	61	48	151	154	166	104	105	75
ENSG00000278900	0	0	1	0	0	0	0	0	0
ENSG00000274150	0	0	0	0	0	0	0	0	0
ENSG00000278908	0	0	0	0	0	0	0	0	0
ENSG00000278909	0	0	0	0	0	0	0	0	0
ENSG00000148225	63	257	80	211	7	196	161	64	67
ENSG00000133136	4	15	12	10	15	6	3	8	2
ENSG00000133135	0	0	6	0	0	0	0	0	0
ENSG00000133134	16	22	20	0	0	46	0	0	0
ENSG00000272426	8	0	8	0	0	0	4	0	0
ENSG00000138303	864	1659	788	1635	928	693	1172	897	766
ENSG00000222312	0	0	0	0	0	0	0	0	0
ENSG00000222313	0	0	0	0	0	0	0	0	0
ENSG00000222314	0	0	0	0	0	0	0	0	0
ENSG00000138308	0	0	0	0	0	0	0	0	0
ENSG00000133138	427	1179	869	627	560	980	264	473	539
ENSG00000144579	1488	1310	1508	1427	1660	1352	1072	1161	966
ENSG00000067840	0	0	0	0	36	0	8	40	10
ENSG00000146592	630	725	783	115	361	210	339	403	510
ENSG00000248259	0	0	0	0	0	0	0	0	0
ENSG00000227012	0	0	0	0	0	0	0	0	0
ENSG00000284858	0	0	0	0	0	0	0	24	0
ENSG00000248254	0	1	0	0	10	0	0	0	0
ENSG00000248257	37	11	15	0	0	46	0	7	28
ENSG00000248256	0	0	0	0	0	0	0	0	0
ENSG00000089177	343	458	349	384	1026	116	261	291	252
ENSG00000172828	0	0	0	0	0	0	0	0	0
ENSG00000249128	0	0	0	0	0	0	0	0	0
ENSG00000254692	0	0	0	0	0	0	0	0	0
ENSG00000141068	90	131	109	114	12	18	128	0	65
ENSG00000137309	11084	9984	8859	11619	18278	11806	6612	10895	10898
ENSG00000144681	483	650	433	383	470	693	377	293	139
ENSG00000254693	0	0	0	0	0	0	0	0	0
ENSG00000172824	382	58	77	0	18	112	0	18	71
ENSG00000066468	0	0	0	0	0	0	0	0	0
ENSG00000268995	4	2	0	0	0	0	4	0	0
ENSG00000241333	0	0	0	0	0	0	0	0	0
ENSG00000268997	0	0	0	0	0	0	0	0	0
ENSG00000241334	0	0	0	0	0	0	0	0	0
ENSG00000268992	0	0	0	0	0	0	0	0	11
ENSG00000268993	0	0	0	0	0	0	0	0	0
ENSG00000205174	0	0	0	0	0	0	0	0	0
ENSG00000173193	1140	923	730	1290	983	1008	847	1006	1044
ENSG00000266923	0	0	0	0	0	0	0	0	0
ENSG00000067596	1420	1496	1676	817	2108	921	1165	1930	2238
ENSG00000266922	0	0	0	0	0	0	0	2	0
ENSG00000229145	0	0	0	0	0	0	0	0	0
ENSG00000116604	686	1185	615	331	2341	1251	900	1496	1298
ENSG00000070808	48	56	0	12	22	4	0	9	0
ENSG00000252509	0	0	0	0	0	0	0	0	0
ENSG00000223047	0	0	0	0	0	0	0	0	0
ENSG00000223046	0	0	0	0	0	0	0	0	0
ENSG00000223044	5	8	4	3	3	1	19	9	5
ENSG00000223042	0	0	0	0	0	0	0	0	0
ENSG00000279749	0	0	0	0	0	0	0	0	0
ENSG00000279748	54	40	78	37	0	0	75	46	48
ENSG00000274115	0	0	0	0	0	0	0	0	0
ENSG00000274114	0	0	0	0	0	0	0	0	0
ENSG00000279744	0	0	0	0	0	4	7	0	0
ENSG00000274111	0	0	0	7	1	6	4	1	0
ENSG00000279742	0	0	8	1	4	0	0	0	9
ENSG00000279741	0	0	0	0	0	0	0	0	0
ENSG00000080189	3209	2789	2283	1870	2088	3122	1776	2033	2256
ENSG00000147883	444	189	303	81	98	285	137	190	201
ENSG00000147885	0	0	0	0	0	0	0	0	0
ENSG00000264999	0	0	0	0	0	0	0	0	0
ENSG00000147889	2779	2766	2274	1811	2955	2126	2070	2448	2247
ENSG00000101935	447	1021	1116	375	795	1611	1152	893	986
ENSG00000101938	43	4	15	93	0	0	60	30	6
ENSG00000252501	0	0	0	0	0	0	0	0	0
ENSG00000130656	0	0	0	0	0	0	0	0	5
ENSG00000130653	159	0	42	0	0	0	7	0	0
ENSG00000223591	0	0	0	1	0	0	0	0	0
ENSG00000241291	0	0	0	0	0	0	0	0	0
ENSG00000259175	0	0	0	0	0	0	0	0	0
ENSG00000113389	339	231	177	257	412	333	191	221	189
ENSG00000223595	0	0	0	0	0	0	0	0	0
ENSG00000223597	0	0	0	0	0	0	0	0	0
ENSG00000180846	0	6	0	0	0	0	0	0	0
ENSG00000223599	0	66	0	0	0	86	0	0	0
ENSG00000223598	0	0	0	0	0	0	0	0	0
ENSG00000067334	2714	8551	2063	6398	3285	3859	4984	4486	2935
ENSG00000113387	18075	19386	12346	12726	19358	18343	21736	17928	17666
ENSG00000113384	2373	3470	2204	3934	4090	5202	3295	3830	3206
ENSG00000207158	0	0	0	0	0	0	0	0	0
ENSG00000099985	0	0	0	0	0	0	0	0	0
ENSG00000099984	241	386	221	296	344	232	293	343	290
ENSG00000262434	8	14	0	0	0	12	13	0	0
ENSG00000235545	10	0	0	95	0	10	0	0	2
ENSG00000235544	0	0	0	0	0	0	0	0	0
ENSG00000235547	0	0	0	0	0	0	0	0	0
ENSG00000235546	4	8	9	2	16	6	4	12	2
ENSG00000076258	155	108	141	32	257	0	204	0	19
ENSG00000212511	0	0	0	0	0	0	0	0	0
ENSG00000235549	0	0	0	0	0	0	0	0	0
ENSG00000235548	0	0	0	0	0	0	0	0	0
ENSG00000212510	0	0	0	0	0	0	0	0	0
ENSG00000234634	0	0	0	0	0	0	0	0	0
ENSG00000234636	33	26	0	57	17	12	21	0	4
ENSG00000234637	0	0	0	0	0	0	0	0	0
ENSG00000234630	16	46	116	70	172	37	22	105	81
ENSG00000234632	0	0	0	0	0	0	0	0	0
ENSG00000255951	0	0	0	0	0	0	0	0	0
ENSG00000180592	39	47	46	0	0	11	26	58	57
ENSG00000228948	0	34	0	0	0	0	0	0	0
ENSG00000061656	101	156	184	0	192	58	115	284	124
ENSG00000180596	120	49	44	41	150	85	125	25	165
ENSG00000073578	7817	11259	9092	8525	11459	7535	7678	10780	10823
ENSG00000180884	195	318	134	0	105	0	166	86	24
ENSG00000228945	0	0	0	0	0	0	0	0	0
ENSG00000169203	255	186	64	150	145	213	145	71	98
ENSG00000228944	0	0	0	0	0	0	0	0	0
ENSG00000089009	9755	9198	9479	12821	17746	9569	12252	14027	12103
ENSG00000261348	0	0	0	0	0	0	0	0	0
ENSG00000261349	0	17	6	0	2	0	0	0	0
ENSG00000273464	0	0	12	0	0	0	0	0	4
ENSG00000261347	0	0	0	0	0	0	0	0	0
ENSG00000169208	0	0	0	0	0	0	0	0	0
ENSG00000089006	4190	3957	3763	4573	6434	5185	4486	5291	4595
ENSG00000261342	20	4	10	7	4	22	0	24	0
ENSG00000273461	0	0	0	0	0	0	0	0	0
ENSG00000261340	0	0	0	0	0	0	0	0	0
ENSG00000261341	11	9	14	36	0	0	15	19	10
ENSG00000279336	0	0	0	0	0	0	0	0	6
ENSG00000264192	0	0	0	0	0	0	0	0	0
ENSG00000269118	0	0	0	0	0	0	0	0	0
ENSG00000256690	0	0	0	0	0	2	5	20	8
ENSG00000264196	4	0	0	0	6	0	0	25	0
ENSG00000255959	0	0	3	0	3	0	0	7	0
ENSG00000269113	0	0	0	0	0	0	0	0	0
ENSG00000269110	0	0	0	0	0	2	0	0	0
ENSG00000117266	45	10	40	0	97	62	68	45	17
ENSG00000117262	1341	1449	855	718	1682	1314	1070	1478	1502
ENSG00000107831	0	0	0	0	0	0	0	0	0
ENSG00000107833	756	1009	1091	941	1295	613	709	1424	865
ENSG00000224060	0	0	0	0	0	0	0	0	0
ENSG00000224061	0	0	0	0	0	0	0	0	0
ENSG00000156509	150	140	140	83	287	57	35	74	55
ENSG00000224063	6	18	3	32	11	13	9	18	0
ENSG00000224064	0	0	0	0	0	0	0	0	0
ENSG00000224065	0	0	0	0	0	0	0	0	0
ENSG00000224066	3	16	12	0	0	0	0	0	0
ENSG00000224067	0	0	0	0	0	0	11	0	0
ENSG00000224069	0	0	0	0	0	0	0	0	0
ENSG00000156500	252	43	259	345	218	330	131	164	423
ENSG00000060303	0	0	0	0	0	0	0	0	0
ENSG00000264444	0	0	0	0	0	0	0	0	0
ENSG00000156504	706	888	477	975	871	860	1211	1241	549
ENSG00000207157	0	0	0	0	0	0	0	0	0
ENSG00000267182	0	0	0	0	0	0	0	0	0
ENSG00000267180	0	0	0	0	0	0	0	0	0
ENSG00000267187	0	0	0	0	0	0	0	0	0
ENSG00000267184	9	4	5	6	5	4	2	4	2
ENSG00000267185	62	24	24	39	67	49	30	25	91
ENSG00000103642	1464	1994	1515	1644	2034	1941	2106	2287	1477
ENSG00000267188	0	0	0	0	0	0	0	0	0
ENSG00000267189	0	0	0	0	0	0	0	0	0
ENSG00000103647	108	363	170	974	1362	787	233	319	368
ENSG00000263872	0	0	0	0	0	0	0	0	0
ENSG00000263873	83	258	132	59	133	55	13	242	10
ENSG00000263870	0	0	0	0	0	0	0	0	0
ENSG00000263874	36	127	79	27	0	0	64	69	68
ENSG00000263878	0	0	0	0	0	0	0	0	0
ENSG00000022556	0	0	0	0	0	0	0	0	0
ENSG00000181074	0	0	0	0	8	0	0	0	0
ENSG00000076928	2205	3484	3195	1782	3359	3051	1626	3581	3109
ENSG00000181072	1893	933	1467	135	488	1383	721	873	967
ENSG00000076924	343	592	525	473	960	425	379	473	634
ENSG00000143337	1885	2537	1105	1773	3033	2684	2443	2898	2093
ENSG00000143333	16	50	67	52	0	32	4	46	0
ENSG00000134020	0	0	0	0	0	0	0	0	0
ENSG00000168152	318	124	64	0	76	3	229	163	51
ENSG00000189241	876	1376	838	1571	1740	1722	1031	1448	2040
ENSG00000134028	0	0	0	0	0	0	0	0	0
ENSG00000111837	0	21	9	15	62	0	18	24	17
ENSG00000111834	0	0	0	0	54	28	0	19	16
ENSG00000111832	4792	5177	3250	4664	5106	5433	5023	5215	5002
ENSG00000219619	0	0	0	0	0	0	0	0	0
ENSG00000262693	0	0	0	0	0	0	0	0	0
ENSG00000171903	0	0	0	0	0	0	0	0	0
ENSG00000244203	0	0	0	17	0	17	13	8	0
ENSG00000188596	238	28	61	96	0	311	92	85	88
ENSG00000188599	27	99	217	102	36	64	70	12	169
ENSG00000283675	0	0	0	0	0	0	0	0	0
ENSG00000176742	0	0	0	0	0	0	0	0	0
ENSG00000238632	0	0	0	0	0	0	0	0	0
ENSG00000272248	0	0	3	0	0	22	0	3	0
ENSG00000121335	0	0	0	0	0	0	0	0	0
ENSG00000237230	0	0	0	0	0	0	0	0	0
ENSG00000269800	0	0	0	0	0	10	0	0	0
ENSG00000269802	0	0	0	0	0	0	0	0	0
ENSG00000237233	0	15	0	0	0	0	0	0	11
ENSG00000269807	0	0	0	0	0	0	0	0	0
ENSG00000269806	0	0	0	0	12	0	2	0	9
ENSG00000265319	0	0	0	0	0	0	0	0	0
ENSG00000167914	0	0	0	3	0	0	4	0	0
ENSG00000237232	16	43	24	24	32	23	8	8	10
ENSG00000265313	0	0	0	0	0	0	2	0	0
ENSG00000265315	8	7	8	0	22	14	5	3	0
ENSG00000265316	0	0	0	0	0	0	0	0	0
ENSG00000263257	0	0	0	0	0	0	19	0	0
ENSG00000263252	0	0	0	0	0	0	0	0	0
ENSG00000263253	0	0	0	0	0	0	0	0	0
ENSG00000207156	0	0	0	0	0	0	1	0	0
ENSG00000251125	0	0	0	0	0	0	0	0	0
ENSG00000251127	0	0	0	0	0	0	0	0	0
ENSG00000251126	0	0	0	0	0	0	0	0	0
ENSG00000215367	0	0	0	0	0	0	0	0	0
ENSG00000167912	368	272	186	150	287	174	122	375	125
ENSG00000251123	0	0	0	0	0	0	0	0	0
ENSG00000251122	0	0	0	0	0	0	0	0	0
ENSG00000215369	0	0	0	0	0	0	0	0	0
ENSG00000215368	0	0	0	0	0	0	0	0	0
ENSG00000251129	0	0	0	0	0	0	0	0	0
ENSG00000251128	0	0	0	0	0	0	0	0	0
ENSG00000119760	1351	1481	1651	1894	2547	1771	1726	1129	1850
ENSG00000259352	0	0	2	0	0	0	0	0	0
ENSG00000259353	0	24	9	0	0	0	0	9	6
ENSG00000259350	0	0	0	0	0	0	0	0	0
ENSG00000259351	0	0	16	0	0	0	0	5	0
ENSG00000259356	0	0	0	0	0	0	0	0	0
ENSG00000197779	39	173	126	511	143	405	269	206	47
ENSG00000259354	0	0	0	0	5	7	0	0	9
ENSG00000019991	168	44	95	6	670	203	92	4	89
ENSG00000259358	25	13	25	12	23	9	39	21	33
ENSG00000259359	0	34	0	0	0	0	0	0	0
ENSG00000086506	0	5	0	0	0	0	0	8	0
ENSG00000240197	0	0	0	0	0	0	0	0	0
ENSG00000198798	0	0	0	0	0	0	0	0	0
ENSG00000175329	0	0	0	0	0	0	0	0	0
ENSG00000277655	0	0	0	0	0	0	0	0	0
ENSG00000147059	267	332	178	265	16	153	199	145	115
ENSG00000198799	587	493	306	687	418	1150	330	462	266
ENSG00000135776	1308	1678	999	1178	1925	1545	1203	1506	1844
ENSG00000135775	566	860	842	572	1201	1128	1038	741	874
ENSG00000139428	1953	1444	1097	1246	1223	980	916	1067	972
ENSG00000135773	0	12	3	0	0	8	2	0	4
ENSG00000147050	271	147	160	101	143	314	126	457	433
ENSG00000152990	164	450	573	1099	1154	594	193	859	683
ENSG00000197774	380	286	390	342	502	396	410	418	230
ENSG00000132749	151	107	38	140	343	89	101	105	138
ENSG00000226339	0	0	0	0	0	0	0	0	0
ENSG00000226336	0	0	0	0	0	0	0	0	0
ENSG00000132746	0	0	0	0	0	0	0	0	0
ENSG00000165644	524	683	417	452	279	156	261	328	432
ENSG00000132744	0	0	0	0	0	0	0	0	0
ENSG00000226332	0	19	0	0	0	0	0	28	14
ENSG00000165643	0	0	0	0	0	0	0	0	0
ENSG00000226330	0	0	0	0	0	0	0	0	0
ENSG00000132740	1080	1280	932	673	1279	1177	821	993	1060
ENSG00000266758	0	0	3	0	0	1	2	2	0
ENSG00000149021	0	0	0	0	0	0	0	0	0
ENSG00000153029	1143	1533	1388	440	1324	332	1110	1090	996
ENSG00000231420	0	0	0	0	0	0	0	0	0
ENSG00000165623	0	0	0	0	0	0	0	0	0
ENSG00000245156	12	54	60	0	0	0	14	35	109
ENSG00000266750	0	0	0	0	0	0	0	0	0
ENSG00000266751	0	0	0	0	0	0	0	0	0
ENSG00000266754	0	0	0	0	0	0	1	1	0
ENSG00000266756	0	0	0	0	0	0	0	0	0
ENSG00000249754	0	0	0	0	0	0	0	0	0
ENSG00000187026	0	0	0	0	0	0	0	0	0
ENSG00000187024	1616	1445	1280	1881	1622	1623	1582	1313	1259
ENSG00000142039	1040	1172	1136	1328	1722	1005	1009	1449	1196
ENSG00000187021	0	0	0	0	0	0	0	0	0
ENSG00000162148	9	17	71	10	0	6	35	78	34
ENSG00000188629	0	0	69	8	0	0	0	83	30
ENSG00000180035	252	558	184	322	196	540	253	566	766
ENSG00000188624	0	0	0	0	0	0	0	0	0
ENSG00000188626	0	7	2	2	0	0	0	0	0
ENSG00000162144	1493	1544	1230	2297	1559	1789	1253	1120	1832
ENSG00000188620	0	0	0	0	0	0	0	0	0
ENSG00000179420	0	0	0	1	0	0	0	0	0
ENSG00000185774	3	0	6	0	0	0	0	4	0
ENSG00000185775	0	0	0	0	0	0	0	0	0
ENSG00000090054	1535	1523	2218	2160	3732	3109	1630	2327	1676
ENSG00000101096	184	12	223	121	0	17	90	154	102
ENSG00000213177	0	0	0	0	0	0	0	0	0
ENSG00000101098	0	0	38	0	0	48	0	0	0
ENSG00000250654	0	0	0	0	0	0	0	0	0
ENSG00000213401	0	0	0	0	0	0	0	0	0
ENSG00000213402	0	0	28	0	0	0	0	0	0
ENSG00000213403	0	0	0	0	0	0	0	0	0
ENSG00000250650	0	0	0	0	0	0	0	0	0
ENSG00000250651	0	0	0	0	0	0	0	0	0
ENSG00000257604	3	0	14	13	0	0	0	2	0
ENSG00000257605	232	117	96	197	374	170	219	119	202
ENSG00000213409	0	0	0	0	0	6	0	0	0
ENSG00000112715	1262	1762	1568	1892	3464	2210	1067	2343	1995
ENSG00000250658	0	0	0	0	0	0	0	0	0
ENSG00000250659	0	0	3	0	0	0	0	0	0
ENSG00000258401	0	0	0	0	0	0	0	0	0
ENSG00000258400	0	0	0	0	0	0	0	0	0
ENSG00000147003	0	0	0	0	0	0	0	0	12
ENSG00000258405	261	37	72	26	445	300	180	113	86
ENSG00000258404	0	0	0	0	0	0	0	0	0
ENSG00000258407	0	0	0	0	0	0	0	0	0
ENSG00000258406	0	0	0	0	0	0	0	0	0
ENSG00000258408	0	0	0	0	0	0	0	0	0
ENSG00000179428	0	0	42	52	0	0	35	49	60
ENSG00000235036	25	35	27	93	57	101	24	75	40
ENSG00000090581	3849	4696	4313	4989	5400	3670	3735	3698	3674
ENSG00000229913	0	0	0	0	0	0	0	0	0
ENSG00000138468	332	454	261	441	343	308	119	221	334
ENSG00000250389	0	0	0	0	0	0	0	0	0
ENSG00000250386	0	0	0	0	0	0	0	0	0
ENSG00000250387	0	0	0	8	0	0	0	0	0
ENSG00000164597	2174	1332	1206	539	983	1391	795	1579	1386
ENSG00000173163	3753	3468	2996	4100	4211	3037	2946	3708	3712
ENSG00000164591	26	5	0	20	0	17	0	0	9
ENSG00000250383	0	0	0	0	7	0	0	0	0
ENSG00000222051	0	0	0	0	0	0	0	5	0
ENSG00000148143	114	301	248	286	163	283	52	151	47
ENSG00000267407	0	0	0	0	0	0	0	0	0
ENSG00000267406	0	0	0	0	0	0	0	0	0
ENSG00000267405	0	37	0	0	14	0	32	0	0
ENSG00000267404	0	0	0	0	0	0	0	6	0
ENSG00000267402	0	0	0	0	0	0	0	0	0
ENSG00000267401	0	0	0	0	0	0	0	0	0
ENSG00000267400	0	0	0	0	0	0	0	0	0
ENSG00000104112	0	0	0	0	0	0	0	0	0
ENSG00000267409	0	0	0	0	0	0	0	0	0
ENSG00000267408	0	0	0	0	0	0	0	0	0
ENSG00000223908	2	0	2	2	14	7	0	2	2
ENSG00000223903	0	0	0	0	0	0	0	5	0
ENSG00000223901	0	0	0	0	0	0	0	0	2
ENSG00000011677	0	0	0	0	0	0	0	0	0
ENSG00000223904	0	0	0	0	0	0	0	0	0
ENSG00000223905	0	0	0	0	0	0	0	4	0
ENSG00000158691	140	16	286	0	297	0	0	184	36
ENSG00000218208	0	11	2	0	0	2	4	2	0
ENSG00000125285	0	0	0	0	0	0	0	0	0
ENSG00000242318	24	27	0	17	33	0	0	0	0
ENSG00000181852	2209	3347	3194	1390	3326	2860	1807	2274	1412
ENSG00000142192	5051	7229	8507	6334	7358	8132	5402	8513	6031
ENSG00000242317	0	0	0	0	0	0	0	0	9
ENSG00000242314	0	0	0	0	0	0	0	0	0
ENSG00000184828	0	0	0	0	0	0	0	0	0
ENSG00000155070	0	0	0	0	0	0	0	0	0
ENSG00000168930	0	0	0	0	0	0	0	0	0
ENSG00000168936	2283	2936	3174	2335	3673	2388	1687	2266	2202
ENSG00000168939	0	149	44	0	0	24	0	0	157
ENSG00000168938	3844	3365	3637	4245	4359	3454	2568	3247	3356
ENSG00000197506	74	34	42	0	0	16	20	122	91
ENSG00000256551	0	0	0	0	0	0	0	0	0
ENSG00000186086	0	0	0	0	0	0	0	0	0
ENSG00000256553	0	0	0	0	0	0	0	0	0
ENSG00000256552	0	0	0	0	0	0	0	0	0
ENSG00000186082	0	0	0	0	0	0	0	0	0
ENSG00000186081	0	0	0	0	0	0	0	0	0
ENSG00000126882	15	21	0	0	11	25	0	4	72
ENSG00000186088	0	4	83	170	264	289	132	98	97
ENSG00000175322	174	89	341	105	389	323	165	120	146
ENSG00000259273	0	0	0	0	0	0	0	0	0
ENSG00000204929	0	0	0	0	0	0	0	0	0
ENSG00000204928	0	0	0	0	12	0	0	0	0
ENSG00000259984	1	0	0	0	0	0	0	0	0
ENSG00000204923	198	268	204	356	309	87	212	325	127
ENSG00000204922	2601	2038	1667	2367	2415	2037	2406	2124	1990
ENSG00000204920	207	17	341	0	58	271	536	466	299
ENSG00000254800	0	0	0	0	0	0	0	0	0
ENSG00000261382	0	0	0	0	0	0	0	0	0
ENSG00000008441	5272	5536	5277	3887	5533	3960	2444	4320	3641
ENSG00000260260	232	141	186	278	328	151	189	207	291
ENSG00000182508	0	0	0	0	0	0	0	0	0
ENSG00000182504	817	324	230	862	551	692	262	421	547
ENSG00000128000	84	45	83	44	239	142	78	194	212
ENSG00000121542	1176	1807	1409	1502	1341	1503	1433	1719	2129
ENSG00000264334	0	0	0	0	0	0	0	0	0
ENSG00000254050	0	0	0	0	0	0	0	0	0
ENSG00000124216	463	328	341	370	458	675	499	648	693
ENSG00000238008	0	0	0	0	0	0	0	0	0
ENSG00000214210	0	0	0	0	0	0	0	0	0
ENSG00000214211	0	0	0	0	0	0	0	0	0
ENSG00000104808	6	13	0	0	0	24	0	0	12
ENSG00000234369	20	10	12	10	12	12	24	22	12
ENSG00000234863	0	0	0	0	0	0	0	0	0
ENSG00000254051	0	0	0	0	0	0	0	0	0
ENSG00000104805	7595	9449	9887	8522	12634	8234	4758	8705	6831
ENSG00000104804	34	0	0	3	0	0	0	0	11
ENSG00000247596	7236	6993	7882	6604	7716	7785	5670	7322	7415
ENSG00000239345	4	0	0	0	0	7	0	0	0
ENSG00000239344	0	0	0	0	0	0	0	0	0
ENSG00000234362	8	8	0	0	0	77	13	0	17
ENSG00000237415	2	4	3	4	8	5	2	8	4
ENSG00000237414	0	0	0	0	0	0	0	0	0
ENSG00000237417	0	0	0	0	0	0	0	0	0
ENSG00000106400	6920	8624	5546	5171	6095	3823	5207	4867	4985
ENSG00000237410	4	0	0	0	0	0	0	0	9
ENSG00000177504	0	0	0	0	0	0	0	0	0
ENSG00000106404	38	115	72	267	11	40	78	95	101
ENSG00000280485	0	0	0	0	0	0	0	0	0
ENSG00000177508	221	240	239	347	503	314	416	472	406
ENSG00000237419	0	0	0	0	0	0	0	0	0
ENSG00000237418	10	0	0	0	0	0	0	0	0
ENSG00000254342	0	0	0	0	0	0	0	0	0
ENSG00000257845	0	0	0	0	0	0	0	0	0
ENSG00000187840	22077	23447	20083	21067	21493	15085	17423	20161	19482
ENSG00000199363	0	1	0	10	0	0	0	0	0
ENSG00000199360	0	0	0	0	0	0	0	0	0
ENSG00000199361	0	0	0	0	0	0	0	0	0
ENSG00000199366	10	3	3	6	19	5	12	9	18
ENSG00000249364	0	0	0	0	0	0	0	0	0
ENSG00000199364	0	0	0	0	0	0	0	0	0
ENSG00000187847	0	0	0	0	0	0	0	0	0
ENSG00000187848	0	0	0	0	0	0	0	0	0
ENSG00000202515	11	12	1	14	20	9	24	34	41
ENSG00000199368	0	0	0	0	0	0	0	0	0
ENSG00000202517	0	0	10	0	0	0	0	0	0
ENSG00000123933	7865	8331	7691	3694	5593	4225	4098	5033	4302
ENSG00000202512	0	6	0	0	0	0	2	12	0
ENSG00000202513	0	0	0	0	0	0	0	0	0
ENSG00000140526	1254	987	1186	1441	3095	2296	1604	1243	1847
ENSG00000140527	21	0	0	0	0	16	0	0	0
ENSG00000140525	1262	1640	1382	1791	1670	2328	1655	2676	1851
ENSG00000140522	0	0	0	0	0	0	0	0	0
ENSG00000235174	634	607	511	509	782	482	638	741	624
ENSG00000140521	1123	827	909	997	2206	1878	1138	1555	1687
ENSG00000246541	0	0	0	0	0	0	0	0	0
ENSG00000258244	0	0	0	0	0	0	0	0	0
ENSG00000167107	382	919	781	482	563	377	749	379	385
ENSG00000167106	803	952	1266	1137	1762	1711	673	864	880
ENSG00000280734	4	27	26	0	0	0	2	0	38
ENSG00000167104	0	0	0	0	0	0	0	0	0
ENSG00000167103	296	250	187	110	0	150	42	32	67
ENSG00000239503	0	0	0	0	0	68	0	0	0
ENSG00000167100	354	280	183	646	341	680	111	464	448
ENSG00000240265	0	0	0	0	0	0	0	0	0
ENSG00000280739	17	65	104	31	29	205	44	28	19
ENSG00000180042	0	0	0	0	0	0	0	0	0
ENSG00000244945	0	0	0	22	6	0	0	0	0
ENSG00000166851	5159	6923	4354	12625	21865	13918	7447	10384	10354
ENSG00000166856	0	0	0	0	0	0	0	0	0
ENSG00000207357	0	0	0	0	0	0	0	0	0
ENSG00000166855	861	1370	855	1083	1464	1013	1041	1348	1084
ENSG00000207359	0	0	0	2	0	0	0	0	2
ENSG00000163374	2627	2131	2397	2753	3543	3306	2036	2866	2199
ENSG00000163376	29	175	27	72	16	212	33	126	60
ENSG00000163377	0	0	0	0	0	0	0	0	0
ENSG00000163378	440	718	340	408	746	902	157	776	428
ENSG00000255149	0	0	0	0	0	0	0	0	0
ENSG00000255148	0	0	0	3	0	0	0	4	0
ENSG00000255143	0	0	0	0	0	0	0	0	0
ENSG00000255142	0	11	1	2	0	7	0	8	5
ENSG00000255141	0	0	0	0	7	0	0	11	0
ENSG00000255140	0	0	0	5	0	0	0	0	0
ENSG00000255147	0	0	0	0	0	0	0	0	0
ENSG00000255146	10	0	0	0	0	0	0	4	0
ENSG00000276740	0	0	0	0	0	0	0	0	0
ENSG00000255144	0	0	0	0	0	0	0	0	0
ENSG00000282393	7	4	9	8	10	5	0	2	10
ENSG00000282390	0	0	0	0	0	0	0	0	0
ENSG00000264705	0	0	0	0	0	0	0	0	0
ENSG00000249830	0	0	0	0	0	0	0	0	0
ENSG00000253468	0	0	0	0	0	0	0	0	0
ENSG00000253469	0	0	0	0	0	0	0	0	0
ENSG00000227818	0	0	0	0	0	0	0	0	0
ENSG00000262539	16	15	30	51	34	56	33	86	34
ENSG00000056586	1521	2267	1779	1586	3248	2854	2467	2765	2160
ENSG00000227814	0	0	0	0	0	0	0	0	0
ENSG00000227815	0	3	0	0	65	0	0	0	0
ENSG00000227817	0	0	0	0	0	0	0	0	0
ENSG00000227811	62	154	73	0	0	56	0	13	10
ENSG00000252252	0	0	0	0	0	0	0	0	0
ENSG00000227813	0	0	0	0	0	0	0	0	0
ENSG00000265411	10	6	4	0	19	13	6	0	0
ENSG00000128849	0	0	0	0	0	0	122	0	0
ENSG00000064393	703	736	731	966	508	1125	193	708	779
ENSG00000230794	0	0	0	0	0	0	0	0	1
ENSG00000225526	2	0	0	0	0	6	7	10	15
ENSG00000225527	0	0	0	0	0	4	0	3	0
ENSG00000241135	0	0	0	0	0	0	0	0	0
ENSG00000241134	0	0	0	0	0	0	0	0	0
ENSG00000225522	0	0	0	0	0	0	0	0	0
ENSG00000225523	0	0	0	0	0	0	0	0	0
ENSG00000241131	0	0	0	0	0	0	0	0	0
ENSG00000241130	0	0	0	0	0	0	0	0	0
ENSG00000253460	0	0	0	0	0	0	0	0	0
ENSG00000225528	0	0	0	0	0	0	0	0	0
ENSG00000259502	0	3	0	0	0	0	0	0	0
ENSG00000157005	0	20	12	0	0	0	0	0	0
ENSG00000218776	0	0	0	0	0	0	0	0	0
ENSG00000184014	1575	2121	2010	3646	4789	3357	2512	3862	2611
ENSG00000184012	0	0	0	0	0	0	0	0	0
ENSG00000253465	0	0	0	0	0	0	0	0	0
ENSG00000179820	2319	6051	5691	8431	6127	7494	6433	3653	4701
ENSG00000179826	0	0	0	0	0	0	0	25	0
ENSG00000162426	68	143	27	0	0	73	1	68	64
ENSG00000275788	0	0	0	0	0	0	0	0	0
ENSG00000205078	6	0	21	31	2	0	0	14	19
ENSG00000268204	0	0	0	0	0	0	0	0	0
ENSG00000268205	583	559	470	788	648	753	719	741	478
ENSG00000200829	0	0	0	0	0	0	0	0	0
ENSG00000279189	0	0	0	0	0	0	0	0	0
ENSG00000268201	4	0	5	0	10	27	0	0	4
ENSG00000268203	0	0	0	0	0	0	0	0	0
ENSG00000200822	0	0	0	0	0	0	0	0	0
ENSG00000200823	2	0	0	3	0	2	2	3	1
ENSG00000279187	0	0	0	0	0	0	0	0	0
ENSG00000279186	0	0	0	0	0	8	0	1	0
ENSG00000279181	0	0	0	0	0	0	0	0	0
ENSG00000268209	0	0	0	0	0	0	0	0	0
ENSG00000279182	0	0	0	0	0	0	0	0	0
ENSG00000204118	0	0	0	0	0	0	0	0	0
ENSG00000213657	0	0	0	0	0	0	0	0	0
ENSG00000250624	0	0	0	0	0	0	0	0	0
ENSG00000204113	3	0	5	0	0	0	0	0	0
ENSG00000204110	0	0	0	0	0	0	0	0	0
ENSG00000204116	195	193	99	439	216	286	86	279	276
ENSG00000204117	0	0	0	0	0	0	0	0	0
ENSG00000201196	0	0	0	0	0	0	0	0	0
ENSG00000222610	0	0	0	0	0	0	0	0	0
ENSG00000137145	379	975	165	454	590	706	784	657	567
ENSG00000137142	113	20	5	0	0	20	97	22	30
ENSG00000201198	0	0	0	0	0	0	0	0	0
ENSG00000264906	0	0	0	0	0	0	0	0	0
ENSG00000259274	0	0	0	0	0	0	0	0	0
ENSG00000250623	0	0	0	0	0	0	0	0	0
ENSG00000205076	0	0	0	0	0	0	0	0	0
ENSG00000105011	3690	4037	3560	5365	9217	6292	4550	5863	5065
ENSG00000233888	0	0	0	0	0	0	0	0	0
ENSG00000252257	0	0	0	4	0	0	0	0	0
ENSG00000201671	0	0	0	0	0	0	0	0	0
ENSG00000233882	0	0	0	0	0	0	0	0	0
ENSG00000233880	0	0	0	0	0	0	0	0	0
ENSG00000233887	0	0	0	0	0	0	0	0	0
ENSG00000233884	0	0	0	0	0	0	0	0	0
ENSG00000233885	0	0	42	0	0	8	0	0	22
ENSG00000270377	0	0	0	0	0	0	0	0	0
ENSG00000270371	0	0	0	0	0	0	0	0	0
ENSG00000270372	0	0	0	0	0	0	0	0	0
ENSG00000283117	0	0	0	0	0	0	0	0	0
ENSG00000250629	0	0	0	0	0	0	0	0	0
ENSG00000270379	0	0	0	0	0	0	0	0	0
ENSG00000270378	0	0	0	0	0	0	0	0	0
ENSG00000283110	0	0	0	0	0	0	0	0	0
ENSG00000278582	0	0	0	0	0	0	0	0	0
ENSG00000278580	0	0	0	0	0	0	0	0	0
ENSG00000100077	161	167	141	74	52	53	113	164	148
ENSG00000278586	0	0	0	0	0	0	0	0	0
ENSG00000278587	0	0	0	0	0	0	0	0	0
ENSG00000278585	0	0	0	0	0	0	0	0	0
ENSG00000278588	0	8	0	0	32	0	0	8	0
ENSG00000278589	0	0	0	0	0	0	0	0	0
ENSG00000252936	0	0	0	0	0	0	0	0	0
ENSG00000001561	356	48	55	14	214	330	148	111	132
ENSG00000159128	2610	2298	2649	4036	5288	3528	2371	3741	2770
ENSG00000258450	0	0	0	0	0	0	0	0	0
ENSG00000122912	991	562	492	203	780	687	977	552	841
ENSG00000258451	0	0	0	0	0	0	0	0	0
ENSG00000258456	0	0	0	0	0	0	0	0	0
ENSG00000253259	0	0	0	0	0	0	0	0	0
ENSG00000253258	0	0	0	0	0	0	0	0	0
ENSG00000257976	0	0	0	0	0	0	0	0	0
ENSG00000253251	284	244	97	109	273	137	151	316	345
ENSG00000129038	11054	13163	10640	11509	20003	11441	6049	11253	9835
ENSG00000251310	0	0	0	0	0	0	0	0	0
ENSG00000274319	0	0	0	0	0	0	0	0	0
ENSG00000154065	926	1189	1084	1059	781	529	776	746	727
ENSG00000205240	5	0	2	0	3	1	2	3	3
ENSG00000254278	20	0	0	0	0	0	0	6	0
ENSG00000251311	0	0	0	0	0	0	0	0	0
ENSG00000271716	38	0	0	0	0	0	0	0	0
ENSG00000271717	0	0	0	0	0	0	0	0	0
ENSG00000279544	0	33	0	0	0	3	0	0	5
ENSG00000252258	0	0	0	0	0	0	0	0	0
ENSG00000107223	14995	14049	12448	15978	18113	13352	13763	13974	13036
ENSG00000258399	237	351	168	187	93	203	241	188	118
ENSG00000152969	0	0	0	0	0	0	0	0	0
ENSG00000232823	0	0	0	0	0	0	0	0	0
ENSG00000232821	74	92	167	56	0	27	73	63	18
ENSG00000232827	0	0	0	0	28	0	0	0	0
ENSG00000232825	0	0	0	0	0	0	0	0	0
ENSG00000232824	0	0	0	0	0	0	0	0	0
ENSG00000279549	0	0	5	0	0	33	0	6	9
ENSG00000232829	0	0	0	0	0	0	0	4	0
ENSG00000232828	0	0	0	0	0	0	0	0	32
ENSG00000146352	0	0	0	0	0	0	0	0	0
ENSG00000263932	0	0	0	0	0	0	0	0	0
ENSG00000120519	145	102	113	196	267	195	157	185	110
ENSG00000155330	322	304	230	380	450	391	296	416	548
ENSG00000267766	0	0	0	0	0	0	0	0	0
ENSG00000235890	0	0	0	0	0	0	0	0	0
ENSG00000201679	0	0	0	0	0	0	0	0	0
ENSG00000278635	0	0	0	0	0	0	0	0	0
ENSG00000037749	197	307	93	273	356	1117	78	454	230
ENSG00000273055	54	64	76	35	0	42	17	20	18
ENSG00000273621	0	0	0	0	0	0	0	0	0
ENSG00000273051	0	0	0	0	0	0	0	0	0
ENSG00000170523	0	0	0	0	0	0	0	0	0
ENSG00000170522	861	1083	744	668	1123	599	534	897	770
ENSG00000170525	584	73	433	737	1476	895	891	164	237
ENSG00000273058	14	19	39	103	0	0	75	29	66
ENSG00000273627	0	0	0	0	0	0	0	0	0
ENSG00000285519	0	0	0	0	0	0	0	0	0
ENSG00000164548	870	1063	1002	1116	1721	1432	1095	1181	968
ENSG00000198553	2	19	1	16	0	0	1	17	3
ENSG00000285517	14	85	69	37	218	230	194	187	125
ENSG00000198551	663	401	448	454	286	589	255	712	581
ENSG00000198556	107	127	142	91	398	78	137	137	313
ENSG00000285513	0	0	0	0	0	0	0	0	0
ENSG00000198555	0	0	0	0	0	0	0	0	0
ENSG00000241907	0	0	0	0	0	0	0	0	0
ENSG00000163612	0	0	0	0	0	0	0	0	0
ENSG00000241905	0	0	0	0	0	0	0	0	0
ENSG00000075223	781	1172	1063	999	2830	2071	1244	1536	1441
ENSG00000227035	0	0	0	0	0	0	0	0	0
ENSG00000164542	8	6	0	1	0	0	0	68	1
ENSG00000160714	1390	1962	1295	1924	2353	2272	1542	2053	1927
ENSG00000160712	311	57	106	135	228	319	232	307	91
ENSG00000160710	3267	3945	3255	4082	6517	4298	3833	4850	4921
ENSG00000215160	0	30	0	0	0	0	0	0	22
ENSG00000136950	4698	4941	4236	9167	9377	7262	8102	7980	7042
ENSG00000215162	0	0	0	0	0	0	0	0	0
ENSG00000215165	4	0	0	0	0	0	0	0	0
ENSG00000083307	0	0	0	0	0	0	0	0	0
ENSG00000096080	6514	6410	4993	8760	8733	6875	6719	6905	7144
ENSG00000237862	0	0	0	0	0	0	0	0	0
ENSG00000267458	0	0	0	0	0	0	0	0	0
ENSG00000280054	0	32	0	0	0	0	0	18	14
ENSG00000258869	0	0	0	0	0	0	0	0	0
ENSG00000267459	0	0	0	0	46	0	18	0	20
ENSG00000175467	3791	3345	3229	4127	6853	3716	3461	4698	4183
ENSG00000237864	0	0	0	0	0	0	0	0	0
ENSG00000181214	0	0	0	0	0	0	0	0	0
ENSG00000175463	0	0	0	0	0	0	0	0	0
ENSG00000105402	4100	5367	4594	4567	5568	4193	3736	5111	4242
ENSG00000105401	3412	3692	3965	6030	4669	4520	3113	4245	3755
ENSG00000279979	0	0	0	0	5	0	0	0	0
ENSG00000105404	21314	16649	13891	16007	15564	11703	11952	12262	11438
ENSG00000131459	554	846	874	995	1769	1413	1093	1517	1550
ENSG00000279976	0	0	6	0	0	0	0	0	0
ENSG00000105409	8	16	0	0	0	4	4	0	16
ENSG00000279970	0	0	0	0	0	0	0	0	0
ENSG00000279971	0	0	0	0	0	51	0	0	0
ENSG00000279972	0	0	0	0	0	0	0	0	0
ENSG00000222005	0	0	0	0	36	38	0	29	11
ENSG00000092140	1596	1128	1234	2832	2277	3054	2365	2093	1579
ENSG00000181218	271	238	327	98	198	64	156	145	166
ENSG00000132185	232	131	206	0	61	115	152	166	9
ENSG00000108639	3326	3919	4182	3646	6132	3680	2848	3289	3964
ENSG00000219314	0	0	0	0	0	0	0	0	0
ENSG00000132182	0	0	0	0	0	0	0	0	0
ENSG00000267450	0	0	0	0	0	0	0	0	0
ENSG00000237999	0	0	0	0	0	0	0	0	0
ENSG00000116991	77	186	28	32	0	56	0	12	50
ENSG00000237994	0	2	0	0	0	0	0	0	0
ENSG00000150681	0	0	0	0	0	0	0	0	0
ENSG00000237990	0	0	0	0	0	0	0	0	0
ENSG00000237991	173	97	126	148	161	122	109	134	149
ENSG00000237992	0	0	0	0	0	0	0	0	0
ENSG00000237993	0	3	0	0	0	0	0	0	0
ENSG00000212280	0	0	0	0	0	0	0	0	0
ENSG00000244249	0	0	0	0	0	0	0	0	0
ENSG00000199609	0	0	0	0	0	0	0	0	0
ENSG00000014919	1842	1336	1275	1903	478	2856	1053	1923	2329
ENSG00000188029	0	0	0	0	0	0	0	0	0
ENSG00000267456	0	0	0	0	0	0	0	0	0
ENSG00000244247	0	0	0	0	0	0	0	0	0
ENSG00000199601	0	0	0	0	0	0	0	0	0
ENSG00000131981	27029	34706	29538	24395	31365	23069	17118	24406	24231
ENSG00000131982	0	0	0	0	0	0	0	0	0
ENSG00000199605	0	0	0	0	0	0	0	0	0
ENSG00000188026	750	919	841	1428	1167	1189	935	999	1077
ENSG00000273942	0	0	0	0	0	0	0	0	0
ENSG00000273940	0	0	0	0	0	0	5	0	0
ENSG00000273946	0	0	0	0	0	0	0	0	0
ENSG00000273945	0	1	1	1	1	2	2	1	1
ENSG00000166337	4931	5140	7254	5215	6081	4507	4117	5294	6940
ENSG00000273948	0	0	0	0	0	0	0	0	0
ENSG00000240747	976	954	530	690	630	951	813	787	772
ENSG00000272097	0	0	37	0	0	0	0	1	0
ENSG00000272094	0	0	0	0	0	0	0	0	0
ENSG00000272092	72	87	133	102	16	123	92	156	149
ENSG00000084652	1168	1701	1597	715	7072	1764	558	2098	2205
ENSG00000200799	0	0	0	0	0	0	3	0	0
ENSG00000214691	0	0	0	0	0	0	0	0	0
ENSG00000214694	11	42	28	8	0	104	66	0	4
ENSG00000214695	0	0	0	0	0	0	0	0	0
ENSG00000172167	292	240	78	220	284	193	515	635	256
ENSG00000230485	0	0	0	0	0	0	0	0	0
ENSG00000172164	806	949	641	385	721	752	374	801	542
ENSG00000200795	3	0	0	0	0	0	0	0	0
ENSG00000230483	0	0	0	0	0	0	0	0	0
ENSG00000200796	0	0	0	0	0	0	0	0	0
ENSG00000200790	0	0	0	0	0	0	0	0	0
ENSG00000230480	0	0	0	0	0	0	0	0	0
ENSG00000260592	0	0	0	0	0	0	0	0	0
ENSG00000264229	0	4	0	18	8	5	16	3	7
ENSG00000174576	0	0	0	0	0	0	16	0	0
ENSG00000214342	0	0	0	0	0	0	0	0	0
ENSG00000222297	0	0	0	0	0	0	0	0	0
ENSG00000148386	0	0	0	0	0	0	0	0	0
ENSG00000214347	0	0	0	0	0	0	0	0	0
ENSG00000214344	0	0	0	0	0	0	0	0	0
ENSG00000020426	2148	2458	1702	2306	2640	3250	2091	2061	2650
ENSG00000233440	0	0	0	0	0	0	0	0	0
ENSG00000204959	20	89	84	2	104	0	7	100	16
ENSG00000233441	0	0	0	0	0	0	0	0	0
ENSG00000064932	167	307	672	443	656	502	484	621	393
ENSG00000229154	11	8	7	5	0	15	0	21	0
ENSG00000177770	2	4	0	4	2	2	1	5	1
ENSG00000101871	1837	2406	2413	2170	1296	1522	2501	2439	2386
ENSG00000138115	0	0	0	0	0	0	0	0	0
ENSG00000275479	2	8	2	0	17	7	8	0	4
ENSG00000138111	122	124	351	42	51	98	171	143	140
ENSG00000172789	147	139	145	50	159	72	71	173	97
ENSG00000275475	0	0	0	0	0	0	0	0	0
ENSG00000172785	1401	1748	1496	1480	2413	2038	2079	2188	2172
ENSG00000275476	2	9	4	0	0	28	0	5	5
ENSG00000138119	6355	8079	7293	4800	7180	6626	4168	6230	6478
ENSG00000172780	24	24	341	258	967	281	39	767	454
ENSG00000150201	0	0	0	0	0	0	0	0	0
ENSG00000144724	1293	887	590	969	1698	1716	715	1272	799
ENSG00000156689	112	31	64	8	0	86	99	84	75
ENSG00000271544	0	0	0	0	0	0	0	0	0
ENSG00000271547	0	10	0	0	0	0	0	0	2
ENSG00000271546	0	0	0	0	0	0	0	0	0
ENSG00000271543	0	0	0	0	0	0	0	0	0
ENSG00000236119	0	0	0	0	0	0	0	0	0
ENSG00000236118	0	0	0	0	0	0	0	0	0
ENSG00000236111	5	0	0	0	0	0	0	0	2
ENSG00000236110	0	0	0	0	0	0	0	0	0
ENSG00000236117	0	0	0	0	0	0	0	0	0
ENSG00000236116	0	0	0	0	0	0	0	0	0
ENSG00000236115	0	0	0	0	5	0	0	0	0
ENSG00000236114	0	0	0	0	0	0	0	0	0
ENSG00000174788	0	0	0	0	0	0	0	0	0
ENSG00000224922	0	0	0	0	0	0	0	0	0
ENSG00000224924	0	0	0	0	0	0	16	0	0
ENSG00000196923	16801	19555	19622	17177	23011	17561	12766	18700	17931
ENSG00000196922	731	893	574	463	1009	842	503	942	642
ENSG00000174780	6620	8431	5746	6701	7992	7777	7763	8818	8560
ENSG00000232314	0	0	0	0	0	0	0	0	0
ENSG00000265579	0	21	28	0	23	0	44	0	0
ENSG00000260597	0	0	112	8	0	0	38	20	4
ENSG00000265574	8	4	4	2	10	13	0	8	10
ENSG00000173786	3148	2505	3750	1782	3292	2317	1411	2335	4696
ENSG00000117877	751	799	711	1466	2185	1060	1111	1760	2007
ENSG00000276162	0	0	2	0	0	0	0	0	0
ENSG00000233691	0	0	0	16	0	0	0	0	0
ENSG00000181803	0	0	0	0	0	0	0	0	0
ENSG00000235029	0	0	0	0	0	0	0	0	0
ENSG00000233699	0	0	0	0	0	0	0	0	0
ENSG00000252739	0	0	0	0	0	0	0	0	0
ENSG00000238180	0	0	0	2	0	0	0	0	0
ENSG00000232125	0	0	0	0	0	0	2	0	0
ENSG00000238186	0	0	16	4	0	2	20	12	13
ENSG00000203620	0	0	0	0	0	0	0	0	0
ENSG00000174255	0	0	0	0	0	0	0	0	0
ENSG00000238185	0	0	0	0	0	0	0	0	0
ENSG00000238188	0	0	0	0	0	0	0	0	0
ENSG00000238189	0	0	0	0	0	0	0	0	0
ENSG00000232128	0	0	0	0	0	0	0	0	0
ENSG00000116473	1254	1202	1485	1405	2172	1367	1567	1432	1306
ENSG00000112996	1749	1916	1352	1660	1879	2413	2340	2309	1853
ENSG00000280378	0	0	8	0	0	0	0	0	0
ENSG00000112992	2623	1251	974	1911	1286	2108	1851	1270	1571
ENSG00000252590	0	0	0	0	0	3	0	0	0
ENSG00000116478	4295	3938	4802	4700	6110	5405	3901	5941	4738
ENSG00000215871	0	0	0	0	0	0	0	0	0
ENSG00000252593	0	0	0	0	0	0	0	0	0
ENSG00000207025	0	0	0	0	0	0	0	0	0
ENSG00000223656	0	0	0	0	0	0	0	0	0
ENSG00000223657	40	32	7	22	50	86	0	25	3
ENSG00000223655	0	0	0	0	0	0	0	0	0
ENSG00000223652	0	0	0	0	5	9	0	0	5
ENSG00000274709	0	0	0	0	0	0	3	0	0
ENSG00000223650	0	0	0	0	0	0	0	18	0
ENSG00000223651	0	0	0	0	0	0	0	0	0
ENSG00000274704	0	0	0	0	0	0	0	0	0
ENSG00000252595	0	0	0	0	0	0	0	0	0
ENSG00000274701	0	0	0	0	0	0	0	0	0
ENSG00000223658	103	29	60	0	16	220	0	52	136
ENSG00000099866	23	47	0	0	23	20	16	16	17
ENSG00000151150	31	14	8	0	0	0	32	24	0
ENSG00000099864	374	283	405	407	531	259	243	172	92
ENSG00000206795	0	0	0	0	0	0	5	0	0
ENSG00000270638	0	4	0	28	14	0	43	0	4
ENSG00000270639	0	0	0	0	0	0	0	0	0
ENSG00000099860	1109	1705	1456	1147	1447	1035	991	1877	1377
ENSG00000270634	0	0	0	0	0	0	0	0	0
ENSG00000218991	0	0	0	0	0	0	0	0	0
ENSG00000218996	71	88	0	2	67	66	75	28	17
ENSG00000270632	0	0	0	0	0	0	0	0	0
ENSG00000021488	0	17	0	0	0	0	0	0	0
ENSG00000266179	0	0	0	0	0	0	0	0	0
ENSG00000106245	9097	8974	8061	10522	11622	8907	8967	9179	9497
ENSG00000106244	3964	4276	3865	4432	5011	4282	3895	5226	4330
ENSG00000072210	567	567	561	597	360	640	254	633	407
ENSG00000166484	464	765	845	647	894	903	649	976	876
ENSG00000266171	0	0	0	0	0	0	0	0	0
ENSG00000269300	0	0	0	0	0	0	0	0	0
ENSG00000266173	568	445	987	790	1445	543	461	839	800
ENSG00000266174	0	0	0	0	0	0	0	0	0
ENSG00000269307	0	0	1	0	1	0	0	0	0
ENSG00000269304	13	10	0	0	0	0	9	0	0
ENSG00000285639	0	0	0	0	0	0	0	0	0
ENSG00000212348	0	0	0	14	0	0	0	0	0
ENSG00000100836	7259	6580	7041	9346	9415	6440	7099	7957	8498
ENSG00000212340	0	0	0	0	0	0	0	0	0
ENSG00000212342	0	3	0	0	0	0	0	0	0
ENSG00000212344	0	0	0	0	0	0	0	0	0
ENSG00000212345	0	0	0	0	0	0	0	0	0
ENSG00000212347	0	0	0	0	0	0	0	0	0
ENSG00000236809	20	49	21	0	0	0	0	0	31
ENSG00000270535	0	0	0	0	0	0	0	0	0
ENSG00000236801	159	183	218	242	256	170	156	218	186
ENSG00000236800	0	0	0	0	0	0	0	0	0
ENSG00000236803	0	0	0	0	0	0	0	0	0
ENSG00000236804	24	6	6	0	8	83	0	0	4
ENSG00000236807	0	0	0	0	0	0	0	0	0
ENSG00000236806	0	0	0	0	0	0	0	0	0
ENSG00000230197	0	0	0	0	19	0	8	11	8
ENSG00000243694	0	0	0	0	0	0	0	0	0
ENSG00000228367	0	0	0	0	0	0	0	0	0
ENSG00000153790	0	133	128	8	127	78	56	28	34
ENSG00000250874	0	0	0	0	0	0	0	0	0
ENSG00000228124	0	32	0	0	0	14	0	7	0
ENSG00000228127	0	0	0	0	0	0	0	0	0
ENSG00000250877	0	0	0	0	0	0	0	0	0
ENSG00000228121	2	2	2	4	8	0	4	6	2
ENSG00000228120	0	0	0	0	0	0	0	0	0
ENSG00000228123	0	0	0	0	0	0	0	0	0
ENSG00000228122	0	0	0	0	0	0	0	0	0
ENSG00000243695	0	0	0	0	0	0	0	1	1
ENSG00000234409	32	21	57	104	89	66	28	65	41
ENSG00000142765	0	31	66	0	46	22	0	4	0
ENSG00000250878	0	0	0	0	0	0	0	0	0
ENSG00000113643	10710	14424	8352	9723	14363	13200	16871	13497	12036
ENSG00000113645	105	85	36	453	288	194	94	304	104
ENSG00000276164	0	0	0	0	0	0	0	0	0
ENSG00000113649	2985	3455	3408	3790	4812	3791	3664	4610	3613
ENSG00000113648	4260	4178	4876	5899	6346	4477	3970	5484	5246
ENSG00000224857	0	0	0	0	0	0	0	0	0
ENSG00000169432	379	370	305	581	213	186	106	186	284
ENSG00000169435	0	0	0	0	0	0	0	0	0
ENSG00000264769	13	0	0	0	0	0	0	0	0
ENSG00000169436	0	0	0	0	0	0	0	0	0
ENSG00000169439	2438	1606	2259	1295	3635	3930	2322	2418	1672
ENSG00000260419	0	0	0	0	0	0	0	0	0
ENSG00000264765	0	0	0	0	0	0	0	0	0
ENSG00000264764	0	0	0	0	0	0	0	0	0
ENSG00000264763	0	0	0	0	0	0	0	0	0
ENSG00000264760	0	0	0	0	0	0	0	0	0
ENSG00000241229	8	13	15	6	58	23	21	4	2
ENSG00000189030	0	0	0	0	0	0	0	0	0
ENSG00000189037	0	0	0	0	0	0	0	0	0
ENSG00000262089	48	18	33	0	0	41	12	8	14
ENSG00000111644	0	0	0	0	0	0	6	0	8
ENSG00000111647	841	994	875	794	1978	1850	1220	1185	945
ENSG00000111641	1580	1798	2036	1784	2459	2168	2530	3122	2404
ENSG00000111640	516552	539816	469520	568552	674627	497995	418774	518658	492871
ENSG00000111642	5388	4950	5024	4213	6075	4462	4233	5674	4838
ENSG00000267227	0	0	0	0	0	0	0	0	0
ENSG00000267226	42	0	0	9	17	0	0	0	28
ENSG00000267225	0	0	0	0	0	0	11	0	0
ENSG00000267224	0	0	0	0	0	0	0	0	0
ENSG00000267223	0	0	0	0	0	0	0	0	0
ENSG00000267222	0	0	2	0	0	0	0	0	4
ENSG00000103569	0	0	0	0	0	0	0	0	0
ENSG00000215326	0	0	0	0	3	0	0	0	0
ENSG00000142494	164	207	65	126	0	50	47	181	82
ENSG00000215325	0	0	0	0	0	3	0	0	0
ENSG00000267228	19	31	0	83	30	60	97	18	16
ENSG00000254016	0	4	11	0	2	0	4	10	0
ENSG00000263935	0	0	0	0	0	0	0	0	0
ENSG00000263934	12	10	54	14	38	36	27	46	30
ENSG00000208036	6	0	8	0	14	0	1	8	0
ENSG00000114030	1593	3680	3215	4022	2512	6758	4473	6222	4413
ENSG00000254017	0	0	0	28	0	0	29	24	0
ENSG00000270445	0	0	0	0	0	0	0	0	0
ENSG00000263938	0	0	0	0	0	0	5	0	0
ENSG00000261687	0	65	0	0	0	0	0	0	0
ENSG00000261684	0	0	0	0	0	0	0	20	15
ENSG00000261683	0	0	0	0	0	0	0	0	0
ENSG00000261682	0	0	0	0	0	0	0	0	0
ENSG00000261680	0	0	0	0	0	0	0	0	0
ENSG00000156313	459	335	306	163	188	551	553	405	286
ENSG00000039537	0	0	0	0	0	0	0	0	0
ENSG00000261689	0	0	0	0	0	0	0	0	0
ENSG00000254013	4	4	12	3	8	30	6	10	6
ENSG00000266692	0	0	0	0	0	0	1	3	0
ENSG00000262332	0	0	0	0	0	0	0	0	0
ENSG00000262333	0	27	32	0	0	19	8	0	4
ENSG00000109220	1927	1619	1636	1815	3035	2175	1850	2535	2362
ENSG00000270440	0	0	0	0	0	0	0	0	0
ENSG00000262339	0	0	0	0	0	0	0	0	0
ENSG00000225724	0	0	0	0	0	0	0	0	0
ENSG00000012048	1407	1804	1249	1035	1447	1470	1356	1238	834
ENSG00000225726	0	0	0	0	86	0	0	0	3
[truncated: 56,826 more rows]
