# Supplementary material for: Microfibril-associated protein 5 and the regulation of skin scar formation
Source: Sci Rep. 2023 May 30;13:8728. doi: 10.1038/s41598-023-35558-x (PMC10229580; doi:10.1038/s41598-023-35558-x)
Supplement: Supplementary file 9 — Supplementary Information 9. [file 41598_2023_35558_MOESM9_ESM.txt]

symbol	baseMean	log2FoldChange	lfcSE	stat	pvalue	padj	N_HDF_1	N_HDF_2	N_HDF_3	eApoEC_HDF_1	eApoEC_HDF_2	eApoEC_HDF_3	nApoEC_HDF_1	nApoEC_HDF_2	nApoEC_HDF_3
CXCL1	17457.2142601068	5.63781745122078	0.198814297578407	28.3572032790921	6.82205252832339e-177	8.41977723045672e-173	432.352643731686	561.593785731209	537.826957743746	27744.3007519125	19300.6283994304	32250.347706883	26139.4385976151	24200.6279434849	25947.8115544287
SLC39A14	5645.5272520058	1.80521155066714	0.116775642437592	15.4588021353159	6.58109887475449e-54	4.061196115611e-50	2280.36369449505	2233.11660498177	2190.36165570741	6356.85001411913	7166.83853022007	7153.12014181266	7929.25295911787	7742.87925555576	7756.9624120425
CCL2	7872.83949296993	2.35479781800749	0.155496325329317	15.1437521949178	8.33210593237436e-52	3.42782838057881e-48	2037.77181210196	1838.20158196337	2268.46930517227	12111.0718170516	9795.47036641447	11380.4783268871	9267.33530350564	11081.9729885704	11074.7839350625
CXCL8	2450.8018625179	5.79557759016106	0.383946480123273	15.094753800843	1.7534114749992e-51	5.41015110611002e-48	45.2838180467103	122.167956761089	35.7063540410785	3886.85444949821	2625.46766907289	3997.22088093382	3935.07716112037	4103.65257842459	3305.78589476236
CXCL3	1207.12835599398	5.09912914814727	0.343641669604279	14.8385065001552	8.2573925285795e-50	2.03825477175456e-46	28.0328397432016	71.9749202623472	79.223473028643	1607.00856316434	1307.59206296399	1621.33617138396	2244.63313271049	2100.01277106586	1804.34126962302
CXCL5	763.707981251322	4.98791218875924	0.38656364340349	12.9032108266657	4.31726690576123e-38	8.88061802515085e-35	29.1110258871709	22.7289221881096	63.6019431356712	1245.2366111413	946.877011111856	923.378773580511	1129.56451238734	1325.35771041045	1187.51532141949
CXCL6	1834.40570937243	4.68399432490092	0.367061734611254	12.7607807712826	2.71466384327651e-37	4.78634016481696e-34	117.522289692653	49.2459980742376	166.257711003772	2174.53221835951	2366.79700688945	3098.3649348437	2378.44136714926	3111.46997111594	3047.01988722331
SERPINB2	3448.29571180722	2.4680956362409	0.238369872898064	10.3540586158569	4.01112928006581e-25	5.50059528606358e-22	822.65602784857	867.487196846185	669.494138270223	4724.48816051652	3997.92515802784	6893.74408181814	4190.42787517437	3847.5758462885	5020.86292147462
CXCL2	800.86320365887	4.35384367525491	0.459600068479526	9.47311363477063	2.71623919748366e-21	2.79365201461195e-18	107.818614396929	45.4578443762193	34.5905304772948	905.892569890576	696.116766732192	1578.89281611213	1420.59742229168	1240.91663744801	1177.4856312048
SPHK1	14174.4655544646	1.05902694806951	0.112975501241141	9.37395219702604	6.98662443349128e-21	6.63299375062687e-18	7632.47971315862	7487.28578413312	8367.560904814	18701.9522044471	18580.7803792869	17866.7661980956	15013.2839040308	16721.168122062	17198.9127801532
HAS2	4270.2435775809	1.97040205803987	0.248258781229802	7.93688766326438	2.073176597044e-15	1.82765325433693e-12	1569.83902561929	2253.95145032087	1221.82680234316	5363.19605424991	3808.86617251762	4436.74540441545	7488.80085409023	6676.35179053018	5612.61464414143
ID3	10330.8855650602	1.14301102589374	0.14531128028332	7.86594835352877	3.66311656392337e-15	3.01401230879615e-12	6070.18799054712	5792.08700426994	5380.50122456502	13149.5815984655	13967.4247161254	10539.1567068321	12010.4041095006	13284.7835875906	12783.8431476459
SOD2	4460.33268956985	1.69710704390818	0.219856434701774	7.71916021566632	1.17098638126852e-14	9.03269619851008e-12	1513.77334613289	1868.50681154751	2606.56384499873	5048.23017688215	4140.31267849579	5548.76131253743	6194.20618589506	6482.68802536633	6739.95182427277
IER3	2396.26405002926	1.58874076079339	0.217969150161545	7.28883311980578	3.12651025474326e-13	2.14374386466896e-10	899.20724407039	1072.99453496368	1176.07803622802	3595.29160945808	2880.97416413482	2473.03283383871	2913.67430490437	3679.61153811321	2875.51218455209
ESM1	846.568048702242	1.98644974553045	0.274819080029309	7.22820899232542	4.89405188503186e-13	3.17907307184543e-10	219.949973369736	197.931030721455	230.975477703227	1477.31673130702	1735.54566614821	1186.52757626587	1053.73984620537	760.887494411537	756.238642187748
CCNB1	19452.2431027877	0.948018100862654	0.132462963091802	7.15685410272484	8.25494695635283e-13	4.85155025406222e-10	12057.3556480086	13266.11425046	10184.1216666539	23945.2076923929	24301.5945349769	22810.0023087549	23294.8985471708	21388.3730787359	23822.5201979355
IL6	376.23912201469	2.46300619611766	0.345164211947841	7.13575194316455	9.6259468500113e-13	5.40015618285634e-10	125.069592700438	92.8097656014477	110.466532814587	504.140429099492	380.491096361573	364.069669665043	541.923349477047	536.017245761566	731.164416651019
PNP	3693.0506134248	1.16177526486544	0.164165016924269	7.07687476072555	1.47441666625565e-12	7.9118480412727e-10	1915.93677783343	1714.13954835327	1818.79240896744	4981.92157112051	5844.2166734289	4771.57631822656	4588.50737262973	3991.6763729744	3610.68847728898
AMD1	4118.2429077292	1.39962008826411	0.208867519619915	6.70099444284613	2.07005914901517e-11	9.82641154505587e-09	2346.13304927718	1582.50120734713	2200.40406778147	4334.43753838925	4970.11550611177	5461.98823064836	6136.22261763825	4490.98010875229	5541.40384361712
ICAM1	6533.61538914214	1.89855577735949	0.285131018380082	6.65853819814404	2.7656441630797e-11	1.2190564378832e-08	1422.1275238955	1783.2733533421	2807.4120864798	8159.85901490241	12684.3549483531	9529.94803703523	5351.21430893076	8360.58406103099	8703.76516830939
PTX3	64824.3152869384	0.853289297983091	0.129568965763312	6.58559935981757	4.53053990222495e-11	1.86386411577534e-08	43285.9391219352	44099.7912754797	47970.3708306252	65853.2216603017	59918.2506964734	77755.2836723225	85175.6316320036	81721.5197103981	77638.8289829064
NFKBIA	7571.25355467782	1.1964907863476	0.187049147220068	6.39666528358932	1.58806917582902e-10	6.12498430252554e-08	3469.60301129318	4132.87568453794	4544.74937529103	9362.19005760971	8412.72933431461	10378.8151424719	10487.2203741392	7334.44145698745	10018.6575554555
RCAN1	4235.34279690584	0.764965557516654	0.12289842360671	6.22437241314533	4.8348740561494e-10	1.80824289699988e-07	2742.90555025788	2966.12434554831	3080.78885960681	4723.5130339612	4657.65400286267	5010.20229342153	4958.71015457702	4859.03304633857	5119.1538855786
MMP3	20555.6367414568	0.96082484575403	0.155272989194731	6.1879715895019	6.09433084442756e-10	2.21224209652721e-07	15625.073598403	13525.6027787742	10908.2911595495	23500.5499831678	20339.266257066	23128.79906613	27523.2387554361	25243.2916270211	25206.617447563
NFKBIZ	1377.10687695646	2.2732727806371	0.381589923562031	5.95737109464724	2.56327750092659e-09	8.55026240984757e-07	174.666155323025	480.148481223816	581.34407673131	1987.30791973842	1790.91859077464	1403.46028098856	2053.95639863523	2048.61385708872	1873.54613210439
BIRC3	406.725228377148	3.21856442736222	0.542430331577082	5.93359965325769	2.9636397770079e-09	9.39039720800455e-07	76.5512162218198	61.5574975927969	62.4861195718875	202.826323506179	791.832822157868	597.97971649647	861.948043509789	374.477801833422	630.867514504103
RPSAP52	2293.48720666171	0.935642722543733	0.160002797989067	5.84766475526051	4.98521983044556e-09	1.53818957868398e-06	1550.43167502784	1489.69144174569	1611.24922610367	2469.0204380656	2500.48306777325	2124.9973206097	2849.00032492563	3248.2277958051	2798.28356989896
ATP2B1	13458.7341710685	1.15478068506853	0.200186345997067	5.76852871416838	7.99665893619926e-09	2.34987534739455e-06	7490.15914215468	9092.51591366836	7194.83033927733	14840.4510453872	11615.6575030631	17951.6529086393	20984.4763658612	16866.1864864975	15092.6778350679
EGR2	131.805838815341	6.83917899338656	1.19938202750125	5.7022523571035	1.182346108706e-08	3.31648083492033e-06	4.31274457587717	0	0	111.164427306271	468.296733983475	116.955023415713	110.391793411991	86.2767484616218	288.855078183119
NFKB1	3109.04433566532	1.06682055525436	0.187528084340521	5.68885753302519	1.27892109035661e-08	3.50362656693713e-06	1511.61697384495	1779.48519964408	2064.27359299985	3505.57996636881	3731.34407804062	4171.71023038468	3259.34557720455	3768.64179982361	4189.40160267669
CCL7	208.940637043627	3.02857482549368	0.532702829064134	5.68529893264197	1.30584039927976e-08	3.50362656693713e-06	59.3002379183111	26.5170758861279	31.2430597859437	235.005499831678	191.432110851353	382.933383119191	384.698674011484	306.557808363635	262.77788362492
ZC3H12A	1323.21129120564	1.72218128154273	0.308771826777641	5.57752078457257	2.43970642019143e-08	6.11666485060437e-06	322.377657046819	586.216784768328	642.714372739414	2225.23879923606	1651.6952374282	1361.96011138944	1674.83306772536	1679.64308175285	1764.22250876426
PPP2CA	14393.8143269429	0.660948700504343	0.119039944370143	5.55232702771759	2.81891598357708e-08	6.82177668025653e-06	11455.7277796737	11175.0534091539	10613.7137387106	13142.7557125782	14479.2287480296	16113.3840325326	17950.374649962	17143.3734868742	17470.7173849713
RGMB	14473.2696679284	0.757980872567322	0.138871518098278	5.4581449309923	4.81134864862635e-08	1.09966046335827e-05	9842.76130829567	11350.2555176873	9870.57524523065	14571.3161161194	14121.677863299	17968.630250748	17929.1883461758	17662.8696531431	16942.1527106571
CSF2	149.232040331857	5.66104990695797	1.03802195397747	5.45368995835404	4.93351901515953e-08	1.1070816670018e-05	0	10.4174226695503	0	179.423286178543	291.894416959294	317.853571702382	292.147978524663	134.004311440391	117.347375511892
MMP1	24933.7628366209	0.761746454146251	0.141559539891926	5.38110292480329	7.40308491710303e-08	1.60296270257694e-05	18569.5999575831	15851.5291493575	15527.800713614	33116.2729451602	27498.9854112627	29148.2100293484	31579.8583961717	25894.0385914817	27217.5703356086
MT2A	102328.655092528	0.698658357498262	0.130239378895801	5.36441714803652	8.1211025282742e-08	1.72811461041311e-05	74906.9823522666	67046.5323012254	69682.0657347286	127431.488502089	134584.684346305	103823.992480281	108954.469960395	114780.199775193	119747.480380268
CSF3	51.7915621895542	8.77118512843769	1.65545227803249	5.29836181014064	1.16846258586391e-07	NA	0	0	0	142.368477076452	43.507297920762	28.295570181221	154.994538224917	46.8097252291778	50.1484510734581
UAP1	12113.03589344	0.86244836265928	0.163995444956134	5.25897754593105	1.44858574718874e-07	2.97229605495298e-05	8193.13650802266	9267.71802220171	7412.41593421515	11694.6927779308	11481.9714421793	15742.7120631586	15596.4647924598	14938.7272123549	14689.4842884373
NFKB2	1675.18250440905	1.47653761340933	0.280902981764675	5.25639708106156	1.46904925743098e-07	2.97229605495298e-05	594.08056532708	954.614731900605	785.539788903728	2859.07106019286	1622.42669155423	1763.75720796277	2193.33997617562	2183.53600627871	2120.27651138581
VEGFC	3440.01323620244	1.1026125424829	0.20999803663533	5.25058500617143	1.51616915167358e-07	3.01815478547666e-05	1608.65372680218	2217.9639901897	2093.28500565823	4569.44303822093	3620.59822878778	4137.75554616721	3377.5428509588	4852.60818209143	4482.26855694568
CCT6A	10854.4759460951	0.558017265717509	0.106691707938137	5.23018401805942	1.69341390325629e-07	3.31747847523637e-05	8890.72294317079	8140.74229704127	8360.8659634313	11982.3551117496	12046.7752733688	10886.2490343884	12288.056195961	12627.6117588829	12466.9049368617
DDX18	5528.5557680511	0.805855151034181	0.154392010766908	5.21953919138223	1.79368856957145e-07	3.45901630088293e-05	4383.90486137914	4548.62555289544	3862.98117781919	5130.14080752887	4925.81716641063	4533.89352870431	8565.95714132238	6641.4739560457	7164.20772035422
SERPINE1	104877.609393973	0.723912749031865	0.139125709683225	5.20329959631574	1.95780860381158e-07	3.7174267366527e-05	65836.202323053	75142.763792315	80923.9881398494	117042.490181729	122700.072637913	115747.745754648	103524.085779421	133495.829327118	129485.306609712
PRC1	8716.55636256416	0.74257042927839	0.144645996162168	5.1337088407609	2.84087472174934e-07	5.23314564415378e-05	5341.33415722388	6368.83340479322	5842.45217997148	10624.0038201914	11281.0468299634	9620.49386161513	10631.0642261608	8625.839170663	10113.939612495
CDC20	25389.7244525068	0.739014676433604	0.144039483119837	5.13063960260649	2.88759309393226e-07	5.24098146548706e-05	16105.9446186133	15728.4141541719	15601.4450688238	38855.867849763	34403.9891121778	28640.7761374319	23744.271201161	27220.3141396417	28206.4977907772
CYCS	12285.573020708	0.703135235529038	0.13886470197499	5.06345547521264	4.11724576026014e-07	6.96096536618229e-05	8864.84647571553	8448.52978500526	8715.69785671452	13487.9505131609	12556.9972217123	16119.0431465689	15390.1770977	13094.7911734251	13892.1239163694
RELB	1127.01792159445	1.86152788617642	0.369569654091103	5.03701498640234	4.72847772580781e-07	7.88633406647567e-05	215.637228793859	479.201442799312	601.428900879417	1097.01737473294	1639.03856894216	1400.63072397044	1319.12617784228	1805.38685344692	1585.69402294275
RRS1	1227.12900052016	1.17016699716706	0.234082898908246	4.99894269348456	5.76455304289437e-07	9.36133074413189e-05	554.187678000216	643.986128663107	830.172731455076	1548.50096984525	1475.29292040402	1427.98310847895	1535.44949018497	1312.50798191616	1716.07999573374
WTAP	7169.54042063457	1.33836006685606	0.269219862676853	4.97125306264088	6.65215526350758e-07	0.000106624545795079	3055.57953200898	3556.12928401465	4281.41501423807	5265.6833987181	9649.12763704463	11172.9774788915	10690.162863038	7484.0490101709	9370.73956758638
HMGA2	7382.53291937831	0.901174953677909	0.181941610918152	4.95309978366253	7.3040495533239e-07	0.00011557253793221	4749.40996418473	5028.77403411926	4395.22901774401	8297.35185920228	7842.38821066244	9657.27810285072	10956.6642632952	8101.75381564613	7413.94700670004
RNR1	45469.0091435157	0.689108670378392	0.139587970536126	4.9367339300921	7.94417342871528e-07	0.000124110111971144	36828.6823057031	31431.2582708821	33285.0169076679	56203.3692688731	43421.0743667008	44332.5561742643	55883.8940447349	51644.894494027	56190.3364587883
IL32	746.748737651851	1.3907791068963	0.282036521819988	4.9312021646047	8.17251000151236e-07	0.000126081398048332	265.233791416446	344.721986519663	418.433836418889	1104.81838717548	842.459496102028	1048.82246805059	827.380916279772	839.821540876425	1029.04621602736
PPIF	6812.1317486745	0.726729330496234	0.147660537760243	4.92162185997335	8.58299320785517e-07	0.000130779385396727	5485.81110051576	5007.93918878016	4214.46560041105	7697.6490276816	7813.11966478848	6749.43667389391	7715.15978401582	8278.89650131733	8346.70819666637
BIRC2	2635.39199741581	1.15249563411945	0.236069943000848	4.88200920231217	1.05010354461193e-06	0.000156149131898801	1698.14317675164	1111.82311036836	1433.83327946206	3660.6250886644	2626.25871085327	3754.82216304802	3592.75109468117	2681.92190430701	3158.34944860639
AURKA	6671.99367410637	0.950342156205034	0.195889938497515	4.85140872213348	1.2258762516742e-06	0.000180116246406703	3068.51776573661	3938.7328075145	3614.15252309542	11149.5970335079	10619.7359015678	7132.3700570131	6747.28022157534	7160.97012231461	6616.58663463206
ID1	10193.518319328	0.952351561009689	0.196545578646814	4.84544891605542	1.26325713570245e-06	0.000183424936103996	7414.68611207683	5563.85074396434	5793.35594316499	14989.6454083509	12011.1783932518	9645.01668910553	13241.4398663373	10887.391385657	12195.1003320435
DNAJA1	17316.7641127707	0.642207000513617	0.133350074728144	4.8159478112244	1.46502813207275e-06	0.000210248572163277	13175.4346793048	13818.2376519462	11578.9011213835	17853.5921013203	17968.5140412747	21252.8027631151	21368.0599712524	18876.2511581033	19959.0835272363
SLC20A1	6148.656320657	0.826300138721966	0.172713928281769	4.78421252380944	1.71658984044432e-06	0.000238046649559144	3597.90716242553	3737.96066151953	4828.16856049209	6858.06506355266	8298.81931794026	6450.44681564568	6877.74325015314	7630.90305010557	7057.89300407849
AIMP2	5517.75252157263	0.548243380398405	0.115612073872137	4.74209450653695	2.11519903175114e-06	0.000286862362121306	4447.51784387333	4570.40743665905	4033.70218307809	5810.77914314095	5936.76856173307	5773.23950264179	6512.00074268715	6205.50102498963	6369.85625535065
HBEGF	506.680277471701	2.30974939139341	0.487300139599785	4.73989068275331	2.13833554652083e-06	0.000286862362121306	138.007826428069	191.301761749923	74.7601787735082	626.031248514263	1058.41390214508	465.933722317439	739.290495274244	414.862662815458	851.520699227318
IMP4	7343.09587764448	0.676996872132021	0.143444311655158	4.71957977503863	2.36332350962754e-06	0.000310299348466203	5555.89319987377	6405.7679033489	5070.30227383315	7732.75358367306	6522.93052099279	7567.1786521312	8896.01745293803	8913.12238628521	9423.89692572425
NGF	3337.83500344243	0.820762518078234	0.177542607672963	4.62290448944006	3.78403979123308e-06	0.000471743627307058	2360.14946914878	2141.25387780483	2980.36473886627	3266.67396031586	3009.91397433635	3068.18299331706	4624.18956848007	3943.03097224604	4646.75547646663
CCNA2	9233.07882431803	0.741158867823881	0.160598279402404	4.61498635341412	3.93121146454501e-06	0.000485190118954145	5644.30446367925	6426.602748688	4973.22562378397	12535.251868615	11840.3133686903	13187.6220757944	8006.19269392016	9909.89418234182	10574.3023933494
P3H2	1845.15345647609	1.152371255516	0.251574764349977	4.58063136218579	4.63574332033767e-06	0.000549711552534072	971.445715716333	1566.40155413056	974.113971183174	1759.12830579397	2025.06695776638	1501.55159095013	2400.74273955573	2520.38246037887	2887.54781280972
DCTN4	2509.22730388243	4.81548592739462	1.05169353939696	4.57879196458296	4.67669040804388e-06	0.000549711552534072	177.900713754933	184.672492778391	141.70959260053	83.8608837573623	2623.88558551214	5170.54385778178	5803.93216878196	3798.93044556014	4597.60999441464
ZNF346	794.989060172355	1.40907956454432	0.312029401136247	4.51585510664441	6.3061773659295e-06	0.000727391037853289	475.480089490458	397.756138291919	372.685070303757	972.201175652212	877.265334438637	751.718981147771	745.980906996183	1446.51229335655	1115.30155187371
RSPO3	370.301766367024	1.94813839214775	0.432793553386303	4.50131102209114	6.75355956960337e-06	0.000771781779704119	91.6458222373899	165.731724288299	178.531770205393	415.403912565539	514.968199025746	283.898887484917	693.572681840995	572.730755745234	416.232143909702
XYLT1	2510.43607460136	1.04943509664603	0.234449739736615	4.47616234432583	7.59967057925845e-06	0.000845001209812682	1258.24323001216	1563.56043885704	1178.30968335559	3326.15668019026	2684.00476082083	4303.75622456371	2319.34273027214	2974.71214642677	2985.8387769137
LIF	1041.48594418876	1.90351684248844	0.426024327240861	4.46809423963304	7.89195389865792e-06	0.000869665134082465	173.587969179056	247.177028795692	566.838370402122	1445.13755498152	1969.69403313995	1278.01658651848	927.737092108855	1286.80852492759	1478.37633764554
SFPQ	11083.9378884019	0.597300424345412	0.133953352309033	4.45901811376418	8.23359634762038e-06	0.000889721621494422	9450.30155189085	8569.75070334184	7634.46482340811	11019.9052016506	11867.2087892231	12400.0620390837	14027.5632436651	12480.7577189482	12305.4269244051
NOP58	5865.6986401247	0.607605497635252	0.136309339989274	4.45754852663114	8.29022739198336e-06	0.000889721621494422	5188.23172478024	5058.1322252789	4507.92719768617	4863.93125792701	5186.06991215483	5503.48840024748	8224.7461435035	7044.40472811646	7214.35617142768
MFSD2A	537.973112284544	2.05711077783179	0.462499233813388	4.44781445554093	8.67484111532166e-06	0.0009150845217547	266.311977560415	101.333111421989	127.203886271342	503.165302544174	823.474493372968	962.049386161513	593.216506011912	544.277785507891	920.725561708691
BUB3	19706.9959498089	0.565741176701743	0.127680240812014	4.43092191167383	9.38310661794573e-06	0.000965052515655718	15222.9101667024	15193.3374443268	13567.2987120461	25040.2748140152	20262.5352043694	22973.1734301333	21583.2682149748	20531.1126206172	22989.0529410947
TOMM40	5705.28168796897	0.696182946802777	0.157453993665369	4.42150072282288	9.80177365090765e-06	0.00099978091239258	3816.7789496513	4094.04710913325	4254.63524870727	7146.70252392684	6397.15487791277	5928.8651386385	5555.2718664499	6918.6609564224	7235.41852087853
MT1E	9060.19628814784	0.647966013105479	0.146950785749477	4.40940829135911	1.03653441311572e-05	0.00104859899398969	6898.23494911553	5998.54138081194	6521.98873031575	11565.0009460735	11335.6287128094	8795.20639799619	9894.00386812725	10214.6163152063	10318.5452928747
SS18	3431.24782753799	0.864554039761788	0.196198745718526	4.40652174709675	1.05043766463534e-05	0.00105402452495361	2072.27376870898	2280.468526207	2584.24737372306	3033.61871359482	3652.23990000287	4628.21209597505	4227.22513964503	4411.12822453781	3991.81670544726
MARCH3	563.009078226696	1.59860585777891	0.366048595860224	4.36719571078301	1.25851950176914e-05	0.00124261181526677	336.394076918419	221.606991334069	297.924891530249	633.832260956808	589.326126381231	397.081168209801	616.632947038698	827.889650131733	1146.39359153925
CCT2	14548.7224538466	0.541077508994422	0.124281866252169	4.3536319924306	1.33900412660564e-05	0.00131158642306086	12085.3884877518	10593.5718165081	12464.8650310278	15536.6914058843	14081.3347324997	15040.9819226644	18520.1747149471	16112.6416940827	16502.8522792536
BZW2	6270.93938922248	0.679815460535736	0.157080650790018	4.32781158670202	1.50598210624293e-05	0.00145209618400393	5004.94008030546	5927.51349897409	4544.74937529103	4733.26429951438	5898.79855627495	5533.67034177412	8340.71328001711	8552.41215069566	7902.39292015553
MKI67	12549.4437752059	0.579796145389962	0.134400003639856	4.31395929827209	1.60356481646596e-05	0.00153420131510255	9827.6667022801	8582.0622028604	8297.26402029563	15901.3887375733	16145.1627375046	14273.2287850806	14076.6262629594	11915.3696651997	13926.2248630993
NSUN2	2290.37330042397	1.17556040724686	0.272842039615946	4.3085750601395	1.64309714700072e-05	0.00154802328154831	1968.76789888793	1270.92556568513	1323.36674664747	2644.54321802287	1554.39709844177	1544.93813189467	3520.27163436016	3427.20615697549	3358.94325290022
TNIP1	2917.38486590703	0.781214871371876	0.181425224216263	4.30598818188946	1.66241932132384e-05	0.0015489557339052	1692.75224603179	2327.82044743223	1913.63741188905	3475.35104315394	3674.38906985344	2971.97805470091	3572.67985951535	3273.92725279367	3353.92840779288
CNBP	13601.356100463	1.08179618188889	0.251628175541172	4.29918541340728	1.71427015240857e-05	0.00157891956873333	7292.8510778083	10826.5432689362	10066.9601924566	10135.465415977	14716.5412821428	9712.92605754046	13549.1988055465	22976.2323855296	23135.4864182292
TPX2	9905.0163884832	0.568858410756439	0.13286638412431	4.28143216589845	1.85694330855041e-05	0.00167287549738169	7175.32878811564	7296.9310608077	6532.03114238981	13759.0356955393	12262.7296794119	10960.7607025323	10934.3628908887	10033.8022785367	10190.1652581267
ARPC5L	6788.75569902452	0.694588023983189	0.163326740547508	4.25275139670805	2.1115995377693e-05	0.00188503220696059	5065.31850436774	4679.31685547707	4726.62861618777	8938.98513260163	7417.59877459973	6849.41435520089	9034.2859618581	7324.34524174194	7062.90784918584
CDKN3	8099.92743250337	0.722498215462235	0.170613940925303	4.23469624782041	2.2886084516627e-05	0.00198915531763529	6726.80335222442	5400.01309652505	5099.31368649153	8398.76502095536	8154.84971391155	10695.7255285015	9702.21206543167	8810.32455833094	9911.33987015826
PNO1	2245.50194657923	0.983459561548685	0.232518898697878	4.2295897970278	2.34117814632468e-05	0.00202061683090484	1638.84293883332	1406.35206038928	1188.35209542965	3302.75364286263	2170.61864535583	2131.59962031865	2834.50443286143	2658.97596056722	2877.51812259503
PTGES	2333.04599733472	0.784444921473356	0.186331072855294	4.20995226106256	2.55424653878368e-05	0.00218920213761585	1389.78193957642	1571.13674625308	1697.16764051501	2725.47872211427	2435.61764178229	3155.89926087885	2358.37013198345	2852.63972573107	2811.32216717806
GNL3	5503.18227721348	0.524771871519522	0.125003118322331	4.19807024466665	2.69199136899735e-05	0.00228936373796989	4113.28013924285	4765.49735210699	4291.45742631213	5671.33604573045	6135.32004860782	5601.57971020905	6562.1788306017	6192.65129649535	6195.33964561501
SMAD9	783.682772498065	1.25516900687706	0.301641945778437	4.16112223264537	3.16687516711908e-05	0.00261589139316309	479.792834066335	364.609793434259	538.942781307529	743.046435152443	940.548676868837	685.695984058255	1123.98916928573	1340.04311440391	836.476163905281
ENC1	1161.55137228006	1.29217928072408	0.310984759699532	4.15512091966359	3.25115556521047e-05	0.00265733523084951	743.948439338812	843.811236233571	432.939542748077	1308.61983723698	1279.1145588704	895.08320339929	1865.50980180062	1699.83551224387	1385.10021864891
FAM83D	4201.68582395649	0.674846402612225	0.163623685489073	4.12438089629324	3.71733289149691e-05	0.00295995629334547	2671.74526475591	2380.85459920449	2424.68460410199	5912.19230489404	6723.06409142829	5765.69401726013	3863.71276941969	3467.59101795752	4605.63374658639
FKBP4	3217.93954076033	0.66196168967658	0.161111788289541	4.10871045939196	3.97874523969108e-05	0.00310795403470046	2273.89457763124	2229.32845128375	2872.12985317926	3364.18661584767	3461.5988309319	3092.70582080745	3736.59494670285	3984.33367097766	3946.68309948115
TFB2M	1876.2029355827	0.961329960465766	0.234943356632892	4.09175204714504	4.28126282735296e-05	0.00332322929655284	1487.89687867762	1450.862866341	1080.11720974263	1608.95881627497	1980.76861806524	1450.61956462393	3082.04966657317	2568.11002335764	2176.44277658808
DHX38	2251.31040416661	0.670530963327845	0.164202650490134	4.08355749024973	4.43514503912233e-05	0.00342116000455299	1549.35348888387	1670.57578082606	1806.51834976582	2385.15955430823	2293.23012131435	2556.03317303696	2970.54280454085	2579.12407635274	2451.25628847063
MYO10	4260.65648247073	0.561280696203525	0.137639402321652	4.07790710171683	4.54429156005432e-05	0.00348358052386275	3237.79299033979	3057.04003430075	2821.91779280899	4995.57334289497	5099.05531631331	5680.80730671647	4733.46629327174	4190.8471646358	4529.40810095474
SHCBP1	3889.7020138933	0.799502314075761	0.196157376815119	4.0758207876592	4.58523231555064e-05	0.00349326773077321	2100.30660845218	2388.43090660052	3165.59145045437	4309.08424795098	4782.63860416231	4940.40655364118	4397.83063855448	4978.3519537855	3944.67716143821
SRSF2	4240.74764145938	0.870151561318082	0.213758910333581	4.07071480650874	4.68691005585039e-05	0.00354882477971199	3081.45599946424	2207.54656752015	2516.18213633225	6352.94950789785	5228.78616829521	4515.02981525016	3832.49084805064	5250.94976541424	5181.33796490969
NXT1	3243.51261387478	0.611776601416617	0.150403657621045	4.06756465296901	4.75070300501039e-05	0.00357519368828282	2086.29018858058	2288.04483360304	2557.46760819225	3961.93919425771	3777.22450130252	3927.42514115347	3846.98674011484	3306.05157402938	3440.18374363923
BMPER	2913.44876988033	1.04469940477199	0.25779471441076	4.05244695245151	5.06847186731483e-05	0.00376837830038552	1302.44886191491	2232.16956655727	1919.21652970797	2884.42435063114	2853.28770182161	3776.51543352029	4706.70464638399	3180.30780233532	3365.96403605051
POU2F2	616.106441201543	1.62217372824675	0.4010453893886	4.04486317800531	5.2353690752538e-05	0.00384612649564181	217.793601081797	286.952642624884	304.619832912951	972.201175652212	899.414504289207	372.55834071941	748.211044236829	961.893961572124	781.312867724477
YRDC	2207.55390173272	1.03623307406088	0.25732602298105	4.02692686132716	5.65106009946203e-05	0.00407867741213803	1748.81792551819	1210.31510651684	997.546266022632	3149.65877367768	2272.66303502453	2373.99833820444	3095.43049001704	2555.26029486335	2464.29488574973
LRRC59	13921.8336057396	0.580076192687053	0.144158642816582	4.02387384726634	5.72485911044285e-05	0.0041079192523887	10110.1514720001	11217.6701382566	11217.3742867176	12266.1169393472	15881.7458246389	15951.156096827	15383.4866859781	17276.459960565	15992.3410473258
PNPT1	1611.61638753998	0.845500269516583	0.212275900912295	3.9830252321761	6.80435281083397e-05	0.00477155240859732	1108.37535600043	1105.19384139683	922.786087249124	1515.34666696443	2023.48487420562	2192.90668904463	1869.97007628191	1780.60523420794	1985.87866250894
NPC1	2080.91482289766	0.842429739178974	0.211674986068985	3.97982659559228	6.89655546721711e-05	0.00480888630375105	1223.74127340515	1410.1402140873	1322.25092308369	3153.55927989895	2508.39348557702	2015.58778257564	2553.50714054	2210.15330101687	2330.90000589433
CMSS1	2564.78568324214	0.992800923452847	0.249711291336482	3.97579507974697	7.01445078178067e-05	0.00480957508604094	1795.17992970887	1814.52562135075	1489.62445765125	2946.8324501715	2002.12674613543	2885.20497281183	4436.85804026579	2835.20080848883	2877.51812259503
TIMM17A	10935.1977079877	0.61617985845092	0.155148187907687	3.97155691446133	7.14044363393891e-05	0.0048421623807733	8458.3702994391	9305.59955918189	7530.69323197622	11952.1261885348	11068.2565910419	11326.7167435428	15268.6346180848	11994.3037116646	11512.078428423
OCIAD1	4070.31421500479	0.661023649809318	0.166559732074499	3.9686882392057	7.22693571629078e-05	0.00487403500603611	3854.51546469022	3515.40663176096	3327.38586720301	2757.65789843977	2973.52605243899	3289.83162640329	5128.20058486613	5196.79733818833	6589.50647105239
UGDH	5845.25466166313	0.479643462965944	0.120992584380781	3.96423851445668	7.3630605891348e-05	0.00491267138798407	4126.21837297048	4301.44852409975	4168.71683429592	7594.28561281788	7347.98709792651	7504.92839773251	5661.2033853806	6420.27505839409	5482.22867135044
CHST2	961.665104625866	0.975524450901576	0.24608272228531	3.96421350447572	7.36383249697822e-05	0.00491267138798407	511.060232241445	679.026550369776	577.996606039959	1271.56502813489	1105.08536718735	1032.78831161457	1024.74806207697	1065.60962727599	1387.10615669185
MAP3K5	917.46483759005	1.22493556641777	0.31071440141484	3.94231989518354	8.06972447995811e-05	0.00524192313324437	590.846006895172	320.098987482544	540.058604871313	1057.03718596489	1031.51848161225	1327.06224149926	1360.38371679423	938.948017832331	1091.23029535845
PLK1	9770.09434038693	0.733050456465455	0.186401123631305	3.93265041639665	8.4014375495477e-05	0.00537256695525999	5562.36231673758	6556.34701284513	4858.29579671425	12310.9727608918	17296.1285279538	13127.2581927411	8303.91601554645	9530.82719176044	10384.7412482917
F3	2443.3147769331	1.14113832956342	0.290363355341598	3.9300356211304	8.4933278121417e-05	0.00539423127931222	1228.05401798102	1867.55977312301	1509.70928179935	3067.74814303095	1543.32251351648	2614.51068474482	4151.40047346306	2922.39539470004	3085.13271003914
SLC44A1	1396.46759484352	1.18526705348361	0.302581136032764	3.9171875319923	8.95880556819271e-05	0.00564130501646094	488.41832321809	752.895547481132	1132.56091724046	1501.69489518998	1580.50147719423	1714.71155298199	1658.10703842051	1781.52307195753	1957.7955299078
WDR12	2874.92187149807	0.783991011008694	0.200691784553592	3.90644297051103	9.3664736613774e-05	0.0058099088425148	2122.94851747554	2402.63648296809	2333.18707187173	2325.67683443383	1943.58965438749	2935.19381346532	4250.64158067182	3438.22020997059	4122.20267823826
BDKRB1	2729.5260169282	1.47874625490592	0.378654071664695	3.90526965260097	9.41203746963417e-05	0.0058099088425148	1444.76943291885	1280.39594993018	1324.48257021126	3885.87932294289	4214.67060585127	1128.99325023072	3848.10180873517	3509.81155443874	3928.62965709471
ANKRD1	123.230071310547	2.5426746292744	0.651673063834243	3.90176419800764	9.54941590498834e-05	0.0058099088425148	38.8147011828945	20.8348453391005	40.1696482962134	154.06999574027	196.178361533618	78.2844108347114	267.616468877554	192.745927414262	120.356282576299
CKS2	21063.16937678	0.650410646330843	0.166900253140478	3.89700215603268	9.73907524515287e-05	0.00589214052331749	15834.241710333	13494.3505107656	12064.2843716294	26430.8052818989	26240.4379386821	30531.8634112101	25842.8303446092	19368.2121918845	19761.4986300069
SNHG17	1598.62209203713	1.04284201708323	0.268039795613937	3.89062383328055	9.99868341902597e-05	0.00598212804186326	795.701374249338	1101.40568769881	1062.26403272209	2196.96012913183	1858.9481838871	1274.24384382765	2377.32629852894	1938.47332713772	1782.2759511507
GLI2	884.179586887133	0.887198495945487	0.228084080708629	3.88978701709068	0.000100332239885407	0.00598212804186326	678.179084556685	581.481592645805	610.355489389686	823.98193924385	796.579072840133	1008.26548412417	1291.2494623342	1123.43340550027	1044.0907513494
NDUFAF4	1835.12428258193	0.747295790906559	0.1925560768144	3.88092551151663	0.00010405971121507	0.00606740675940188	1274.4160221717	1332.48306327793	1163.8039770264	2348.10474520614	2215.70802683735	1850.53028985185	2253.55368167307	1811.81171769406	2265.70701949884
BZW1	15033.8689350581	1.34318554740616	0.346555771301187	3.87581353028115	0.000106269045389663	0.00615761764412781	6377.47104157837	7715.52204443872	14597.2038614184	6719.59709269748	16646.6832262639	10458.985924652	31307.7816528129	19920.7505171387	21560.8250545226
BTG3	1900.10729669809	0.839215326045673	0.217170835053342	3.86430952314358	0.000111403883471511	0.0064249847187168	907.832733222144	1388.3583303237	1188.35209542965	2809.33960587164	2198.30510766905	2373.05515253173	2200.03038789756	1981.61170136853	2054.08055596884
ETS1	2235.41534432133	0.697950672147234	0.180863942788309	3.85898184783102	0.000113860393540114	0.00647900934060424	1736.95787793453	1604.28309111074	1513.0567524907	2571.408726374	2201.46927479056	2617.34024176294	2618.18112051874	2979.30133517473	2276.739678735
PAK1IP1	3624.05591259287	0.996574583639697	0.258447602722412	3.85600242812109	0.000115256343022555	0.00652520085130447	2464.7335251138	2930.13688541713	1700.51511120637	4767.39372895051	2905.49645932652	3688.79916595851	5557.50200369054	4277.12391309742	4324.80242057503
NOP56	7801.34753687554	0.532748366783195	0.138327354721255	3.85135946434271	0.000117463931774246	0.00655614189154107	6156.44288206466	5926.56646054959	6609.02296829088	9318.3093626204	7955.50718525642	7205.93853948428	8956.23115843548	9206.83046615456	8877.27880902355
TMEM237	2432.55697589401	0.64235213164623	0.167136894043497	3.84326952658973	0.000121406010526234	0.00668925438354813	1686.28312916797	2131.78349355978	1756.30628939555	2606.51328236546	2377.87159181474	2631.48802685355	3057.51815692606	2946.25917618943	2698.98963677351
DEPDC1	3789.32027229221	0.910850479344031	0.237871075611548	3.82917711622695	0.000128572451254844	0.00705099451277815	2478.7499449854	2428.20652042971	1562.15298929719	5218.87732406283	4328.58062222563	5922.26283892955	4858.35397874793	3373.05372974958	3933.64450220205
INHBA	3286.57334757518	0.922471726393277	0.240971102321098	3.828142534552	0.000129113981517409	0.00705099451277815	2243.7053656001	2415.89502091115	1535.37322376638	2870.77257885668	4260.55102911316	4509.37070121392	4116.83334623304	3513.48290543711	4113.17595704503
EIF2S1	8697.37270484576	0.667709228271075	0.174545283737077	3.825421197154	0.000130548690260373	0.00709793804050012	6948.90969788209	7245.79098588445	5607.01340801312	10159.84357986	7434.21065198766	9422.42487034659	11651.3520137565	9741.01203641694	10065.7970994645
PA2G4	16982.7686714611	0.571913973763779	0.149822848830063	3.81726804843014	0.000134937545545084	0.00730438239963783	14060.6255035035	13017.0431448153	12396.799793637	20539.0906346665	19304.5836083323	14848.5720454321	18560.3171852787	19862.9267389144	20254.9593885697
ATP8B3	90.1115014520803	3.27472483356407	0.860541316630646	3.8054242954724	0.000141561309050526	NA	25.876467455263	11.3644610940548	17.8531770205393	135.542591189225	47.4625068226494	40.5569839264167	226.358929925598	247.816192389765	58.1722032452114
B3GLCT	1121.24374862892	0.762496696126848	0.200595613943602	3.80116335116493	0.000144018313644546	0.00772814794348256	920.770966949776	818.241198771947	701.85302161995	1212.08230826048	1147.01058154736	1149.74333503028	1478.58099054849	1318.9328461633	1343.97848876868
S1PR3	2461.39636835352	0.698302579101126	0.184136756983918	3.79230410342306	0.000149255980564954	0.00794016082815803	1730.48876107071	1352.37087019252	1422.67504382422	3141.85776123513	3668.8517773908	3525.62804458013	2599.22495397325	2113.78033730973	2597.68976560513
STEAP1	4630.90530488863	0.758739696357484	0.201434243353554	3.76668675457409	0.000165428348447565	0.00872528494247797	3080.37781332027	3433.01428882906	3153.31739125275	4612.34860665493	4701.95234256381	6339.15090626621	6397.14867479387	4343.20823106803	5617.62948924878
PTGS2	271.546525856512	1.83551557312744	0.48777892954406	3.7630070959464	0.000167882436328561	0.00877968232697924	159.571549307455	61.5574975927969	80.3392965924267	399.801887680448	289.521291618162	378.217454755654	352.361684022113	449.740497299944	272.807573839612
HNRNPAB	8709.51920155988	0.50553405379537	0.134611091787069	3.7555155900157	0.000172984992112746	0.00900835769052958	6924.1114165708	6281.7058697388	7588.71605729297	10099.3857334302	8586.75852599766	9386.58381478371	9190.39556870334	10187.9990204681	10140.0168070532
CASP3	1730.21529909135	0.895333033543625	0.238765674837907	3.74983981324556	0.000176947566652147	0.00917599524210422	1026.43320905877	1190.42729960224	1075.65391548749	1513.39641385379	2101.00696868262	2539.99901660094	2061.76187897749	1792.53712495263	2270.72186460618
PLAUR	9923.67048626428	0.644116865658004	0.172132997638895	3.74197204773747	0.000182581827768738	0.0094285561436057	6470.19504995973	6682.30312330423	7107.7961013022	15367.9945118143	10088.9468669345	11933.1851310936	10812.8204112735	9752.94392716164	11096.8492535348
ATAD3B	2860.13884370224	0.53643314006832	0.143918017169744	3.72735221494627	0.000193501955113204	0.0098685997107734	2622.14870213332	2556.05670773783	2264.00601091714	2389.06006052951	2456.97576985249	2658.84041136206	3428.83600749366	3746.61369383341	3618.71222946074
SRSF7	6884.61239981003	0.543291401456178	0.146508920618568	3.70824792894776	0.000208698269487124	0.0105132818041228	5012.48738331324	5500.39916952253	4733.32355757047	9052.09981301854	7996.64135783605	7448.33725737007	6691.52679055918	8123.78192163633	7402.91434746388
MT1X	2673.70199196883	0.766986604298084	0.207130967489186	3.70290649242552	0.000213143458796645	0.0106073248728556	1964.45515431205	1647.84685863795	2035.26218034148	2645.51834457818	3718.68740955458	2441.90770663937	3295.02777305489	3115.1413221143	3199.47117848663
COX1	202744.329795286	0.518274888990112	0.140026314655619	3.70126779573366	0.000214524920249431	0.0106256463067839	121328.286780865	106400.714031513	119041.636902265	347094.347112391	308374.981411679	325802.74055196	149472.718417077	195401.23202383	151782.310925993
SPRY4	907.196181765123	0.979654092993667	0.26474052759329	3.70043114252106	0.000215233477288606	0.0106256463067839	429.118085299778	420.485060480028	662.79919688752	1079.46509673721	1275.15934996852	1316.68719909948	964.534356579519	1010.53936230049	1005.97792853357
CD3EAP	1264.96502055449	1.04464676144603	0.282637693685573	3.6960631394345	0.000218968537694766	0.0106302213545116	809.717794120939	756.68370117915	793.350553850214	1429.53553009643	1728.42629012482	999.776813069808	1238.84123717901	1615.39443928143	2012.95882608861
ZMYND19	4019.65121994808	0.679500131644113	0.183904956135382	3.69484404294084	0.000220021793457432	0.0106302213545116	3339.1424878729	2714.21212463009	2939.07926700628	4184.26804887025	5120.4134443835	3478.46876094477	4834.93753772115	4984.77681803264	4581.56249007113
PHLDA2	5678.70405504885	0.596766597807078	0.161537155251295	3.69429928909369	0.000220493977212362	0.0106302213545116	4048.58897060469	3890.43384786477	4698.73302709318	7321.25017732879	6627.34803600262	5411.05620432216	6101.65549040824	6425.78208489164	6583.48865692358
PGAM5	1720.41482396255	0.815577764167347	0.221061893334718	3.68936387843404	0.000224815476529268	0.0107963914837518	1043.68418736228	1176.22172323467	1199.51033106748	1862.4917206577	2505.22931845551	1678.87049741911	1745.08239080572	2130.30141680239	2142.34182985813
ATOH8	1940.88317266134	0.801138889794666	0.217380834222512	3.68541639220418	0.000228329030592986	0.0109053217722865	1123.469962016	1238.72625925198	1662.57711003772	1929.77545297465	2094.6786344396	2407.0098367492	2089.63859448557	2373.52842044419	2548.54428355314
SLC25A32	1705.15060161672	1.10518865895998	0.299993557718449	3.68404130863779	0.000229565012933726	0.0109053217722865	798.935932681246	1043.63634380403	1313.32433457342	2538.25442349319	1381.94999031948	1481.74469182327	2097.44407482783	2614.91974858682	2076.14587444117
SSR3	32208.7404622272	0.661348538846858	0.179574301826078	3.68286849577948	0.000230624144880176	0.0109053217722865	25712.5831613797	29022.939557367	25084.8295374215	23859.3965555249	25715.9772382918	34240.4694762955	49087.5508038654	41745.0965269307	35409.8213029688
FAM208B	1247.5097712622	1.00242734723246	0.272220323140184	3.68241186282128	0.0002310377553363	0.0109053217722865	849.610681447803	993.443307305292	603.660548006984	1124.32091828185	1175.48808564095	1577.94963043942	1751.77280252766	1773.26253221121	1378.07943549863
CEP55	3458.55136698315	0.792277857271804	0.215504743503691	3.6763824516848	0.000236564785044454	0.0110176701019572	2530.50287989593	2384.6427529025	1870.12029290149	4559.69177266775	3201.34608518771	4829.11064426171	4179.27718897114	4143.11960165703	3429.15108440306
ODC1	11200.7080999992	0.483743966064198	0.131896698398833	3.66759723280897	0.000244840456048228	0.0113498491971842	7645.41794688625	9923.06861195887	8783.76309410532	12919.4517314104	12279.3415567998	12403.8347817746	11825.3027185269	12650.5577026227	12375.634755908
ZNF7	848.530108875847	1.92993980725708	0.527539660393638	3.65837860572796	0.000253815912283486	0.0116453382505679	357.957799797805	288.846719473893	311.314774295654	1558.25223539843	1128.81662059868	340.490027847359	1838.74815491286	605.772914730536	1206.5717328274
SLC35D1	897.42325993793	0.84455348303586	0.231319674910298	3.65102312790023	0.00026119771505989	0.011939637775071	646.911686381576	576.746400523282	516.626310031855	1040.46003452448	1220.57746712247	950.731158089025	925.506954868208	1094.98043526292	1104.26889263755
TNFRSF12A	25756.1494243725	0.566955790305112	0.155364957043178	3.64918705668966	0.000263071499484083	0.0119809167772419	20127.5789356188	18563.8471971386	18544.9876300852	32281.5646138079	30720.1075409599	26776.0980624894	34031.8942922623	26168.4720786096	24590.7944683809
NCL	25058.1017943505	0.395102191970656	0.10838655699266	3.64530623477053	0.000267073580841378	0.0121184637306775	23225.2077272425	22410.7172774761	20973.0197048785	25379.6188552659	22529.6609469313	23409.8683965968	30696.7240488758	27804.9767861316	29093.122405756
MICALL1	2373.91672138024	0.84618615457539	0.232500126684518	3.63950835916572	0.000273159070694869	0.0123041213522484	1225.89764569309	1955.63434660193	2031.91470965013	2140.40278892337	2189.60364808489	2448.51000634832	3229.23872445582	2704.8678480468	3439.18077461776
LYAR	1555.15814364337	1.06204051012701	0.292077390523595	3.63616132088533	0.000276731065949594	0.0124196902398178	1200.02117823782	895.898349581322	918.322792993989	1656.74001748556	1191.3089212485	1840.15524745207	2731.9181197917	1475.88310134349	2086.17556465586
SIK1	37.4196050144118	7.86787453456724	2.19538439807751	3.58382547560104	0.000338598372773434	NA	0	0	0	94.5872758658621	107.581682131339	0	14.4958920642009	45.8918874795861	74.219707588718
ARL6IP1	17027.0083615005	0.641112713494184	0.178965859006927	3.58231853299667	0.00034055817857086	0.0150113179997198	11359.7692128605	12649.5922361075	9133.01586956962	21414.7542813422	19471.4934239919	27525.9306722918	17080.6211261099	16009.8438661284	18598.0545651027
DDX21	7133.62078838182	1.17858407976821	0.329776521488073	3.57388717198547	0.000351720534973596	0.0153933859668231	5765.06131180381	4576.08966720607	2097.74829991336	9887.78327092621	5522.26266881526	8196.28349582701	11486.3218579487	8448.6964849918	8222.34003800419
BRIX1	4382.54642820233	0.771956326502155	0.216104029702237	3.57215146596669	0.000354060523753277	0.0154410423468655	4138.07842055415	3773.94812165071	2558.58343175603	3506.55509292413	3569.18051306324	4015.14140871526	7058.38436664549	5190.37247394119	5632.67402457081
JMJD6	2652.7851817268	0.668027414927058	0.187090203175537	3.57061675912705	0.000356141656258298	0.0154771138082391	2106.775725316	1677.20504979759	1810.98164402095	3311.52978186049	3004.37668187371	3075.72847869872	2514.47973882869	2896.69593771147	3477.29359743358
RFWD3	999.660372978352	0.901094577345551	0.252607120912891	3.56717805139106	0.00036084630496842	0.0156265441962113	710.524668875764	559.6997088822	696.273903801032	1260.83863602639	942.130760429592	1155.40244906652	1461.85496124364	1182.17502147414	1028.04324700589
LRR1	5503.73882901279	0.636331863454961	0.178478507848495	3.5653136678794	0.000363421283764337	0.0156830261685995	5054.53664292804	4353.5356374475	3636.46899437109	5040.4291644396	6235.78235471576	4935.69062527765	7311.50494345885	6192.65129649535	6773.04980198125
ZDHHC6	2327.36099486149	0.629723720532243	0.177002088702599	3.55771914980231	0.000374088969231911	0.016087129122858	1523.47702142861	1952.79323132842	1631.33405025178	2308.1245564381	2838.25790799444	2788.05684852297	2596.9948167326	2622.26245058355	2684.94807047295
TFDP1	5190.56449622366	0.55736461893635	0.156867912491931	3.5530823995954	0.000380745182565791	0.0162600589731038	3821.09169422717	4185.90983631019	3842.89635367108	4939.99112924183	6122.66338012178	6364.61691942931	5199.56497656681	6065.0718493021	6173.27432714269
MCM7	17902.2684153815	0.384568919367089	0.108385844140779	3.54814710736196	0.000387951478142978	0.016510679804278	16151.22843666	13938.5115318582	15267.8138232524	19185.6149758849	18201.0803247057	19165.5328694137	19464.6378363608	20628.4034220739	19117.5925182237
RAN	49992.0499866044	0.47015668326357	0.132624154285173	3.54503058509707	0.000392567531606507	0.0166497198456615	43828.2667523518	41689.5784851156	38884.2195507345	56218.9712937582	48407.8017502005	48568.4030303931	65319.6047099094	53290.577579045	53721.0267279313
SNRPD1	8946.42915458008	0.635822036188	0.179436940904126	3.5434288669005	0.000394959842770255	0.0166938163680496	7726.28190768395	7627.44747095979	5952.91871278606	9263.70227552258	8466.52017538028	8371.71603095058	13502.3659234929	9874.09851010774	9732.81138433675
PEX3	1983.65492220864	0.688697401756244	0.194558320308605	3.5397992779946	0.00040043146169072	0.0168673211610473	1632.37382196951	1516.20851763181	1519.75169387341	1688.91919381106	2054.33550364034	1916.55328694137	2831.15922700046	2652.55109632008	2041.04195868974
UBE2S	28742.7513168693	0.667357132376133	0.189349723784085	3.52446847578778	0.000424333302228126	0.0176925190891782	21362.1020704636	18325.1935141634	16895.8004028129	47704.16621272	36040.6545557789	28493.6391724895	31011.1733998069	30041.7473818866	28810.2851417017
SERPINB8	1476.9757025438	0.689416926364146	0.195618254588836	3.52429750389712	0.000424607219291346	0.0176925190891782	978.993018724118	1046.47745907755	1132.56091724046	1868.34247998961	1754.53066887727	1419.49443742459	1716.09060667732	1802.63334019814	1573.65839468512
DEGS1	7975.51800123461	1.13261282825756	0.32188248014648	3.51871536388728	0.000433641688409234	0.0177218732395588	5219.49912295535	4572.30151350806	4575.99243507697	12713.7000282383	5609.27726465679	7586.04236558534	12751.9247420155	5986.13780283721	12764.786736238
TRIP13	3647.77586311666	0.732887175233484	0.20868680811215	3.51189987457005	0.000444915584146973	0.0180629873011248	2320.25658182192	2202.81137539763	2645.61766973116	5256.90725972023	5015.20488759329	3476.58238959935	3360.81682165395	4222.97148587151	4328.8142966609
PTTG1	11483.1604450256	0.588303656608401	0.168290090099948	3.49577123797964	0.000472693761071325	0.019117781606025	8972.66509011245	7692.79312225061	7621.0749406427	15255.8549579527	15984.581256088	11307.8530300886	12221.1520787416	13175.5608953892	11116.9086339642
SLC30A7	1053.10965860807	1.42314498050558	0.407190151792915	3.49503782014196	0.000473994585273348	0.019117781606025	729.932019467211	443.213982668138	447.445249077266	1216.95794103707	605.14696198878	1690.1887254916	1015.82751311438	1779.68739645835	1549.58713816986
ZWILCH	3314.69776720295	0.838104158958378	0.240066143944996	3.49113850535461	0.000480966845201365	0.0192730285827118	2530.50287989593	2453.77655789134	2141.26541890093	2598.71226992291	3747.16491364817	3620.88979752358	5583.14858195798	3334.50454426673	3822.31494081898
CA13	35.5339093376506	7.75679524043151	2.22684513410226	3.48331148926467	0.000495251768616648	NA	0	0	0	84.8360103126805	49.8356321637819	60.3638830532714	113.736999272961	0	11.0326592361608
KPNA2	42918.3490395733	0.57718496143548	0.165870819113602	3.47972575598229	0.000501927287384206	0.0199831825190189	31284.649153413	29182.0420126838	24504.6012842539	52650.9832278491	52054.5043577408	69815.5466794719	42466.2733363866	37814.9152831789	46491.6260211815
CCT5	33241.8493817244	0.511340819855292	0.147517841768618	3.46629813536271	0.000527677808512217	0.020940834445845	26212.8615321814	29612.9444958334	25123.8833621539	38922.1764555246	28829.5176858576	35089.3365817321	41406.9581470796	35738.7662936025	38240.1998815547
RRM1	9207.99765895345	0.517675101622565	0.14962558363561	3.45980339086452	0.000540569928407366	0.0213836988987298	7986.12476838055	7708.89277546719	7102.21698348328	8268.09806254273	9220.38299208003	9946.83610437188	12605.8507527531	10129.2574044942	9904.31908700797
ACTL6A	5452.36577047308	0.66263779844779	0.191598691389872	3.45846724547524	0.000543258325288075	0.0214213873824454	3899.79928273693	4845.99561818988	4186.57001131646	5609.90307274541	4053.29808265426	6002.43362110968	7650.48580403708	6522.15504859877	6300.65139286928
ZWINT	4475.89227978443	0.987786825375284	0.285818432146852	3.45599413570279	0.000548267249027054	0.0215500458200379	3055.57953200898	3684.92650974728	2540.7302547355	4895.13530769719	4256.59582021128	3441.68451970918	8627.28591544016	3826.46557804789	5954.62708046241
CDCA8	5479.14763830327	0.610526113382522	0.176708064509142	3.45499858808615	0.000550295704189991	0.0215611097813107	4006.53971098989	2969.91249924633	3327.38586720301	7006.28429996102	8143.77512898627	8128.37412739208	4466.96489301451	5441.86001732932	5821.23220060702
NEIL2	769.630060204308	1.11109034462792	0.322190870916592	3.44854694817086	0.000563611481330915	0.0219435107337103	328.846773910634	577.693438947787	533.363663488611	826.907318909805	572.714248993303	976.197171252124	1029.20833655826	1042.6636835362	1039.07590624205
RPA2	4849.05743421141	0.547724773282652	0.159167962096305	3.44117475696052	0.000579194322210253	0.0223986805467575	3945.08310078364	3264.44144926725	4249.05613088835	5160.36973074374	5508.02391676847	4766.86038986303	5169.45812381809	5472.14866306584	6106.07540270426
CTPS1	3674.76194703258	0.865109234838128	0.251514052977025	3.43960595679778	0.000582561696281733	0.0223986805467575	2617.83595755744	3019.15849732056	2116.71730049769	3618.69464678571	3571.55363840437	4005.70955198818	3049.7126765838	5474.90217631462	5598.57307784086
METTL3	3066.85562145271	0.551402514250213	0.160693792251	3.43138653040769	0.000600504292080177	0.022966261204536	2048.55367354166	2354.33752331836	2710.33543643062	3195.48972177763	3519.34488089946	3349.25232378386	3565.98944779341	3307.88724952857	3550.51033600083
CENPW	4366.31626307658	0.636625847550059	0.185584695153197	3.43037903542927	0.0006027386481563	0.022966261204536	4180.12768016895	2949.07765390723	2991.52297450411	4790.79676627815	4187.77518531844	4463.15460325126	5810.6225805039	5110.52058972671	4813.24833403051
RRM2	6028.1144257459	0.680884794042143	0.198678370106875	3.42707056473171	0.00061013049793803	0.0231109394680366	3417.85007638266	5660.44866326381	3780.41023409919	6726.42297858471	6760.24305510604	7290.82525002794	7096.29669973648	6871.85123119322	6648.68164331907
SRSF10	5116.47049789775	0.674018953133389	0.196866764061427	3.42373155949817	0.000617676030108491	0.0233130200721682	3512.73045705196	3647.04497276709	4076.10347850187	4108.20817755543	6238.15548005689	6539.10626888017	6155.17878418375	5624.50972949807	6147.19713258449
SLC25A24	1147.42643484948	0.802017222575179	0.235394032501111	3.40712640016222	0.000656507163961845	0.024703083590296	624.26977735822	908.209849099881	708.547963002652	1185.75389126689	1516.42709298365	1475.14239211432	1225.46041373513	1285.890687178	1397.13584690654
ERRFI1	1372.80358325634	0.820832452054044	0.241167942976802	3.40357197528944	0.000665108875758777	0.0249506800748171	860.392542887496	1027.53669058746	843.562614220481	1918.07393431083	1358.21873690815	1522.30167574969	1479.69605916881	1951.323055632	1394.12693984214
DHX30	4854.25558751936	0.638984336744225	0.187809393148766	3.40230233446352	0.000668206724893493	0.0249909315110166	3400.59909807915	4316.60113889182	3454.58975347435	4221.32285797234	5467.68078596922	5429.91991777631	4894.03617459827	6211.92588923677	6291.62467167605
MRPS23	5326.17319180269	0.580292179107583	0.170649534064226	3.40049084979735	0.00067264987118459	0.025054497485021	4575.82199500568	4495.59140112319	3732.42982085649	5771.77408092823	4408.47584204376	5806.25100118655	6956.91312219609	6053.1399585574	6135.16150432686
FDXACB1	195.277954966587	1.83029091803964	0.538327787173216	3.39995623790959	0.000673966388350913	0.025054497485021	53.9093071984646	58.7163823192832	89.2658851026964	140.418223965816	389.192555945725	308.421714975309	259.810988535292	201.006467160587	256.760069496105
PIK3CD	582.386888700408	1.06012495790682	0.311939587593039	3.39849445236131	0.000677578371821636	0.0251131299249929	417.258037716116	291.687834747407	441.866131258347	551.921630310082	590.908209941986	548.934061515687	858.60283764882	597.512374984211	942.790880181012
EVA1A	4639.43226273828	0.443690727378653	0.130623599947363	3.39671183122687	0.000682007472677696	0.0252016054724195	3591.43804556171	3512.56551648744	4145.28453945646	5247.15599416705	5093.51802385066	4866.83807117001	4921.91289010635	5217.90760642894	5158.2696774159
IL11	499.000096153722	1.24003270774424	0.366274143307168	3.38553165819381	0.000710405145831946	0.0260947033031484	243.67006853706	253.806297767224	281.187538073494	546.070870978173	870.14595841524	457.445051263073	531.887731894139	790.258302398472	516.529046056618
TMEM70	2685.02021830085	0.65146317093006	0.192623618719984	3.38205239450458	0.000719464208407732	0.0262735734442273	1883.59119351435	2528.5925934272	1744.03223019393	2940.98169083959	2485.45327394608	2910.67098597493	3117.73186242351	3279.43427929122	3274.69385509681
BORA	1227.02206535297	1.0971503631208	0.324714802360112	3.3788122843382	0.000727996981590716	0.026426290431743	828.046958568417	929.991732863486	421.78130711024	1542.65021051334	1247.4728876553	1408.1762093521	1601.23853878403	1224.39555795536	1839.44518537444
ND2	33174.7841928866	0.411379110466062	0.121937130242232	3.37369847600025	0.000741655582953199	0.026792931264641	30221.5576154593	26958.395791947	27247.2956040343	38262.9909041295	32271.3404722801	31327.9121189752	36238.6150918818	38043.4568828273	38001.4932544451
PIMREG	3877.64840152333	0.528213943357213	0.156581703965098	3.37340781190472	0.000742439028723643	0.026792931264641	3349.92434931259	2643.18424279225	2825.26526350034	4456.32835780402	4057.25329155615	4850.80391473398	4175.93198311017	4434.9920060272	4105.15220487328
PITHD1	3479.83889664428	0.540425505425594	0.160320995016488	3.37089665249404	0.000749239594940662	0.0269107033624234	2625.38326056523	3032.41703526363	2661.23919962414	3906.35698060457	3373.79319331	3618.06024050546	4575.12654918585	3872.35746552747	3653.81614521216
GAL	909.051019115669	0.816446339048078	0.242428301260203	3.36778476276897	0.000757747279932639	0.026951345616509	668.475409260962	549.28228621265	546.753546254015	1240.36097836471	1159.6672500334	910.174174162608	974.569974162427	1169.32529297985	962.850260610395
XPNPEP3	731.9350235745	1.02640135890109	0.304857680299463	3.36682138987888	0.000760399201765824	0.0269679510005569	527.233024400984	463.101789582734	545.637722690231	744.996688263079	422.41631072158	755.4917238386	1150.75081617348	930.687478086006	1047.0996584138
POP1	1565.31546995909	0.799585906863396	0.237617182689979	3.36501720040432	0.000765388874997448	0.0270671332241218	1117.00084515219	1458.43917373704	933.944322886961	1757.17805268334	1263.29372326285	1447.79000760581	2105.24955517009	2075.23115182688	1929.71239730667
ANGPTL4	443.428863960491	1.91678903420595	0.573668879906471	3.34128118387467	0.000833927208558026	0.0289110382247841	60.3784240622804	237.706644550647	54.6753546254015	578.250047303673	1018.86181312621	706.446068857817	551.958967059956	386.409692578115	396.172763480319
NAA15	5370.78603621674	0.534482214873672	0.160282266772325	3.33463099590977	0.000854126596529866	0.0294511766440787	4324.60462346083	4690.68131657113	5020.09021346289	4847.3541064866	5061.08531085519	4063.24387802333	7710.69950953453	6456.07073062817	6163.244636928
CDCA4	3127.90283996081	0.53762013010239	0.16125463699778	3.33398245229868	0.000856120586038659	0.0294511766440787	2193.03061683354	2260.5807192924	2376.70419085929	3783.49103463449	3308.13672553867	4314.13126696349	3555.9538302105	3251.89914680347	3107.19802851146
RPL41	22345.4134801007	0.336134834175009	0.100861976185322	3.33262193432933	0.000860317621515491	0.0294511766440787	21160.4812615413	19369.7768963919	21066.7488842363	21283.1121963743	21138.2184552473	19333.4199191556	26219.7235382784	25869.2569722427	25667.9831974388
TMBIM6	31530.4640136402	0.634311260448681	0.190354694679308	3.33225960892275	0.000861438564941859	0.0294511766440787	24000.4235647565	26780.3525681402	23740.2621430621	31055.830533773	31898.7597937223	30627.1251641536	30178.2171404255	34212.4021160314	51280.8030986968
CCDC86	4394.07657233394	0.610870936148704	0.184237386117459	3.3156730510671	0.000914227184551476	0.0311695909163931	4006.53971098989	3116.70345504453	2979.24891530249	4886.35916869933	5277.83075867862	3851.97028733688	5125.97044762549	5054.53248700161	5247.53392032665
CYR61	56920.8927486946	0.445933661763295	0.134567353506948	3.31383244257881	0.000920266367123375	0.0312358326673778	45205.1104582005	51152.3864227653	54189.9713751556	46974.771549342	53684.8414670988	56007.3084310361	60862.6754344778	72687.2427411668	71523.7268590089
TUBA1C	68991.5330075826	0.415373923672725	0.125385607367539	3.31277195519859	0.000923762674087903	0.0312358326673778	53657.0116407758	52261.3684178601	52329.8934943282	91654.0951874651	86707.6716307375	73267.6062415809	65185.7964754706	69470.2214288478	76390.1325511772
C5orf30	2126.73352203988	0.776418943604096	0.234663206997778	3.30865223201116	0.00093746204154211	0.0314406427084585	1766.0689038217	1241.56737452549	1419.32757313287	2756.68277188446	1955.45528109316	2419.27125049439	2436.42493540607	2134.89060555034	3010.91300245042
RDH8	40.4255767440506	6.57704830601907	1.99273381286466	3.300515233675	0.000965074741975319	NA	0	0	0	135.542591189225	64.8654259909542	108.466352361347	0	23.8637814893848	31.092039665544
FGF7	2513.40439945532	0.774997252898866	0.234875182323442	3.29961320405335	0.000968181700924113	0.0321217703032403	1967.68971274396	2161.14168471943	1671.50369854799	1722.07349669188	2432.45347466078	2739.01119354219	3375.31271371815	2735.15649378333	3816.29712669016
TMEM158	1638.09947470334	0.629992457894461	0.191275645145387	3.29363656003152	0.000989002865904188	0.0326370945748382	970.367529572363	842.864197809066	1042.17920857398	2618.21480102928	2546.36349103514	2304.2025984241	1635.80566601405	1290.47987592596	1492.41790394611
MRPL39	6051.6985649982	0.722980522540577	0.219594299378996	3.29234649799716	0.000993551187613106	0.0326997566867225	4329.99555418068	6124.49749127104	3666.59623059325	5903.41616589618	5449.48682502053	5679.86412104376	9487.0038217093	6677.26962827978	7147.15724698925
RRP15	1511.50161655784	0.809616860924731	0.246032751501916	3.29068734134945	0.000999429282248417	0.0327187167148805	1261.47778844407	1197.05656857377	843.562614220481	1349.57515256034	1589.20293677838	1573.23370207589	2297.04135786567	1567.66687630266	1924.69755219932
MTMR9	1220.81113184365	1.1315582442311	0.344212338985715	3.28738431505811	0.00101122727198817	0.0329716270650331	802.170491113154	517.082979779494	882.61643895291	1639.18773948984	750.698649578239	1572.29051640318	1805.29609630317	1470.37607484594	1547.58120012692
CPT1B	123.045496193988	2.07922228046184	0.632579255553312	3.28689608805329	0.00101298205263914	0.0329716270650331	34.5019566070174	30.3052295841462	46.8645896789156	141.393350521134	139.223353346438	243.3419035585	246.430165091415	89.9480994599887	135.400817898337
GTPBP4	8009.81311483891	0.463635410995817	0.141181002918608	3.28397873234479	0.00102352645922717	0.0330316959347651	6592.03008422826	6687.03831542676	6477.35578776441	8574.28780091264	7703.95589909638	8807.46781174138	10484.9902368985	8514.7808029624	8246.41129451945
SLC4A7	2556.99434327105	0.633401187297164	0.192900742828925	3.28356012531739	0.00102504776721885	0.0330316959347651	1732.64513335865	2098.63714870212	1659.22963934637	3153.55927989895	3191.85358382318	2657.89722568936	3309.52366511909	2712.21055004354	2497.39286345821
KIF18B	1021.86484549141	0.766823359537045	0.233795359695137	3.27989127131078	0.00103847099979105	0.0332904131933016	684.648201420501	605.157553258419	665.030844015088	1517.29692007507	1298.89060337984	1100.6976800495	954.49873899661	1259.27339243984	1111.28967578783
RFTN1	5308.62731802251	0.439085456247661	0.134008953956808	3.27653819601622	0.00105088097368275	0.0336009662621566	4284.71173613397	4342.17117635345	3789.33682260946	6373.42716555953	5868.7389686206	6284.44613724918	5640.01708159446	5150.90545070874	6043.89132337317
IL1B	201.103731950631	2.04807097498668	0.625695570812557	3.27327069348911	0.00106310611544465	0.0339040198367386	38.8147011828945	33.1463448576599	75.8760023372919	210.627335948724	537.908410656694	302.762600939064	287.687704043371	106.46917895264	216.641308637339
PTP4A1	4512.55999459196	0.88152745493632	0.269702244753302	3.26852101562097	0.00108111148452674	0.0343893761392502	2779.56387915284	3204.77802852346	2588.71066797819	3547.51040824749	4695.62400832078	8001.98724724929	5140.46633968969	5624.50972949807	5029.88964266785
PTMA	22555.60115635	0.598281798653166	0.183131111905466	3.26695880578721	0.00108709497582935	0.0344908128320972	19433.2270589025	13402.4877835887	17674.6452503339	22889.1456329833	25795.87245811	27339.1799090957	21582.1531463544	24749.4949177408	30134.204250041
KIF2C	4014.21248742994	0.680344202479104	0.209206884184314	3.25201632408861	0.00114589440485506	0.0361704059967292	2852.88053694275	2444.30617364629	2030.79888608634	5926.81920322381	6525.30364633392	4604.63245415736	3399.84422336526	3831.97260454544	4511.35465856829
NOTCH2	8218.25318294902	0.42834691720017	0.13241384105381	3.23491044282976	0.00121680890792691	0.0380381375817858	7251.88000433746	6553.50589757161	6284.31831122982	8451.42185494255	9963.1712238545	8425.4776142949	8820.19278675606	8722.21213437013	9492.09881918415
POLE3	5052.63547684814	0.570698004035126	0.17655347856115	3.23243704222719	0.00122739178544161	0.038249814349198	4354.79383549197	4220.00321959236	3206.87692231437	5093.08599842678	6235.78235471576	4863.06532847918	6036.98151042949	5523.54757704298	5939.58254514038
HSPA8	86079.1725959843	0.676690844957362	0.209388656782788	3.23174547921828	0.00123036592907402	0.038249814349198	69585.0555456342	68923.5624585935	55817.957954716	83085.6581458844	92800.2754232049	93872.440447546	138226.136312497	73995.161534335	98406.3055414468
CDR2	2619.61216284165	0.77056263036288	0.238745362371352	3.22755015096093	0.00124855152638373	0.0387176455744421	1948.28236215251	2329.71452428124	1812.09746758474	1714.27248424934	2700.61663820875	2680.53368183433	4142.47992450048	3157.36185859552	3091.15052416796
SLC25A5	25225.1531537132	0.366541868715506	0.113819602894553	3.22037557146535	0.00128022754746508	0.0393048964945621	23076.4180393748	21625.6224235618	20435.1927471348	26371.3225620245	27422.2543585661	24115.3712797819	29501.3704878894	26238.2277475785	28240.5987375072
FOXP1	4545.59028561738	0.680919290370566	0.211577863143958	3.21829174495097	0.00128956577901832	0.0394568394198124	2901.39891342137	3625.26308900349	2863.20326466899	5181.82251496074	5262.00992307107	6023.18370590924	3658.54014328023	5545.57568303318	5849.31533320815
GPR180	1946.5996624294	1.11843063804028	0.347571190737125	3.21784620776054	0.00129157050118329	0.0394568394198124	1195.70843366195	1561.66636200803	874.805674006424	1742.55115435356	1544.90459707724	2712.60199470638	3211.39762653065	3115.1413221143	1560.61979740602
CNN3	15047.4543972904	0.396074638921971	0.123115875708208	3.21708826456055	0.00129498752386877	0.0394635457273787	11322.0326978215	12794.4891150567	12214.9205527402	15368.9696383696	16953.6074370504	18962.7479497816	16024.6511426639	15835.454693706	15950.2163484241
WDR5	2527.37891782293	0.46653713988851	0.145162931499513	3.21388618340266	0.00130951569836434	0.0397101787449942	2145.59042649889	2230.27548970826	2101.09577060472	2468.04531151028	2405.55805412795	2444.73726365749	3086.50994105446	2679.16839105824	3185.42961218606
SMAGP	2411.30381103496	1.00090768489084	0.311683305975611	3.21129706243929	0.0013213726280901	0.0399715219997256	1021.04227833892	1475.48586537812	1291.00786329775	4186.21830198089	3414.13632410925	2734.29526517865	1448.47413779976	2963.69809343167	3167.37616979961
NUP35	2090.72169708311	1.05838788407192	0.329729388438961	3.20986821672964	0.00132795839767391	0.0400725245576806	1752.0524839501	1177.16876165918	922.786087249124	2313.97531577001	1432.57666426364	3195.51305913256	3079.81952933252	2638.7835300762	2303.81984231467
UCK2	6360.29648847678	0.48487423887609	0.151239675984471	3.20599892666972	0.00134594490466115	0.0404176448012845	4930.54523637158	5181.24722046449	4703.19632134831	7938.50528684519	7673.89631144204	6080.71803194439	7465.38441306344	6543.26531683938	6725.9102579722
HSPH1	7144.45826679402	0.642679447760649	0.200720504314743	3.20186246021426	0.00136542175304364	0.0408197093836646	6079.89166584284	6360.31005897268	4348.3644280651	6974.10512363553	6212.05110130444	8112.33997095606	10312.1546007484	8111.85003089164	7789.05742072951
NOP16	7520.61882051063	0.666447497299532	0.20815092666916	3.20175128674205	0.00136594879075138	0.0408197093836646	6857.2638756447	5439.78871035424	5022.32186059045	9802.94726061352	6496.82614224033	6577.77688146117	9865.01208399884	9521.64881426452	8101.98375542789
TOMM34	9477.52018520611	0.537714703705649	0.168137085040735	3.19807318876365	0.00138349162803572	0.0411665473471933	5649.69539439909	7903.98269091513	6627.99196887521	12004.7830225219	12938.2793598542	10874.9308063159	8592.71878821014	10088.8725435122	10616.4270922511
TMEM201	522.302371321121	1.39753600562798	0.437014039063172	3.19792015978223	0.00138422598842045	0.0411665473471933	294.344817303617	142.055763675685	315.778068550788	846.409850016168	507.057781221972	614.957058605203	443.797310888611	629.636696219921	906.683995408122
C12orf49	1384.3310825814	0.829976117215921	0.260216192455909	3.18956368311535	0.00142487741180605	0.0419896959166096	1239.91406556469	794.565238159333	961.839911981553	1424.65989731984	1662.76982235349	1049.7656537233	1717.20567529764	1734.71334672835	1873.54613210439
EIF1	38862.8471927884	0.29497416055857	0.0925083050183474	3.188623556556	0.00142951903639013	0.0420074379693499	33288.9971950519	35898.4385192702	33644.3120952063	41468.2318914603	39764.8792577961	39539.2865855655	42169.6650833806	43284.310432996	40707.5036743689
CBX3	7622.73984636044	0.563147174310554	0.176972645082436	3.18211424171365	0.00146204136105088	0.0428610795204036	6182.31934951992	6131.12676024258	6187.24166118064	6938.02544108875	7551.28483548353	8278.34064935255	10918.7519302042	7093.96796659442	9323.60002357733
ND1	52287.3359684253	0.365771156164875	0.11498247814882	3.18110343465954	0.00146715236570472	0.0429089917003024	48655.3061189023	46361.3190331966	45667.3109949757	54677.2962098002	48933.8445341516	45008.8203015955	63939.1497579493	57769.6257970526	59573.3509682038
HNRNPDL	9394.94646333676	0.390060420175681	0.122681260434551	3.17946211828965	0.00147548653848405	0.0429700276663892	8659.99110836136	7415.31086387077	8259.32601912698	9630.34986032221	9318.47217284684	9381.86788642017	11525.34925966	9953.03255657263	10410.8184428499
KLHL21	3256.9057484348	0.640369216323394	0.202731937249551	3.15869924103344	0.00158474942923937	0.0456985454571782	2169.31052166622	1891.23573373562	2377.82001442307	4983.87182423115	3253.55484269262	4601.80289713924	3212.51269515097	3256.48833555143	3565.55487132287
ID4	462.382226065554	1.05661202095753	0.334885674724817	3.15514248803198	0.00160419738632489	0.0461294315732298	335.31589077445	282.217450502361	234.322948394578	588.976439412172	401.058182651388	547.99087584298	473.904163637336	704.899391686442	592.754691688275
SEC24A	1172.57514326977	0.544960418013106	0.172907482196196	3.15174572604525	0.00162297538646218	0.0464750863566501	845.297936871925	914.839118071413	894.890498154531	1271.56502813489	1331.32331637532	1421.38080877	1287.90425647323	1294.15122692433	1291.82409965228
C1orf43	6196.47749900483	0.381283820475216	0.12106709912101	3.14935951421545	0.00163628760416681	0.0467478278023769	5059.92757364789	4677.42277862806	5176.30551239261	7761.03225377728	6831.43681534001	6838.0961271284	6519.80622302942	6389.98641265757	6514.28379444221
POC1A	4011.65319463924	0.489714943040369	0.156142981195664	3.1363237674238	0.00171080222274671	0.0480973144262867	2602.74135154187	2699.05950983802	3248.16239417436	5042.37941755024	5312.63659701523	5196.00987094488	3584.9456143389	4043.99312470113	4374.95087164848
HSPA14	1899.56588529233	0.66253173458527	0.211301048111374	3.13548721365575	0.00171568907349822	0.0481250785116252	1523.47702142861	1386.46425347469	1097.97038676317	2510.95087994428	2177.73802137923	2054.25839515664	2449.80575884994	1990.79007886444	1904.63817176994
KLF10	1917.68013354428	0.835167780072594	0.266483118677712	3.13403634803095	0.00172419496762721	0.0482540006586282	1374.68733356085	1079.62380393521	869.226556187506	2273.99512700196	2358.0955473053	3373.77515127425	2229.02217202596	2133.05493005116	1567.6405805563
SH2B3	3388.2347995751	0.686704112115597	0.219852764449532	3.12347271973117	0.0017873043300648	0.0496822298235582	3175.25819398957	1884.60646476409	2145.72871315606	3463.64952449013	4069.11891826181	4158.50563096678	3922.81140629682	3582.32073665649	4092.11360759418
RSC1A1	88.9027359646248	4.29474578487332	1.37726999070334	3.11830346545203	0.00181895409913085	NA	7.54730300778505	8.52334582054112	7.81076494648593	9.75126555318166	287.148166277029	10.375042399781	252.00550819303	7.34270199673377	209.620525487055
TAF1A	509.785491854764	1.3887490405353	0.446425237499502	3.11082108241438	0.00186567943176852	0.0509429547497503	369.817847381467	176.14914695785	322.473009933491	363.722205133676	753.862816699749	329.171799774871	621.09322151999	758.133981162762	893.645398129023
BMPR1A	1069.21552818593	1.24964980404549	0.402125857072118	3.10760868038728	0.00188607623156981	0.0513862093819747	440.978132883441	351.351255491195	885.963909644261	1734.75014191102	1162.83141715491	1057.31113910496	1822.02212560802	1099.56962401088	1068.16200786466
EIF2S3	3242.75081655406	0.452666714966015	0.145890628144932	3.10278131448117	0.00191711246336308	0.0518881623307612	2851.80235079878	2563.63301513387	2840.88679339331	3145.7582674564	3263.83838583753	3219.09270095024	4156.97581656468	3388.65697149264	3754.11304735907
ATP6V0B	12952.4792704241	0.49379726474269	0.159228633726604	3.10118383349656	0.00192748586403849	0.0519411147029762	11152.7574732184	9116.19187428098	11056.6956935327	16132.4937311837	12761.8770428301	12243.4932174143	13391.9741300809	15594.0633655634	15122.766905712
AHSA1	8107.61589857676	0.387549094272666	0.125026962376264	3.09972414675126	0.00193700952255776	0.0520840338287752	7007.13174965643	7839.58407804882	7189.25122145841	8063.32148592592	6697.75075445621	7343.64364769955	9697.75179095037	9759.36879140878	9370.73956758638
ATAD2	2816.20339895543	0.456759988744342	0.147763779349716	3.09114987958799	0.00199382964834697	0.0534953163476049	2713.79452437071	2435.78282782575	2345.46113107335	2595.78689025696	2403.97597056719	2564.52184409133	3550.37848710889	3598.84181614914	3137.28709915554
FRMD6	4450.47276341477	0.684700316857019	0.221651686013873	3.08908237591373	0.00200775761115994	0.0536389820025437	2227.53257344056	2984.1180756139	3330.73333789436	5727.89338593891	6175.66317940707	5878.87629798501	3431.06614473431	5559.34324927706	4739.02862644179
CENPN	3040.63124546074	0.573023951732022	0.185622628241678	3.08703716330293	0.00202162320618809	0.0538895758332039	2727.81094424231	1961.31657714896	1923.67982396311	3616.74439367508	3484.53904256285	3814.24286042859	3503.54560505531	3135.33375260532	3198.46820946516
FUBP1	3501.82704121368	0.444758645576953	0.144112336924575	3.08619411126285	0.00202736424138414	0.0539261410930238	2734.28006110613	2787.13408331694	2840.88679339331	4162.81526465325	3975.77598817727	3634.09439694148	3882.66893596518	4102.734740675	3396.05310669458
GRWD1	6688.02643610098	0.444314484916575	0.144470901841139	3.07546003557966	0.00210178093464844	0.0553472910149807	6060.48431525139	4756.97400628645	5831.29394433364	7467.51916062652	6734.13867635358	6690.95916218605	7089.60628801454	7848.43059675881	7712.83177509785
HNRNPF	7970.74461376824	0.462130437619395	0.150273284145407	3.07526677311604	0.00210314344358478	0.0553472910149807	6633.00115769909	7415.31086387077	5720.82741151905	8106.22705435992	7662.03068473638	8964.97981908351	8434.37904412425	9869.50932135978	8930.43616716142
DBF4B	304.865475481766	1.22270295426187	0.397593795432131	3.0752566270129	0.00210321499643704	0.0553472910149807	113.209545116776	77.6571508093746	136.130474781612	596.777451854718	521.296533268766	536.672647770491	257.580851294646	313.900510360369	190.564114079141
UTP18	3564.23812525976	0.654002088003668	0.213695556609469	3.06043840302615	0.00221013217152746	0.0579139092590061	3118.11432835919	3382.82125233032	2335.41871899929	3541.65964891558	2752.82539571367	3040.83060880855	5592.06913092056	4230.31418786825	4084.08985542243
CDC123	9881.98784902	0.388475844762007	0.127037316354175	3.0579663984632	0.00222844562176787	0.0581468834331059	7423.31160122858	8456.10609240129	8649.86426645128	11579.6278444032	10476.5573393195	10243.9395912747	9945.29702466211	10936.954624135	11226.2322573043
TAMM41	1383.84994898276	0.759094990695772	0.248350637285152	3.05654537066556	0.00223903591943695	0.0582999605858457	889.503568774667	1198.95064542278	932.828499323177	1117.49503239462	1762.44108668105	1439.30133655144	1685.98375392859	1881.56738666303	1546.57823110545
ARID3B	70.3956402568506	3.30854792583881	1.08306893600044	3.05478978841053	0.00225218317967246	NA	8.62548915175434	22.7289221881096	0	148.219236408361	60.1191753086893	81.1139678528335	99.2411072087597	120.236745196516	93.2761189966321
C20orf24	11618.701710723	0.43571795704113	0.142682642284318	3.05375587433328	0.00225995904469087	0.0587208726938415	9903.13973235795	9653.16266097507	9177.64881212097	13806.8168967499	12376.6396957862	10784.384981736	14471.3605545537	12252.2161192999	12142.9459429271
ZNF486	301.939060222472	1.3959146137812	0.458703976297682	3.0431709466484	0.00234099306994239	0.0600676433871704	230.731834809429	95.6508808749614	225.396359884308	254.508030938041	261.043787524572	199.012176941254	606.59732945579	389.16320582689	455.347935746999
RHEB	7349.24746583675	0.402688698180161	0.132509817694517	3.03893481393587	0.00237416219715054	0.0607923440606472	5668.02455884657	5533.54551438019	5793.35594316499	9211.0454415354	7734.8065285311	9735.56251368543	7698.43375471098	7182.99822830481	7585.45470937127
MTF2	1485.69355998343	0.900910829047225	0.297455272269003	3.02872704919645	0.00245586457972713	0.0622387692874584	1040.44962893037	957.455847174119	1091.27544538046	2168.6814590276	982.473891228844	1362.90329706214	1869.97007628191	1735.63118447795	2162.40121028751
DENND5A	2824.88841408428	0.591587931615527	0.195544367096185	3.02533865025391	0.00248354876762496	0.0628113911680886	1698.14317675164	2008.66849837419	2242.80536320525	3555.31142069003	3788.2990862278	3166.27430327863	2801.05237425173	3544.68938892323	2618.75211505598
TBP	941.734520884628	1.03652810595528	0.342787729438483	3.02381916544447	0.00249605587736149	0.062998612757455	560.656794864032	524.659287175531	710.77961013022	620.180489182354	915.235339896757	1460.051421351	1397.1809812649	1080.29503126946	1206.5717328274
ARHGAP31	1034.41781289756	0.755607906248192	0.249940172520825	3.02315509598697	0.00250154000661611	0.0630081770646041	778.450395945829	805.929699253388	779.96067108481	1013.15649097557	1148.59266510812	792.275965074188	1253.33712924321	1611.72308828306	1126.33421110987
LYPLA1	1733.70164534107	0.61443744961009	0.203470017488198	3.01979356563297	0.00252947026191968	0.0633714446443873	1251.77411314835	1304.07191054279	1186.12044830208	1770.82982445779	2106.54426114526	2254.2137577706	2207.83586823982	1930.21278739139	1591.71183707156
PINX1	900.462594839476	0.750364220014044	0.24852438632834	3.01927803182539	0.00253377886353715	0.0633714446443873	561.734981008002	548.335247788145	651.640961249683	1018.03212375217	1100.33911650509	1261.03924440975	1064.8905324086	1118.84421675231	779.306929681539
LOC100129940	1913.78841669022	0.737567004033514	0.244593405888349	3.01548196426112	0.00256571197491196	0.0638427766015392	1260.3996023001	1156.33391632008	1237.44833223613	2964.38472816723	1797.24692501766	2716.37473739721	1839.86322353319	2449.70895366031	1802.33533158008
HCCS	3107.7192030397	0.523454669055312	0.173750665137548	3.01267720984506	0.00258954196036578	0.0643060902914175	2769.86020385711	2103.37234082465	2665.70249387927	3582.61496423894	3000.42147297182	3012.53503862733	3745.51549566544	3682.36505136199	3407.08576593074
TWISTNB	3163.48622305977	0.573178288889559	0.1903563692088	3.01108017174275	0.00260320110027121	0.0643384542189358	2903.55528570931	2854.37381145677	2209.33065629174	2638.69245869096	3173.65962287449	2836.15931783105	4609.69367641587	3585.07424990526	3660.83692836244
NUS1	1927.89650669115	0.886592186056074	0.29459930456998	3.00948499301522	0.00261691006464963	0.0643384542189358	1079.26433011326	972.608461966192	1504.13016398043	2600.66252303355	1494.27792313308	3126.66050502492	2271.39477959824	2126.63006580402	2175.43980756661
ZC3H11A	480.98986123779	4.3399216832172	1.44362199870055	3.00627289354394	0.00264471529879014	0.0646486293276721	85.1767053735741	80.4982660828883	15.6215298929719	18.5274045510452	57.7460499675568	398.967539555216	68.0191858397117	435.972931056068	3168.37913882108
RANBP1	8652.7290702762	0.387997825150912	0.129387518838996	2.99872683727492	0.00271110256739517	0.0657375793453657	7890.16620156728	6981.56726544768	7282.98040081624	9643.02650554135	8934.81690936376	8151.95376920976	9133.52706906686	9453.72882079473	10402.7946906781
MRPL36	5731.61679616633	0.451754907463802	0.150791999746402	2.9958811357602	0.00273653081436938	0.0662240457077389	5145.10427902147	4227.57952698839	4495.65313848455	6608.43266539121	6757.07888798453	5383.70381981365	6445.09662546777	6381.72587291124	6140.17634943421
YIPF5	8871.90814130725	0.922982540401109	0.308536839867938	2.99148244597362	0.0027762649927459	0.0670541341300781	3413.53733180678	8920.15492040853	3865.21282494675	9519.18543301594	11542.8816592683	11869.9916910222	9422.32984173056	9690.5309601894	11603.3486093767
EFTUD2	5147.07153310639	0.542982160798601	0.181565067953931	2.9905651286203	0.00278461740815874	0.0671245079130765	3679.8493093672	4740.87435306987	5121.6301577672	3725.95856787071	4614.1467049419	4710.26924950059	6184.17056831215	6297.2847999488	7249.4600871791
SEC22B	6958.35290361561	0.417251712207549	0.139729191958249	2.98614560321957	0.00282518091429383	0.0677055977557562	5293.89396688923	6060.09887840473	6439.41778659576	6390.00431699994	7234.86812333253	7445.50770035195	7961.58994910724	7406.95063920519	8392.84477165395
ARF6	5246.23930891482	0.423499176446446	0.142118077763127	2.97991067084586	0.00288332452632262	0.0686964316339354	3929.98849476807	4608.28897363923	4338.32201599104	5266.65852527342	6381.33404230522	5420.48806104923	5884.21710944522	5502.43730880237	5884.41924895957
UTP4	5628.49171244313	0.544870996230774	0.182883704219837	2.97933049068061	0.00288879014892339	0.0686964316339354	3468.52482514921	4379.10567490912	5359.30057685313	6586.00475461889	5587.91913658659	6009.03592081863	6170.78974486827	6791.08150922915	6304.66326895515
VMA21	3964.09625842126	0.69025692508495	0.232079087171781	2.97423147211035	0.00293723412612493	0.0695803139820229	3603.29809314538	2720.84139360162	2856.50832328628	3309.57952874986	4185.4020599773	4186.801201148	6545.45280129685	4103.65257842459	4165.33034616143
IFNE	47.1597151364055	4.21696373142708	1.41978203159398	2.97014868309941	0.00297655646492324	NA	5.39093071984646	7.57630739603655	0	53.6319605424991	112.327932813604	2.8295570181221	46.832882053572	137.675662438758	58.1722032452114
SDF2L1	10299.1645071333	0.546675838836227	0.184100617264363	2.96944055353826	0.00298342530907378	0.0703371667234341	10808.8160932922	7148.24602816048	7470.4387595319	10988.7011518804	9962.38018207412	9172.48066707913	12855.6261237055	12923.1555142514	11362.6360442241
HNRNPA1	22366.5099305635	0.368284957654628	0.124041827053306	2.96903848003109	0.00298733184868237	0.0703371667234341	20734.5977346735	19785.5267647494	18165.6076183987	23350.3804936488	23362.6279416688	20145.5027833566	27138.5400814246	23466.3577438115	25149.4482133392
GFPT2	1137.97738495808	0.811577815683974	0.273650661744074	2.96574402748196	0.00301951689800306	0.0707436379564397	597.315123758988	801.194507130865	975.229794746958	970.250922541575	1399.35290948778	1332.72135553551	1218.7700020132	1392.35986613064	1554.6019832772
DUSP1	8722.56858167736	0.798613641595612	0.269451591858456	2.96384829678471	0.0030381802405386	0.0707436379564397	4875.55774302914	6351.78671315214	5777.73441327202	6969.22949085893	11383.0912196321	13566.7827162228	6958.02819081641	10176.0671297234	12444.8396183894
SPRY2	2695.04178157481	0.616021046628351	0.207845615661582	2.96383950494952	0.00303826704014292	0.0707436379564397	1466.33315579824	1783.2733533421	1823.25570322257	3586.51547046022	3519.34488089946	4302.813038891	2087.40845724492	3107.79862011757	2578.63335419722
FOSL1	15358.4009393718	0.404370121630628	0.136820926562053	2.95546983777538	0.00312193221396114	0.0717521180348386	10303.1467917706	11982.8771852563	12297.4914964602	19613.6955336696	20798.070489685	17458.3668018133	14653.1167396664	14363.2429433609	16755.6004726638
TNFAIP3	630.174745902366	1.3947396548371	0.472362488826525	2.95268927535293	0.00315018880155725	0.0719993151644806	159.571549307455	178.990262231363	389.422423760513	1256.93812980512	504.684655880839	1268.58472979141	759.36173044006	631.472371719105	522.546860185433
HNRNPC	21814.5264885936	0.307787425137793	0.104282856549645	2.95146714734715	0.00316268188454038	0.0721512381127494	19320.0175137858	19021.2667561743	19424.2565983467	22833.5634193302	20859.7717485544	23368.3682269977	24625.1754112163	22334.663798565	24543.6549243719
PPP2CB	3735.69708239065	0.575905329789378	0.195208904628892	2.95020009914108	0.00317568182599418	0.0723141422443177	2628.61781899714	3165.00241469427	2663.4708467517	4502.15930590397	3884.80618343386	4168.88067336656	5186.18415312294	3999.01907497113	3423.13327027425
INIP	1646.44669838984	0.812390400703393	0.275672375753855	2.94694163128179	0.0032093377591335	0.0724125166786574	920.770966949776	1290.81337259973	1232.98503798099	1883.9445048747	1218.20434178134	2222.14544489855	1919.03309557613	2336.81491046052	1793.30861038686
CDK6	4814.99925435679	0.717886087802212	0.243712573967493	2.94562597290513	0.00322301875307428	0.0725884989971583	2740.74917796994	3829.82338869647	3076.32556535167	4995.57334289497	5457.39724282431	7366.28010384453	6838.71584844184	4959.07736104407	4071.05125814333
SAPCD2	1966.95913918042	0.571001603081736	0.193922738828188	2.94447988168955	0.00323497977492489	0.072725173737929	1366.06184440909	1339.11233224946	1353.49398286963	2762.53353121636	2572.4678697876	2280.62295660641	1855.47418421771	2416.666794675	1756.1987565925
SUMF2	2996.15754067039	0.552919373547853	0.188068043960784	2.93999640716818	0.00328216052626049	0.0735180130945679	2416.21514863518	2408.31871351512	2288.55412932038	3445.12211993908	2822.43707238689	3148.35377549719	3689.76206464928	2760.8559507719	3985.79889131845
SLC29A1	1664.44596669498	0.670669417470848	0.228562369458023	2.93429499817126	0.00334306308282806	0.0744766869463246	1149.34642947127	1346.6886396455	1187.23627186586	1382.72945544116	1863.69443456937	2186.30438933567	2173.26874100981	1937.55548938812	1753.1898495281
DIEXF	2956.09336000547	0.899884132236677	0.307101949176365	2.93024558994214	0.00338694206033846	0.0746657723163838	1498.67874011732	2261.52775771691	2362.1984845301	1797.15824145138	2890.46666549935	4370.72240732593	3853.67715183678	3957.7163762395	3612.69441533192
WDR62	914.63535965046	0.899193939865893	0.306872765300027	2.93018488945005	0.00338760377540939	0.0746657723163838	694.351876716225	386.391677197864	518.857957159423	1021.93262997344	1053.66765146282	1574.17688774859	1022.51792483632	1027.06044179314	932.761189966321
SMYD5	2069.23964961087	0.540687076208906	0.184930192257151	2.92373608446296	0.003458578443983	0.0756969466110613	1677.65764001622	1893.12981058463	1681.54611062204	1835.18817710879	1691.24732644708	2203.28173144441	2671.70441429425	2706.70352354599	2262.69811243443
LRP12	601.20982659301	0.887275309474613	0.304106022730046	2.91765122410037	0.00352678588133804	0.0769038716386469	342.863193782235	328.622333303085	407.275600781052	844.459596905532	572.714248993303	919.606030889682	774.972691124584	586.49832198911	633.87642156851
CLDN4	1313.11644331587	1.22185076561227	0.419230081360199	2.91451119549427	0.00356246030856755	0.0771075887185139	336.394076918419	197.931030721455	743.138493479947	2589.93613092505	2779.7208162465	2192.90668904463	1207.61931580996	993.100445058243	777.300991638601
KHDRBS1	6007.70730048895	0.477766694125596	0.163936179737893	2.91434566115586	0.0035643500514525	0.0771075887185139	5444.84002704493	4462.44505626553	5277.84545669692	4958.51853379288	6018.24586511195	6761.69808763911	7230.10493417526	6645.14530704406	7270.52243662995
MMP12	120.661510865395	1.82700266848952	0.627289093431017	2.91253695883114	0.00358505772748019	0.0771075887185139	37.7365150389252	17.0466916410822	37.938001168646	208.677082838088	280.028790253632	176.375720796277	127.117822716838	135.839986939575	65.1929863954955
BLZF1	1350.7498825505	0.674569994353546	0.231650429618044	2.91201702265698	0.00359103064890295	0.0771075887185139	990.85306630778	1265.2433351381	959.608264853986	1253.03762358384	1092.42869870131	1461.93779269642	1774.07417493412	1907.2668436516	1452.29914308735
DPH2	2118.82039356968	0.75593666458683	0.259699143657848	2.91081693200642	0.00360485161971986	0.0771075887185139	1728.33238878278	1390.25240717271	1624.63910886907	1984.38254007247	1641.41169428329	2691.85190990682	1995.97283037843	3171.1294248394	2841.41123782214
DDX10	1475.69308213178	0.69336321983738	0.238303245295019	2.90958362308074	0.00361910554479707	0.0772785478094903	1207.56848124561	1121.29349461341	858.068320549669	1491.94362963679	1987.88799408863	1460.99460702371	1593.43305844177	1973.3511616222	1586.69699196421
NKX3-1	229.501295899093	1.51645445594535	0.521616930044594	2.90721862845921	0.00364658236804025	0.0777307764876558	106.74042825296	50.1930364987421	104.887414995668	237.930879497633	515.759240806124	301.819415266357	287.687704043371	268.926460630374	191.56708310061
UBASH3B	2535.49790009209	0.502982895281425	0.173156531825234	2.90478730417795	0.00367502744832183	0.0781710250343292	2019.44264765449	1820.20785189778	1815.44493827609	2894.17561618432	3282.82338856659	2973.86442604633	2380.67150438991	2517.62894713009	3115.22178068322
DOLK	4328.5870430024	0.587415860995702	0.202459313578655	2.90140201807753	0.00371496937596732	0.078510534311967	2404.35510105152	3279.59406405932	3123.19015503059	6387.07893733399	5510.3970421096	5017.74777880319	4998.85262490865	3550.19641542078	4685.87126830392
ATF5	204.946684699227	1.46820903308842	0.506219414441018	2.90034121806579	0.00372756638683712	0.0786420928997328	75.4730300778505	135.426494704153	111.58235637837	137.492844299861	317.207753931374	174.489349450863	328.945242995327	256.994569885682	306.908520569564
NUP188	3841.93969434377	0.524342445674353	0.181053158482932	2.89606903335952	0.00377869265480778	0.0790629760873113	2930.50993930854	3016.31738204705	2488.28654723766	5329.06662481378	3770.8961670595	4909.28142644184	4042.12374867139	3795.25909456177	4295.71631895242
MANF	3808.16408177242	0.520946134515335	0.179917846838092	2.89546670144476	0.00378595194195438	0.0790629760873113	3725.13312741391	2771.03443010037	2955.81662046303	4119.90969621925	3817.56763210177	3321.89993927534	4890.6909687373	4598.36712545453	4073.05719618627
DHX9	7050.77287470028	0.475110147436705	0.164285521921202	2.89197819674326	0.00382824513072813	0.0794551997313902	6278.27791633319	6861.2933855356	4905.16038639317	6972.15487052489	7185.03249116875	6171.2638565243	7712.92964677518	8754.33645560584	8616.50686344157
EMG1	6568.70735104833	0.51433744748763	0.177860999114211	2.89179443525647	0.00383048483553534	0.0794551997313902	5228.1246121071	5096.01376225908	5166.26310031855	8798.56690863581	7116.21185627591	5587.43192511844	7614.80360818674	7028.80148637341	7482.14890015995
NUDCD1	2864.8593105924	0.598605601305799	0.207441212070924	2.88566382412544	0.00390589121472127	0.0806493696520503	2589.80311781424	2095.79603342861	2303.05983564957	2260.34335522751	2797.12373541481	3154.95607520614	3699.79768223219	2882.01053371801	4000.84342664049
NAV3	4391.55091974764	0.634651677302533	0.219975155644164	2.88510616321217	0.00391281689690002	0.0806493696520503	4060.44901818836	3473.73694108276	2897.79379514628	4884.40891558869	3823.10492456441	4186.801201148	6869.93776981088	4929.70655305714	4398.01915914228
TOP1	3282.97833266067	0.469772279206851	0.162897234975874	2.88385667980445	0.00392837494486989	0.0806722189177773	2907.86803028518	2553.21559246432	2741.57849621656	3336.88307229877	3669.64281917118	2977.63716873715	4237.26075722794	3680.5293758628	3442.18968168216
E2F7	1349.12501832552	0.684990196307865	0.237723108026263	2.8814623954529	0.00395834465005328	0.0809750186865721	1122.39177587203	741.531086387077	717.474551512922	1923.92469364274	1672.26232371802	1814.68923428897	1438.43852021685	1304.24744216984	1407.16553712123
SEC14L2	1135.91099663791	0.916642463804905	0.318156270556178	2.88110764625979	0.00396280272943523	0.0809750186865721	514.294790673353	703.649549406894	923.901910812907	889.315418450168	1566.26272514743	1582.66555880296	1497.53715709398	1264.78041893739	1280.79144041612
DHX33	871.568503666354	0.808441355452547	0.280701170470492	2.88007831993537	0.00397576393638816	0.0809806697803747	540.171258128616	572.958246825264	785.539788903728	734.270296154579	813.190950228061	1073.34529554098	1076.04121861183	973.825852316817	1274.7736262873
MMD	436.674178582032	1.18084659170639	0.41037778050597	2.87746229888587	0.00400887810472202	0.0815116533253364	264.155605272477	149.632071071722	339.210363390246	426.130304674039	377.326929240063	667.775456276815	543.038418097371	580.073457741968	582.725001473583
FEN1	5958.63431490125	0.452872639215911	0.157419033701719	2.87686074908847	0.00401652797629781	0.0815328754662296	5652.929952831	4639.54124164788	4840.44261969371	6620.13418405503	5019.95113827556	6142.02510067037	6797.45830948988	6758.03935024385	7157.18693720394
HMGN1	9729.47479729617	0.441602864412174	0.153816263726416	2.87097640856514	0.00409206063094322	0.0827429708961453	8828.18814682057	8079.18479944847	7152.42904385355	9541.61334378826	9876.15662801297	11410.6602684137	12147.5575498003	10957.147054626	9572.33634090168
FANCC	388.875927963107	1.40756876976746	0.490404009722026	2.87022279969797	0.00410182667292775	0.0827429708961453	207.011739642104	357.033486038222	150.6361811108	170.647147180679	352.013592267983	365.012855337751	876.44393557399	507.564275524222	513.520138992211
PRDX3	14261.9635585642	0.44210201829937	0.154035233906542	2.87013566368593	0.0041029572345196	0.0827429708961453	10741.9685523661	11999.9238768974	11559.9321207992	14579.1171285619	13749.8882265215	19124.0326998146	16438.3416008038	15234.2709677234	14930.1968535899
ABHD11	1380.65525116452	0.591461301950313	0.206358850191997	2.86617851088051	0.00415459900656205	0.0835114999006332	1109.4535421444	1110.87607194386	890.427203899396	1724.99887635784	1487.94958889006	1414.77850906105	1493.07688261269	1753.07010172019	1441.26648385119
SNRPA1	4546.06043111032	0.560388857666027	0.195714509410708	2.86329745992439	0.00419256761403603	0.0840010868383647	3523.51231849165	3179.20799106184	3385.40869251976	6782.00519223785	4732.01193021815	4436.74540441545	4686.63341121817	5527.21892804135	4661.80001178866
PBK	5537.15547094941	0.568366702235577	0.198655024533777	2.86107388207006	0.00422208647887536	0.0844554154331925	3920.28481947235	5175.56498991747	3415.53592874192	5919.01819078127	5871.90313574211	6976.74442101639	6915.65558324413	5252.78544091342	6386.90672871562
C1orf174	1512.84046270874	0.600372788605175	0.210046688954799	2.85828256371312	0.00425940913335209	0.0850641222068471	1263.63416073201	985.866999909256	1065.61150341344	1914.17342808956	1529.08376146969	1831.6665763977	1590.0878525808	1521.77498882307	1913.66489296316
DNAJB11	4974.13377496662	0.355799937133419	0.124567180209513	2.85628956628053	0.00428624027021608	0.0852440916025816	4698.73521541818	4606.39489679022	4138.58959807376	5011.17536778006	4580.13190838567	4527.29122899536	5875.29656048264	5708.95080246051	5620.63839631318
NUP153	554.927482387384	1.08501798434532	0.37989831284867	2.85607476434761	0.00428914121578376	0.0852440916025816	498.121998513813	250.965182493711	264.450184616738	594.827198744081	457.22214905819	779.071365656284	779.432965605877	722.338308928685	647.917987869079
CREB3	12671.73469401	0.29050706005222	0.101828629946595	2.85290158774187	0.00433220355097878	0.0859615051867847	11047.0952311094	11816.1984225435	10747.6125663646	13140.8054594676	12705.7130764233	13479.066448661	13317.2645325193	14148.4689099564	13643.387599045
SLC7A1	4252.95593067909	0.55986121562256	0.196365840728707	2.85111307315434	0.00435664737057407	0.0863077718260436	3155.85084339812	3307.05817836995	3691.14434899649	4578.21917721879	5012.04072047178	3565.24184283384	4052.1593662543	5346.40489137178	5568.48400719679
RAB14	5659.10562361023	0.376851315106611	0.13229199586321	2.8486327736432	0.00439075282193929	0.0867050741253995	4478.78524204844	4563.77816768752	5021.20603702667	6518.72102230194	5913.03730832174	6175.97978488783	5977.88287355237	6658.91287328794	5623.64730337759
MED27	4102.32557533355	0.396758677527303	0.139537440999679	2.84338507776	0.00446371037237185	0.0878646146982669	3303.56234512191	3276.75294878581	3390.98781033868	4923.41397780142	4667.93754600757	4232.07411343795	3966.29908248942	4727.78224814696	4432.12010587223
TRIP12	3789.087591779	0.827522262219609	0.291322212909185	2.84057385791442	0.00450324437417455	0.0885016593408636	2029.14632295021	2610.9849363591	3703.41840819812	3125.28060979472	5217.71158336993	2608.85157070857	5297.69101515525	4568.078479718	4940.62539975709
EIF3J	2353.47988450104	0.814861854587675	0.286987461608954	2.83936395694526	0.00452035656583879	0.0886967261297017	2155.29410179462	1303.12487211829	1420.44339669666	2202.81088846374	2554.27390883892	2962.54619797384	3909.43058285294	2437.77706291561	2235.61794885476
HMGB2	9901.23393533178	0.567802026912043	0.200392423661815	2.83345056932029	0.00460484291554934	0.0902110654979522	7266.97461035303	7851.89557756738	7703.6458843627	12060.3652361751	11280.255788183	9117.77589806211	14174.7523015478	11178.3459522776	8477.09416945736
ELAVL1	4100.78192538109	0.631498901197081	0.222985868132528	2.83201310686541	0.00462559525682423	0.0904740042150944	2566.08302264692	2441.46505837278	4114.04147967052	3957.06356148112	4853.83236439628	4845.14480069774	4914.10740976409	4638.75198643656	4576.54764496379
NAMPT	3678.2981302369	0.747499147358157	0.26413317132735	2.83000860362121	0.00465467524194545	0.0906119902777456	2437.77887151457	3004.00588252849	2279.62754081011	3733.75958031326	2848.54145113934	5836.43294271318	4533.8690102339	3733.76396533912	4696.90392754009
PCNP	1447.17880625192	1.06910532113726	0.377864047045171	2.82933856633749	0.00466443254306796	0.0906589392858973	859.314356743526	1440.44544367145	861.41579124102	999.50471920112	1019.65285490659	1210.10721808355	3249.30995962164	2272.5662679891	1112.2926448093
TNFAIP8	829.900440444547	1.04970798103687	0.371236562581125	2.82759859033948	0.00468985718551908	0.0907449534058422	615.644288206466	454.578443762193	467.530073225372	699.165740163125	662.10197017596	1386.48293887983	1364.84399127553	817.793434886224	1000.96308342622
CCNB2	7416.92302400996	0.488271287154387	0.172684964929094	2.82752634171061	0.00469091559495441	0.0907449534058422	6396.87839216981	5222.9169111427	4405.27142981807	10404.6003452448	9479.05365426347	8364.17054556892	7154.28026799328	7409.70415245397	7915.43151743463
PRPF4	3024.96358486741	0.577113783366408	0.204405368068251	2.8233788027216	0.00475203888399631	0.0913702119613308	2062.57009341326	3002.11180567948	2195.94077352633	3170.13643133936	2781.30289980726	3178.53571702382	3697.56754499154	3088.52402737614	4047.98297064954
UBE2L3	14370.6109669206	0.304525213857052	0.107860523626546	2.82332408204723	0.00475285011174643	0.0913702119613308	12549.0085296586	12066.2165666127	13158.9072877012	15501.5868498929	14706.2577389979	14703.3214518351	14873.9003264904	15049.7855800555	16726.5143710412
FGF5	15071.6175469	0.627995719681386	0.222741613633734	2.81939108474824	0.0048114856467525	0.0923535860843225	11564.6245802146	14198.947098597	10347.0319069663	11486.990821648	13539.4711129411	18699.5991470962	22592.4053163672	18110.7744749439	15104.7134633256
HMGB3	4339.65211094412	0.456023680090867	0.162536991663521	2.8056608863225	0.00502135068878842	0.0951974043026524	3882.54830443342	3290.95852515338	3233.65668784518	5012.15049433537	4980.39904925668	4380.15426405301	5255.31840758297	4120.17365791724	4901.50960791979
C1QBP	16161.1009357624	0.422236504647587	0.150563330746725	2.80437808165831	0.00504137497944136	0.0953444652186262	14504.8381948189	13804.9791140031	12390.1048522543	19505.4564860293	16726.578446082	13979.8980408686	17534.4540545814	18814.7560288807	18188.8432043433
TFAM	2007.00448014437	0.563267078693965	0.201169605802008	2.79996113949905	0.00511087589115406	0.0960097872886201	1740.19243636644	1560.71932358353	1654.76634509123	1999.98456495756	1670.68024015726	2113.67909253721	2901.40855008082	2362.51436744909	2059.09540107619
PUM3	3874.92156098044	0.699398009369453	0.24992977807952	2.7983780674063	0.00513599569988508	0.0961888602852528	3432.94468239823	2933.92503911515	2785.09561520413	2533.3787907166	4957.45883762573	3370.00240858342	5629.98146401155	4939.80276830265	4291.70444286654
TRMT61A	2941.19077361385	0.467443072167169	0.167110997728521	2.7972011329054	0.00515474327045782	0.096242795710111	2225.37620115262	2507.7577480881	2756.08420254575	2842.49390875245	2578.00516225024	3205.88810153234	3472.32368368627	3217.93915006858	3664.84880444832
PDCD1LG2	2139.04424769542	0.744413634441067	0.26624758101588	2.79594515601127	0.00517481811206981	0.096242795710111	1190.3175029421	1554.090054612	1700.51511120637	1702.57096558552	3056.58543937862	2601.30608532692	2063.99201621814	2767.28081501904	2614.74023897011
EIF3M	10867.4629513452	0.410497476767644	0.146907219405669	2.79426347070186	0.0052018078608414	0.096242795710111	9629.28045178975	9543.30620373254	8225.85131221347	11613.7572738394	10420.3933729127	11955.8215872386	13984.0755674725	11318.7751279651	11115.9056649427
FUT11	865.882084081396	0.828909250283598	0.296758154890359	2.79321473268308	0.00521870362093594	0.096242795710111	569.282284015787	801.194507130865	602.5447244432	787.902256697078	889.1309611443	637.593514750179	1158.55629651575	1462.11553509961	884.618676935801
PPIL1	2824.48031605418	0.680283968123406	0.243715436073695	2.79130439615528	0.00524960768323929	0.096242795710111	1901.92035796183	2826.90969714614	1718.3682882269	2247.66671000837	2964.03355107446	3428.47992029128	3214.74283239162	3534.59317367772	3583.60831370932
NIP7	3826.03719999686	0.832761673425908	0.298373604441776	2.79100316190473	0.005254495898048	0.096242795710111	1355.2799829694	3192.4665290049	2616.60625707279	6106.24248940236	3963.91036147161	4438.63177576086	3696.45247637122	4456.10227426781	4608.6426536508
RABGGTB	2487.63875006912	0.642473718546525	0.230201406295789	2.79092004208264	0.00525584543093622	0.096242795710111	1905.15491639374	2766.29923797784	1750.72717157663	1997.0591852916	1767.97837914369	2174.04297559048	3898.27989664971	3178.47212683613	2950.73486116227
CSRP1	21788.5874769141	0.927152312806632	0.332507972410436	2.78836115141982	0.00529754506181396	0.0968626683746783	22540.559525822	7867.99523078395	11856.7411887656	29774.5142400849	15116.8084230138	28573.8099546697	25251.8439758379	27986.7086605508	27128.3060926979
XRCC5	17958.897244954	0.279500228963151	0.100277287399376	2.78727353134296	0.00531535921722455	0.0970446205014577	15240.161145006	15456.6141263391	16217.3796760324	19284.1027579721	20237.2218673973	18251.5859525602	18930.519967226	18426.5106608034	19585.9790512498
EZH2	1552.47171331561	0.527206799036157	0.18930316264294	2.7849867465266	0.00535299110029129	0.0975211602810016	1120.2354035841	1327.7478711554	1148.18244713343	1707.44659836211	1889.00777154145	1595.87015822086	1884.46596834611	1767.75550571366	1531.53369578341
RAD51	2464.61753286917	0.501957357955814	0.180327157305758	2.78359269593935	0.00537604980743004	0.0975211602810016	2295.45830051062	1926.27615544229	2161.35024304904	2394.91081986142	2190.39468986527	2174.04297559048	3038.56199038056	2543.32840411866	3457.2342170042
SNHG16	5785.19108581597	0.562928351115252	0.202400431838828	2.78126062282078	0.00541482474190283	0.0978473894063905	5313.30131748067	3621.47493530547	5380.50122456502	5204.25042573305	4745.45964048457	6656.06129229588	7225.64465969396	7182.08039055522	6737.94588622983
SBDS	10806.6121066288	0.76723474024926	0.276059683910135	2.7792350167981	0.00544870881328873	0.0982767769040615	5282.03391930557	11802.9398846004	5800.0508845477	10524.540911549	11655.2095920819	13241.3836591387	15053.4263743624	11968.6042546761	11931.3194793972
QRSL1	1288.03600189912	0.812073206139499	0.292229428012246	2.77888921613148	0.0054545124112204	0.0982767769040615	1117.00084515219	1088.14714975575	951.7974999075	609.454097073854	1063.16015282735	1219.53907481062	2113.05503551236	1870.55333366793	1559.61682838455
FMNL3	1348.12087328392	0.833543709398227	0.300142452084751	2.77716032373475	0.00548361231658638	0.0985134544560541	1074.95158553738	619.363129625988	1135.90838793181	1372.97818988798	1533.83001215195	1354.41462600778	1229.92068821643	1768.67334346325	2043.04789673268
TBL2	4434.47790188181	0.407934578258036	0.146943352815252	2.77613495569903	0.00550093695666337	0.0986349331629932	4033.49436458912	3787.20665959377	3514.84422591867	4300.30810895311	4159.29768122485	5074.33891916563	5364.59513237464	4805.79845686226	4870.41756825425
UBE2G1	3797.68729683723	0.553030421024097	0.199406735966856	2.77337883468499	0.00554774955652468	0.0992323551110545	2954.23003447586	3251.18291132418	2361.08266096632	4314.93500728289	3588.95655757268	5138.47554490973	4625.3046371004	3909.07097551114	4035.94734239191
AFTPH	767.124601488079	0.988425345771702	0.356871487034195	2.76969548334074	0.00561087233033084	0.100071367486912	609.17517134265	588.110861617337	424.012954237808	887.365165339531	522.087575049144	655.514042531619	1462.97002986396	727.845335426235	1027.04027798442
NUF2	2874.11897427459	0.530633811856537	0.191646174104391	2.76882027171331	0.00562596606871248	0.100195776652308	2480.90631727334	2121.36607089023	1686.00940487718	3571.88857213044	3097.71961195825	3824.61790282837	3163.44967585676	2967.36944443004	2953.74376822668
SRPK1	4674.80152696505	0.690888185954727	0.250333034617493	2.7598762065518	0.00578232679285191	0.102389493941719	2871.20970139023	4753.18585258843	2879.94061812574	4258.37766707443	4858.57861507855	5492.17017217499	7136.43917006811	4809.46980786062	5013.84213832434
ABCE1	4312.58373478821	0.510535356151979	0.185058049867474	2.75878491380186	0.00580167064570463	0.102584841130783	3513.80864319593	4121.51122344388	2922.34191354952	4451.45272502743	3803.32888005498	4958.32708142262	5474.98692578663	4745.2211653892	4822.27505522373
RBMS1	8952.89029264603	0.387292506997602	0.140462660219699	2.7572630789694	0.00582874354265868	0.102916098431321	6827.07466361356	8704.23015962149	7444.77481756488	9182.76677143117	9081.15963873359	9281.89020511319	11048.0998901617	9496.86719502554	9509.14929254912
EMP2	6479.37996266011	0.464874327509736	0.168892003289491	2.75249460279605	0.00591431213027223	0.104248735027734	4941.32709781127	5187.87648943603	5093.73456867261	7730.80333056242	8587.54956777804	5761.9212745693	7311.50494345885	6789.24583372997	6910.45655792253
IL15RA	546.848158733655	0.821245868442377	0.298404997841848	2.75211834380076	0.0059211119149604	0.104248735027734	448.525435891226	346.616063368672	408.391424344836	571.424161416445	536.326327095939	484.797435771586	651.200074268715	897.645319100704	576.707187344768
ZNHIT3	2926.0751531996	0.432060281382062	0.157332402084433	2.74616211065153	0.00602969611234776	0.105567826183323	2457.18622210602	2072.120072816	2526.22454840631	3094.07656002454	3202.13712696808	3465.26416152686	3293.91270443456	3316.14778927489	2907.6071932391
NAB2	3093.75838443995	0.472695718334847	0.172315164314402	2.74320440812963	0.00608427985050564	0.106062403834662	2208.12522284911	2346.76121592232	2761.66332036467	3171.11155789468	3615.85197810551	3588.82148465153	3061.97843140735	3843.90449529013	3245.60775347421
SMS	11582.9402126238	0.396866646881675	0.144737081903994	2.74198319919784	0.00610694651320418	0.106307382039444	9190.45869119425	9444.81420758406	9120.741810368	15682.9603891821	11690.8064721989	12570.7786458438	12863.4316040478	11360.9956644463	12321.4744287487
TCP1	11802.6557609983	0.344985868786036	0.125933313364032	2.73943295519268	0.00615452660106986	0.10698474269071	10498.298483829	9898.44561292175	10324.7154356906	12279.7687111217	10852.3021849988	13349.8500115001	13762.1769120282	13067.2560409373	12191.0884559577
BAK1	2855.15350212501	0.673584704078666	0.246016340120879	2.73796733886742	0.00618202151705473	0.107157348843889	1838.30737546764	1775.69704594607	3031.69262280033	2313.97531577001	2968.77980175672	3169.10386029675	3603.9017808844	3284.94130578877	3709.98241041443
EIF4H	26322.6824185	0.343283937406625	0.125597914604087	2.73319774845573	0.00627226619080332	0.108023372320175	22529.7776643823	23980.9069853047	22965.8805897962	24740.9109615325	24399.6837157437	30146.1004710728	29214.7978524663	31081.6575521741	27844.4259740269
YAE1D1	2088.15919678829	0.579043599215282	0.211869064691942	2.73302570178053	0.00627554350620367	0.108023372320175	2052.86641811753	2000.14515255365	1482.92951626854	1404.18223965816	1612.14314840933	1970.31487028569	2755.33456081849	2658.05812281763	2857.45874216564
TOP2A	13206.9181009509	0.382964979590563	0.140244702643022	2.73069123020897	0.00632016544380829	0.108372441578411	10362.4470296889	10630.5063150638	9031.4759252653	15910.1648765712	16620.5788475115	17151.8314581835	15022.2044529934	11855.7102114763	12277.343791804
SPAG5	3103.17068972086	0.654212672549547	0.239586827944734	2.73058697826432	0.00632216479796275	0.108372441578411	1997.8789247751	1462.22732743505	2347.69277820091	4320.78576661479	4499.44564678717	4161.3351879849	3167.90995033805	2275.31978123788	3695.94084411386
GPR137C	76.3634228261858	3.79445601114797	1.39045735570223	2.72892656188771	0.0063540852538854	NA	0	8.52334582054112	20.0848241481067	18.5274045510452	17.4029191683048	226.364561449768	34.5671272300174	111.058367700598	250.74225536729
CERK	1915.11772790341	0.514641033979852	0.188718428950553	2.72703114815933	0.00639070060987327	0.108840897707849	1440.45668834298	1488.74440332118	1667.04040429285	1842.98918955133	1997.38049545316	2233.46367297104	2038.3454379507	1987.11872786608	2540.52053138139
KCTD20	1717.26480031426	1.26848813800776	0.465178936642281	2.72688214811244	0.00639358700682145	0.108840897707849	912.145477798022	1017.11926791791	659.451726196169	1426.61015043048	2455.39368629173	2747.49986459656	3050.82774520412	2531.39651337397	654.938771019363
GINS2	4539.68797374641	0.519372068813142	0.191074732870003	2.71816195167204	0.00656456978714574	0.110986192209524	4255.6007102468	3446.27282677212	3485.83281326029	5660.60965362195	3921.19410533122	4051.92564995084	5713.61161053578	5043.51843400651	5278.6259599922
RAB8A	2600.51439657506	1.06109506874392	0.390634867804204	2.71633475708002	0.00660091372016253	0.111380770468199	1515.92971842083	1424.34579045487	1612.36504966745	1351.52540567098	4677.4300473721	3323.78631062076	3234.81406755744	2044.94250609036	4219.49067332076
C6orf106	2894.06308347636	0.540177053936375	0.198976746352209	2.71477478569384	0.00663208550000748	0.111668757491258	2497.07910943288	2401.68944454359	2095.5166527858	2442.69202107201	3009.91397433635	3427.53673461857	3954.03332766586	2998.57592791615	3219.53055891601
DPYSL4	295.056342382701	1.28273920611427	0.472921643551985	2.71237153892971	0.00668036690253162	0.112033233455966	177.900713754933	200.772145994969	208.659006427553	330.567902252858	107.581682131339	200.898548286669	512.931565348646	405.684285319541	510.511231927803
CDV3	3839.06691325776	0.86390378330815	0.31854739022878	2.71201023711949	0.00668765274169659	0.112033233455966	3900.8774688809	2912.14315535155	1912.52158832527	4886.35916869933	2805.82519499896	2253.2705720979	5918.78423667524	5295.00597739464	4666.81485689601
MAD2L1	6136.31243080714	0.689195683332744	0.254295554238396	2.71021522730452	0.00672395605981636	0.112033233455966	5180.68442177245	3705.76135508638	3409.956810923	7294.9217603352	6200.97651637915	9607.28926219723	8637.32153302306	5971.45239884374	5218.44781870405
HMMR	2518.39536754626	0.551991001141362	0.203895597171968	2.70722373998006	0.00678485138231024	0.11232104768228	2042.08455667784	1572.08378467758	1600.09099046583	2648.44372424414	3508.27029597417	3650.12855337751	2748.64414909655	2580.95975185192	2314.85250155083
PTDSS1	2934.48337308141	0.539481624628137	0.199281999206225	2.70712671880545	0.00678683463652465	0.11232104768228	2441.01342994648	2178.18837636051	2320.91301267011	2600.66252303355	3939.3880662799	2843.70480321271	3361.93189027428	3626.37694863689	3098.17130731824
UHRF2	943.326818197978	1.15235380207851	0.42633025387091	2.70296042003962	0.00687249294239354	0.113244736842485	539.093071984646	457.419559035707	552.332664072934	1144.79857594353	849.578872125425	1504.38114796825	720.33432872875	725.09182217746	1996.9113217451
FOXC2	1063.39122177767	0.751005910543067	0.278061818788606	2.7008595204292	0.0069160543660548	0.113810590647798	692.195504428286	621.257206474997	572.41748822104	1071.66408429466	2008.45508037845	1430.81266549707	1001.33162105018	1114.25502800435	1058.13231764997
SPC25	4045.70607066153	0.537591680376165	0.199136416991009	2.6996151105824	0.00694197359053136	0.114085004067028	3343.45523244878	2855.32084988127	2565.27837313874	4402.69639726152	4477.2964769366	6044.87697638151	4828.24712599921	3721.83207459443	4172.35112931171
CDCA3	5312.62114346534	0.580869419247272	0.215310450360587	2.69782269404236	0.00697946034447221	0.114548536664197	4614.63669618857	3174.47279893931	3157.78068550788	8373.41173051709	6191.48401501462	5927.9219529658	5962.27191286784	4825.07304960368	5586.53744958323
ZNF207	11324.9742682398	0.366426605268944	0.136095620716326	2.69242025085225	0.00709354981409218	0.115961357653964	8506.88867591772	10208.1271777347	8322.92796226265	14694.1820620894	12280.9236403605	13053.6897102699	11455.0999365796	11487.65727389	11915.2719750536
PHF19	2657.95738340736	0.584807738212041	0.217458604311691	2.68928304797641	0.00716056751552678	0.116157375628626	2486.29724799319	1666.78762712804	1864.54117508257	3529.95813025176	2528.96057186684	2820.12516139502	3254.88530272325	2930.65593444637	2839.4052997792
IRX3	340.996312164023	0.833085527223661	0.30994569285269	2.68784353657596	0.00719150850814239	0.116157375628626	238.279137817214	227.289221881096	266.681831744305	338.368914695404	397.894015529878	296.160301230113	463.868546054427	433.219417807293	407.20542271648
RNF169	495.233368288154	1.18791170660508	0.442013227666508	2.68750261813734	0.00719885379348824	0.116157375628626	195.151692058442	287.899681049389	278.955890945926	958.549403877757	612.266338012178	387.649311482727	690.227475980025	364.381586587913	682.01893459903
COLGALT1	5027.03588854792	0.376735477314813	0.140182461505568	2.6874651312914	0.00719966188009139	0.116157375628626	4516.52175708737	4180.22760576317	4000.22747616458	5893.664900343	5235.90554431861	4931.91788258682	5171.68826105874	5929.23186236252	5383.93770724646
DYNLT1	11716.3300554355	0.30426684036519	0.113242537380403	2.68685996802687	0.00721271837544901	0.116157375628626	10414.1999645994	10275.3669058746	9612.82000199662	13766.8367079819	11929.7010898729	12030.3332553825	12602.5055468922	12567.9523051594	12247.2547211599
MSANTD3	3323.3532073814	0.57548013137921	0.214350932120751	2.68475684096873	0.00725825910092842	0.116302118183528	2828.08225563145	3136.59126195913	2810.75955717115	2617.23967447396	2950.58584080804	2488.12380460203	5209.60059414972	3126.1553751094	4743.04050252767
BASP1	5878.89820811801	1.03924720909256	0.387196826955963	2.68402821702554	0.00727409666998118	0.116302118183528	2921.88445015678	1970.78696139401	2381.16748511443	10177.3958578557	10651.3775727829	9859.1198368101	2947.12636351407	2652.55109632008	9348.67424911406
CNIH1	4924.28164867811	0.568403482379224	0.211776081652743	2.68398337500292	0.00727507238062893	0.116302118183528	3635.64367746446	3968.09099867414	4262.44601365375	5152.56871830119	4542.95294470793	5159.22562970929	7836.70226363105	4941.63844380183	4819.26614815932
KPNA4	4520.3777800082	0.480464708681868	0.179125938583205	2.6822732234209	0.00731237106139374	0.116379402403989	3598.9853485695	3020.10553574507	3292.79533672571	5452.90769733919	4720.93734529286	6769.24357302077	4480.34571645839	4310.16607208272	5037.9133948396
SYTL4	225.06171939045	1.68546440123887	0.630115188109249	2.67485125425455	0.00747624126503151	0.11799459040028	113.209545116776	194.142877023437	33.4747069135111	268.159802712496	161.372523197008	157.51200734213	430.416487444733	321.243212357103	346.024312406861
PSMA3	11226.2993880515	0.49213182361623	0.184020523800079	2.67433117487964	0.00748784667165991	0.118026824548693	8802.31167936531	10196.7627166407	8782.64727054154	12343.1519372173	10367.3935736274	11466.3082231034	15273.0948925661	9812.6033808851	13992.4208185163
JAM2	68.2118445217231	2.39884137750518	0.898406408011779	2.67010715430441	0.00758270440991357	NA	12.9382337276315	12.3114995185594	21.2006477118904	163.821261293452	133.686060883796	25.4660131630989	50.1780879145414	111.058367700598	83.2464287819404
HDHD5	3387.90926213092	0.895948813705284	0.336077769586186	2.66589728564454	0.00767831484536321	0.1204017578253	3573.10888111424	2071.17303439149	1990.62923779013	2871.747705412	4138.73059493503	1639.2566991654	3978.56483731297	5474.90217631462	4753.07019274236
CD82	2301.84449216069	0.505847956730486	0.189792495540822	2.66526848329303	0.00769268796358401	0.1204017578253	1391.93831186436	1546.51374721596	1679.31446349448	3076.52428202881	3682.29948765722	2782.39773448673	2357.25506336312	1925.62359864343	2274.73374069206
CDC25A	470.850094965774	1.0288541758637	0.386091445761283	2.66479402006702	0.00770354916605265	0.1204017578253	323.455843190788	321.993064331553	252.176125415117	647.484032731262	276.864623132122	583.83193140586	628.898701862253	612.197778977678	590.748753645336
SNHG15	1506.52991012452	0.805761934128668	0.302401901730001	2.66453990374733	0.00770937193416028	0.1204017578253	1015.65134761907	887.375003760781	1064.49567984965	2344.20423898487	2017.1565399626	1043.16335401435	1545.48510776788	1854.95009192487	1786.28782723658
CCT4	11403.6047921604	0.340033900205305	0.1276659779353	2.66346528420933	0.00773403917274524	0.120522110441947	10019.5838359066	8956.1423805397	8955.59992292801	14652.2516202108	11838.7312851295	12855.6207190014	11726.0616113182	12019.0853309036	11609.3664235055
TOMM6	5888.84858201496	0.360281880693749	0.135604763022132	2.65685269945088	0.0078873897540473	0.12237099524657	5581.76966732903	4600.71266624319	5127.20927558612	6528.47228785512	5930.44022749005	5579.88643973678	6437.2911451255	6685.5301680261	6528.32536074278
ZNF692	777.032670933135	0.652829163430021	0.246000085469364	2.65377616509537	0.00795966073652092	0.123038472180358	514.294790673353	696.073242010858	534.479487052394	828.857572020441	929.474091943552	746.059867111527	856.372700408174	983.004229812734	904.678057365184
SGO1	1981.73685270852	0.748104774412026	0.281979248832523	2.65304903644293	0.0079768281494698	0.123038472180358	1667.9539647205	1363.73533128658	1355.7256299972	2008.76070395542	2169.03656179508	1900.51913050534	3541.4579381463	2161.5079002885	1666.93451368175
MRTO4	6664.58878259531	0.586673878327388	0.22122413676639	2.65194334986561	0.00800299681401912	0.123038472180358	5823.28336357815	5141.4716066353	4409.7347240732	9192.51803698435	7082.98810150005	5241.28278323483	8770.01469884152	6957.21014190525	7362.79558660512
TMEM216	953.842994754885	0.950399551563798	0.358553789748892	2.6506470681272	0.00803377422991562	0.123038472180358	644.755314093637	357.980524462727	823.477790072374	1333.97312767525	1037.84681585527	859.24214783641	916.586405905623	1189.51772347087	1421.2071034218
NEK2	1351.31526906291	0.775636527019892	0.292946393678043	2.64770805771496	0.0081039475471628	0.123510658137447	836.672447720171	1247.24960507252	648.293490558332	1729.87450913443	1278.32351709003	1742.06393749051	1803.06595906252	1516.26796232552	1360.02599311218
ANKRD52	1866.20440196521	0.615213576822202	0.232416339862602	2.64703237812753	0.00812015778822533	0.123574583751266	1403.79835944802	1076.78268866169	1423.79086738801	2017.53684295329	2612.81100058685	2282.50932795183	1574.47689189628	2367.10355619705	2037.03008260387
PLP2	6698.95494781338	0.415855399222823	0.157232695243406	2.64484049312424	0.00817294332469275	0.123616735448417	5857.78532018517	5097.90783910809	5184.11627733909	8298.32698575759	8125.58116803758	6195.78668401469	6832.0254367199	7390.42955971254	7308.63525944578
SNRPC	14098.9345543067	0.327988786093006	0.12404124421516	2.64419135883611	0.0081886347769513	0.123616735448417	13253.0640816705	11964.8834551907	11659.2404179759	16214.4043618305	14044.9468106023	13463.0322922249	15968.8977116477	15180.1185404975	15141.8233171199
ENAH	2390.1812506844	1.1463253594352	0.433689906803468	2.64319123284249	0.00821286348777878	0.123616735448417	1005.94767232335	1358.05310073955	2721.49367206846	2601.63764958887	1823.35130377012	745.116681438819	3874.86345562292	3175.71861358736	4205.4491070202
CNEP1R1	1630.47763922798	0.834627856477	0.315766240491277	2.64318267582521	0.00821307106366085	0.123616735448417	1067.4042825296	1606.17716795975	742.022669916164	1459.76445331129	1918.27631741542	1787.33684978046	2460.95644505318	2112.86249956014	1519.49806752578
STARD3NL	2701.66542099843	0.485708942312132	0.183826836951284	2.64220910486998	0.00823671859693356	0.123821657641113	2431.30975465076	1994.46292200662	2224.95218618471	2566.53309359741	2483.08014860494	3303.0362258212	2852.3455307866	3177.55428908654	3281.7146382471
C14orf132	1008.80787218607	0.751334718295297	0.284567473716851	2.64026913716389	0.00828402114398241	0.124381251774977	859.314356743526	844.758274658075	906.048733792368	651.384538952535	578.251541455946	845.0943627458	1953.60022280615	1280.38366068045	1160.43515783982
EXOSC3	3638.57733832187	0.690299348063705	0.261548688434632	2.63927665703523	0.00830831480393585	0.124443229745359	3307.87508969779	2047.49707377888	3194.60286311275	2596.76201681228	3524.8821733621	4280.17658274603	4666.56217605235	3721.83207459443	5407.00599474025
CSTF3	2541.15183769787	0.622732099890187	0.236358140434359	2.63469706922631	0.00842124029915191	0.125525299241706	2212.43796742499	2145.04203150285	2049.76788667067	1472.44109853043	2475.96077258155	2648.46536896228	3532.53738918372	3038.96078889819	3294.7532355262
PSMA1	10561.242130337	0.5604935531251	0.212783673242784	2.63410037331945	0.00843605452668831	0.125594433013736	7455.65718554766	8650.24896942473	8628.66361873939	14067.1756870199	8763.95188480222	11006.976800495	11797.4260030189	9785.98608614694	14895.0929378385
TTK	2047.88925759369	0.836195442677412	0.317539927797068	2.63335527118909	0.00845458597060667	0.125711888101822	1079.26433011326	1830.62527456733	803.392965924267	2492.42347539323	2253.67803229547	3339.82046705678	2614.83591465777	1837.51117468263	2179.45168365249
NOP2	2167.27784587939	0.51229997355832	0.194591730736762	2.63269138734032	0.00847112809362061	0.125711888101822	1703.53410747148	1702.77508725921	2271.81677586362	1739.62577468761	1945.17173794825	2044.82653842957	2821.12360941755	2865.48945422536	2411.13752761187
HSP90AB1	57491.4749616315	0.284066291317929	0.107939226518308	2.63172435527641	0.00849527560659832	0.125711888101822	53740.0319738615	52178.9760749282	49417.5939928527	63038.0312950982	55872.0719898426	54034.1640037323	64564.7032539506	60307.4471746737	64270.2548957439
DLGAP5	3622.1418730514	0.541200666552792	0.205668957912768	2.63141638896394	0.00850297866743364	0.125711888101822	3264.74764393902	3060.82818799877	2471.54919378091	3241.32066987758	3971.82077927538	3785.94729024737	5273.15950550814	3940.27745899726	3589.62612783813
LRIF1	1300.72987054279	0.583147766329146	0.221616838401713	2.63133329820411	0.00850505805906837	0.125711888101822	1073.87339939342	1057.8419201716	1375.81045414531	901.992063669304	969.026180962426	1073.34529554098	2027.19475174747	1525.44633982144	1702.03842943317
FAM189B	923.250300597929	0.912115595563636	0.346866345726444	2.62958804392911	0.00854883920506156	0.12620786300104	608.096985198681	342.827909670654	832.404378582644	1065.81332496276	1150.96579044925	954.503900779854	1194.23849236609	886.631266105603	1273.77065726584
B4GALT1	2566.35866139601	0.412100874946912	0.156799346032438	2.62820531701489	0.00858366899638726	0.126570660398341	1855.55835377115	1872.29496524553	2039.72547459661	3018.01668870972	3591.32968291381	3045.54653717208	2743.06880599493	2421.25598342296	2510.43146073731
NNMT	26413.9581392087	0.292195608334053	0.111290019010212	2.62553291780137	0.00865134432240649	0.127391694366702	23738.4243317719	25261.3029352349	25477.5994318733	25071.4788637854	24284.1916158086	22693.0472853392	32738.4146926875	27940.8167730712	30520.3473233066
AMMECR1L	856.188632940383	0.888756064205717	0.338785196010834	2.6233615714935	0.00870668182287601	0.127773920401826	695.430062860194	483.936634921834	525.552898542125	1017.05699719685	703.236142755589	1123.33413619447	1470.77551020623	860.931809117035	825.44350466912
ELOVL5	3726.93859744967	0.648355460095359	0.247249196916436	2.62227529222062	0.00873448455511817	0.128029701163027	2382.79137817214	2517.22813233314	3438.96822358138	3746.43622553239	2948.21271546691	5439.35177450338	4223.87993378406	4515.76172799127	4329.81726568237
U2AF1L5	2785.78199448136	0.416756998438596	0.159100275275828	2.61946120279223	0.00880687898893651	0.128784953177079	2251.25266860788	2102.42530240014	2656.775905369	2869.79745230136	3121.45086536958	2713.54518037909	3031.87157865863	3198.66455732715	3126.25443991938
CCT8	12716.1811302346	0.471000752852613	0.17988311119408	2.61837117295819	0.00883506450646956	0.12904422028266	9981.84732086771	13876.9540342654	9363.99134727285	12155.9276385963	10779.5263412041	12235.00454636	17399.5307515223	14132.8656682133	14519.9825238091
RPP30	2315.69813172426	0.463563589250988	0.177496916254135	2.61167122806388	0.00901008554875055	0.130980536917172	1758.52160081392	2186.71172218105	1877.93105784797	2256.44284900624	2103.38009402375	2627.71528416272	2502.21398400513	2670.90785131191	2857.45874216564
ZW10	1435.15390202577	0.720159144453631	0.276054108247946	2.60876082962257	0.00908707297496698	0.131944299596521	1129.93907887982	899.68650327934	996.430442458848	1176.00262571371	1983.93278518675	1745.83668018133	1449.58920642009	1432.74472711268	2102.22306899936
MTIF2	2209.31764177968	0.681735045090219	0.261743285632055	2.60459420551695	0.00919831301827618	0.13277845528838	2077.66469942883	2102.42530240014	1503.01434041665	1832.26279744283	1306.80102118361	1943.90567144988	3865.94290666034	2397.39220193358	2854.44983510123
HNRNPD	11845.0504922086	0.377494666730655	0.144969095878201	2.60396648295176	0.00921517681267042	0.132866486240629	12532.8357374991	9467.54312977217	9693.15929858904	11434.3339876608	10596.7956899369	11708.7069409892	14123.4591450129	13229.7133226151	13818.9071778021
ANKLE2	2952.86346789327	0.36870746712153	0.141724063636769	2.60158689823139	0.00927935529725203	0.133593724969773	2353.68035228497	2471.77028795692	2487.17072367388	3112.60396457559	3073.19731676655	3635.03758261419	3218.08803825259	3138.0872658541	3086.13567906061
EXOSC9	6361.2051383238	0.480559253819785	0.184751339896228	2.60111376777948	0.00929216327285625	0.133593724969773	5685.27553715008	5561.00962869083	4670.83743799859	5920.9684438919	6680.34783528791	6521.18574109873	9008.63938359067	5887.92916363089	7314.6530735746
SLC11A2	1250.17463885689	0.71490685079238	0.275014561382436	2.59952362958058	0.00933532511391206	0.133593724969773	739.635694762935	757.630739603655	1066.72732697722	1364.20205089011	1696.78461890972	1419.49443742459	1025.86313069729	1494.23985633532	1686.99389411113
LRCH1	409.688789430243	1.15631746572919	0.444857107491746	2.59930086820214	0.00934138588955712	0.133593724969773	180.057086042872	342.827909670654	284.535008764845	258.408537159314	439.028188109507	381.990197446483	786.123377327816	657.171828707673	357.056971643022
RRP1	4187.79994466271	0.458018134244718	0.176289159451488	2.59810719881932	0.009373922470337	0.133749076449595	2967.16826820349	3195.30764427841	3810.53747032135	4524.58721667629	5269.92034087484	4223.58544238359	4458.04434405192	4090.8028499303	5150.24592524415
CDK8	825.568024980072	0.88482854436896	0.341093775959684	2.59409173292433	0.0094841178471767	0.134893317490572	359.035985941774	805.929699253388	672.841608961574	744.996688263079	632.042382521615	820.571535255408	1329.16179542519	1087.63773326619	977.894795932433
CSGALNACT2	1425.09542584676	0.602968887989978	0.232563884707185	2.59270216761798	0.00952251953779497	0.13513991512881	957.429295844732	884.533888487267	1145.95080000586	1848.83994888324	1470.54666972176	1981.63309835818	1272.29329578871	1503.41823383124	1761.21360169985
TDP1	1457.89011793257	0.679628110018682	0.262642075306008	2.58765892413406	0.00966306089038024	0.136185626013583	792.46681581743	1111.82311036836	786.655612467512	1734.75014191102	1695.99357712934	2688.07916721599	1391.60563816328	1438.25175361023	1481.38524470995
PCBP1	12098.3596211652	0.29498187987294	0.113997964980075	2.58760654126147	0.00966453030888451	0.136185626013583	10986.7168070471	10075.5417983041	11080.1279883722	12378.2564932088	11982.7008891582	12947.109729254	14029.7933809058	12199.8993675732	13205.090136663
ZNF280B	243.73021377255	1.82096934467414	0.703742196228545	2.58755174044269	0.00966606776761453	0.136185626013583	70.082099358004	44.5108059517147	149.520357547016	114.089806972225	632.042382521615	250.887388940159	407.000046417947	217.527546653238	307.911489591033
ALG5	4393.20853908537	0.45672727850373	0.17667995518885	2.58505430350344	0.00973636614559614	0.136712554683739	4263.14801325458	4513.58513118877	3280.52127752409	3730.8342006473	3257.51005159451	3943.4592975895	5958.92670700688	5022.4081657659	5568.48400719679
C5orf15	1337.54237693671	0.510784618350444	0.197659026538949	2.584170464129	0.00976135359282562	0.136747589151707	1046.91874579418	928.097656014477	970.766500491823	1517.29692007507	1737.91879148935	1640.19988483811	1260.02754096515	1308.8366309178	1627.81872184445
ATP10A	1616.43076479917	0.607210485544549	0.235060850559914	2.58320551507482	0.00978869937663454	0.136975201481206	1099.74986684868	1338.16529382496	1222.94262590694	1349.57515256034	2032.18633378977	1928.81470068656	1556.63579397111	2033.92845309526	1985.87866250894
TPBG	9237.65132419803	0.38342382933723	0.148616071408579	2.57996208420226	0.00988111634783924	0.13779970391529	6806.58912687815	8822.60996268456	7973.67518679835	8485.55128437868	10039.9022765511	10221.3031351297	9726.74357507878	10357.7990041426	10704.6883661404
RAB32	12815.725580643	0.284941081579916	0.110614998126452	2.57597149035955	0.00999588878343668	0.138461570555752	11205.5885942729	10834.1195763323	10766.581566949	15439.1787503525	13468.2773527072	13658.2717264754	12892.4233881762	13149.8614384006	13927.2278321208
PSMD6	8837.13687310236	0.387152895138018	0.150349327495379	2.5750224599436	0.0100233577635703	0.138686414257831	8142.4617592561	7570.62516548952	6948.23333168113	10240.7790839514	7772.77653398922	9221.52632205992	10668.9765592518	9281.17532387149	9687.67777837063
DNM1L	3901.99442775875	0.722173270510115	0.280885231972318	2.57106173022755	0.0101387253077948	0.139733727136933	2487.37543413716	3447.21986519663	2718.1462013771	2386.13468086355	4357.8491680996	5445.95407421233	5199.56497656681	4251.42445610886	4824.28099326667
HSPA9	12540.0901216903	0.311875484044052	0.121311258925706	2.57087006437755	0.0101443379934121	0.139733727136933	10092.9004936965	10168.3515639056	11716.1474197289	13834.1204402988	13847.9774072884	13508.3052045149	12695.056242379	12597.3231131464	14400.6292102542
DCP1A	2932.96536816	0.655780347319872	0.255343209251819	2.56823100657884	0.0102219011504501	0.140077124061983	1982.78431875953	2425.3654051562	2459.27513457928	2128.70127025956	2738.58664366687	3842.53843060981	3823.57029908806	4161.47635664887	2834.39045467185
DIMT1	3563.90566267791	0.521916072367101	0.203227651542897	2.56813513517837	0.0102247287672077	0.140077124061983	2860.42783995053	2541.85113137026	3284.98457177923	3222.79326532654	3182.36108245865	4509.37070121392	4512.68270644776	3642.89802812954	4317.78163742474
EDN1	911.025629400719	0.730368553089973	0.28460737434082	2.56623200569409	0.010281003669809	0.140573579354253	618.878846638374	665.768012426712	723.053669331841	1102.86813406485	1091.63765692094	665.8890849314	1159.67136513607	918.755587341313	1252.70830781498
PARPBP	897.764893278707	0.836489057240361	0.325977314847434	2.56609591876619	0.0102850382561085	0.140573579354253	727.775647179273	544.547094090127	640.482725611846	940.99712588203	596.445502404628	1213.87996077438	1384.91522644134	942.619368830698	1088.22138829404
TOMM20	6343.79051328464	0.46141020101443	0.179898759307065	2.56483259135134	0.0103225595992352	0.14064116775246	6251.32326273396	5585.63262772794	4908.50785708452	5644.03250218155	5646.45622833453	5999.60406409156	9424.5599789712	6448.72802863144	7185.27006980508
BUB1	5171.17529183861	0.774965626086704	0.302502142984978	2.5618516895108	0.0104115768705103	0.141519473277355	3869.61007070579	4292.92517827921	1759.6537600869	5861.4857240175	6902.63057557398	6873.93718269128	7152.05013075264	5328.96597412954	4499.31903031066
FH	6836.39431063983	0.306822516438554	0.119858689049052	2.55986878275457	0.0104711691537158	0.142016669994681	5944.04021170271	6283.59994658781	6335.64619516387	6037.00850397477	6836.97410780265	7127.65412864956	7650.48580403708	7582.25764937721	7729.88224846283
GEM	1182.9355938893	0.720130837026668	0.281667291642625	2.55667185503512	0.0105678855586934	0.142888479461198	692.195504428286	661.979858728693	837.983496401562	1401.2568599922	1299.68164516022	2141.97466271843	1433.97824573556	984.839905311917	1192.53016652683
NFKBIE	1350.85671152298	0.805054753864314	0.315031730608803	2.55547195931196	0.0106043904812707	0.143134238968781	667.397223116992	947.985462929073	1192.81538968478	1078.48997018189	1913.53006673315	1450.61956462393	2011.58379106295	1354.72851839738	1540.56041697663
TIMM10	7200.19955950728	0.52551715334591	0.205662795162709	2.55523685229577	0.0106115563649679	0.143134238968781	6140.27008990512	5381.07232803496	4607.23549486292	11036.482353091	7416.80773281935	7003.15361985219	8290.53519210257	7785.09979203698	7141.13943286043
AKR1B1	13198.7547781941	0.369893198942029	0.145029183594386	2.55047425473026	0.0107576469140103	0.144904302018715	10682.6683144478	10956.2875330934	12036.3887825348	13199.3130527867	12767.4143352927	15631.4161537792	12623.6918506783	15634.4482265454	15257.1647545889
UQCRFS1	15190.0631725765	0.330135270506866	0.129562669007001	2.54807401728524	0.0108319485970887	0.145629531138637	13448.215773729	12722.5141947944	12537.3935626737	17876.9951386479	16909.3090973492	14555.2413012201	15358.955176331	15567.4460708252	17734.4982376177
RRP9	4583.45557134426	0.587682540947074	0.231090175079399	2.54308752306391	0.0109877702304324	0.146765216649348	3084.69055789615	3316.528562615	4045.97624227971	6449.48703687435	4856.99653151779	3798.20870399256	4278.5182961799	5559.34324927706	5861.35096146578
LINC00862	72.4997296932122	2.4724054391811	0.97405858579095	2.53825126665608	0.0111407965159705	NA	21.5637228793859	39.7756138291919	10.0424120740533	9.75126555318166	59.3281335283118	115.068652070299	120.427410994899	165.21079492651	111.329561383077
HNRNPA1L2	260.556237419006	1.89378883771482	0.74761903780355	2.53309338306665	0.0113060828311722	0.149720680581897	119.678661980591	33.1463448576599	112.698179942154	153.094869184952	450.89381481517	489.513364135123	508.471290867353	388.245368077298	89.2642429107554
ASF1B	5085.11402575617	0.399958112601077	0.158008600794263	2.5312426702762	0.0113659182694071	0.15019075297754	3978.50687124669	3823.19411972494	3972.33188706999	5231.55396928196	7291.03208973933	5934.52425267475	5073.5622224703	5381.28272585626	5080.03809374131
TBC1D20	1966.17757880218	0.594932217090727	0.235207534375303	2.52939268578632	0.0114260109577573	0.150692621210046	1457.70766664648	1384.57017662568	2232.76295113119	1505.59540141125	1866.0675599105	1584.55193014838	2724.11263944944	2361.5965296995	2578.63335419722
KIF24	317.553154381067	1.3988301132121	0.5530740853647	2.52919120643612	0.0114325725722074	0.150692621210046	75.4730300778505	205.507338117491	47.9804132426993	616.279982961081	560.848622287641	482.911064426171	299.953458866925	342.353480597712	226.670998852031
SLC2A6	1683.4950980031	0.722572814689357	0.285720811151422	2.52894709271429	0.0114405271490693	0.150692621210046	1151.5028017592	1499.16182599073	783.308141776161	2345.17936554019	1851.03776608333	1853.35984686997	1669.25772462374	1645.68308501796	2352.96532436665
NONO	7980.08372388873	0.933936420329161	0.369432584072679	2.52802936339104	0.0114704758206561	0.150926026203132	4861.54132315754	4845.99561818988	5933.94971220174	5131.11593408419	14173.8866208039	6990.892206107	15675.6346645027	7216.04038729012	6991.69704866153
TSNAX	1797.92461228922	0.617169013381821	0.244607560118334	2.52309868543414	0.0116325751107233	0.152895891391423	1326.16895708223	1293.65448787324	1823.25570322257	1652.83951126429	1286.2339348938	1984.4626553763	2532.32083675386	2003.63980735873	2278.74561677794
ST20-MTHFS	57.797094681819	1.83520410606736	0.727549247838248	2.52244657185787	0.0116541652483265	NA	34.5019566070174	20.8348453391005	42.4012954237808	33.1543028808177	17.4029191683048	23.5796418176842	138.26850892007	103.715665703865	106.314716275731
MMP10	56.0351549274453	3.18603899516725	1.26363097677123	2.52133657193817	0.0116909968270349	NA	0	12.3114995185594	6.69494138270223	63.3832260956808	166.118773879273	82.0571535255408	8.92054896258514	93.6194504583556	71.2108005243105
IL7R	4173.74486717172	0.766105167056436	0.303902434330115	2.52089184064992	0.0117057826752856	0.153531104971706	2846.41142007893	3743.64289206656	2872.12985317926	5729.84363904954	2460.139936974	3818.01560311942	7046.11861182194	4480.88389350679	4566.51795474909
AMPD3	705.652558712876	1.05987286897573	0.420875634454629	2.51825665876123	0.0117937346111135	0.154356598696037	181.135272186841	321.046025907049	461.950955406454	1162.35085393925	1029.14535627112	1185.58439059316	505.126085006384	496.550222529121	1007.98386657651
ZNF518B	809.581918919848	0.94250602124594	0.374950703890088	2.51367982902153	0.011947884747364	0.155664175021617	451.759994323134	498.142211289403	760.991670500487	755.723080371579	465.132566861965	1066.74299583203	1120.64396342476	879.288564108869	1287.8122235664
WDR77	7189.71278939199	0.520466865170369	0.207071252231471	2.51346751208408	0.0119550788564237	0.155664175021617	4543.4764106866	6094.1922616869	5962.96112486012	10513.8145194405	6854.37702697096	6925.81239469019	7739.69129366293	7563.90089438538	8509.18917814437
NCEH1	1731.26119595204	0.816987598044862	0.32505022521259	2.51341957234619	0.0119567037692832	0.155664175021617	1487.89687867762	1049.31857435106	621.513725027523	2466.09505839964	1915.11215029391	2475.86239085684	2303.73176958761	1782.44090970712	1479.37930666701
SLC25A33	1272.04761762979	0.806384421784213	0.321335478262297	2.50947833754599	0.0120909631371213	0.157080702145633	706.211924299887	1113.71718721737	1002.00956027777	724.519030601398	1480.83021286666	1485.5174345141	1722.78101839926	1683.31443275122	1529.52775774047
DCAF13	10061.6706556469	0.491610667026288	0.196453992111056	2.5024213646337	0.0123347023240396	0.159520365339369	8434.65020427178	9706.19681274732	7600.99011649459	8216.41635511087	8812.20543340525	11588.9223605554	14694.3742786184	10806.6216636929	10694.6586759257
PRPF40A	11716.1222265558	0.394597697549986	0.157702035032513	2.50217251456922	0.0123433761869306	0.159520365339369	11063.2680232689	11355.9377482343	9079.456338508	10473.8343306724	11765.9554413348	10296.7579889463	16071.4840247175	12874.5101135231	12463.8960297973
EIF4E	3991.92456867038	0.47542948876478	0.190164082307127	2.50010140188793	0.0124157762965756	0.159953560597428	3538.60692450722	2743.57031578973	2845.35008764845	4981.92157112051	3933.05973203688	5194.12349959946	4819.32657703662	3773.23098857157	4098.131421723
SPDL1	4118.27470822541	0.526560579803211	0.210722314785441	2.49883634934136	0.0124601836736637	0.160084468749395	3515.96501548386	3144.16756935517	2548.54101968198	5815.65477591754	3837.34367661121	4936.63381095035	5028.95947765737	4013.7044789646	4223.50254940664
MBOAT2	2193.21471468592	0.435410393472861	0.174435692741595	2.49610837455077	0.0125564232769887	0.160592099569527	1862.02747063497	1698.03989513669	1976.12353146094	1995.10893218097	2401.60284522606	2321.17994053283	2212.29614272112	2703.95001029721	2568.60366398252
UTP14A	1785.04457258915	0.61162917355115	0.24508144102446	2.49561603275422	0.0125738624293487	0.160648664702921	1179.53564150241	1977.41623036554	1270.92303914964	1720.12324358125	1509.30771696025	1640.19988483811	2552.39207191967	2162.4257380381	2053.07758694737
UXS1	2190.33667009436	0.389584465098474	0.156145171670416	2.49501448511512	0.0125951988464999	0.16065856112529	1652.85935870493	1830.62527456733	1909.17411763392	2457.31891940178	2225.99156998226	2572.06732947299	2465.41671953447	2249.62032424931	2349.95641730225
TRAF3	751.379064657682	1.00898662437104	0.404939544187138	2.49169694304973	0.0127134462568348	0.161429376236477	533.7021412648	284.111527351371	415.086365727538	668.936816948262	1552.81501488101	827.17383496436	769.397348022969	669.103719452365	1042.08481330646
MARCKSL1	4368.88223803122	0.499187472675186	0.200775336219087	2.48629877591374	0.0129079544990399	0.163730703419476	2460.42078053793	3610.11047421141	3094.17874237221	6972.15487052489	5000.9661355465	5227.13499814422	4511.56763782744	4158.72284340009	4284.68365971626
TBX3	5340.85913802832	0.491414738361283	0.197775559968387	2.48470912401832	0.0129657328750048	0.16399169277487	3901.95565502487	3810.88262020638	3566.17210985272	6072.11305996622	7920.70134691981	6940.90336545351	3961.83880800813	6110.04589903209	5783.11937779119
POLR3K	3933.50265147933	0.422135740731889	0.169919648425971	2.48432564828311	0.0129797051038391	0.16399169277487	3744.54047800535	2734.09993154469	3066.28315327762	4547.99025400393	4545.32607004906	3975.52761046155	3942.88264146263	4339.53688006966	4505.33684443948
PIF1	968.557105751292	0.805024682703391	0.324167799995597	2.48335794830432	0.0130150232154638	0.16399169277487	481.949206354274	569.170093127246	533.363663488611	1716.22273735997	1632.71023469914	1015.81096950583	671.271309434532	1251.01285269352	845.502885098503
MTERF3	2407.81569520816	0.669102466585389	0.269525806069036	2.48251726372356	0.0130457746227558	0.16399169277487	1771.45983454155	2650.76055018829	1439.41239728098	2293.49765810833	1656.44148811047	2536.22627391011	3497.9702619537	2970.12295767881	2854.44983510123
NUSAP1	5249.22777865274	0.669665525605977	0.269837009879949	2.48174083274905	0.0130742327622107	0.16399169277487	3206.52559216468	5020.25068829872	3181.21298034734	8358.78483218732	4704.32546790494	4623.49616761151	6629.08294782108	5825.51619665866	5693.85513488043
PGM3	6450.25588149104	0.486609864581354	0.196101551446391	2.48141771950428	0.0130860918405957	0.16399169277487	4805.47564367114	6229.61875639105	5045.75415542991	5409.02700234987	6001.63398772402	8027.45326041239	8381.97081896906	7434.48577169295	6716.88353677898
RPL39L	3652.52775125614	0.522701362978934	0.210660032398589	2.48125549506198	0.0130920494768236	0.16399169277487	3395.2081673593	2973.70065294434	2439.19031043118	3888.80470260885	3908.53743684518	3611.4579407965	5293.23074067396	3418.94561722916	3943.67419241674
MRPL15	9404.17555848901	0.488927611709313	0.197057227670651	2.48114528702533	0.0130960981968231	0.16399169277487	8161.86910984755	7701.31646807115	6913.64280120383	13213.9399511165	8095.52158038324	8585.81917865515	10877.4943912523	10310.0714411638	10777.9051047076
ASPM	9137.87820924691	0.481353579639622	0.194043847601643	2.48064334731088	0.0131145519987681	0.16399169277487	6926.26778885874	7384.05859586212	5365.99551823584	10722.4916022786	10495.5423420485	13875.2044311981	10848.5026071239	8579.02944543382	8043.81155218268
CACYBP	15880.050088132	0.476244274997654	0.192054340701718	2.47973710595438	0.0131479281867802	0.164076571972944	13575.4417387174	14625.1143896241	13022.7768129196	13253.9201398845	12204.1925876639	18891.0658386558	22426.260091939	18076.814478209	16844.8647155746
SLC10A3	2646.83661387291	0.917587682512854	0.370593523228005	2.47599492435899	0.0132865467049429	0.165304999427828	1045.84055965021	1402.56390669127	2676.86072951711	2396.86107297205	2781.30289980726	3837.82250224627	3318.44421408167	4303.74120783558	2058.09243205472
ATP6V1E1	5843.43511311243	0.461450872424018	0.186476977696379	2.47457288360471	0.0133395599689475	0.16532975728064	4348.32471862816	4393.31125127669	4690.92226214669	6510.9200098594	7295.7783404216	6855.07346923714	6611.24184989591	4604.79198970167	7280.55212684465
RDH11	3553.38909885051	0.498992347257247	0.201653452927048	2.47450435395106	0.013342119449969	0.16532975728064	2265.26908847948	2986.0121524629	3615.2683466592	3897.58084160671	3462.38987271228	3223.80862931378	4087.84156210464	3954.04502524114	4488.2863710745
GGH	4435.50218807237	0.47308099979468	0.191436079194452	2.4712217351367	0.0134652299008665	0.166687931230185	3464.21208057334	3676.40316392673	3430.04163507111	4338.33804461052	4115.79038330408	6221.25269717779	4930.83343906894	4468.0341650125	5274.61408390632
IDH3A	2476.19056021949	0.687328145973665	0.278471257160587	2.46821935226622	0.0135787082796247	0.16768372380614	1324.01258479429	2303.19744839511	1698.2834640788	1882.96937831938	3301.80839129565	3198.34261615068	3109.92638208125	2627.7694770811	2839.4052997792
GNPNAT1	3214.07809493043	0.661797078326024	0.268169783826443	2.46782866019809	0.0135935368704869	0.16768372380614	3009.2175278183	2275.73333408448	2420.22130984686	1881.01912520874	3061.33169006089	4089.65307685914	3896.04975940906	4001.77258821991	4291.70444286654
DCBLD1	2673.13826412289	0.480520889627256	0.194858524258816	2.46599881352389	0.0136631786816485	0.168294362563779	2011.8953446467	1908.28242537671	2166.92936086795	3208.16636699677	3579.46405620815	2689.96553856141	3373.08257647751	2591.97380484702	2528.48490312376
SRRD	2333.62900633593	0.521515954409592	0.211530156420073	2.46544494286633	0.0136843203883693	0.168386722067053	2190.8742445456	2086.32564918356	1640.26063876205	2550.93106871232	1829.67963801314	2208.94084548065	3228.1236558355	2563.52083460968	2704.00448188086
TTL	2672.42834697311	0.434907565697431	0.176458567964504	2.46464408452479	0.0137149409164143	0.16859541911393	1924.56226698519	2312.66783264016	2054.2311809258	2968.2852343885	2690.33309506385	3596.36697003319	2715.19209048685	2972.87647092759	2817.33998130688
NAA50	5681.87273114579	0.493243139597117	0.200183823083758	2.4639510425912	0.0137414879500927	0.168753675900542	5296.05033917717	4277.77256348714	4426.47207752996	5701.56496894532	4444.86376394112	7283.27976464628	6965.83367115867	6203.66534949045	6537.352081936
MAPK8	1085.7137413705	0.797942207650971	0.324285543454449	2.46061603348363	0.0138698714107687	0.17016098702953	580.06414545548	726.378471595004	919.438616557773	884.439785673577	1047.3393172198	1743.95030883592	1267.83302130741	1121.59773000108	1480.38227568848
PRDM1	473.996832021509	0.970439029493681	0.39453195291781	2.45972226664198	0.013904457018351	0.170262970211143	300.813934167433	334.304563850113	217.585594937822	676.737829390807	482.535486030269	582.888745733152	566.454859124157	763.641007660312	341.009467299515
PPIH	1657.85578670827	0.615505852130937	0.250262910612395	2.45943696021432	0.0139155133859417	0.170262970211143	1529.94613829243	911.998002797899	1277.61798053234	2226.21392579137	1722.0979558818	1555.31317429445	1884.46596834611	1873.3068469167	1939.74208752136
MSL3P1	252.805421222048	2.73970567247767	1.11400494667417	2.45932989854039	0.0139196643071341	0.170262970211143	14.0164198716008	129.744264157126	13.3898827654045	7.80101244254533	667.639262638602	391.422054173557	265.386331636908	480.946980786062	304.902582526625
PFDN1	6804.47169985263	0.357649943340243	0.145558047963559	2.4570949414613	0.0140065664637213	0.170772039653265	6341.89089882738	5770.30512050634	5735.33311784824	7802.96269565597	6791.09368454076	5929.80832431121	7991.69680185596	7600.61440436905	7276.54025075877
APEX1	4512.75736183124	1.02878057710519	0.418741492773571	2.45683935043306	0.0140165350971283	0.170772039653265	4488.48891734417	1582.50120734713	2212.67812698309	5027.75251922046	2383.40888427738	8019.90777503073	4701.12930328237	6825.04150596404	5373.90801703177
HYI	1009.38914782065	0.559691501577401	0.227900453031086	2.45585953925707	0.0140548080106275	0.170900926568635	823.73421399254	761.418893301673	766.570788319405	1152.59958838607	1196.05517193077	917.719659544267	1275.63850164968	1218.88853145781	971.876981803618
NOL11	2500.30843069922	0.74112053802217	0.302159135683371	2.45274906663349	0.0141769196654191	0.171877743134187	2064.7264657012	2294.67410257457	1516.40422318205	1271.56502813489	2885.72041481709	2647.52218328958	3466.74834058465	3205.08942157429	3150.32569643464
ME2	1813.63987414776	0.520842075377076	0.212605290301583	2.44980769123034	0.0142932530626246	0.172778970909807	1170.91015235065	1447.07471264298	1758.53793652312	1752.30241990674	2134.23072345847	1780.73455007151	2014.92899692392	2028.42142659771	2235.61794885476
SKA3	1883.5351583841	0.571478262429455	0.233382698167384	2.44867450293846	0.0143382956475961	0.172984599103256	1338.02900466589	1423.39875203037	1301.0502753718	2777.16042954614	1605.81481416631	2469.26009114788	1897.84679178999	2076.14898957647	2063.10727716207
SDAD1	3479.42477779051	0.536641050150612	0.21952532897374	2.44455185494703	0.014503223003025	0.174120398879302	2883.06974897389	3367.66863753825	2426.91625122956	3522.15711780922	2937.13813054162	3587.87829897882	5323.33759342268	3772.31315082198	3494.34407079856
EEF1AKMT2	1520.1328993965	0.69467873510761	0.28420164580612	2.4443163695875	0.0145126939446828	0.174120398879302	969.289343428394	1209.36806809233	1199.51033106748	1584.58065239202	1400.93499304854	1848.64391850644	2569.11810122452	1533.70687956777	1366.043807241
TWNK	557.880752474169	1.08926893611482	0.445684634956481	2.44403520040843	0.014524009378051	0.174120398879302	208.089925786074	518.977056628504	364.874305357271	564.598275529218	615.430505133688	424.433552718315	929.967229349501	438.726444304843	955.829477460111
ADGRE5	3051.38381552719	0.562044287899067	0.229982501568899	2.44385674590416	0.0145311951746622	0.174120398879302	1732.64513335865	2789.97519859046	1991.74506135391	3666.4758479963	4449.61001462339	3213.433586914	2935.97567731084	3624.54127313771	3058.05254645947
PDSS1	779.398552328023	1.16189251639492	0.475945439757272	2.44123048429137	0.0146373095041197	0.174569829946557	651.224430957453	354.192370764709	206.427359299985	1664.54102992811	747.534482456729	679.093684349304	993.52614070792	962.811799321716	755.235673166279
TOE1	1400.77193634495	0.819086198963052	0.33552795438083	2.44118616129783	0.0146391062248629	0.174569829946557	722.384716459426	814.453045073929	1389.20033691071	1723.0486232472	1145.42849798661	1651.5181129106	1370.41933437714	2311.11545347196	1479.37930666701
TUBB4B	77418.3402781642	0.326339755635431	0.133681244587746	2.44117831668771	0.0146394242419937	0.174569829946557	68947.8475345483	60109.4758417295	59164.3128225034	101113.797900607	92999.6179518601	78433.4341709991	74388.4577989975	81157.9673321488	80450.1511500844
ZBTB43	941.797556282086	0.602924940768381	0.247249309798222	2.43853032900445	0.014747121142172	0.175382262973923	653.380803245391	749.107393783114	745.370140607515	1146.74882905416	916.817423457512	1001.66318441522	1347.00289335036	990.346931809468	925.740406816037
NBPF9	1207.64663573007	0.874071464059157	0.358452946563814	2.43845523502636	0.014750185461589	0.175382262973923	874.408962759096	758.577778028159	844.678437784264	1887.84501109597	700.863017414457	1261.03924440975	1933.52898764033	1241.8344751976	1366.043807241
USP32P1	53.3795372032287	4.19127608557616	1.71934650372082	2.43771460639601	0.0147804379682573	NA	0	11.3644610940548	10.0424120740533	0	41.925214360007	25.4660131630989	218.553449583336	167.046470425693	6.01781412881497
DNAJC9	4572.99362574134	0.487660185518723	0.200097685987654	2.43711056982844	0.0148051515608226	0.175788237974565	3448.0392884138	3096.81564812994	4317.12136827915	5477.28586122214	4724.89255419475	4864.95169982459	4358.80323684316	6219.26859123351	4649.76438353103
DYRK2	733.364475254244	1.5459598127819	0.63573704718508	2.43175982841823	0.0150256669680677	0.177801324755409	98.1149391012056	419.538022055524	334.747069135111	1859.56634099174	965.862013840916	432.922223772681	1019.17271897535	1135.36529624496	334.9916531707
SUV39H1	1221.81279867595	1.19201131583688	0.490541177312238	2.42999236550971	0.0150991408796848	0.17832665512486	188.682575194626	1021.85446004043	877.037321133992	1306.66958412634	1826.51547089163	1005.43592710605	1566.67141155402	1752.1522639706	1451.29617406588
HSPD1	22387.930800636	0.443120833086961	0.182380171077829	2.42965466293955	0.015113215216481	0.17832665512486	23210.113121227	18920.8806831768	15118.2934657054	23789.187443542	20592.3996267868	22026.2150147351	30372.2390803618	23718.7631249493	23743.2856452395
NUP37	2165.18875221915	0.44771153267053	0.184343725784415	2.42867789920943	0.015153988588527	0.178634696427507	1894.37305495405	1983.09846091257	1882.39435210311	2067.26829727451	1584.45668609611	2219.31588788043	2484.37288607996	2611.24839758845	2760.17074708313
SPTLC2	4372.33612465466	0.460968385729988	0.189898343021321	2.42744817251108	0.0152054592070101	0.179070398409274	3316.50057884954	3781.52442904674	3923.23565026351	3401.24142494976	4410.05792560451	5347.86276425077	5154.96223175389	4952.65249679693	5062.98762037633
MELK	3199.72569492879	0.413163909222048	0.170334666544504	2.42560083395648	0.0152830694971377	0.179352509580553	2364.46221372466	2188.60579903006	2425.80042766577	3455.84851204758	4504.98293924981	4565.96184157636	2934.86060869051	3350.10778600978	3006.90112636455
RELT	380.421232153941	1.61243025135218	0.664832544249246	2.42531787184545	0.015294988036683	0.179352509580553	307.283051031248	31.2522680086508	224.280536320525	522.667833650537	333.819631319301	284.842073157625	440.452105027641	698.4745274393	580.719063430645
RNF25	2946.35908947505	0.520366668612727	0.214560992884886	2.4252622138634	0.0152973333482383	0.179352509580553	2671.74526475591	2899.83165583299	2236.11042182254	2148.20380136592	3187.89837492129	2174.04297559048	3764.47166221093	4055.92501544582	3379.00263332961
YARS2	1395.67186196787	0.496604861909056	0.204785903555614	2.42499534043462	0.0153085832384031	0.179352509580553	1165.51922163081	1158.22799316909	1291.00786329775	1362.25179777948	1110.62265965	1374.22152513463	1674.83306772536	1943.98035363527	1480.38227568848
SLC22A4	1319.17729676502	0.744892977818507	0.307583160328165	2.42176124669429	0.0154454945861551	0.180348433474292	943.412875973131	899.68650327934	881.500615389127	2028.26323506179	1001.4588939579	1551.54043160362	1897.84679178999	1146.37934924006	1522.50697459019
FABP5	6008.19505023476	0.452638028484896	0.187076566639584	2.41953354509084	0.0155404273039002	0.181285400552681	5191.46628321214	5882.05565459787	4222.27636535754	6001.90394798331	5754.82895224625	6085.43396030793	8458.91055377136	5969.61672334456	6507.26301129192
DUSP5	602.594290248059	0.656995828369989	0.271660984080495	2.41844013999197	0.0155872099472997	0.181447090286836	334.237704630481	411.961714659487	339.210363390246	784.976877031124	1059.99598570584	780.957737001699	540.808280856724	554.3740007534	616.825948203535
E2F1	1672.57150117317	0.580053117707718	0.240026098595511	2.41662519660088	0.0156651380598577	0.181447090286836	1295.97974505109	1194.21545330026	1245.25909718261	1895.64602353852	2358.0955473053	1480.80150615056	1504.22756881592	2121.12303930647	1957.7955299078
NBN	2995.27808257687	0.597683378594578	0.247340469883244	2.41643989306203	0.0156731136776773	0.181447090286836	2691.15261534735	2111.89568664519	2249.50030458795	3012.16592937782	2123.15613853319	4097.1985622408	3873.7483870026	3378.56075624713	3420.12436320984
TTI1	694.893192203594	0.813350340321035	0.336642459051902	2.41606582429235	0.0156892247924718	0.181447090286836	444.212691315349	379.762408226332	608.123842262119	778.150991143897	658.146761274072	870.560375908899	590.986368771266	1098.65178626129	825.44350466912
DUSP2	272.41663945989	1.24779463364717	0.516657302789431	2.41513015863772	0.0157295876583809	0.181603901664862	83.0203330856355	168.572839561813	265.566008180522	184.298918955133	230.19315808985	292.387558539283	307.758939209187	408.437798568316	511.514200949273
RAP2C	464.300921308552	0.891301401935106	0.369227051593737	2.41396560216235	0.0157799520179031	0.18184516134917	419.414410004055	232.971452428124	310.19895073187	599.702831520672	477.789235348004	353.694627265262	676.846652536148	607.60859022972	500.481541713112
SERP1	12797.9272645041	0.434219187537924	0.180010941932901	2.4121821866794	0.0158573555250782	0.182396534846705	8541.39063252474	12307.7113648614	11438.3073523468	11270.5127263674	12817.2499674565	15178.6870308796	14989.867463004	13302.2225048328	15335.3963382635
VRK1	2119.56819069833	0.584839998943485	0.242815922367467	2.40857351215384	0.0160150006378842	0.183345397736013	1840.46374775558	1986.88661461058	1517.52004674584	1939.52671852783	1586.03876965687	2187.24757500838	3451.13737990013	2262.47005274359	2304.82281133613
PODXL	343.848880372235	1.67722792906151	0.696663921882735	2.40751368971254	0.0160615600205674	0.183547938679485	127.225964988377	113.644610940548	44.6329425513482	700.140866718443	416.879018258938	778.128179983577	601.021986354174	75.2626954665212	237.703658088191
ERCC8	847.727974306579	1.07869359264258	0.448245426107268	2.40647986530586	0.0161070918822909	0.183728029585244	740.713880906904	527.500402449045	304.619832912951	1017.05699719685	458.013190838567	1259.15287306433	1202.04397270835	787.504789149697	1332.94582953252
CCDC85C	562.117390924251	1.05646055918173	0.439550441979717	2.40350243859038	0.0162388587071433	0.184718888630012	412.945293140239	149.632071071722	528.900369233476	533.394225759037	551.356120923111	614.013872932495	822.920641798479	674.610745949915	771.283177509786
RBPJ	7970.72801700052	0.644907582920412	0.268483130457725	2.40204135664292	0.0163038650713583	0.185188248154905	6005.49682190896	8625.62597038761	4904.04456282938	6281.76526935963	5583.96392768471	9787.43772568434	12382.8370286885	8644.19592565483	9521.18492080675
KPNA6	4670.64776461003	0.691812860476175	0.288114908812785	2.4011699475285	0.0163427445090676	0.185188248154905	3820.0135080832	1904.49427167869	4809.19955990777	5517.26604999018	4379.20729616979	4592.37104041217	5524.04994508085	5263.79949390852	6225.42871625909
PRR5L	175.34067455294	1.39371909526519	0.580479836551344	2.40097761800881	0.0163513365916467	0.185188248154905	122.913220412499	107.015341969016	93.7291793578312	79.9603775360896	111.536891033226	212.216776359157	410.345252278917	269.844298379966	170.504733649758
ZNF800	1197.25007426888	1.15046297764052	0.47954558260081	2.39906907577168	0.0164368136776447	0.185383943904026	435.587202163594	532.235594571568	1150.414094261	600.67795807599	2146.88739194451	1208.22084673814	1455.1645495217	2006.3933206075	1239.66971053588
TXNL1	9934.29127783428	0.470723277079836	0.196354865044986	2.39730895881796	0.0165159909677129	0.185673038357942	9323.07558690247	8495.88170623048	8128.77466216429	7510.42472906052	8291.69994191686	11699.2750842622	14036.4837926277	10671.6995145029	11251.3064828411
RBM8A	6865.42158626981	0.350809730569615	0.146337943082397	2.39725749303506	0.016518311142199	0.185673038357942	6862.65480636455	5421.79498028865	5345.91069408773	7554.30542404983	7363.80793353406	6756.98215927557	7794.32965605877	7455.59603993356	7233.4125828356
ZFP69	332.134301181032	1.03828048346177	0.433427613930432	2.39551069219236	0.0165972301567742	0.185964443307867	212.402670361951	237.706644550647	244.365360468631	187.224298621088	223.86482384683	457.445051263073	452.717859851196	534.181570262382	439.300431403493
EXOSC2	2817.02922240464	0.522709470675387	0.218218410108491	2.39535000926601	0.0166045062814187	0.185964443307867	2703.01266293102	2012.45665207221	1903.594999815	3252.04706198608	3398.3154885017	2573.9537008184	3726.55932911994	2798.48729850516	2984.83580789223
ARNTL	680.310660261025	0.759010630400037	0.316970380095714	2.39457904606368	0.0166394564001373	0.186034700005319	449.603622035195	572.011208400759	369.337599612406	843.484470350214	656.564677713317	877.16267561785	628.898701862253	717.749120180726	1007.98386657651
METTL9	3950.9490123197	0.64032909273866	0.267412329314167	2.39453840584282	0.0166413005366249	0.186034700005319	2984.419246507	2849.63861933425	2410.1788977728	5689.8634502815	5205.84595666427	3569.01458552467	3810.18947564418	5908.12159412191	3131.26928502672
ARHGAP22	3394.01589469142	0.474880273393534	0.198483411617429	2.39254388829658	0.016732026837211	0.186615664225294	2101.38479459615	2415.89502091115	2789.55890945926	4709.86126218674	4455.14730708603	3919.87965577181	3508.00587953661	3917.33151525747	2729.07870741759
MPZL1	4068.07854858833	0.615755230646795	0.257502578435644	2.39125850462382	0.0167907260218451	0.186615664225294	3125.66163136698	3520.14182388348	3652.09052426407	3402.21655150508	3827.0601334663	3306.80896851203	3148.95378379256	6548.77234333693	6081.00117716753
ZCCHC4	463.493998815788	0.941385728036949	0.393788284205156	2.3905884603375	0.0168213963290712	0.186615664225294	284.641142007893	271.800027832811	265.566008180522	326.667396031586	799.743239961643	644.195814459131	625.553496001283	470.850765540553	482.428099326667
NUP62	3595.37569469074	0.598409583660221	0.250344892810242	2.39034068936971	0.0168327501350935	0.186615664225294	2271.7382053433	2294.67410257457	2728.18861345116	3371.98762829022	4852.25028083553	5794.93277311406	3926.15661215779	2742.49919578006	4375.95384066995
GEMIN4	1969.32220502088	0.586029016053149	0.245191444939717	2.39008753424179	0.0168443576109912	0.186615664225294	1486.81869253365	1353.31790861703	1785.31770205393	2116.02462504042	2527.37848830608	1512.86981902262	1995.97283037843	2340.48626145889	2605.71351777688
LLPH	5371.60842254051	0.522034768772442	0.218595281678411	2.38813374545037	0.0169341778481319	0.187277439965631	4559.64920284614	4955.85207543241	3758.09376282352	4822.00081604833	4540.5798193668	6645.6862498961	7840.04746949202	5435.43515308218	5787.13125387706
TDRKH	72.4696296999191	3.57255559526062	1.49628101749963	2.38762341664306	0.0169577079816632	NA	4.31274457587717	0	25.6639419670252	99.462908642453	1.58208356075498	166.000678396496	61.3287741177729	194.581602913445	99.293933125447
UTP6	2807.84045137068	0.420697252411358	0.176267644358459	2.38669583372786	0.0170005502616297	0.187661322139924	2317.02202339001	2097.69011027762	2500.56060643928	2915.62840040132	2835.09374087293	3348.30913811115	3466.74834058465	3142.67645460205	2646.83524765712
LOC101927727	482.707020842552	0.902317814046964	0.378127143717561	2.38628151678247	0.0170197169891076	0.187661322139924	273.8592805682	379.762408226332	209.774829991336	824.957065799169	516.550282586501	524.411234025295	665.695966332916	469.932927790962	479.419192262259
PSMG2	4824.34806345859	0.349664028627579	0.146544176747412	2.38606566557927	0.0170297099981133	0.187661322139924	4003.30515255798	4840.31338764285	3732.42982085649	4805.42366460792	4891.8023698544	5118.66864578288	5433.72938683468	5481.32704056176	5112.13310242832
HSP90AA1	79540.786567601	0.478932560315644	0.200775777099178	2.38541006905959	0.0170600929507879	0.187828427474241	79393.3148973228	75747.9213455734	52309.8086701801	77280.7297620753	69788.0789902434	72217.8405878576	122212.635856037	85116.6015461379	81800.1474529819
PCGF5	1472.43927369905	0.51853554321871	0.217495956160785	2.3841157894236	0.0171202146852148	0.188154665756831	1284.11969746743	1192.32137645125	842.446790656697	1603.10805694307	1768.76942092407	1806.20056323461	1551.06045086949	1617.23011478061	1586.69699196421
LINC00886	91.2800089168612	3.24973001590849	1.36344724016619	2.38346590918501	0.0171504728912242	NA	6.46911686381576	17.0466916410822	47.9804132426993	0	21.3581280701923	49.045654980783	296.608253005956	22.945943739793	360.065878707429
ZNF286A	932.079721430425	0.88042633361573	0.369547801909675	2.38244234999109	0.0171982246021864	0.188675989369053	710.524668875764	796.459315008342	516.626310031855	1284.24167335402	837.713245419763	516.865748643637	1543.25497052723	1096.81611076211	1086.2154502511
SEC11A	6724.54557154039	0.315255289763819	0.132446778352107	2.38024128397989	0.0173013053085241	0.189361954613529	5983.93309902957	6846.14077074353	6228.52713304064	6305.16830668726	5948.63418843873	5493.1133578477	8600.5242685524	7643.75277859986	7471.11624092379
MGLL	17819.6118215759	0.316406028694872	0.132954985262086	2.3797981555273	0.01732212338022	0.189361954613529	15567.9297327726	14001.9631063	14409.7455027028	22597.5827929432	21542.4408050202	17493.2646717035	17737.3965434802	18755.0965751572	18271.0866641037
TP53BP2	775.987706883928	0.774870955239574	0.325725854491389	2.37890528048352	0.0173641371806385	0.189570037509212	401.085245556577	691.338049888335	641.59854917563	523.642960205855	849.578872125425	909.230988489901	973.454905542104	1005.03233580294	988.927455168594
CDKN2C	1750.70588068558	0.437626443326344	0.183975504692364	2.37872125453942	0.0173728075303111	0.189570037509212	1258.24323001216	1355.21198546604	1217.36350808802	2577.25948570591	2010.82820571958	2148.57696242738	1651.41662669857	1643.84740951877	1893.60551253378
MYC	1317.91439270035	0.956979089468647	0.402502832003575	2.37757107125186	0.0174270842775227	0.189771166082629	691.117318284317	593.793092164364	1134.79256436803	1172.10211949244	2196.72302410829	1377.05108215275	992.411072087597	2408.40625492868	1294.83300671669
AAAS	3719.54901032107	0.348461026989829	0.146696619731657	2.37538552440572	0.0175306292848285	0.190292899413679	3519.19957391577	2815.54523605208	3316.22763156517	3795.1925532983	3783.55283554554	3959.49345402552	4191.54294379469	3825.5477402983	4269.63912439422
XAF1	846.514977326189	0.983356723773845	0.414316872062896	2.37344117529581	0.0176231999732779	0.190752509393671	731.01020561118	673.344319822748	214.238124246471	987.803200537302	984.055974789599	827.17383496436	1099.45765963862	991.264769559059	1110.28670676636
MCL1	5538.80316109978	0.374722610519922	0.157911857624625	2.37298589324863	0.0176449378140999	0.190752509393671	4628.65311606017	4602.6067430922	4587.15067071481	5138.91694652674	5955.75356446213	7020.13096196093	5647.82256193672	6554.27936983448	5713.91451530982
TAF13	574.619792109593	0.891002931453595	0.375495139165892	2.37287474195493	0.017650248397956	0.190752509393671	508.903859953506	259.488528314252	333.631245571328	544.120617867537	764.146359844656	717.764296930306	909.895994183684	580.99129549156	552.635930829508
GATAD2A	1820.43708739126	0.517794811327922	0.21836443862062	2.37124146495082	0.017728444753806	0.191262644363177	1879.27844893848	1362.78829286207	1646.95558014475	1559.22736195375	1370.08436361381	1567.57458803964	1978.13173245326	2800.32297400434	2219.57044451126
CAB39	1882.34258515224	0.503715209497027	0.212561575614305	2.36973784204075	0.0178007019000621	0.191850383183246	998.400369315565	1133.60499413197	1426.02251451557	2990.71314516082	2634.16912865704	2713.54518037909	1700.47964599279	1435.49824036145	1908.65004785582
HAT1	8815.29268088828	0.439993829458554	0.185693601458798	2.36946144617794	0.017814012245017	0.191850383183246	7402.82606449316	8499.6698599285	7035.26756965626	6810.28386234207	8101.05887284588	10369.3832857448	11685.9191409865	9529.90935401085	9903.31611798651
CDH2	2687.37206563942	0.574981237221232	0.242909008879865	2.36706427593058	0.0179298186087792	0.192593404064015	1920.24952240931	1495.37367229271	1978.35517858851	3757.16261764089	3307.34568375829	3692.57190864934	3055.28801968541	1824.66144618834	3155.34054154198
ETF1	6412.64747255471	0.493525323698566	0.208596795437545	2.36592955641225	0.0179848660755922	0.192959307532022	4461.53426374493	6283.59994658781	5446.33481482826	6590.88038739549	4615.72878850266	7519.07618282312	7813.28582260426	7698.82304357536	7284.56400293052
NAB1	350.264409087404	1.23415277289734	0.52195296606188	2.36449039117258	0.0180548957073694	0.193038301290495	118.600475836622	296.42302686993	160.678593184853	448.558215446356	434.281937427242	338.603656501944	331.175380235973	280.858351375067	743.200044908649
FAM105A	196.949997820854	1.87532894849863	0.793161422797307	2.36437236430985	0.0180606494643466	0.193038301290495	47.4401903346489	39.7756138291919	72.5285316459408	520.717580539901	466.71465042272	39.6137982537094	225.243861305275	178.978361170386	181.537392885918
MRM1	866.204275834948	0.570137000670932	0.241143679819483	2.36430414057598	0.0180639760733589	0.193038301290495	712.681041163703	729.219586868518	755.412552681568	843.484470350214	640.743842105767	851.696662454752	1117.29875756379	919.673425090905	1225.62814423532
NACA	16140.0713716373	0.334473625072896	0.141614906994153	2.36185322698199	0.0181838398006269	0.193971435453187	15177.6263486557	17825.157226025	14557.0342131222	12594.7345884894	12751.5934996852	12382.1415113023	22281.301171297	17328.7767122917	20362.2770738669
AP4B1	814.994365962967	0.699931542358987	0.296454027206678	2.36101208998257	0.0182251364442856	0.194192431010442	526.154838257015	847.599389931589	665.030844015088	682.588588722716	632.833424301993	668.718641949523	808.424749734279	1273.95879643331	1229.64002032119
SRPRB	5377.88292703886	0.468708894016307	0.198566432783322	2.36046388831374	0.0182520952505215	0.194195999639601	5283.11210544953	3957.67357600459	3944.4362979754	6489.4672256424	4951.92154516309	5527.06804206517	7254.63644382237	5438.18866633095	5554.44244089622
CKAP5	4086.92322734918	0.457536707626402	0.193962403920397	2.35889377724034	0.0183295015884697	0.194349406017949	3169.86726326972	2762.51108427983	3751.39882144081	4145.26298665752	5656.73977147944	4000.05043795194	4388.91008959189	4334.02985357211	4573.53873789938
ZNF695	188.685580819887	1.61071577325041	0.684545876754615	2.35296979785592	0.0186241467242471	0.196198212860808	39.8928873268638	49.2459980742376	95.9608264853986	149.194362963679	260.252745744194	538.559019115906	217.438380963013	90.8659372095805	256.760069496105
TTC26	516.718492713404	0.902859697484064	0.384170575412501	2.35015317483548	0.0187656868666229	0.19738141608039	210.246298074012	263.27668201227	345.905304772948	470.986126218674	934.220342625817	894.140017726583	490.630192942183	605.772914730536	435.288555317616
CSNK2A1	1589.07722288683	0.539363968822412	0.229520401732294	2.34996089563973	0.0187753834450152	0.19738141608039	1343.41993538574	1162.96318529161	1249.72239143775	1377.85382266457	2014.78341462147	1693.96146818243	1866.62487042094	1495.15769408491	2097.20822389202
EXOSC6	1278.63664247147	0.618419187669633	0.263326494086418	2.34848828947186	0.0188497919296316	0.197819386412031	1136.40819574363	718.802164198967	1207.32109601397	1051.18642663298	1466.59146081987	1227.08456019228	1635.80566601405	1508.92526032879	1555.60495229867
BTF3	17506.7037303916	0.273335334186164	0.116440717596676	2.34742055723956	0.0189039039388955	0.197819386412031	16469.2933491309	15695.2678093142	14902.9395178952	19076.4008016893	17361.7849957252	17167.8656146195	20380.1091736461	19035.9549265323	17470.7173849713
IGF1R	928.728950370542	0.914431049144585	0.389595701506687	2.34712817828379	0.0189187451959188	0.197819386412031	613.487915918528	509.506672383458	521.08960428699	1084.3407295138	938.966593308082	1593.04060120274	525.1973201722	1099.56962401088	1473.3614925382
OTUD4	1403.49103157292	0.735570767278414	0.313423234707073	2.34689290972918	0.0189306949064906	0.197819386412031	1462.02041122236	936.621001835018	743.138493479947	1625.53596771538	1374.0395725157	1258.20968739163	2291.46601476406	1474.04742584431	1466.34070938791
TROAP	2127.67187587447	0.551122206820296	0.234856195125362	2.34663687081414	0.0189437070804718	0.197819386412031	1509.46060155701	1332.48306327793	1357.95727712477	3352.48509718386	3271.7488036413	2172.15660424506	1731.70156736184	2444.20192716276	1976.85194131572
CKS1B	9506.65131329919	0.563738902526258	0.240268110352322	2.34629099009273	0.0189612975308242	0.197819386412031	6135.95734532925	4506.00882379274	7561.93629176217	16522.544353311	12278.5505150194	11650.2294292814	6741.70487847372	10097.1330832585	10065.7970994645
DKK1	51235.5019639413	0.303349702325972	0.129317178527012	2.34578039655117	0.0189872908828788	0.197923263578117	42981.8906293359	43341.2134974516	42637.8500193029	52246.305707392	54214.8394599517	66558.7265516134	50996.5482818586	50801.4016021522	57340.7419264135
TTC8	1765.60655810032	0.72064503721092	0.307456940894963	2.34388931052662	0.0190838340881952	0.19847994336927	1094.35893612883	1247.24960507252	1417.0959260053	1155.52496805203	2027.44008310751	2755.04534997822	1839.86322353319	2033.01061534566	2320.87031567964
PTBP2	392.119973128639	1.25842669984138	0.537719787226841	2.34030201181811	0.0192681515780015	0.199838257794701	304.048492599341	162.890609014786	170.721005258907	331.543028808177	229.402116309472	805.480564492091	395.849360214716	661.761017455631	467.383564004629
MAX	1960.15834103913	0.617376927016703	0.263860432155597	2.33978593142241	0.0192947956946194	0.199875972299338	1309.99616492269	1262.40221986459	2098.86412347715	2424.16461652096	1785.381298312	1595.87015822086	2240.17285822919	2476.32624839846	2448.24738140622
CBFB	1947.43314032105	0.74993597708006	0.320603602744688	2.33913770980693	0.019328307593214	0.199875972299338	1547.19711659594	802.141545555369	1353.49398286963	2325.67683443383	1702.32191137236	3569.95777119738	2178.84408411142	2008.22899610669	2039.03602064681
MIER2	539.263553516168	0.691240537356458	0.295516286952757	2.33909455375285	0.0193305404888158	0.199875972299338	367.661475093529	391.126869320387	477.572485299426	417.354165676175	596.445502404628	607.411573223544	595.446643252558	668.185881702773	732.167385672488
MRPS18C	8878.89013061178	0.548914297681687	0.234704082772383	2.33875052874144	0.019348348415985	0.199875972299338	7624.93241015084	9393.67413266082	5927.25477081904	8262.24730321082	6746.79534483962	8383.03425902307	14860.5195030465	9600.58286072941	9110.97059102587
OIP5	1099.97531311	0.686510724190413	0.293665743338385	2.33772831786976	0.0194013462011511	0.199875972299338	670.6317815489	761.418893301673	725.285316459408	1992.18355251501	1287.02497667418	991.288142015442	1029.20833655826	1184.01069697332	1258.7261219438
MB21D1	257.442135117525	1.22412376383661	0.524332593964631	2.33463221231519	0.0195626422743776	0.200866997462869	109.974986684868	200.772145994969	112.698179942154	289.612586929495	456.431107277812	157.51200734213	365.742507465991	363.463748838322	260.771945581982
DPY19L1	808.333763157865	0.703765552223018	0.301624515403928	2.33325050279999	0.0196350016232105	0.200970655013843	698.664621292102	544.547094090127	451.9085433324	925.39510099694	716.683853022007	1177.09571953879	871.983661092698	1058.26692527926	830.458349776466
FAM107B	1921.09084626354	0.620579614593571	0.266027734379734	2.33276284534958	0.019660595722649	0.200970655013843	1391.93831186436	1280.39594993018	1411.51680818639	2243.7662037871	1924.60465165843	2757.87490699634	2889.14279525726	1756.74145271856	1633.83653597326
GMFB	4021.05324253782	0.751829976140685	0.322746151993053	2.32947773814781	0.0198337710091003	0.202188474459225	2269.58183305536	1934.79950126283	4169.8326578597	3941.46153659603	3285.9875556881	6487.23105688126	5424.80883787209	4248.67094286008	4427.10526076488
TNFAIP6	571.249974690224	0.855682318862418	0.367372085482743	2.32919797849642	0.0198485799643074	0.202188474459225	333.159518486511	195.089915447941	332.515422007544	1196.48028337539	858.280331709577	668.718641949523	549.728829819309	418.534013813825	588.742815602398
HNRNPM	8068.6578422176	0.347328713067668	0.149127405835699	2.32907366101665	0.0198551637534096	0.202188474459225	6792.57270700654	7581.04258815907	7010.71945125302	8050.64484070678	7532.29983275447	8445.28451342176	7986.12145875435	8603.8110646728	10615.4241232296
SRD5A3	1373.44510719415	0.557224645717654	0.23945255769878	2.32707744311763	0.01996114382917	0.202932645694989	1339.10719080986	1003.86072997484	933.944322886961	1611.88419594093	1448.39749987119	1201.61854702918	1818.67691974705	1409.79878337288	1593.7177751145
HK2	586.931189347029	1.10252192987799	0.474251764814741	2.3247608373343	0.0200847521766505	0.203853627766629	274.93746671217	275.588181530829	651.640961249683	660.160677950399	254.715453281552	584.775117078567	799.504200771693	770.065871907454	1010.99277364092
RBMX	7338.76567311493	0.444185429139389	0.191453354146842	2.32007128377968	0.020337021474752	0.205737310689663	6919.79867199492	7001.45507236227	5521.09499360177	7064.79189328011	5512.77016745073	7574.72413751286	10380.1737865881	7520.76252015457	8553.31981508901
DNAJB9	2748.70928232797	0.932296519437714	0.402050028118141	2.31885699349774	0.0204027916864615	0.20600716535814	1371.45277512894	2470.82324953242	1838.87723311555	1397.35635377093	1948.33590506976	4869.66762818813	3359.70175303363	4292.72715484048	3189.44148827193
RRP1B	2229.87362901949	0.480081358789914	0.20722147609037	2.31675484533538	0.0205170900607706	0.206543169274087	1699.22136289561	1904.49427167869	1881.27852853933	2291.54740499769	1926.18673521919	2714.4883660518	3022.95102969604	2379.03544694174	2249.65951515533
NPM1	45693.4666994987	0.463866926071541	0.20047799196123	2.3138047300536	0.02067843579951	0.207828383255336	42945.2323004409	45744.7970188442	35807.8939853829	41863.1581463642	35170.5085973636	37995.2916393435	76347.6333649053	48559.1239798996	46807.5612629443
DENR	5349.50412438966	0.399645761471702	0.172797530578667	2.31279787467657	0.0207337547003873	0.20809460404995	5062.08394593583	5499.45213109803	3912.07741462567	4859.05562515042	4389.4908393147	5328.05586512391	6824.21995637763	6317.47723043982	5953.62411144094
ENOPH1	1737.80666897999	0.535103785563655	0.231569307267596	2.31077162978815	0.0208454723352449	0.208421003135161	1138.56456803157	1591.02455316768	1451.6864564826	1986.3327931831	1406.47228551118	2007.09911152127	1798.60568458123	2110.10898631137	2150.36558202988
FAM111A	2442.36909055768	0.577373382259199	0.249889425267047	2.31051546756003	0.0208596332091391	0.208421003135161	2045.31911510975	2285.20371832952	1583.35363700908	2783.98631543336	2457.76681163286	1999.55362613962	3797.92372082062	2624.09812608273	2404.11674446158
EBNA1BP2	14583.6933695579	0.362670793248083	0.156998016206465	2.31003424126801	0.0208862584949538	0.208421003135161	13879.4902313167	12687.4737730877	11652.5454765932	16994.505606085	14044.155768822	12850.9047906379	17968.2157478871	14450.4375295721	16725.5114020197
GAS2L1	1360.29063691433	0.879083935386794	0.380669372249724	2.30931091248944	0.0209263345448562	0.208421003135161	692.195504428286	1026.58965216295	1099.08621032695	940.021999326712	2343.06575347813	959.219829143391	1461.85496124364	2037.59980409362	1682.98201802525
UBE2D2	6815.27075847708	0.309163335876625	0.13389121027508	2.30906371853274	0.0209400456885107	0.208421003135161	6661.03399744229	6003.27657293446	5678.42611609527	6715.69658647621	6172.49901228556	7379.48470326243	7941.51871394142	7431.73225844417	7353.7688654119
POGK	1688.9730176993	0.827544113328952	0.358442919636439	2.30871937481235	0.0209591585011181	0.208443137970024	954.194737412824	1248.19664349702	1586.70110770043	886.390038784213	1343.18894308098	2457.9418630754	2367.29068094603	2401.06355293194	1955.78959186487
SS18L2	2470.06324638646	0.526156735880814	0.22805015757971	2.30719742299194	0.021043816700147	0.208948339270486	2205.96885056117	2085.37861075906	1857.84623369987	2695.24979889941	2260.00636653849	2269.30472853392	3884.89907320583	2603.90569559171	2368.00985968869
TRIM27	5045.36880632741	0.365241459177524	0.15846108912691	2.3049283656318	0.0211705856708841	0.209869372168716	4429.18867942585	3885.69865574224	4153.09530440295	4811.27442393983	6540.33344016109	5529.89759908329	5070.21701660933	5589.63189501359	5398.9822425685
SMG1P5	855.433040123782	1.31038414506848	0.569262091822332	2.30189953607074	0.0213408383904899	0.211387341424901	417.258037716116	647.774282361125	113.814003505938	952.698644545848	1415.17374509533	1227.08456019228	1126.21930652637	415.78050056505	1383.09428060597
MCMBP	3961.98833068503	0.65114241037778	0.282989848284896	2.3009391125658	0.0213950729154463	0.211584927822467	1905.15491639374	3669.7738949552	3996.88000547323	2756.68277188446	4141.10372027616	4156.61925962136	4422.36214820158	5148.15193745997	5461.16632189959
CMC2	2961.45991654702	0.634910888665699	0.276199061016733	2.29874383471287	0.0215194898136452	0.212135417955279	2418.37152092312	1903.54723325418	2123.41224188039	3734.73470686858	4092.85017167314	2371.16878118632	4492.61147128194	2950.84836493739	2565.59475691812
TMED5	2081.91021137204	0.59577141803073	0.259260109504465	2.29796793332169	0.0215636142750419	0.212333741121027	1645.31205569714	1828.73119771832	1363.53639494369	1603.10805694307	2421.3788897355	2562.63547274591	3061.97843140735	2120.20520155688	2130.3062016005
BMS1	3955.46807742181	0.400645259173882	0.174465864817618	2.29641058778292	0.0216524161623622	0.212935554004681	3303.56234512191	3514.45959333645	3279.40545396031	4468.02987646784	3189.48045848204	4514.08662957745	4470.31009887548	4264.27418460314	4595.6040563717
SNHG1	1168.78027437241	0.88217111816052	0.384261452979001	2.29575751437323	0.0216897498950865	0.212963319972282	429.118085299778	891.163157458799	928.365205068042	1577.75476650479	794.205947499001	1753.38216556299	1421.71249091201	1132.61178299618	1590.70886805009
H2AFX	5332.48986641681	0.402761631700019	0.17553787787233	2.29444286658718	0.0217650732750826	0.213351400819876	4442.12691315349	3483.2073253278	3944.4362979754	8168.63515390028	6150.34984243499	6112.78634481644	4851.66356702599	5373.02218610994	5466.18116700693
RNF31	595.346290842872	1.05872897464743	0.461479289563758	2.29420690936804	0.0217786166274292	0.213351400819876	513.216604529383	322.940102756058	384.959129505378	384.199862795357	517.341324366879	691.355098094499	1437.32345159653	491.961033781163	614.820010160596
DCUN1D5	4736.46858204286	0.585985589681214	0.25545807276007	2.29386209388489	0.0217984213607085	0.213351400819876	4229.72424279154	4175.49241364064	3344.12322065976	4626.00037842938	3142.80899343977	5472.36327304814	7532.28853028283	5639.19513349154	4466.22105260218
HOMER1	405.986228097128	0.99795258760966	0.435818384375791	2.2898359118994	0.0220308305119554	0.214848591236702	238.279137817214	171.413954835327	310.19895073187	579.225173858991	328.282338856659	589.491045442104	535.232937755109	593.841023985844	307.911489591033
ZNF761	405.793567755733	1.53568133917928	0.671468617053773	2.28704856813331	0.0221929883941621	0.215936550984474	331.003146198573	177.096185382354	79.223473028643	605.553590852581	107.581682131339	648.911742822668	493.975398803152	711.324255933584	497.472634648704
ALKBH5	4102.51796164509	0.426742576848309	0.186606887128605	2.28685330651386	0.0222043868359041	0.215936550984474	3365.01895532816	2728.41770099766	3644.27975931758	4377.34310682325	4125.28288466861	5594.03422482739	4376.64433476834	4045.82880020031	4665.81188787454
ATP11C	1545.43484363299	0.580183089918172	0.254247738934238	2.28195968369355	0.0224917206084045	0.217719855489356	1192.47387523004	1471.6977116801	1076.76973905127	1488.04312341552	1253.80122189832	1831.6665763977	2300.38656372664	1737.46685997713	1556.60792132014
RPS3A	23062.0630930862	0.340256595203462	0.149236441840446	2.27998330037407	0.0226086789369095	0.218680497993211	19712.4772701906	23991.3244079742	18176.7658540365	24832.5728577324	22932.3012131435	19571.1027086778	26758.3016818945	25368.1175609656	26215.604283161
IVNS1ABP	1891.07167471608	0.692885402191458	0.304113058818502	2.27838095767199	0.0227038899418866	0.219429451576167	1350.96723839352	1922.48800174427	1716.13664109934	1300.81882479443	1512.47188408176	1151.62970637569	1580.05223499789	3483.19425970058	3001.8862812572
SYNJ2	1982.66187799061	0.537174888865081	0.235962135771431	2.27653003355346	0.0228143051406852	0.21978776641445	1341.2635630978	1611.85939850678	1420.44339669666	1679.16792825788	2902.33229220501	2541.88538794635	2110.82489827171	2242.27762225258	1993.90241468069
RBM14	4511.72645003329	0.57133756437433	0.251119095397366	2.27516574743254	0.0228959887812257	0.220058115834849	2641.55605272477	3795.73000541431	4185.45418775268	4649.40341575702	5656.73977147944	3892.5272712633	4250.64158067182	4743.38548989002	6790.10027534623
RPAP2	1770.22884017368	0.590586306065749	0.260066354333775	2.27090623690513	0.0231526546248244	0.221573434019061	1022.12046448289	1741.6036626639	1613.48087323124	1592.38166483457	1831.26172157389	1538.33583218571	2633.79208120326	1812.72955544365	2146.35370594401
UBE2T	4746.6984323029	0.576426476739945	0.253984968499499	2.26952988653375	0.0232361218938914	0.222138045247411	4044.27622602882	2695.27135614	3380.94539826462	8140.35648379605	4595.16170221284	4774.40587524469	4470.31009887548	5567.60378902338	5051.95496114017
ANAPC10	745.126513379425	0.87607214309466	0.386118926147357	2.26891790007807	0.0232733189761449	0.222149499461393	614.566102062497	509.506672383458	565.722546838338	450.508468556993	900.996587849962	563.081846606298	1504.22756881592	910.495047594988	687.033779706376
CSK	1016.64846064756	0.799785027044304	0.352713542182715	2.2675200450058	0.0233584758031938	0.222232139621185	723.462902603395	726.378471595004	522.205427850774	1727.92425602379	1324.9949821323	691.355098094499	1109.49327722153	1004.11449805334	1319.90723225342
SRSF4	3702.20360385012	0.403563400859886	0.177991197428176	2.26732224228523	0.0233705476919456	0.222232139621185	2952.07366218792	4085.52376331271	3161.12815619924	3239.37041676695	3398.3154885017	2990.84176815506	4853.89370426664	4583.68172146106	4055.00375379982
FAM60A	465.332390342383	0.921582834881795	0.406466765074852	2.26730181669855	0.0233717945727692	0.222232139621185	322.377657046819	396.809099867414	314.662244987005	455.384101333584	234.939408772115	505.547520571148	550.843898439633	883.877752856828	523.549829206902
THOC7	3767.16532811142	0.422839018695531	0.186516727216128	2.26703001391164	0.0233883922833919	0.222232139621185	3135.3653066627	2692.43024086649	3745.8197036219	4092.60615267034	3863.44805536366	3542.60538668887	4337.61693305703	4828.74440060205	3665.85177346979
MZT1	986.216322637836	0.64878024906937	0.28618405642591	2.26700347032551	0.0233900137228909	0.222232139621185	833.437889288263	491.512942317871	710.77961013022	1535.82432462611	1029.93639805149	1083.72033794076	1084.96176757442	1064.6917895264	1041.08184428499
BCCIP	7199.72569262635	0.434026137806341	0.191480524148984	2.26668555319309	0.0234094415690023	0.222245636803559	6305.23256993242	7010.92545660732	5436.29240275421	6884.39348054625	6156.67817667801	7667.15633343818	10460.4587272514	7803.45654702882	7072.93753940053
TADA2B	632.865185857979	0.801042586169487	0.353468323003088	2.26623585209498	0.0234369466227254	0.222335738061242	307.283051031248	583.375669494814	453.024366896184	585.0759331909	853.534081027312	571.570517660664	694.687750461318	677.364259198691	969.87104376068
SREK1IP1	1223.11549528758	0.572047456375135	0.252931503942148	2.26166945382168	0.0237178333475155	0.224404536765302	916.458222373899	1038.90115168151	1037.71591431885	1140.89806972225	1190.51787946812	1232.74367422853	1981.47693831422	1275.79447193249	1193.5331355483
FNDC3A	3023.69038298718	0.560397133416572	0.247843692268534	2.26109096538713	0.0237536247257449	0.224404536765302	2488.45362028113	2294.67410257457	2407.94725064523	3387.58965317531	2488.61744106759	3540.71901534345	4679.94299949623	3376.72508074794	2548.54428355314
TOMM7	4404.85618287511	0.502260556990813	0.222183252919309	2.26056892403686	0.0237859639049748	0.224404536765302	3086.84693018409	2835.43304296668	4500.11643273968	5276.4097908266	5257.2636723888	3926.48195548077	4599.65805883296	4602.03847645289	5559.45728600356
NAV2	2589.2066644497	0.66743285993786	0.295315521817668	2.26006698134189	0.0238170940308071	0.224404536765302	1812.43090801238	1141.181301528	1572.19540137124	3946.33716937262	5097.47323275255	2546.60131630989	1852.12897835674	2738.8278447817	2595.68382756219
PSMC3IP	1189.5963117499	0.599304069533232	0.26519029124324	2.25990199989461	0.0238273337759398	0.224404536765302	1138.56456803157	929.044694438982	666.146667578872	1306.66958412634	1100.33911650509	1423.26718011542	1460.73989262332	1193.18907446924	1488.40602786024
WDR76	809.928804006578	0.802670207692615	0.355203289305456	2.25974880261416	0.0238368455436162	0.224404536765302	384.912453397037	743.425163236086	627.092842846442	533.394225759037	908.115963873359	1029.95875459644	947.808327274671	1152.8042134872	961.847291588926
BTN2A1	1552.93932416426	0.392993498324	0.174232829625609	2.25556514905062	0.0240978778886598	0.22617186988733	1155.81554633508	1180.9569153572	994.198795331281	1940.50184508315	2263.96157544038	2066.51980890184	1433.97824573556	1494.23985633532	1446.28132895853
LINC00852	25.2912330776171	4.10856732677138	1.82264833121296	2.25417446493211	0.0241851945354798	NA	0	3.78815369801827	4.46329425513482	63.3832260956808	13.4477102664173	0	49.0630192942183	30.2886457365268	63.1870483525572
DHFR	2464.25455649084	0.56491276700018	0.250799399806593	2.25244863997211	0.0242939349071842	0.227689721509537	2298.69285894253	1894.07684900914	1795.36011412798	3210.1166201074	1686.50107576481	2435.30540693042	2920.36471662631	2743.41703352966	3194.45633337928
CBWD1	1846.0358773827	0.427797005800268	0.189945517516823	2.25220900915642	0.0243090669655087	0.227689721509537	1510.53878770098	1655.42316603399	1669.27205142042	1443.18730187089	1908.78381605089	1922.21240097761	2318.22766165181	2008.22899610669	2178.44871463102
NIFK	3624.47134097012	0.588411319449562	0.26143433011281	2.25070410299849	0.0244042847314183	0.227947118837893	2286.83281135887	3224.66583543806	3189.02374529383	3102.8526990224	3626.9265630308	4106.63041896787	5945.545883563	4026.55420745888	3111.20990459734
TIPIN	1494.81258426822	0.94561524097433	0.420231748655075	2.2502232256385	0.0244347786600658	0.227947118837893	1598.95005150646	680.920627218785	817.898672253455	2019.48709606392	1599.48647992329	770.582694601918	2517.82494468966	2055.03872133586	1393.12397082067
LIN7C	766.773834329937	0.742609225849465	0.330450637415111	2.24726219824657	0.0246232752311345	0.229013159685502	505.669301521598	396.809099867414	738.675199224812	1020.95750341812	719.056978363139	774.355437292748	1110.60834584185	746.20209041807	888.630553021677
ARID1B	1006.05099800818	0.72199294328462	0.321431941152732	2.24617672000916	0.0246926907614846	0.229036339063621	595.15875147105	406.27948411246	806.740436615618	1248.16199080725	1377.20373963721	1640.19988483811	745.980906996183	1166.57177973108	1068.16200786466
DICER1-AS1	51.1690860309843	1.83590861987067	0.817836323716868	2.24483624244875	0.0247786471871211	NA	11.8600475836622	20.8348453391005	22.3164712756741	58.50759331909	51.4177157245369	99.0344956342734	91.4356268664977	67.0021557201957	38.1128228158282
AGPAT5	1218.37724708501	0.567941779590869	0.253052361600455	2.24436466824046	0.0248089478491094	0.229529261134713	901.363616358329	750.054432207618	753.180905554001	1233.53509247748	1684.12795042368	2078.78122264703	1129.56451238734	1139.95448499292	1294.83300671669
DDX39A	9987.57569241558	0.315992480736085	0.140861076253615	2.24329168241731	0.0248780113877611	0.229760473882263	8681.55483124074	8249.6517158593	7733.77312058486	13017.9395134975	11274.7184957204	10225.0758778206	10374.5984434865	9389.48017832331	10941.3890552071
GSPT1	9342.30125629968	0.341240950712081	0.152128564627093	2.24310898843063	0.024889787196612	0.229760473882263	7989.35932681246	8662.56046894329	8864.10239069775	8225.19249410873	10107.9318696636	7906.72549430585	11262.1930652637	11599.6334793402	9463.01271756154
SLC19A1	1302.67381516829	0.857000969682538	0.382174913658116	2.24243125086224	0.0249335139432211	0.229992099467291	682.491829132562	1126.02868673593	877.037321133992	1510.47103418784	1760.85900312029	902.628688780949	1653.64676393922	2288.16950973216	922.731499751629
ERN1	525.587913849731	0.817859254686826	0.364881984570667	2.24143500986805	0.0249979108708083	0.230257590735212	389.225197972915	320.098987482544	319.125539242139	802.529155026851	516.550282586501	570.627331987956	400.309634696008	804.025868642348	607.799227010312
UTP11	5376.53602373417	0.581186888921122	0.259295357452589	2.24140877272509	0.0249996087818169	0.230257590735212	4646.98228050765	5304.36221565009	3833.96976516081	5388.54934468819	3223.49525503827	5365.78329203221	9008.63938359067	5994.39834258353	5622.64433435612
TACC3	4073.67889886121	0.554127953960687	0.247281949158149	2.24087506527335	0.0250341688179765	0.230274303166257	3261.51308550711	2095.79603342861	3093.06291880843	4820.0505629377	5142.56261423407	5844.92161376755	2898.06334421985	4801.2092681143	4705.93064873331
GNAI3	11729.756134036	0.419223417156321	0.187086115702451	2.24080453849964	0.0250387388469549	0.230274303166257	9966.75271485214	12155.2381785161	8817.23780101883	10246.6298432833	9437.91948168384	13569.6122732409	15185.0044715606	12685.4355371072	13503.9749050608
STK39	973.619854729933	0.537216648812513	0.23989172702504	2.23941298632794	0.0251290571752725	0.230658712500416	700.82099358004	901.580580128349	869.226556187506	855.185989014032	927.892008382797	920.549216562389	1142.94533583122	1004.11449805334	1440.26351482972
PTP4A2	10037.0853278312	0.29957732611052	0.133829697385462	2.2384966264077	0.0251886871684553	0.230964916072122	8827.1099606766	9397.46228635883	8465.75337842697	10342.1922457045	9075.62234627095	11373.8760271781	11740.5575033824	10567.9838487991	10543.2103536838
VTA1	6315.52421637468	0.482859768738792	0.216034268205581	2.23510729454873	0.0254103056047126	0.23250582631625	5108.44595012651	5920.88423000256	5737.56476497581	4103.33254477884	5322.12909837976	7214.42721053864	8712.03113058472	6733.25773100487	7987.64528698041
MAZ	1464.49112948807	0.480372931755563	0.215344738697272	2.23071589610955	0.0256999540008285	0.234260585139014	1060.93516566578	1154.43983947107	1215.13186096045	1877.11861898747	1742.66504217161	1344.9827692807	1398.29604988522	1786.11226070549	1600.73855826478
SLC35C1	3011.16647441386	0.465496736165201	0.208843502538659	2.22892611216877	0.0258188213918218	0.235170401193996	2667.43252018003	2018.13888261924	2560.8150788836	2744.00612666532	4099.17850591616	3005.93273891838	3558.18396745115	3279.43427929122	3167.37616979961
EID2B	247.441782358991	1.03221679895209	0.463333314704761	2.22780613047396	0.0258934458782404	0.235676186599737	202.698995066227	137.320571553162	132.783004090261	313.99075081245	238.103575893625	234.853232504134	470.558957776366	279.022675875883	217.644277658808
NSD2	1955.87454607029	0.723517410488775	0.324848907291517	2.22724286352454	0.0259310468418659	0.235680953851783	1280.88513903552	1362.78829286207	1677.08281636691	2102.37285326597	2489.40848284796	1557.19954563986	1681.5234794473	3628.21262413608	1823.39768103094
HS3ST3B1	2412.17908334344	0.485780777770266	0.218120448928633	2.22712166675032	0.0259391435185095	0.235680953851783	2071.19558256501	1317.33044848585	1822.13987965879	3089.20092724795	3492.44946036662	2622.05617012648	2331.60848509569	2412.07760592704	2551.55319061755
ESPL1	790.772407165331	0.657301439841287	0.295190356036039	2.22670363851941	0.0259670871037054	0.235680953851783	420.492596148024	515.188902930485	504.352250830234	1480.24211097298	885.175752242412	1040.33379699622	659.005554610977	709.488580434401	902.672119322246
UBE2C	15871.1104824926	0.405755212330568	0.182330620252915	2.2253816268915	0.0260556298859269	0.236107624120491	10909.0874046813	9097.25110579089	10420.676262176	28649.2181952477	22956.8235083352	20498.2542249492	15084.6482957315	14377.9283473543	10846.1069981675
ZNF71	554.179522027619	0.939766860704444	0.422404265901968	2.22480437951483	0.0260943732762699	0.23611199045141	409.710734708331	253.806297767224	506.583897957802	607.503843963218	667.639262638602	298.989858248235	660.120623231301	945.372882079473	637.888297654387
TIMM23	12258.1969459868	0.305967478093841	0.137664186133778	2.22256410099654	0.0262452071636554	0.237096602024781	11409.3657754831	11059.5147213644	11003.1361624711	13678.1001914479	10794.5561350312	10998.4881294406	14955.300335774	13159.0398158965	13266.2712469726
KANK2	2020.09107302969	1.08723104763732	0.489220575965769	2.2223739169004	0.026258046542693	0.237096602024781	1038.29325664243	1088.14714975575	1510.82510536314	3292.02725075413	2547.15453281552	976.197171252124	3332.94010614587	905.905858847029	3489.32922569121
EIF4G2	31435.7404810224	0.392072737581148	0.176543771678599	2.22082452330816	0.0263628489137455	0.237824298919707	31513.2246159345	26785.0877602627	21216.2692417834	29269.3986844301	31619.5220452491	38171.6673601398	38327.1386177471	32105.9644807184	33913.3915229368
FRG1	2237.68719561988	0.690822502259649	0.311101141227008	2.22057206069701	0.0263799599109609	0.237824298919707	1726.17601649484	1895.97092585815	1360.18892425234	3188.6638358904	2413.46847193172	1510.9834476772	3548.14834986824	2408.40625492868	2087.17853367733
MARS2	122.359619370724	2.15706047020815	0.972855329564178	2.21724690676719	0.0266062238190974	0.239438385574645	59.3002379183111	98.4919961484751	21.2006477118904	23.403037327636	5.53729246264244	94.3185672707366	280.997292321432	373.559964083831	144.427539091559
STEAP2	308.761624147053	1.45241057451789	0.655098816344378	2.21708624451913	0.0266171985908615	0.239438385574645	161.727921595394	50.1930364987421	234.322948394578	416.379039120857	246.805035477777	448.956380208706	645.6247311671	409.355636317908	165.489888542412
SMURF2	7178.75005907827	0.503812866043062	0.227275923741863	2.21674543325269	0.0266404922131404	0.239473383025913	5968.838493014	7085.74149214318	4776.84067655804	8566.48678847009	5867.94792684023	7056.91520319651	10168.3107487267	8608.40025342076	6509.26894933486
ZNF548	101.273772812364	2.41752517804426	1.09064567050761	2.21659998606064	0.026650438534592	NA	38.8147011828945	18.9407684900914	39.0538247324297	264.259296491223	7.11937602339742	26.4091988358063	195.13700855655	132.168635941208	189.561145057672
MRPS24	7572.61820225722	0.340303300985909	0.15364508185678	2.2148662155234	0.0267692486282955	0.239757668048203	7506.33193431422	6493.84247682783	6183.89419048929	8634.74564734236	7037.10767823816	6743.77755985767	9077.7736380507	8420.24351475445	8055.84718044031
ARHGDIB	237.842746381539	1.26387418959629	0.570746943265819	2.21442130266067	0.0267998108187411	0.239857335115956	101.349497533114	77.6571508093746	62.4861195718875	430.030810895311	450.102773034792	439.524523481633	71.3643917006811	307.475646113227	200.593804293832
SNRPF	7586.34862691184	0.377045377736643	0.170372928708659	2.21305920250627	0.0268935643203595	0.240347842752989	7843.8041973766	7295.03698395869	6167.15683703253	6145.24755161508	6986.481004294	6168.43429950617	10664.5162847705	9330.73856234944	7675.7219213035
LYN	876.434714839741	0.735744168574167	0.332567168257585	2.21231750695338	0.0269447342839855	0.240630904871888	489.496509362059	660.085781879684	430.70789562051	786.92713014176	1661.97878057311	1226.14137451958	909.895994183684	793.929653396839	928.749313880444
MAT2A	8731.6949904372	0.325925745552142	0.147404061926451	2.21110423479895	0.0270286197733021	0.240809625420766	7179.64153269152	8367.08448049786	6786.43891493249	8793.69127585922	8983.07045796679	10480.6791951243	8466.71603411362	9622.61096671961	9905.32205602944
KLHL9	2233.45046201563	0.681888626916543	0.308460637406474	2.21061796620093	0.0270623035536057	0.240809625420766	2168.23233552225	1626.06497487434	1605.67010828475	2441.71689451669	2067.78321390676	1527.96078978593	4232.80048274665	2349.66463895481	2081.16071954851
TRA2B	8214.39174799447	0.632671841575088	0.286358951571984	2.20936638474893	0.0271491671807973	0.241295220323517	8545.70337710061	9557.51178010011	4011.38571180242	4945.84188857374	7325.83792807594	5254.48738265274	12164.2835791052	11786.8723802569	10337.6017042827
DHX16	3417.8685053542	0.401115391122257	0.181580749027632	2.20901936615108	0.0271732939133664	0.241295220323517	3281.99862224253	2576.89155307693	2616.60625707279	3878.07831050035	4141.10372027616	3074.78529302601	3564.87437917309	3818.20503830156	3808.27337451841
C1orf109	608.5444792476	0.724386247683017	0.32817658279751	2.20730632730725	0.0272926655610778	0.241987125254901	287.875700439801	537.917825118595	388.306600196729	803.504281582169	731.713646849179	720.593853948428	633.358976343545	556.209676252583	817.419752497367
THBD	220.369717427588	1.37359376213867	0.622941304111129	2.20501314180577	0.0274531723573618	0.243000334952916	72.2384716459426	45.4578443762193	64.7177666994549	468.06074655272	653.400510591807	207.500847995621	88.0904210055283	262.501596383232	121.359251597769
C3orf70	194.193267770429	1.33173561970426	0.604008228351762	2.20483026090281	0.0274660077183048	0.243000334952916	83.0203330856355	71.0278818378426	69.1810609545897	463.185113776129	368.625469655911	131.102808506324	107.046587551022	224.870248649972	229.679905916438
GTSE1	3005.00196769441	0.484472650241462	0.219862776052988	2.20352284701755	0.0275579184789467	0.243464445144711	2431.30975465076	1855.24827360445	1839.99305667933	5228.62858961601	3746.3738718678	3371.88877992883	3044.13733348218	2626.85163933151	2900.58641008882
NOX4	161.136700264231	1.82805703301965	0.8305532481994	2.20101123797034	0.0277352282775922	0.24454899074212	17.2509783035087	79.5512276583838	85.9184144113453	171.622273735997	129.730851981908	316.910386029675	385.813742631807	57.8237782242785	205.608649401178
PSMA2	18463.1004904425	0.357328934755719	0.16238407948944	2.20051704501584	0.0277702319618446	0.244639687989355	17635.8907569057	19274.126015517	14426.4828561595	17022.7842761892	15324.8524112531	16716.0796773926	25824.989246684	19913.407815142	20029.2913587392
TMEM87A	2559.70905925205	0.454900936499558	0.206807871726775	2.19963066541564	0.0278331096631368	0.244980079543686	1794.1017435649	2174.40022266249	1915.86905901662	3427.56984194335	3166.5402468511	2491.89654729286	3155.64419551449	2629.60515258028	2281.75452384234
RABEP1	3139.76690163425	0.380563897252403	0.173073672105735	2.19885493051714	0.0278882391727528	0.245114293953541	2807.59671889604	3099.65676340345	2625.53284558306	2816.16549175886	2593.82599785779	3204.94491585963	3937.30729836102	3183.06131558409	3989.81076740433
S1PR1	349.116454580426	1.40987970369774	0.641991260786834	2.19610419925307	0.0280844861011336	0.24582888472354	197.308064346381	93.7568040259523	242.133713341064	129.691831857316	356.759842950248	706.446068857817	434.876761926026	690.213987692975	290.861016226057
GEMIN7	2865.17517690152	0.381427263878967	0.173865441072511	2.19380724269346	0.0282492699270331	0.246746277027206	2540.20655519165	2509.65182493711	2675.74490595332	3041.41972603736	2685.58684438158	2270.24791420663	3359.70175303363	3015.09700740881	3688.92006096358
DUSP12	2399.83512414303	0.479719061010841	0.218938940121755	2.19110890344158	0.0284439125884736	0.248021947921072	1866.34021521085	2052.2322659014	1841.10888024311	2437.81638829542	3011.49605789711	2356.077810423	3415.45518404979	2234.93492025584	2383.05439501073
USP13	1678.62391642821	0.522104267715039	0.238330890234485	2.19066973316535	0.0284757008753977	0.248021947921072	1531.0243244364	1484.95624962316	972.99814761939	1817.63589911306	1784.59025653162	1786.39366410775	2252.43861305275	1662.20416451061	1815.37392885918
AGPAT3	1268.9722831724	0.923754404200714	0.421762429212656	2.1902244965849	0.0285079594916943	0.248062043288515	865.783473607342	1016.1722294934	775.497376829675	2075.06930971706	682.669056465774	963.935757506928	1931.29885039968	2107.35547306259	1002.96902146916
ITGA2	1672.88611405404	0.652066472502463	0.297770291875967	2.18983051799564	0.0285365305710935	0.248062043288515	850.688867591772	647.774282361125	885.963909644261	2912.70302073536	3784.34387732592	2227.8045589348	1597.89333292306	1271.20528318453	877.597893785517
SF3A3	6586.28096558857	0.321238734528438	0.146699464888946	2.18977441241263	0.0285406013182379	0.248062043288515	6043.23333694789	6360.31005897268	5942.87630071201	5552.37060598164	6591.75115588563	5863.78532722169	6935.72681840995	7232.56146678277	8753.91361938285
TFRC	7274.47850774748	0.411048370190331	0.18780501211033	2.18869755163325	0.0286188300614177	0.248566925135832	7981.81202380467	7243.89690903544	5501.01016945366	6431.93475887862	5099.05531631331	5651.56855086254	10297.6587086842	7955.81761346104	9307.55251923382
SERTAD2	1144.9226767823	0.528019105988121	0.24141151812885	2.18721587967604	0.0287267681845457	0.249153740642068	793.545001961399	965.97919299466	868.110732623722	1097.99250128826	1168.36870961755	1621.33617138396	1185.3179434035	1417.14148536962	1186.51235239802
ELOC	4325.5928813434	0.518960114050226	0.237322143984134	2.18673279002958	0.0287620364143574	0.249284447630617	2927.27538087663	4082.68264803919	2653.42843467765	5815.65477591754	4313.55082839846	5288.4420668702	5847.41984497456	4139.44825065866	3862.43370167774
RCL1	1195.80199212455	0.789343586183239	0.361096763195147	2.18596140048105	0.028818429436365	0.249597934107801	867.939845895281	447.002136366156	941.755087833447	2171.60683869356	1032.30952339263	1402.51709531585	1241.07137441966	1198.69610096679	1459.31992623763
CPSF3	4970.98657966877	0.395821683556905	0.181179476878321	2.18469382060716	0.028911303578645	0.250140312028709	4317.05732045305	4385.73494388066	4478.91578502779	3986.31735814066	4769.19089389589	5457.27230228482	6832.0254367199	4949.89898354816	5562.46619306797
ITGB1BP1	9251.04186283266	0.314088682901466	0.143777049247036	2.18455368604625	0.0289215868793524	0.250140312028709	8774.2788396221	7802.64957949314	7125.64927832274	10134.4902894217	10090.5289504953	9862.89257950093	11086.0122232527	9673.09204294716	8709.7829824382
GAR1	1709.88524624761	0.628648577853858	0.28791183888766	2.18347595667697	0.0290007776793866	0.250474176430364	1433.98757147916	1594.81270686569	1367.99968919882	971.226049096894	1382.74103209985	1839.21206177936	2922.59485386696	2077.06682732607	1799.32642451568
TRPC3	67.5683441584224	3.06841218314093	1.40668769138726	2.18130307240756	0.0291610073314294	NA	8.62548915175434	0	24.5481184032415	73.1344916488625	142.387520467948	82.0571535255408	196.252077176873	77.0983709657046	4.01187608587665
KIF5B	23790.1397269789	0.410322455487082	0.188155627871762	2.18076100156163	0.0292010984579123	0.251766218223243	21964.8081249424	23513.0700035994	16424.9228588961	22654.1401331516	20580.5340000812	26703.4727656909	32784.1325061207	24528.2960200892	24957.8811302386
EPG5	1146.56691215934	0.982274897679221	0.451090279572888	2.17755722559413	0.0294390170136768	0.252036457427824	782.763140521707	842.864197809066	475.340838171858	1839.08868333006	1605.02377238593	623.445729659569	783.893240087169	1949.48738013282	1417.19522733593
SEC61B	14652.5320341038	0.317218833344006	0.145692925833317	2.17731115995931	0.0294573590800987	0.252036457427824	13869.786556021	14079.6202571094	12642.2809776694	13844.8468324073	13400.2477595947	13459.2595495341	20116.9529792498	15510.5401303505	14949.2532649979
PSMD11	10411.5804118454	0.333112764531161	0.15301828728214	2.17694741228515	0.0294844913320217	0.252036457427824	7723.04734925204	9298.97029021036	8887.53468553721	12256.365673794	13060.8908358128	9838.36975201053	10428.121737262	11622.57942308	10588.3439596499
MAP3K20	6074.3530985194	0.395462511428416	0.181662658683251	2.17690588861164	0.0294875899851349	0.252036457427824	5651.85176668703	5882.05565459787	4160.90606934943	7113.54822104602	5500.90454074507	5713.81880526122	7216.72411073138	6611.18531030917	6818.18340794736
MTF1	1150.35256065364	0.741209847838126	0.340498652982121	2.17683635851871	0.0294927792101044	0.252036457427824	725.619274891334	1065.41822756764	504.352250830234	1541.67508395802	950.832220013744	1726.97296672719	1404.98646160716	1318.01500841371	1115.30155187371
TATDN1	3044.53103132764	0.564909805160161	0.259511912313163	2.17681647106227	0.0294942636109656	0.252036457427824	3012.4520862502	3082.61007176237	2133.45465395444	1929.77545297465	2199.09614944942	2869.17081637581	5308.84170135848	3232.62455406204	3632.7537957613
C10orf88	690.183375457958	0.928651364150448	0.426637331824337	2.17667628892075	0.0295047286369298	0.252036457427824	625.34796350219	505.71851868544	224.280536320525	529.493719537764	885.175752242412	861.128519181825	819.57543593751	662.678855205223	1098.25107850873
TEX30	1988.45189351987	0.674136245355796	0.309860550927604	2.17561171739252	0.029584306435284	0.252510034594934	1230.21039026896	965.97919299466	1794.2442905642	3535.80888958367	1958.61944821467	2044.82653842957	2171.03860376916	1828.33279718671	2367.00689066722
ERH	4703.12258031053	0.318105008077592	0.146304448057941	2.17426751066115	0.0296850508833347	0.252912136122268	4616.79306847651	3772.0540448017	4160.90606934943	4945.84188857374	4985.14529993895	4202.83535758402	5241.93758413909	5365.67948411321	5036.91042581813
CALM2	155925.01678372	0.443370314596419	0.203968012833015	2.17372473476711	0.029725813917236	0.253017927838984	140620.271454907	158509.609263028	116294.479288229	122713.826227459	127702.620857021	172597.318991412	237927.766861451	158293.969645587	168665.288464383
PFDN2	3496.47204656229	0.411456893163925	0.189393376273353	2.17249885534575	0.0298180558845495	0.253279040417832	3228.08931504406	2728.41770099766	2688.01896515494	4420.24867525725	3798.58262937271	3106.85360589806	4300.81966858636	3515.31858093629	3681.89927781329
ENTPD7	757.026458770954	0.909497919148079	0.419603036813302	2.16751986843401	0.0301952363952282	0.255603297386767	406.476176276423	499.089249713908	536.711134179962	420.27954534213	847.205746784293	1394.02842426149	1051.50970896472	724.173984427868	933.76415898779
SERF1A	492.741799135101	0.712691638896883	0.328937613741486	2.1666468324811	0.0302617935054203	0.255991127788826	369.817847381467	366.503870283268	381.611658814027	397.851634569812	487.281736712534	598.922902169177	802.849406632663	521.331841768098	508.505293884865
CYTOR	4939.10393008457	0.324778365662142	0.149938459086384	2.16607778712083	0.0303052432954291	0.256183090926154	4611.40213775667	4067.53003324712	4531.35949252562	5533.84320143059	4308.01353593581	4854.57665742481	5873.06642324199	5411.57137159279	5260.57251760575
DDX24	4056.51487753398	0.390383280029963	0.180296719637653	2.16522674852058	0.0303703248632276	0.256332026159918	3004.90478324242	3585.4874751743	4011.38571180242	3964.86457392366	4641.04212547474	3404.90027847359	4550.59503953875	4479.0482180076	4866.40569216837
ANLN	4289.98239977839	0.445349136387398	0.205746490761105	2.16455276947834	0.0304219513008685	0.256332026159918	3617.31451301698	3040.94038108417	2908.95203078412	4548.96538055925	5720.81415569001	5744.94393246057	5335.60334824624	4233.06770111702	3459.24015504714
UBE2I	5051.83385874667	0.594192880755531	0.274535233985886	2.16435927778246	0.0304367865835736	0.256332026159918	3767.18238702871	3582.64635990078	4217.8130711024	6714.72145992089	5607.69518109603	4115.11909002224	4589.62244125006	8449.61432274139	4422.09041565754
ATP5F1	18654.0922655931	0.243898852691482	0.112695194861946	2.16423471284878	0.0304463404414914	0.256332026159918	17702.7382978318	17935.0136832675	15775.513544774	19569.8148386803	17550.052939455	18470.4050286283	19198.1364361035	20775.2574620086	20909.8981595891
POC1B	508.409349491789	1.08102411194088	0.499563642569266	2.16393672361973	0.0304692060164995	0.256340109513045	226.419090233551	278.429296804343	309.083127168086	673.812449724853	243.640868356267	1122.39095052177	559.764447402218	522.24967951769	639.894235697325
RASA3	1960.90764252721	0.405417656973181	0.187624007237416	2.16079841243436	0.030710914769497	0.257262920015841	1601.1064237944	1505.79109496226	1717.25246466312	2490.4732222826	1837.59005581691	2107.07679282826	2043.92078105232	2021.07872460097	2323.87922274405
ELL2	8509.05133405377	0.353778819295772	0.163745116376521	2.16054577458225	0.0307304440276267	0.257262920015841	7167.78148510786	7105.62929905778	7823.03900568755	7137.92638492898	8585.17644243691	10525.0089217415	9786.95728057622	9404.16558231678	9045.77760463037
PSMD14	13591.278791737	0.381139200903284	0.176423018818995	2.16037115482261	0.0307439486101097	0.257262920015841	11578.6410000862	12680.8445041162	10795.5929796073	12156.9027651516	11943.1488001394	17510.2420138123	16491.8648945793	14285.2267346456	14879.045433495
CDK1	9595.25632818467	0.478191019147239	0.221500418468479	2.15887185429985	0.0308601099898832	0.257782753236225	6365.6109939947	8786.62250255339	5255.52898542125	12180.3058024792	10145.1108333413	15193.778001643	10506.1765406847	8541.39809770056	9382.77519584401
MAP2K1	2258.82635709914	0.513753088758601	0.238046915275148	2.15820099229086	0.0309122082960309	0.257782753236225	2071.19558256501	1400.66982984226	1729.52652386474	3038.49434637141	2241.02136380943	2423.98717885793	2018.27420278489	2960.0267424333	2446.24144336329
SGO2	2674.04573542704	0.556572088918352	0.258287577230119	2.15485427091401	0.0311732397961707	0.25970830025821	2475.5153865535	1698.03989513669	1632.44987381556	3084.32529447136	3390.40507069793	3245.50189978605	3836.95112253193	2245.94897325094	2457.27410259945
SLC5A6	1570.77835406129	0.838101516368542	0.388964086002823	2.15470154322283	0.0311851969682926	0.25970830025821	781.684954377737	1051.21265120007	1656.9979922188	939.046872771394	1842.33630649918	1627.93847109291	1609.0440191263	3092.19537837451	1536.54854089076
ERLIN1	4567.27901496285	0.414915192284695	0.192691788558428	2.15325829600094	0.0312983843946745	0.260217364405503	4036.72892302103	3613.89862790943	3507.03346097218	5694.73908305809	5591.0833037081	3785.94729024737	5246.39785862039	4496.48713524984	5133.19545187917
ALG2	3289.67368507304	0.51951534246617	0.2415799691087	2.15049014362781	0.0315164648031244	0.261384618345075	2102.46298074012	2441.46505837278	2934.61597275114	2776.18530299082	4584.87815906794	4047.20972158731	3499.08533057402	2997.65809016656	4223.50254940664
LPCAT1	1185.97038988935	0.600209700114245	0.279185648359747	2.14985871817036	0.0315663918840899	0.261388786699962	828.046958568417	961.244000872137	683.999844599411	1825.43691155561	1091.63765692094	1532.67671814947	1497.53715709398	1097.7339485117	1155.42031273247
DTL	1250.28893927866	0.766515557563892	0.35660465262162	2.14948277294972	0.0315961502397326	0.261388786699962	453.916366611072	1002.91369155034	1198.3945075037	1140.89806972225	1259.33851436097	1679.81368309182	1754.0029397683	1350.13932964942	1413.18335125005
TIFA	505.626564713781	1.03543577890072	0.48172134844899	2.14944963978562	0.0315987740849411	0.261388786699962	168.19703845921	409.120599385974	325.820480624842	276.935941710359	699.280933853702	819.628349582701	550.843898439633	616.786967725637	684.024872641968
SPCS3	4145.86832661535	0.335640976503544	0.156391962372984	2.14615234319436	0.0318608263402224	0.263379985727411	3779.04243461237	3393.23867499987	3425.57834081597	4508.9851917912	3885.59722521423	4946.06566767743	4656.52655846944	4022.88285646052	4694.89798949715
VAPA	12076.2788848937	0.349020747179219	0.162688597291572	2.14533011526125	0.0319264622981547	0.263664369881551	10360.2906574009	12349.3810555396	9073.87722068908	11669.3394874925	12577.5643080021	12170.8679206159	15355.60997047	13493.1327567479	11636.4465870852
FAM149B1	1606.4575797983	0.514467010564769	0.239823930490588	2.14518630193561	0.031937954381212	0.263664369881551	1306.76160649078	1645.95278178894	1426.02251451557	1372.00306333266	1158.08516647265	1293.1075572818	2613.72084603745	2068.80628757974	1573.65839468512
C12orf45	1523.3944725898	0.573737104757506	0.267742232625007	2.1428711456256	0.0321234464919097	0.264805396710197	1122.39177587203	1358.05310073955	1211.7843902691	1641.13799260047	1058.41390214508	1822.23471967063	2242.40299546984	1584.18795579531	1669.94342074615
RFXAP	156.278815866377	1.64451253861716	0.767797860262858	2.1418561104796	0.0322050625768198	0.265138021754109	123.991406556469	37.8815369801827	92.6133557940475	246.707018495496	53.7908410656694	56.591140362442	186.216459593965	346.942669345671	261.774914603451
FUS	7621.82762661722	0.328750387462967	0.153548444279012	2.14102063362879	0.0322723741537515	0.265183516515047	6719.25604921663	6455.96093984764	7029.68845183734	7402.1856814202	9028.95088122868	6585.32236684283	8019.57351736404	8281.6500145661	9073.86073723151
PPP1R8	2179.44660285584	0.671462736466167	0.313704580571777	2.14043013092865	0.0323200216615502	0.265398341548139	892.738127206574	1855.24827360445	1900.24752912365	2867.84719919073	2034.55945913091	2660.72678270748	2801.05237425173	2736.07433153292	1866.52534895411
MRPL50	2186.58310011588	0.509691628302247	0.238420065645887	2.13778830620434	0.0325339285251699	0.266769831295266	1840.46374775558	2229.32845128375	1401.47439611233	2645.51834457818	1772.72462982596	1998.61044046691	2605.91536569518	2456.13381790745	2729.07870741759
CLDN1	94.0572087768914	3.96689720605234	1.8556600449577	2.13772841465839	0.0325387919291651	NA	0	34.0933832821645	0	119.940566304134	0	157.51200734213	91.4356268664977	116.565394198149	326.967900998947
MAIP1	1094.79535013647	0.540762549785467	0.252980796147438	2.13756363336887	0.0325521759626551	0.266769831295266	1055.54423494594	858.016812601139	769.918259010756	1197.45540993071	1097.17494938358	970.53805721588	1612.38922498726	1185.8463724725	1106.27483068049
FARSA	9387.59286209414	0.465194874982713	0.217703105388774	2.13683159986151	0.0326116909511784	0.266769831295266	6258.87056574174	8797.03992522294	8355.28684561238	10155.9430736387	10873.660313069	7727.52021649145	9972.05867154987	8825.927800074	13522.0283474472
MTMR14	2289.37218317908	0.456525486761769	0.213652173829348	2.13676967839519	0.0326167294947785	0.266769831295266	1822.1345833081	2175.34726108699	1781.97023136258	2005.83532428947	2871.48166277029	2016.53096824835	2329.37834785505	2767.28081501904	2834.39045467185
MTAP	1559.50783589175	0.696061330945185	0.325810199590938	2.13640129074874	0.0326467189453409	0.266838281604899	1161.20647705493	1217.89141391288	734.211904969678	1359.32641811352	2407.93117946908	2110.84953551909	1223.23027649449	1615.39443928143	2205.52887821069
SLC7A6	845.775878542798	0.982698036453632	0.460191290813324	2.13541206900472	0.0327273657058794	0.267320415315661	635.051638797913	392.073907744891	723.053669331841	1216.95794103707	579.042583236323	608.354758896251	545.268555338017	1399.70256812738	1512.4772843755
CD59	69323.8918126297	0.28123163451759	0.131791365394515	2.13391547826923	0.0328497002214381	0.268116669763038	65331.6112076753	69011.6370320724	55302.447468248	65311.0512955448	63825.2060497578	74667.2937798786	82085.7764850882	76085.995927905	72294.0070674972
USP6NL	601.665875091984	0.887839195694023	0.416222975731617	2.13308550334931	0.0329177127587579	0.268116669763038	426.96171301184	468.784020129761	238.786242649713	507.065808765446	538.699452437071	1134.65236426696	696.917887701964	659.925341956448	743.200044908649
BET1	2422.01100716368	0.451764200094642	0.211873206600618	2.13223846159189	0.0329872481035533	0.268200669363673	1933.18775613694	1923.43504016878	1992.8608849177	3086.275547582	1913.53006673315	2948.39841288323	2746.4140118559	2655.30460956885	2598.6927346266
TXNDC12	5773.57281398637	0.317822316670334	0.149141682313009	2.13100933113594	0.0330883734604503	0.268525853442862	4482.01980048035	4418.88128873832	5542.29564131366	6131.59577984063	7014.95850838759	6370.27603346555	6314.63359688996	5602.48162350787	6085.01305325341
SNRPB	27109.3951691948	0.297612482431844	0.139666759949174	2.13087553932051	0.0330993970314072	0.268525853442862	26249.5198610764	21870.9053755085	23384.3144262151	31016.8254715602	29693.3353100299	23883.3476042959	29121.1320883592	28566.7821182927	30198.394267415
EMC7	10596.7751179309	0.325068835988066	0.152681965297845	2.12905849982961	0.0332494207167538	0.269267946513238	9520.38365124885	10778.2443092865	8771.4890349037	9617.67321510307	10366.602531847	9896.84726371839	14256.1523108314	11246.2659457474	10917.3177986918
RAP2A	764.926374362232	0.700000826712048	0.329316712150309	2.12561586122161	0.0335352578378949	0.270517746559019	676.022712268747	518.977056628504	463.066778970237	893.21592467144	629.669257180483	1009.20866979688	1189.77821788479	725.09182217746	779.306929681539
CEBPZ	3275.13888637438	0.56747673668227	0.267146993035856	2.12421158192151	0.0336524551884411	0.27110874799983	2910.02440257312	3123.33272401607	3134.34839066843	2425.13974307628	1558.35230734366	2738.06800786948	6119.49658833341	3780.5736905683	3686.91412292064
CSRNP2	1160.72320937158	0.510615944065866	0.240565322962895	2.12256670153837	0.0337901777536346	0.271595092360565	946.647434405039	819.188237196452	793.350553850214	1351.52540567098	1427.03937180099	1461.93779269642	1403.87139298684	904.988021097438	1337.96067463986
AUNIP	323.922220993041	1.08086207135313	0.509378587171552	2.12192286557406	0.0338442159548875	0.271595092360565	85.1767053735741	256.647413040738	277.840067382142	429.055684339993	235.730450552492	319.739943047797	481.709643979598	379.066990581381	450.333090639654
MAPK1IP1L	6088.12410258878	0.353101142573536	0.166415255417442	2.12180753313633	0.0338539037940867	0.271595092360565	5279.87754701763	5428.42424926019	5099.31368649153	5867.33648334941	5429.7107805111	7497.38291235085	6777.38707432406	7385.84037096458	6027.84381902966
USP46	583.401285618774	0.964799941321579	0.454739684382999	2.12165327649079	0.0338668649443291	0.271595092360565	353.645055221928	435.637675272101	523.321251414557	735.245422709897	435.07297920762	205.614476650206	1009.13710139244	688.378312193791	864.559296506418
ERI2	305.18299674663	1.59052367259245	0.749807488005406	2.12124271634506	0.0339013822325916	0.271695363321199	56.0656794864032	131.638341006135	294.577420838898	59.4827198744081	348.058383366096	404.62665359146	700.263093562934	370.806450835056	381.128228158282
PDHA1	5848.45457603773	0.266090200650472	0.125623264066557	2.11816021998516	0.0341615008967187	0.27294414670793	5095.50771639888	5701.1713155175	5361.5322239807	5998.97856831736	5195.56241351936	5851.5239134765	6598.97609507236	6619.4458500555	6213.39308800146
RNFT1	681.195344992765	0.819643112845016	0.387035794641407	2.11774498429641	0.0341966708931027	0.27294414670793	264.155605272477	354.192370764709	589.154841677796	1108.71889339675	665.26613729747	1018.64052652396	769.397348022969	819.629110385407	541.603271593347
ID2	8480.81490371427	0.245206890654446	0.1157935483629	2.11762135387683	0.0342071482272901	0.27294414670793	7254.0363766254	7434.25163236086	7833.08141776161	8913.63184216336	9051.89109285963	9147.01465391604	8558.15166098012	8406.47594851058	9728.79950825087
MSC	1378.80327504267	0.617559964475804	0.291672898251494	2.11730321252993	0.0342341224358998	0.27294414670793	602.706054478835	913.892079646909	1121.40268160262	2160.88044658506	2138.18593236036	1425.15355146083	1193.12342374576	1422.64851186717	1431.23679363649
PTPRG-AS1	91.1616297813912	1.9232710378479	0.908627616998156	2.11667684524253	0.0342872832864318	NA	39.8928873268638	19.8878069145959	47.9804132426993	17.552277995727	98.0891807668089	188.637134541473	192.906871315904	77.0983709657046	138.409724962744
THOC1	1212.21205981236	0.707726900371156	0.334404623906254	2.11637893072184	0.0343125925407448	0.273393167939233	922.927339237715	1051.21265120007	771.03408257454	966.350416320303	1626.38190045612	1087.49308063159	2029.42488898812	1494.23985633532	960.844322567457
PIGW	753.851090809773	0.710654308626154	0.336553349851025	2.11156510235516	0.0347237684467524	0.275956696825382	655.53717553333	593.793092164364	550.101016945366	451.483595112311	696.116766732192	893.196832053876	719.219260108427	1063.77395177681	1161.43812686129
TOMM70	4691.58129089744	0.374471345967726	0.177543245089188	2.1091838542188	0.0349287150145512	0.277228424893627	4305.19727286939	4316.60113889182	4024.77559456782	3869.30217150248	3929.89556491537	5382.76063414094	6048.13219663273	4985.69465578223	5361.87238877414
MTBP	296.02441516425	1.16778343056458	0.554302307393386	2.10676270870329	0.0351381534582638	0.277841504733801	314.830354039033	227.289221881096	87.034237975129	214.527842169997	224.655865627207	182.034834832522	574.260339466418	582.826970990743	256.760069496105
PMEPA1	498.299334451404	0.683585029565888	0.324478182996227	2.10672108446143	0.0351417634687342	0.277841504733801	281.406583575985	291.687834747407	412.854718599971	745.971814818397	543.445703119336	626.275286677691	479.479506738951	461.672388044636	641.900173740264
ILF2	20323.6078712007	0.437044999134167	0.207475110932729	2.10649362793146	0.0351614960377717	0.277841504733801	17910.8282236179	12962.114916194	14254.6460273368	28442.4913655203	26397.8552529772	21851.7256652843	16388.1635128892	26186.8288336014	18517.8170433851
AZIN1	4078.73054325032	0.485529973507256	0.23052298222918	2.10621070754913	0.0351860534677468	0.277841504733801	3605.45446543331	3491.73067114834	3097.52621306356	3040.44459948204	3741.62762118553	5457.27230228482	5481.67733750857	4316.59093632987	4476.25074281687
TAGLN2	48197.8878218271	0.218344191689218	0.103682028896942	2.10590199682771	0.035212866194227	0.277875444097921	44073.0150070328	42513.5019144346	42925.7324987591	51440.8511726992	52127.2802015355	50028.4544517441	45476.9586112591	52220.378763021	52974.8177759582
KIF23	4512.97762654463	0.410727979388298	0.195136182708648	2.10482737587188	0.0353063372533622	0.278257225019793	2954.23003447586	3999.34326668279	3222.49845220734	5792.25173858991	4856.99653151779	6263.69605244962	3938.42236698134	5309.69138138811	4279.66881460891
DUS1L	3641.10927741792	0.334604651521284	0.159210974046277	2.10164314065453	0.0355845478133317	0.28016782589277	2990.88836337082	3066.51041854579	3403.2618695403	3446.0972464944	4255.8047784309	3678.42412355873	3828.03057356935	4412.04606228741	3688.92006096358
PARP8	164.74630608219	1.40436313828238	0.668541542684139	2.10063705636597	0.0356728385387841	0.28042940971062	185.448016762718	35.040421706669	120.50894488864	115.064933527544	56.9550081871793	67.9093684349304	279.882223701109	356.121046841588	265.786790689328
MATN2	1180.64220360529	0.496864522384068	0.236616789455631	2.09987010442992	0.0357402692327621	0.280671884355993	1223.74127340515	783.200777065278	852.48920273075	1182.82851160094	1246.68184587493	1302.53941400887	1287.90425647323	1327.19338590963	1419.20116537886
ACSL4	2291.13059790363	0.471735535899165	0.224783777141952	2.09861913478419	0.035850488214415	0.281288445990026	2222.14164272071	1601.44197583723	1680.43028705826	2877.59846474391	1910.36589961164	2695.62465259765	2627.10166948132	2382.70679794011	2622.76399114186
HIPK3	794.872948675261	0.855413044231921	0.407905521494316	2.09708621030236	0.03598594446015	0.281728185836638	491.652881649997	555.911555184182	563.490899710771	747.922067929033	1379.57686497834	499.888406534904	1315.78097198131	703.981553936851	895.651336171962
VAPB	2727.04756862528	0.573150917028275	0.273310327479175	2.09707010457535	0.0359873699495193	0.281728185836638	1256.08685772423	2485.97586432449	2097.74829991336	4108.20817755543	2666.60184165252	3239.8427857498	2768.71538426236	3182.1434778345	2738.10542861081
IPO7	4190.78178921755	0.408361050426195	0.194829079205468	2.09599640921946	0.0360825094787586	0.281937964096432	3904.11202731281	3308.95225521896	3437.85240001759	4711.81151529738	3576.29988908664	4641.41669539295	5664.54859124157	3979.74448222971	4492.29824716038
TXNDC15	2456.33864080838	0.361949075338955	0.172844470603048	2.09407378827988	0.0362534076251175	0.282832675248839	2173.62326624209	2493.55217172053	1921.44817683554	2367.60727631251	2297.97637199661	2383.43019493151	2920.36471662631	2502.02570538703	3047.01988722331
ADAMTS4	345.362019836179	1.17553298401284	0.561635717076482	2.09305239725835	0.0363444774306787	0.283005388296174	77.6294023657891	211.189568664519	249.94447828755	317.891257033722	627.29613183935	407.456210609582	404.769909177301	587.416159738702	224.665060809092
RPS10-NUDT3	153.607838453102	1.87287055684427	0.895190112424051	2.09214839490664	0.0364252431423863	0.283169346963422	114.287731260745	72.9219586868518	56.9070017529689	127.74157874668	43.507297920762	72.6252967984672	723.67953458972	72.509182217746	98.2909641039779
IL4I1	64.4460690544375	1.76845545250344	0.845473027581957	2.0916757777137	0.0364675287310265	NA	40.9710734708331	16.0996532165777	23.4322948394578	38.0299356574085	114.701058154736	72.6252967984672	151.649332363947	63.3308047218288	59.1751722666806
NDUFAF6	1527.44737094015	0.512410381554442	0.244984817197574	2.09160056290834	0.0364742621404875	0.283169346963422	1057.70060723388	1686.67543404264	1091.27544538046	1508.5207810772	1534.62105393233	1395.9147956069	1566.67141155402	1977.94035037016	1927.70645926373
HMOX1	7860.92767840489	0.342045893779158	0.163598073404187	2.09076969344312	0.0365487140811298	0.283185647967049	4968.2817514105	5546.80405232326	6359.07849000333	11320.2441806886	11427.3895593332	9739.33525637626	6061.5130200766	7717.1797985672	7608.52299686506
SMN1	2208.10372974705	0.619753428622958	0.296525332261567	2.09005221879751	0.0366131091684773	0.283309713703666	1474.95864494999	2402.63648296809	1340.10410010423	1828.36229122156	1971.27611670071	2836.15931783105	3288.33736133295	2615.83758633641	2115.26166627846
CHD1	1581.31435047912	0.532607068209577	0.254887423991536	2.08957766479394	0.0366557546300185	0.283461982232887	1398.40742872817	1736.86847054138	1113.59191665614	1453.91369397939	1131.18974593981	1249.72101633726	2543.47152295709	1784.27658520631	1820.38877396653
DPH3	3167.417854817	0.530147809100564	0.254197170250319	2.08557714697809	0.0370169432299844	0.285718019602544	1767.14708996567	3674.50908707773	2340.99783681821	3351.50997062854	3067.66002430391	3064.41025062623	3619.51274156892	3639.22667713118	3981.78701523257
PDS5A	2527.49430284045	0.484673633030171	0.232770471620366	2.08219551928667	0.0373246143909371	0.287373918161538	2000.03529706304	2551.32151561531	2072.08435794634	2380.28392153164	2008.45508037845	2465.48734845705	3994.1757979975	2876.50350722046	2399.10189935424
DRG1	8888.50196063348	0.357857537973892	0.171899482010045	2.08178369003451	0.0373622321833484	0.287484207984343	7680.99808963724	7527.06139796231	7681.32941308702	10988.7011518804	9501.20282411404	7283.27976464628	10618.7984713373	8858.9699590593	9856.17657397745
LARP1B	716.280230434703	0.685082892914717	0.32930579638466	2.08038516307947	0.0374902190315588	0.288109765434308	645.833500237606	819.188237196452	368.221776048622	579.225173858991	525.251742170654	560.252289588175	906.550788322715	1016.96422654763	1025.03433994148
FIGNL1	749.69583729517	0.821524901417435	0.395289175648258	2.07828838234735	0.0376828058413074	0.289099280887602	487.34013707412	638.303898116079	522.205427850774	602.628211186627	667.639262638602	915.833288198852	1333.62206990648	486.454007283612	1093.23623340139
CENPQ	987.986738746314	0.95514292325925	0.459879534599955	2.07694157142722	0.0378069522640289	0.289821990585493	921.849153093745	541.705978816613	484.267426682128	555.822136531355	883.593668681657	1727.91615239989	1817.56185112672	871.945862112136	1087.21841927257
SAMD11	755.859911749313	0.714759282550308	0.344526650879819	2.07461245951518	0.0380224664222	0.290991690051362	774.137651369952	511.400749232467	448.561072641049	862.011874901259	889.1309611443	471.592836353683	950.038464515318	938.03018008274	957.83541550305
KPNA1	4021.96890327193	0.782943066888482	0.377485244560191	2.07410244021774	0.0380697980071873	0.29099400390327	1717.55052734308	3485.10140217681	3587.37275756461	3921.95900548966	1987.09695230826	6374.04877615638	4987.70193870542	5710.78647795969	4426.10229174341
STEAP1B	366.554723496974	1.06622839197713	0.514167585591039	2.07369819073969	0.0381073493680109	0.29099400390327	147.711501723793	245.282951946683	291.229950147547	658.210424839762	215.163364262677	308.421714975309	574.260339466418	344.189156096896	514.52310801368
IPO9	5654.80494190852	0.389221336208168	0.187711378218893	2.07350955440906	0.0381248828643321	0.29099400390327	3787.66792376413	5145.25976033332	4790.23055932344	5192.54890706923	7167.62957200044	6836.20975578299	5664.54859124157	5712.62215345888	6596.52725420268
MGAT2	2850.01171282042	0.392315248313616	0.189344982631973	2.07196009558993	0.038269162762423	0.291618852277186	2273.89457763124	1692.35766458966	2551.88849037333	3728.88394753667	3380.12152755302	3469.9800898904	2731.9181197917	2921.47755695045	2899.58344106735
DESI1	3424.46589161677	0.336525255293849	0.162480712331404	2.07117048211516	0.038342867045547	0.291755650478508	3050.18860128913	2691.48320244198	2911.18367791169	4383.19386615516	3557.31488635758	3301.14985447578	3765.58673083125	3623.62343538812	3536.46876970027
SUSD6	491.864272014608	0.76302204328496	0.368568542369123	2.07023105764895	0.038430712172835	0.292063946820892	292.188445015678	345.669024944167	342.557834081597	606.528717407899	792.623863938246	382.933383119191	636.704182204514	426.794553560151	600.778443860028
FGFR1OP	1061.40081990392	0.757966353296259	0.366233046481497	2.06962850725311	0.0384871463724742	0.292312837248663	599.471496046927	883.586850062762	731.98025784211	1133.09705727971	1457.89000123572	999.776813069808	1791.91527285929	1274.8766341829	680.012996556092
RHOC	16844.9692690375	0.452390984871985	0.218694776513949	2.06859529104084	0.0385840801965953	0.292868830126924	13138.7763504098	13537.9142782928	14998.9003443806	13180.7856482357	24686.8318820207	15037.2091799735	17695.023935908	20320.0099382111	19009.271863905
FLRT2	2650.71526905423	0.56015580713359	0.270957633758213	2.06731878841782	0.0387041249960924	0.293059086320106	1459.86403893442	2977.48880664236	1945.99629523878	2257.41797556155	2677.67642657781	3124.7741336795	3184.6359796429	3426.2883192259	2802.29544598484
AIFM1	1874.935750317	0.415154712097041	0.201022910266433	2.06521093315583	0.0389030464934331	0.29386730271135	1842.62012004352	1671.52281925056	1468.42380993936	1652.83951126429	1856.57505854597	1737.34800912697	2409.66328851831	1796.208475951	2439.220660213
UBE3C	995.256652548392	0.670121817701147	0.324521765666432	2.06495184175088	0.0389275571749391	0.29386730271135	487.34013707412	798.353391857351	801.1613187967	1224.75895347962	1362.96498759042	961.106200488806	1496.42208847366	910.495047594988	914.707747579876
ATP5G3	19880.8742696059	0.240262619643523	0.116426691135251	2.06363864935758	0.0390519902279426	0.294466682442679	17093.5631264892	16141.3229072559	15648.3096585027	23372.8084044211	26601.9440323146	22328.9776156742	19341.9802881252	20012.5342920979	18386.4281015727
SLC4A4	120.018673902288	2.3538704459514	1.14067020511981	2.06358545650288	0.0390570376890833	0.294466682442679	0	48.298959649733	44.6329425513482	122.865945970089	140.805436907193	248.057831922037	305.528801968541	113.811880949373	56.1662652022731
TMEM241	529.76097381916	0.703042145482838	0.340982058870345	2.06181565039515	0.0392252904808646	0.295096261272114	464.698228050765	242.44183667317	372.685070303757	609.454097073854	630.46029896086	691.355098094499	558.649378781895	707.652904935217	490.45185149842
MBD3	7056.9102693175	0.465680439804404	0.225899417091742	2.06145038265097	0.0392600924492636	0.295096261272114	6118.70636702574	6726.81392925595	5133.90421696882	8271.998568764	7807.58237232583	4623.49616761151	8395.35164241294	8892.0121180446	7542.3270414481
RPL6	11560.6656047925	0.37586181508287	0.18240347762148	2.06060662868967	0.0393405838560035	0.295342628453196	10517.7058344205	8710.85942859302	10576.8915611057	12502.0975657342	14037.827434579	9025.34370213679	13661.8207361991	12874.5101135231	12138.9340668413
APEX2	2617.64075718373	0.473248781383438	0.229743171515598	2.05990357955561	0.0394077594467429	0.295540177204398	1816.74365258826	2482.18771062647	2173.62430225066	2299.34841744024	3478.21070831983	2323.06631187824	2745.29894323558	3375.80724299835	2864.47952531593
TXNDC11	1414.33135115722	0.616762595137791	0.29942424027117	2.05982853819459	0.039414935316678	0.295540177204398	1071.71702710548	1453.70398161451	1067.84315054101	939.046872771394	1730.79941546595	955.447086452562	1677.06320496601	2119.28736380729	1714.0740576908
ADAR	4193.46510909194	0.3270125417665	0.158859853951676	2.05849705656896	0.0395424435297848	0.296084681560429	3522.43413234768	3736.06658467052	3632.00570011596	3980.46659880875	5155.21928272011	4053.81202129626	4274.05802169861	4451.51308551985	4935.61055464975
UBE2J2	2905.05649837447	0.547613776230726	0.266149405384309	2.05754273784679	0.039634048316539	0.296462681407712	2225.37620115262	2326.87340900772	2210.44647985552	2552.88132182296	3419.67361657189	3526.57123025284	2498.86877814416	4725.94657264777	2658.87087591475
TAF5	738.15666031016	0.862822692373897	0.419653416834766	2.05603638088243	0.0397790096027933	0.296608695159207	390.303384116884	751.001470632123	227.628007011876	802.529155026851	965.862013840916	1014.86778383313	993.52614070792	786.586951400105	711.105036221636
SH3BP5L	1639.17649549777	0.404352379842391	0.196679524714115	2.05589463585567	0.0397926732855823	0.296608695159207	1477.11501723793	1267.13741198711	1206.20527245018	2126.75101714892	1636.66544360103	1810.91649159814	1581.16730361822	1829.2506349363	1817.37986690212
ELMOD2	1467.4817946832	0.497424891532251	0.241972222871949	2.05571071600018	0.0398104083979729	0.296608695159207	1234.52313484484	1417.71652148334	1159.34068277127	1069.71383118403	1332.90539993607	1610.96112898418	2163.2331234269	1585.1057935449	1633.83653597326
ZBTB9	634.545183899308	1.07266541049772	0.521891039976682	2.05534360303569	0.0398458285994138	0.296608695159207	204.855367354166	521.818171902017	118.277297761073	1363.2269243348	710.355518778987	1013.92459816042	433.761693305703	619.540480974412	725.146602522204
DHX15	6351.38480482068	0.449600390940782	0.219146425643328	2.05159810214076	0.0402087367936187	0.298502738963846	5300.36308375304	5909.51976890851	4331.62707460834	6713.74633336557	7843.9702942232	5837.37612838589	8433.26397550393	7583.1754871268	5209.42109751083
PTBP1	5578.31099520259	0.560483943600328	0.273560925776841	2.04884503153621	0.0404772708039074	0.299925031073234	3780.12062075634	3597.79897469286	5360.41640041692	4470.95525613379	8744.96688207316	5464.81778766648	7593.6173044006	6001.74104458027	5190.36468610291
ALKBH1	1040.26267264442	0.522852332544225	0.255204488337229	2.04875837392532	0.0404857479961115	0.299925031073234	628.582521934098	830.552698290507	639.366902048063	1271.56502813489	1375.62165607646	1601.52927225711	820.690504557833	1211.54582946107	982.909641039779
EIF5A2	997.636505632255	0.560219042901643	0.273660871579797	2.04712876805367	0.0406454430420732	0.300407429846067	806.483235689031	808.770814526901	696.273903801032	1397.35635377093	814.773033788815	1045.99291103247	1326.93165818454	1049.08854778334	1033.05809211324
FBXO5	2113.50035588096	0.406412490333428	0.198542998604493	2.04697467646804	0.0406605710130251	0.300407429846067	1770.38164839758	1751.07404690895	1720.59993535447	1934.65108575124	2565.3484937642	2330.6117972599	2763.14004116075	2094.50574456831	2091.1904097632
CTSS	171.87507240391	1.11015487162944	0.542945997242078	2.04468745928421	0.0408856807755221	0.301456883763394	51.7529349105261	87.1275350544203	102.655767868101	342.269420916676	297.431709421937	144.307407924227	153.879469604594	179.896198919977	187.555207014733
PSME3	4182.51768553884	0.739033861399374	0.361488780199486	2.04441714896806	0.0409123545862653	0.301456883763394	2391.41686732389	2840.1682350892	3056.24074120357	7875.12206074951	4352.31187563695	3293.60436909412	7259.09671830366	3273.92725279367	3300.77104965501
ZNF202	585.978554892266	0.935250094215815	0.457995860004195	2.04204923207657	0.0411466480276021	0.301921480354736	528.311210544953	232.971452428124	405.043953653485	887.365165339531	590.117168161608	399.910725227923	1044.81929724278	489.207520532388	696.060500899598
GTF2E2	3905.98459386702	0.42157161313214	0.206524480077763	2.04126703513988	0.0412242917970071	0.302062241490066	2861.5060260945	4175.49241364064	2814.1070278625	4637.7018970932	3863.44805536366	3604.85564108755	4731.23615603109	3985.25150872726	4480.26261890275
PALM2	283.165464130908	2.04763596555605	1.00320637214	2.0410914667419	0.0412417364116273	0.302062241490066	209.168111930043	0.947038424504568	70.2968845183734	492.438910435674	238.894617674002	378.217454755654	303.298664727895	576.402106743601	278.825387968427
TTC4	2852.2526036736	0.423331390557774	0.207427109859946	2.04086819145099	0.0412639302526956	0.302062241490066	1993.56618019922	2621.40235902865	2040.8412981604	3270.57446653713	2813.73561280273	4003.82318064277	2915.90444214502	3334.50454426673	2675.92134927972
CBX1	4215.44420689658	0.405651714370674	0.198788062303164	2.04062411832371	0.0412882029973862	0.302062241490066	3850.20272011434	2899.83165583299	3562.82463916137	4915.61296535888	5366.4274380809	3683.14005192226	5084.71290867353	4240.41040311375	4335.83507981119
MINPP1	1463.25724026062	0.550960281492019	0.270132416610075	2.03959335353412	0.0413908445944451	0.302454590873085	749.339370058658	1233.99106712945	1051.10579708425	1577.75476650479	1843.91839005993	2267.41835718851	1285.67411923258	1776.01604545998	1384.09724962744
TM4SF1	652.52980619871	0.905132464965105	0.443980263254408	2.03867725635013	0.0414822491040953	0.302696687041808	290.03207272774	196.036953872446	381.611658814027	1079.46509673721	946.085969331479	1355.35781168048	656.775417370331	718.666957930318	248.736317324352
EBLN3P	1029.65364468872	0.788615588641606	0.386856162281462	2.03852404467539	0.0414975526231355	0.302696687041808	558.500422576094	586.216784768328	843.562614220481	1694.76995314297	921.563674139777	1228.02774586499	915.4713372853	753.544792414804	1765.22547778572
PAFAH1B1	4148.50765709751	0.405630730381895	0.199013053990635	2.03821167631036	0.0415287682877995	0.302745456708814	4009.7742694218	2826.90969714614	2806.29626291602	5723.99287971764	4488.37106186188	4707.43969248246	4715.62519534657	4073.36393268806	3984.79592229698
EIF5	16457.108994558	0.455916709359897	0.22400780880322	2.03527150145198	0.0418235620396691	0.30435519026745	9878.34145104666	16084.5006017856	14274.7308514849	18926.2313121703	14360.572480973	19395.6701735543	22980.4491962396	16499.9692244104	15713.5156593574
MRPL17	7709.00678311041	0.36896678659568	0.181385516553028	2.03415792841328	0.0419356748839586	0.304679551942994	7525.73928490566	6654.8390089936	5486.50446312448	8915.58209527399	8682.47458142334	6716.42517534915	9310.82297969824	8531.30188245505	7557.37157677014
MET	4662.15605239883	0.494108967031192	0.242926003809257	2.03398960705401	0.0419526433317925	0.304679551942994	4685.79698169055	3773.0010832262	2459.27513457928	5482.16149399873	4368.1327112445	5812.8533008955	5483.90747474922	5450.12055707564	4444.15573412986
OSGIN2	1053.93807764484	0.713195582769393	0.350663094794159	2.03384842419201	0.0419668804329192	0.304679551942994	832.359703144294	537.917825118595	923.901910812907	1058.98743907553	768.101568746544	1604.35882927523	993.52614070792	1523.61066432226	1242.67861760029
PIGA	111.105185199789	2.23277550429068	1.09939959625564	2.03090442446506	0.0422646908798256	0.305993549341011	47.4401903346489	24.6229990371188	0	112.139553861589	193.014194412108	283.898887484917	49.0630192942183	152.361066432226	137.406755941275
RNASEH1	4589.81675960898	0.463713718988461	0.228336593544866	2.03083400601466	0.0422718361389098	0.305993549341011	4389.29579209899	3655.56831858763	3172.28639183707	5616.72895863264	3793.04533691007	5211.1008417082	5625.52118953026	3961.38772723787	5883.4162799381
MRPL35	2005.00728843029	0.465643901374865	0.229560335208093	2.02841619373297	0.0425177887251743	0.307082806182418	1650.70298641699	1502.00294126425	1563.26881286097	2548.98081560169	2182.4842720615	2084.44033668328	2786.55648218753	2069.72412532933	1656.90482346706
TMEM41A	1528.4462633537	0.468171892343201	0.230848543144771	2.02804785321777	0.0425553642881335	0.307082806182418	1216.19397039736	1291.76041102423	989.735501076146	1860.54146754706	1880.3063119573	1678.87049741911	1262.2576782058	1624.57281677735	1951.77771577899
FANCB	582.7875453787	0.834626931347092	0.411544265456847	2.02803683929501	0.0425564882849797	0.307082806182418	473.32371720252	610.839783805447	386.074953069162	491.463783880356	344.103174464208	315.967200356968	1363.7289226552	628.718858470329	630.867514504103
NRG1	1487.73282351885	0.685593577384483	0.338123062631035	2.02764511846568	0.042596480650162	0.307082806182418	1387.62556728848	1364.68236971108	859.184144113452	817.156053356623	1548.06876419875	1604.35882927523	1431.74810849492	2435.02354966684	1941.7480255643
KIAA1644	749.338190255961	1.10330057546401	0.544230506727843	2.02726705288454	0.04263510903064	0.307181853856485	119.678661980591	689.443973039326	432.939542748077	1336.89850734121	579.042583236323	916.77647387156	703.608299423903	888.466941604787	1077.18872905788
DERL2	4995.97497275639	0.484330187983925	0.238999330971926	2.02649181491147	0.042714410657973	0.307394318566008	3165.55451869384	4950.16984488538	4533.59113965319	5303.71333437551	5130.6969875284	4183.02845845717	7448.65838375859	5774.11728268152	4474.24480477393
CDKN2AIPNL	1918.3231543308	0.481895046172214	0.238004045707004	2.0247346835669	0.042894615167363	0.308331590212926	1557.97897803563	1296.49560314675	1530.90992951124	2548.00568904637	1937.26132014447	2269.30472853392	2634.90714982359	1852.19657867609	1637.84841205914
RRN3	781.136977440055	0.686893097550009	0.339533116325498	2.02305184538026	0.0430678025393535	0.30921629955829	785.997698953614	511.400749232467	657.220079068602	403.702393901721	832.966994737498	693.241469439914	914.356268664977	1192.27123671965	1039.07590624205
ACOT11	756.679499489388	0.808559463349257	0.399827258075821	2.02227198625844	0.0431482610296669	0.309433955623561	273.8592805682	561.593785731209	556.795958328069	842.509343794896	1441.27812384779	695.127840785329	836.301465242357	649.829126710939	952.820570395704
EIF4E2	5473.47353363874	0.28604964328926	0.141640100907876	2.01955266521103	0.0434298092685651	0.309926762662946	4915.45063035601	4518.3203233113	5141.71498191531	6414.3824808829	5160.75657518275	5339.3740931964	6071.54863765951	5741.07512369622	5958.63895654829
ABT1	3814.50321434418	0.354742591584685	0.175655475923276	2.01953619561301	0.0434315191857364	0.309926762662946	3262.59127165108	3469.00174896023	2977.01726817492	4890.2596749206	3814.40346498026	3501.10521708974	4444.66352060805	4023.80069421011	3947.68606850262
SPOPL	353.992240545594	0.952563965267709	0.4717004061273	2.01942578995922	0.0434429832609704	0.309926762662946	292.188445015678	171.413954835327	283.419185201061	225.254234278496	425.58047784309	342.376399192774	705.838436664549	295.543755368534	444.315276510839
PIGV	797.780729193572	0.96096985807372	0.476085963830309	2.01847970971948	0.0435413252457409	0.310392814232538	501.356556945721	285.058565775875	546.753546254015	926.370227552258	1718.93378876029	607.411573223544	466.098683295074	943.53720658029	1184.50641435508
NCAPG2	1542.05738593851	0.588794394541417	0.291784300985861	2.01790977976552	0.043600658334559	0.310513170897361	1252.85229929232	1246.30256664801	1360.18892425234	852.260609348077	1849.45568252257	1512.86981902262	2069.56735931975	1654.86146251387	2080.15775052704
WSB2	5325.72255706171	0.346274719651493	0.171674620235017	2.01704083677281	0.0436912518789279	0.310799671867278	4032.41617844515	4538.20813022589	5100.42951005531	4794.69727249942	6463.60238746448	5622.32979500861	5900.94313875007	5256.45679191179	6222.41980919468
ACOT9	4232.59820391547	0.405604321784054	0.201260831218025	2.01531673763518	0.0438714722759835	0.311542986668693	3391.9736089274	3735.11954624602	3731.31399729271	5230.57884272664	4031.93995458407	3587.87829897882	5750.40887500645	4535.0363207327	4099.13439074447
AREL1	1151.85161584228	0.48839505788382	0.242378424000917	2.01501045275372	0.0439035538598976	0.311591524864207	713.759227307672	983.025884635742	794.466377413998	1366.15230400075	1700.73982781161	1312.91445640865	1037.01381690052	1099.56962401088	1359.02302409071
EEF1E1	4235.57783853232	0.47276663066274	0.23469391736424	2.01439660632115	0.0439679103848306	0.311868936764126	3942.9267284957	3415.02055876347	3125.42180215816	3501.67946014753	4163.25289012673	5422.37443239465	6218.73769554217	4378.08606555251	3952.70091360997
CDC45	2714.73678625899	0.51591926591022	0.256385332170601	2.01228073986277	0.0441903515390582	0.313086864922536	2118.63577289966	2634.66089697171	1756.30628939555	3644.04793722399	2007.66403859807	2962.54619797384	2841.19484458337	3455.65912721283	3011.91597147189
LSM11	273.449758114211	1.36748788917222	0.679931370028048	2.01121458643071	0.0443027957266758	0.313523569299675	85.1767053735741	209.29549181551	100.424120740533	582.150553524945	147.133771150213	316.910386029675	615.517878418375	202.842142659771	201.596773315302
ZNF300	295.164469668721	1.20950595987764	0.601643600116527	2.01033628487594	0.0443956090138201	0.313934673548306	145.555129435855	148.685032647217	189.69000584323	298.388725927359	561.639664068018	193.35306290501	363.512370225345	146.854039934675	608.802196031781
UBE2N	8687.12693561397	0.470240771245512	0.234216263996904	2.00772040003049	0.0446730115817362	0.315059605109593	5586.08241190491	6884.02230772371	6420.44878601144	8640.59640667427	8964.8764970181	15517.2906873816	10033.3874456676	8113.68570639082	8023.7521717533
PSPC1	1194.34912209542	0.478441022362224	0.238616745050629	2.00506055122289	0.0449565741306219	0.316613292848344	893.816313350544	811.611929800415	882.61643895291	1786.43184934288	1427.03937180099	1341.21002658987	1442.89879469815	971.990176817633	1191.52719750536
RIPK2	2549.93105147942	0.564178862217155	0.281395451081353	2.00493241823603	0.0449702724325998	0.316613292848344	1487.89687867762	2373.27829180845	1828.83482104149	2330.55246721042	2827.18332306915	3686.91279461309	3471.20861506594	2001.80413185955	2941.70813996905
YTHDF1	1405.61151023863	0.43359330563657	0.216303361338451	2.00456110785132	0.0450099879589043	0.316712241384719	1539.64981358815	1287.02521890171	1096.85456319938	1118.47015894994	1040.2199411964	1269.52791546411	1662.56731290181	1974.26899937179	1661.9196685744
CTSL	30497.0549053672	0.24907179736631	0.124312407290755	2.00359564097053	0.045113393184425	0.317004190891678	24649.491623426	25152.3935164168	28216.9462809623	35921.7120448106	36406.1158583133	31408.0829011553	28236.8826724429	32710.8195576994	31771.0496930786
SYNCRIP	13510.4152620899	0.432254172627193	0.215810323153333	2.0029355700472	0.0451842045449896	0.317074021362643	14164.1313733246	12079.4751045558	9525.78576402149	11211.030006493	12238.2073842202	14108.1712923568	20599.7776918497	12562.4452786619	15104.7134633256
AGPS	1257.50014905266	0.519172115843313	0.259242243286735	2.00265245841544	0.0452146050130218	0.317074021362643	842.063378440018	1152.54576262206	1120.28685803884	1169.17673982648	987.220141911108	1581.72237313025	1593.43305844177	1551.14579681001	1319.90723225342
ORC1	623.306458676431	0.938301931969778	0.468531639517066	2.00264369112174	0.0452155467183805	0.317074021362643	435.587202163594	226.342183456592	579.112429603743	313.015624257131	890.713044705055	787.560036710651	919.931611766593	733.352361923786	724.143633500735
MAP3K2	2597.02071895216	0.503252424952714	0.251422775166236	2.00161828863743	0.0453258005216998	0.317666683724486	1651.78117256096	2607.19678266108	2140.14959533715	2401.73670574864	2334.36429389398	3166.27430327863	3726.55932911994	2937.9986364431	2407.12565152599
RBBP5	674.597806612382	0.793401660870228	0.396491750692327	2.00105464863984	0.0453865009407912	0.317882521721237	732.08839175515	303.052295841462	358.179363974569	753.772827260942	633.62446608237	876.219489945143	965.649425199842	837.985865377242	610.80813407472
GABPB1	1135.03882206993	0.7615364184202	0.380605661148273	2.00085415472454	0.0454081093659489	0.317882521721237	928.318269957561	507.612595534449	755.412552681568	1937.5764654172	839.295328980518	1532.67671814947	1506.45770605657	1357.48203164616	850.517730205849
NOL12	3683.05533960841	0.32176627293658	0.160979617432125	1.99880132695836	0.0456298541717511	0.318892219811864	3017.84301697005	3212.3543359195	3249.27821773815	4545.06487433797	3901.41806082178	3372.83196560154	4203.80869861825	3749.36720708218	3895.53167938622
ZNF585A	546.705053670515	0.850991533379793	0.426139887860016	1.99697694964274	0.0458276870388419	0.31973166389677	306.204864887279	342.827909670654	464.182602534021	449.533342001675	923.936799480909	426.319924063729	446.027448129257	727.845335426235	833.467256840874
CCNF	3122.66170105984	0.397636838676818	0.199171039637442	1.99645912076701	0.0458839711375466	0.319853774499729	2663.11977560415	2142.20091622933	1767.46452503339	3842.97375450889	4606.23628713813	4423.54080499755	2814.43319769561	3204.1715838247	2639.81446450683
SDHAF2	2150.12723615964	0.394462355767449	0.197610874288503	1.9961571304601	0.0459168220825928	0.319853774499729	1632.37382196951	1683.83431876912	2078.77929932904	2170.63171213824	2616.76620948874	2078.78122264703	2067.33722207911	2608.49488433967	2414.14643467627
TMEM69	1474.94992527284	0.359178087145288	0.179981172420567	1.9956425570225	0.0459728437687222	0.319853774499729	1376.84370584879	1103.29976454782	1308.86104031829	1477.31673130702	1590.78502033913	1558.14273131257	1604.583744645	1534.62471731736	1720.09187181961
LYSMD1	113.512312681719	1.40831131766467	0.705699416909076	1.99562488493047	0.0459747687540527	0.319853774499729	77.6294023657891	53.9811901967604	58.0228253167526	135.542591189225	66.4475095517092	126.386880142787	296.608253005956	71.5913444681543	135.400817898337
GCH1	89.5135815073888	2.35058914497741	1.17788084522811	1.99560860039471	0.0459765426557806	NA	0	20.8348453391005	45.7487661151319	188.199425176406	42.7162561403845	168.830235414619	94.7808327274671	175.307010172019	69.2048624813722
COG3	753.591520126608	0.803497531359935	0.402880595203359	1.99438131527372	0.0461103988683963	0.320616643849999	580.06414545548	345.669024944167	523.321251414557	1341.7741401178	825.056576933723	638.536700422887	533.002800514462	1092.22692201415	902.672119322246
RGS20	416.006531505896	0.693031343845184	0.347818235854433	1.99251008833024	0.0463151194048782	0.321524987911068	265.233791416446	229.183298730106	256.639419670252	526.56833987181	462.759441520832	789.446408056065	422.611007102471	332.257265352203	459.359811832876
KIF20B	4991.24664822167	0.395823129412649	0.198681368387799	1.99225087195924	0.0463435390827777	0.321524987911068	3983.89780196654	4339.33006107993	3390.98781033868	6073.08818652154	5806.24666797078	5912.83098220248	6583.36513438784	4256.93148260641	4574.54170692085
RACGAP1	5274.48281086281	0.451547368132072	0.22670472881526	1.99178627852988	0.0463945124023232	0.321524987911068	4281.47717770206	4315.65410046732	3504.80181384462	5344.66864969887	7223.79353840725	6251.43463870442	4045.46895453236	7104.06418183993	5398.9822425685
C4orf46	865.214305189362	0.444323211727548	0.223118208151437	1.99142515265259	0.0464341662739501	0.321524987911068	774.137651369952	704.596587831399	629.324489974009	956.599150767121	829.01178583561	1024.2996405602	1016.94258173471	870.110186612952	981.90667201831
MORF4L1	14076.8433325706	0.410192122398458	0.206012039848545	1.99110752313322	0.0464690675543348	0.321524987911068	11630.3939349968	14876.0795721178	12603.2271529369	11037.4574796463	11701.8810571242	12871.6548754374	15182.7743343199	23073.5231869863	13714.5983995693
PSRC1	2411.11911570513	0.491155916251186	0.246802211480057	1.99007907305917	0.0465822256711071	0.322082817497369	1470.64590037412	2110.00160979618	1580.00616631773	3512.40585225603	3372.21110974924	2400.40753704025	2020.50434002553	2288.16950973216	2945.72001605493
HAUS8	1409.67101502616	0.491841046501098	0.24749121159329	1.98730711823964	0.0468883733328719	0.323294024399053	1000.5567416035	1045.53042065304	1058.91656203074	2280.82101288919	1362.96498759042	1571.34733073047	1641.38100911567	1314.34365741535	1411.17741320711
CDC7	616.544252222705	0.732667420642319	0.368775033178325	1.98675982570661	0.0469490185716793	0.323531427812209	436.665388307564	503.82444183643	313.546421423221	611.40435018449	1030.72743983187	567.797774969834	869.753523852051	545.195623257483	669.9833063414
RHNO1	1720.60982054328	0.850503780671362	0.428249859184309	1.98599897333609	0.047033437910135	0.323751640093076	1187.08294451019	567.276016278237	1510.82510536314	2448.54278040392	924.727841261287	2960.65982662842	1826.48240008931	2153.24736054218	1906.64410981288
NUCKS1	8227.13668748646	0.378507300802372	0.190631350885169	1.98554591909897	0.0470837665560102	0.323850065878634	7742.45469984349	7280.83140759112	6694.94138270223	9703.48435197107	6472.30384704863	7915.21416536022	11033.6039980975	8029.24463342838	9172.15170133549
ATP1B3	13974.4811008283	0.397416332318324	0.200255718353348	1.98454423966605	0.047195201403194	0.32414200095616	9960.28359798833	11417.4952458271	9780.19353656417	20009.5969151288	21233.934510673	12328.379927958	14154.681066382	13698.7284126564	13187.0366942765
SLIRP	6578.78328320429	0.370493265260406	0.186752484865699	1.98387328300794	0.0472699679866613	0.324474941541365	7158.07780981213	5901.94346151247	5276.72963313314	6333.44697679149	5405.18848531939	5427.09036075818	9364.34627347375	7755.72898405005	6586.49756398799
PDE4DIP	5735.6942048525	0.30878383398334	0.155867030322471	1.98107215711046	0.0475831821811753	0.326443376587029	4162.87670186544	5602.67931936903	5059.14403819532	6189.1282466044	5741.38124197983	6501.37884197187	6572.2144481846	5865.90105764069	5926.54394786128
LIN54	195.683362879602	1.13392842942641	0.572756338857634	1.97977456118258	0.0477288660594293	0.327012660331701	90.5676360934206	70.0808434133381	220.933065629174	125.791325636043	224.655865627207	192.409877232303	305.528801968541	231.295112897114	299.887737419279
SLFN13	53.7293671384127	1.66459415945228	0.8414631042304	1.97821407864901	0.0479045611500435	NA	33.4237704630481	26.5170758861279	45.7487661151319	21.4527842169997	15.8208356075498	5.6591140362442	149.419195123301	65.1664802210122	120.356282576299
USP7	3301.76270411206	0.422975327158516	0.214011554924845	1.97641350396736	0.04810796334732	0.329128871193251	2713.79452437071	3131.85606983661	3259.3206298122	2896.12586929495	2529.75161364722	2977.63716873715	3835.83605391161	3160.1153718443	5211.42703555377
RALA	6921.92435529259	0.301332218117849	0.15252370622777	1.97564185640662	0.0481953544905277	0.329274302625113	6374.23648314646	6830.04111752695	5509.93675796393	6443.63627754244	6552.99010864713	7522.84892551395	8590.48865096949	7047.15824136524	7425.98263495768
ABHD10	1229.19885980142	0.675290474992592	0.342130540003185	1.97378016878091	0.048406744741406	0.329892900937842	1035.05869821052	1002.91369155034	599.197253751849	1345.67464633907	927.892008382797	1940.13292875905	1533.21935294432	1570.42038955144	1108.28076872342
N6AMT1	1064.96980731147	0.50776535781167	0.257545663642066	1.97155467745462	0.0486604653902185	0.330231367107749	748.261183914689	714.066972076445	734.211904969678	1829.33741777688	1059.99598570584	1376.10789648005	980.145317264043	1132.61178299618	1009.98980461945
DDX55	1129.09379497153	0.436071244646661	0.221303761264081	1.97046467785199	0.0487851393273315	0.330827576691168	1081.4207024012	806.876737677892	885.963909644261	1290.09243268593	1029.14535627112	1315.74401342678	1233.2658940774	1309.75446866739	1209.58063989181
TIMM9	1350.63660659986	0.573903074324364	0.291385908826848	1.96956358196922	0.0488884088792677	0.33116396398898	1200.02117823782	844.758274658075	947.334205652365	1197.45540993071	1509.30771696025	2003.32636883045	1685.98375392859	1672.30037975612	1095.24217144432
FARSB	6201.04056944835	0.347172878860773	0.176370636136838	1.96842788836696	0.0490188256884548	0.331683304082735	4490.6452896321	6372.62155849124	5159.56815893585	5958.99837954931	6089.43962534592	7354.01869009933	7356.10768827177	6689.20151902447	6338.7642156851
SPRED3	67.7606998349133	1.99476771267099	1.01342538386097	1.96834196620504	0.0490287043875219	NA	18.329164447478	18.9407684900914	43.5171189875645	130.666958412634	22.1491698505697	54.7047690170272	98.1260385884366	197.33511616222	26.0771945581982
AP2A2	1027.59225587933	0.448012607815029	0.227786805768388	1.96680666513479	0.0492055038947944	0.33242543138372	851.767053735741	744.372201660591	1047.7583263929	1042.41028763512	1014.90660422432	941.299301361951	1291.2494623342	1257.43771694066	1057.1293486285
BYSL	2400.80090854236	0.568212037680991	0.289371693118077	1.96360615497085	0.0495757830720096	0.334352084521717	1251.77411314835	2530.48667027621	2195.94077352633	2797.63808720782	1937.26132014447	2029.73556766625	2540.12631709612	2805.83000050189	3518.41532731382
CSE1L	6866.19493311121	0.438254469609468	0.223413551921839	1.96162885303749	0.04980571054237	0.335536069603674	6771.00898412716	5306.2562924991	5632.67734998014	6017.5059728684	5122.78656972463	8948.94566264749	9094.49966735555	7148.12039382033	7753.95350497809
ARPP19	2416.79897263082	0.449392733636102	0.229126617105725	1.96132923932073	0.0498406285497838	0.335576865055887	1892.21668266611	2002.98626782716	1846.68799806203	3181.83795000318	2113.66363716866	2872.94355906664	2464.30165091415	2144.98682079585	3231.56618717364
NAA20	7825.94901394488	0.302021878537472	0.154042154074088	1.96064434669104	0.0499205253802146	0.335576865055887	6184.47572180786	7207.90944890427	6470.6608463817	9071.6023441249	7824.98529149414	9184.74208082433	7387.32960964082	7642.83494085027	9459.00084147567
FAM19A3	88.0844348684546	2.28833602365295	1.16930228852346	1.95700978789885	0.0503463175973362	NA	0	49.2459980742376	13.3898827654045	123.841072525407	150.297938271723	149.023336287764	105.931518930699	38.5491854828523	162.480981478004
MRM2	2067.32797950942	0.690749563175278	0.352966459357997	1.95698357410975	0.0503493995895683	0.337540624516269	1728.33238878278	1353.31790861703	1521.98334100097	1633.33698015793	3291.52484815074	1647.74537021977	1499.76729433463	3380.39643174631	2549.54725257461
NUFIP1	1193.72674959575	0.647579222678609	0.33105362514288	1.95611578758311	0.0504515157667034	0.338041589355404	852.845239879711	1214.10326021486	695.158080237248	1565.07812128566	1007.78722820092	1079.94759524993	1959.17556590776	1228.06690895372	1141.37874643191
DNMBP	1013.88455507766	0.406593578828099	0.208076207994522	1.95406088349517	0.0506940173883019	0.338812214373306	767.668534506136	740.584047962573	758.760023372919	1110.66914650739	1401.72603482891	1340.26684091717	1025.86313069729	902.234507848662	1077.18872905788
AKAP8	1551.44352356819	0.540987798001253	0.276948363446888	1.95338867963739	0.0507735565971903	0.339094824416949	1043.68418736228	1149.70464734855	1360.18892425234	2291.54740499769	1737.12774970897	1210.10721808355	2024.96461450683	1520.85715107348	1624.80981478004
TFPI2	1159.9101849456	0.624955543965554	0.320008730314689	1.95293279452404	0.0508275591366593	0.339271895546052	787.075885097584	638.303898116079	686.231491726978	1709.39685147275	1458.68104301609	1903.34868752346	1261.14260958547	1372.16743563962	622.84376233235
ZNF621	334.541506578306	1.46215766639249	0.749133053547289	1.95179969628745	0.0509619903686244	0.339985343313277	216.715414937828	321.993064331553	138.362121909179	131.642084967952	102.835431449074	232.966861158719	1146.29054169219	87.1945862112136	632.873452547041
ZNF429	321.613011471088	0.801649069061426	0.410808859325488	1.95139187206834	0.0510104476135123	0.340124767393824	282.484769719955	130.69130258163	228.743830575659	395.901381459175	420.834227160825	317.853571702382	360.167164364375	436.89076880566	320.950086870132
GRK6	2397.98870580295	0.440943209388814	0.226008485295738	1.95100289624891	0.0510567012565813	0.34024935578225	1911.62403325756	1798.42596813418	2026.33559183121	2948.78270328213	3186.31629136053	1924.09877232303	2293.6961520047	2656.22244731844	2836.39639271479
GLE1	1920.98228466656	0.542979089303533	0.278420433968617	1.95021278274689	0.0511507628537936	0.340508476343862	1221.58490111721	1851.46011990643	1639.14481519826	2233.0398116786	1427.83041358137	2050.48565246581	1682.63854806762	2732.40298053456	2450.25331944916
TJP2	2542.38679568008	0.599705601804042	0.307604395502706	1.94960023514608	0.0512237853564604	0.340739267232539	1946.12598986457	2807.02189023154	1081.23303330641	2405.63721196992	3043.92877089258	2754.10216430551	3237.04420479808	2597.48083134457	3008.90706440749
RAE1	4017.54629271251	0.316456530581171	0.162330446118433	1.94945888555183	0.0512406481918322	0.340739267232539	3688.47479851895	3140.37941565715	3608.5734052765	4610.39835354429	4099.96954769653	4012.31185169714	4889.57590011698	3771.39531307238	4336.83804883266
PDCD2L	640.403706162073	0.707067104966768	0.363080137422936	1.94741334512369	0.0514851994150082	0.341812980731593	465.776414194734	524.659287175531	351.484422591867	918.569215109713	825.8476187141	485.740621444294	934.427503830794	698.4745274393	558.653744958323
PLA2G4A	220.169891408848	1.81658744963815	0.933296675370037	1.9464201443961	0.0516042917531206	0.342235448047832	29.1110258871709	53.0341517722558	204.195712172418	412.478532899584	39.5520890188745	234.853232504134	632.243907723222	130.332960442024	245.727410259945
BRI3BP	1581.65601707382	0.458571357488236	0.235801722171519	1.94473285973153	0.0518071385144089	0.342843808871225	1327.2471432262	1337.21825540045	1147.06662356965	1739.62577468761	2124.73822209394	1321.40312746302	1632.46046015308	1995.3792676124	1609.765279458
NT5DC3	446.763156497963	0.881185827099067	0.453196865444557	1.94437758574231	0.0518499347629252	0.342943137644171	543.405816560524	271.800027832811	445.213601949698	175.52277995727	80.6862615985041	182.978020505229	1028.09326793794	688.378312193791	604.790319945905
KCNQ3	25.5578163131164	4.00563833481539	2.06595749311981	1.93887742035121	0.0525162660003486	NA	0	0	8.92658851026964	0	46.671465042272	32.0683128720504	53.5232937755109	58.7416159738702	30.0890706440749
CHD7	66.1170367835364	2.92620043503638	1.50924721858546	1.93884765795954	0.0525198910219469	NA	18.329164447478	0	0	155.045122295588	167.700857440028	115.068652070299	23.416441026786	9.17837749591722	106.314716275731
HEATR1	1783.37439866624	0.47345814946085	0.244297333556563	1.93804059409117	0.0526182701546395	0.347096581542478	1464.1767835103	1356.15902389054	941.755087833447	2344.20423898487	1957.82840643429	2761.64764968717	1985.93721279552	1588.77714454327	1649.88404031677
AKIRIN1	3399.18865890039	0.602617922940813	0.310948576774098	1.93799865300111	0.0526233868798805	0.347096581542478	2907.86803028518	2720.84139360162	2306.40730634092	2295.44791121896	3043.92877089258	5268.63516774335	3689.76206464928	3081.18132537941	5278.6259599922
EXOSC10	2749.23186315061	0.345767217161115	0.178419187159651	1.93794861789007	0.052629491602805	0.347096581542478	1946.12598986457	2135.5716472578	2362.1984845301	3681.10274632608	2797.12373541481	3632.20802559607	2776.52086460463	2841.62567273597	2570.60960202546
SAP130	1139.00099297624	0.680223766241587	0.35102741160996	1.93780811339432	0.0526466375504391	0.347096581542478	894.894499494513	550.229324637154	632.67196066536	2228.16417890201	1151.75683222963	1464.76734971454	756.016524579091	1201.44961421556	1371.05865234834
IFNAR2	1476.17465636701	0.86012472394881	0.444320838507788	1.93581900600805	0.0528898722905807	0.347956718449012	1380.07826428069	1310.70117951432	824.593613636158	522.667833650537	761.773234503524	2104.24723581013	2268.04957373727	2008.22899610669	2105.23197606377
ZNF367	650.328450290803	0.744278855729245	0.384624198268184	1.93508068155994	0.0529803957484776	0.347995766007296	325.612215478726	676.185435096262	393.885718015648	541.195238201582	583.788833918588	993.174513360856	818.460367317187	701.228040688075	819.425690540305
LINC01909	27.6575744562066	2.43468687562057	1.25908997172152	1.93368776680167	0.0531515288259423	NA	9.70367529572363	5.68223054702741	6.69494138270223	69.2339854275898	30.8506294347221	7.54548538165893	41.2575389519563	67.9199934697874	10.0296902146916
C5orf34	600.148172426738	1.04379164994451	0.539806856190688	1.93363911179332	0.0531575149028023	0.348716870637149	393.537942548792	346.616063368672	210.89065355512	895.166177782077	310.088377907976	1283.67570055473	924.391886247885	357.956722340771	679.010027534623
SCARNA9	112.93974322369	1.42467773967332	0.737854238533601	1.93083899945428	0.0535029657864147	0.34938285911954	80.863960797697	56.8223054702741	83.6867672837778	114.089806972225	49.8356321637819	36.7842412355873	351.24661540179	103.715665703865	139.412693984214
PLK3	1912.68067320434	0.464514084476038	0.241137491291409	1.92634534757884	0.0540612666700302	0.351355530932866	1642.07749726523	1168.64541583864	1752.9588187042	1630.41160049197	2290.85699597321	2433.419035585	1920.14816419645	2133.97276780075	2241.63576298358
RAB7A	18024.1645878089	0.195126190384233	0.101337326097365	1.9255115355694	0.0541653942120569	0.351397541583407	15883.8382729556	16500.2504701431	17030.8150540307	19708.2828095355	17864.0965262649	18659.9853488425	18080.8376785398	19481.1062350843	19008.2688948836
BAG3	4714.18523850103	0.352844928423246	0.183427158834532	1.92362423680969	0.0544017008163213	0.352327949647956	3358.54983846435	4283.45479403416	4370.68089934077	4945.84188857374	4644.99733437663	5483.68150112063	4230.570345506	5341.81570262382	5768.07484246915
G2E3	1972.34223013485	0.560048156068867	0.291153059983392	1.92355236143083	0.0544107172280833	0.352327949647956	1720.78508577499	1068.25934284115	1376.92627770909	2761.55840466105	1801.20213391955	2880.4890444483	2637.13728706423	1921.03440989547	1583.68808489981
HYOU1	2307.17987315831	0.557644621310108	0.289977099794194	1.92306434441163	0.0544719695308308	0.352360000595749	1457.70766664648	1244.408489799	2027.45141539499	2258.39310211687	3997.13411624746	2819.18197572232	2051.72626139458	1977.94035037016	2930.67548073289
CRKL	2196.63137454725	0.691963156723032	0.359824382232183	1.92305799965643	0.0544727662564162	0.352360000595749	1206.49029510164	1613.75347535578	2169.16100799552	2226.21392579137	1138.30912196321	3355.85462349281	2409.66328851831	2665.40082481436	2984.83580789223
IMMT	5079.86810439443	0.591813975794976	0.308099316215523	1.92085455775886	0.0547500460660399	0.35315320710132	2525.11194917608	2743.57031578973	5800.0508845477	5345.64377625419	6985.68996251362	5638.36395144463	4226.11007102471	6191.73345874575	6262.53857005345
SPCS1	9916.81499462799	0.254633290958565	0.132571823076818	1.92071953940786	0.0547670748980656	0.35315320710132	9602.32579819052	8962.77164951124	8510.38632097831	9383.64284182671	9165.80110923399	11323.8871865246	11043.6396156804	10370.6487326369	10888.2316970692
GSTO1	28480.3926691164	0.26330060634635	0.137103126302897	1.92045661865251	0.0548002477572364	0.35318258893985	24907.1781118346	26437.5246584695	22599.8904608752	32028.0317094252	32250.7733859903	29347.2222062897	34123.3299191288	26548.4569069406	28081.1266630936
PEX2	1378.77002938005	1.08418762986508	0.564957867343305	1.91905926536334	0.054976833897916	0.354135743198371	437.743574451533	517.082979779494	1911.40576476149	551.921630310082	2068.57425568714	846.037548418507	2272.50984821856	1596.11984654	2207.53481625363
MIS18A	1578.23961353038	0.495054368095398	0.258149085649445	1.91770723049416	0.0551481444075417	0.354577812578416	1481.42776181381	1146.86353207503	1161.57232989884	1728.89938257911	1948.33590506976	1394.97160993419	2237.94272098855	1362.98905814371	1741.15422127047
PHF5A	1457.15879781541	0.361429651127785	0.188602877837616	1.91635278990266	0.0553202056754748	0.354681547245044	1264.71234687598	1331.53602485342	1229.63756728964	1377.85382266457	1467.38250260025	1528.90397545864	1432.86317711524	1889.82792640936	1591.71183707156
ZDHHC5	2915.22463592971	0.452519045998101	0.236177903417149	1.91600924324762	0.05536391916509	0.354777513154486	1676.57945387225	2255.84552716988	2926.80520780466	3284.22623831158	3716.31428421345	2991.78495382777	2986.15376522538	3640.14451488077	2759.16777806166
PHLDA1	8328.04784087558	0.407891982142019	0.212945031350352	1.91548015727555	0.0554312973120963	0.35484080468148	6776.399914847	4935.01723009331	6725.06861892439	10293.4359179386	8517.93789110482	13246.0995875022	6797.45830948988	9064.56561496784	8596.44748301219
ABCF2	6377.96637514808	0.382100536912606	0.199509839661895	1.91519645126348	0.0554674548982847	0.354888195103489	4209.23870605612	4892.4005009906	6123.63971804497	8554.78526980627	6908.16786803663	6872.99399701858	5493.94309233212	7633.65656335435	6712.8716606931
PANK3	1187.63473157471	0.665137757772079	0.347621730934953	1.91339521836896	0.055697476077167	0.355438598626885	862.548915175434	902.527618552854	1039.94756144641	1015.10674408621	674.758638662	1745.83668018133	1708.28512633505	1529.11769081981	1210.58360891328
MITD1	2104.18261583772	0.407044625432843	0.212859569611695	1.91226838509251	0.0558417786946152	0.355680590080947	1939.65687300076	1705.61620253273	1629.10240312421	2374.43316219973	1833.63484691502	2460.77142009352	2791.01675666883	2195.4678970234	2007.94398098126
SLC2A8	1350.49954075932	0.401437714412813	0.209940125430914	1.91215335128927	0.0558565274614224	0.355680590080947	993.009438595719	1009.54296052187	1214.01603739667	1277.4157874668	1721.30691410142	1691.13191116431	1428.40290263395	1391.44202838105	1428.22788657209
PLIN2	14377.2340477461	0.214398165908194	0.112202290518206	1.91081808506758	0.056027962770183	0.355891465007514	11888.0804234054	11536.8220873147	12124.5388440737	16459.1611272153	19337.0163213278	16804.7391306271	13689.6974517072	13468.3511375089	14086.6999065344
POMP	37986.8262972124	0.384344538455676	0.201193144802267	1.9103262133181	0.056091224699534	0.355926938427583	38959.1781261864	41968.00778192	28300.6330482461	30834.4768057157	27434.1199852718	31810.8231834013	60493.5877211508	39700.1540208403	42380.4560021794
FANCI	1764.13086868616	0.466885569641811	0.244702399921699	1.90797299001239	0.0563947073498837	0.357118254547083	1360.67091368925	1553.14301618749	1542.06816514908	1746.45166057484	1321.03977323041	2195.73624606275	1845.4385666348	2456.13381790745	1856.49565873942
TPMT	1792.91862111496	0.560154248570721	0.294025779486448	1.90511950873525	0.0567645380262228	0.358723977634225	1513.77334613289	1779.48519964408	1257.53315638424	1007.30573164367	1704.69503671349	2162.72474751799	2512.24960158804	2183.53600627871	2014.96476413155
C8orf59	2663.97059095555	0.349615979305982	0.183637349217133	1.90383917430977	0.0569311328464777	0.35936941395939	2502.47004015273	2416.84205933566	2306.40730634092	2326.65196098914	2541.61724035288	2672.98819645268	3697.56754499154	2596.56299359498	2914.62797638938
RAMP1	156.220003315993	1.26459958993631	0.664297865180744	1.90366348624684	0.0569540247694512	0.35936941395939	49.5965626225875	105.121265120007	106.003238559452	92.6370227552258	325.118171735149	100.920866979688	207.402763380105	184.485387667936	234.694751023784
E2F4	4219.68276680521	0.372886806008465	0.195931637504854	1.90314749959269	0.0570213014275111	0.359610067561748	3092.23786090393	2912.14315535155	3754.74629213217	5178.89713529478	5785.67958168097	4615.95068222985	4505.99229472582	3358.36832575611	4773.12957317174
SLC39A8	232.200440660499	0.820581349103714	0.431825773949038	1.90026024060471	0.0573989762756669	0.36162234057901	164.962480027302	199.825107570464	113.814003505938	196.97556417427	246.0139936974	322.569500065919	241.969890610122	314.818348109961	288.855078183119
NIF3L1	1997.29047453904	0.579749205945052	0.30554021970289	1.89745627108865	0.0577677449466551	0.363000936757293	915.380036229929	1902.60019482968	1452.80228004638	2017.53684295329	2854.07874360199	2449.45319202103	2164.34819204722	2617.67326183559	1601.74152728625
PCLAF	2677.75953281578	0.447755891941817	0.236096725716745	1.89649344175577	0.0578948263835622	0.363000936757293	2585.49037323836	1714.13954835327	2043.07294528796	2740.10562044405	2555.0649506193	3811.41330341047	3271.6113320281	2811.33702699944	2567.60069496105
UFM1	5555.37752417885	0.478718008219721	0.252493340329581	1.89596290973397	0.0579649492086333	0.363000936757293	4813.02294667892	5210.60541162414	4571.52914082184	3282.27598520095	5034.98093210273	6746.60711687579	8166.7625752467	6384.47938616002	5788.13422289853
HJURP	3236.17829087376	0.438277169568232	0.23119953478277	1.89566631256428	0.0580041825536765	0.363026177016975	2733.20187496216	2827.85673557064	1788.66517274528	3977.5412191428	3861.07493002253	3976.47079613426	4145.82513036145	2965.53376893085	2849.43498999389
SF3B4	6270.05804253008	0.284072766774561	0.149910461101034	1.89494958982954	0.0580990804607947	0.363251697592264	4903.59058277234	5012.67438090268	5935.06553576552	6895.11987265475	7341.65876368349	7043.71060377861	5625.52118953026	7150.8739070691	6522.30754661396
TYW3	2224.83118399515	0.437420837903159	0.231012053215536	1.89349790114649	0.0582916870753784	0.363535119698999	2236.15806259231	2041.81484323185	1563.26881286097	2223.28854612542	2225.20052820188	1822.23471967063	3281.64694961101	2377.19977144256	2252.66842221974
AHCTF1	1368.65305871117	0.786467015798462	0.41559167235179	1.89240321238375	0.0584372783545358	0.36376224068958	1429.67482690328	485.830711770844	1081.23303330641	1452.93856742407	806.071574204663	1893.91683079639	2110.82489827171	1531.87120406858	1525.5158816546
SF3B6	8069.23338787273	0.320943803465952	0.169601758385221	1.89233771230711	0.0584459992940721	0.36376224068958	7690.70176493297	7799.80846421963	7095.52204210058	7684.97238246247	6939.01849747135	7197.44986842991	11663.6177685801	7958.57112670982	8593.43857594778
ZUFSP	639.965059851798	0.828527558256567	0.437953153942956	1.89181776817272	0.0585152650721089	0.363826398750614	436.665388307564	427.11432945156	435.171189875645	428.080557784675	451.684856595547	1274.24384382765	716.989122867781	724.173984427868	865.562265527887
TCF19	2811.33948171096	0.323110512420334	0.170988949967107	1.8896572701481	0.0588038123669254	0.364885194687076	2143.43405421095	2350.54936962034	2656.775905369	2997.53903104804	2949.79479902766	3259.64968487666	2574.69344432614	3257.40617330102	3112.21287361881
PAPD7	671.902598127656	0.878733517789495	0.465180171844456	1.88901756991336	0.0588894744621112	0.365152146338982	213.48085650592	493.40701916688	564.606723274554	974.151428762848	389.192555945725	1074.28848121369	734.830220792951	838.903703126834	764.262394359501
SETD1A	520.635646994127	0.540422218215574	0.286105074613323	1.88889420764719	0.0589060057819569	0.365152146338982	457.15092504298	308.734526388489	384.959129505378	594.827198744081	679.504889344265	587.604674096689	497.320604664122	560.798865000542	614.820010160596
PTCD3	2656.23804530285	0.376032240186032	0.199225064919834	1.88747455214706	0.0590965259869985	0.365722576167529	2307.31834809429	2243.53402765132	2084.35841714796	2222.3134195701	3238.52504886545	3198.34261615068	3192.44145998516	2711.29271229395	2708.01635796674
ZNF571-AS1	72.6377833414631	1.88228023495349	0.997317233810704	1.88734353638048	0.0591141342779959	NA	63.6129824941883	21.7818837636051	23.4322948394578	74.1096182041806	4.74625068226494	65.0798114168083	129.347959957485	153.278904181818	118.350344533361
PAPD5	774.916263270644	0.750707612406617	0.397779367585169	1.88724623140712	0.0591272147150651	0.365722576167529	512.138418385414	570.11713155175	783.308141776161	627.981501624899	504.684655880839	836.605691691434	1397.1809812649	550.702649755033	1191.52719750536
ATP6V1G1	4411.72672238435	0.298273410846865	0.158133487931175	1.8862128113982	0.0592662827948259	0.366098329456327	3591.43804556171	3209.51322064598	3666.59623059325	6363.67590000635	4907.62320546195	5096.0321896379	4340.96213891799	4482.71956900597	4046.98000162807
UMPS	3512.4359717929	0.317957088359558	0.168660423229002	1.88519086026391	0.0594040743409156	0.366457230615689	3358.54983846435	3227.50695071157	2537.38278404414	3504.60483981349	3560.47905347909	4050.03927860543	3523.61684022113	3854.91854828523	3994.82561251167
SEMA7A	1515.9004204343	0.662529591744398	0.35167672319559	1.88391652914692	0.0595762670431824	0.366457230615689	700.82099358004	1126.02868673593	1648.07140370853	1364.20205089011	1659.60565523198	1644.91581320165	1189.77821788479	1925.62359864343	2384.0573640322
ABHD6	371.417181806827	1.43955699349912	0.764153530708835	1.88385832905041	0.05958414114984	0.366457230615689	226.419090233551	251.912220918215	56.9070017529689	82.8857572020441	715.101769461252	557.422732570053	400.309634696008	781.997762652147	269.798666775205
MARCH5	2900.5096550686	0.418416511990461	0.222118773094486	1.88375122985427	0.0595986332530771	0.366457230615689	2370.93133058847	2969.91249924633	1833.29811529663	2665.02087568455	3113.5404475658	3562.41228581572	3040.79212762121	2992.15106366901	3556.52815012965
SLC7A5	7599.24413360008	0.455664150796759	0.241913401995663	1.88358374127998	0.0596213027934131	0.366457230615689	4383.90486137914	6289.28217713484	8042.85624775294	6462.16368209349	9000.47337713509	8548.09175174686	6890.0090049767	9301.36775436251	9475.04834581917
FAM72D	276.584335331176	0.80755389343168	0.428881173778297	1.88293155028794	0.0597096448656933	0.366635043249944	164.962480027302	195.089915447941	118.277297761073	339.344041250722	389.192555945725	444.240451845169	391.389085733423	233.130788396297	213.632401572931
DICER1	1277.0619474588	0.522593060897354	0.277960864621541	1.88009582431287	0.0600950194778967	0.368612610940248	1278.72876674758	764.260008575187	916.091145866421	1742.55115435356	1159.6672500334	1381.76701051629	1514.26318639883	1209.71015396189	1526.51885067606
TRMT10C	2794.70535092073	0.348714779279205	0.185496162210737	1.87990293234768	0.0601213082014843	0.368612610940248	2616.75777141347	2485.02882589999	2343.22948394578	2433.91588207414	2715.64643203593	3075.72847869872	3758.89631910931	2798.48729850516	2924.65766660408
SH3BP4	4905.18339197637	0.35038409617612	0.186573080511314	1.877999201256	0.0603812743555243	0.369783172720584	3921.36300561632	4774.02069792753	4609.46714199048	4407.57203003811	5556.2774653715	3916.10691308098	5007.77317387123	6372.54749541532	5581.52260447589
FOPNL	1716.33840263539	0.425579660466257	0.226702159166377	1.87726337513144	0.0604820052877037	0.370088700674685	1471.72408651808	1095.72345715179	1277.61798053234	2512.90113305491	1896.12714756485	2029.73556766625	1449.58920642009	1701.67118774305	2011.95585706714
NMD3	1802.97760312031	0.580024036003589	0.309059036267944	1.87674187756389	0.0605534800102499	0.370262759253312	1074.95158553738	1618.48866747831	1458.3813978653	1575.80451339416	1363.75602937079	2928.59151375637	2066.22215345878	2169.76844003483	1970.8341271869
RFLNB	9057.69478132436	0.347552146899966	0.18533466351716	1.87526790889706	0.0607558758759854	0.371048549392138	8212.5438586141	7469.29205406753	7980.37012818105	11913.121126322	8213.38680565949	7622.82660682093	10149.3545821812	9285.76451261945	10672.5933574534
POMT2	846.220809888868	0.692086814644932	0.36913261291107	1.87490021319701	0.0608064527399385	0.371048549392138	554.187678000216	501.930364987421	943.986734961014	484.637897993129	887.548877583545	1012.98141248771	1186.43301202382	1100.48746176047	943.793849202481
CENPL	783.783432257925	0.651753085193298	0.347649499078407	1.87474190793039	0.0608282385072632	0.371048549392138	548.79674728037	627.886475446529	421.78130711024	1133.09705727971	807.653657765418	1002.60637008793	837.41653386268	531.428057013607	1143.38468447484
HDAC2	7467.24444517999	0.365674889775519	0.195151851026869	1.87379667603138	0.0609584547331298	0.371530492995698	6236.22865671839	8603.844086624	5742.02805923094	7072.59290572266	5544.41183866583	7484.17831293295	9494.80930205156	8686.41646213605	8340.69038253755
CBWD2	2489.14324282036	0.315088672249882	0.168179788601249	1.87352282263209	0.0609962242048992	0.371577196020171	2114.32302832378	2411.15982878863	2142.38124246471	2220.36316645946	2581.96037115213	2635.26076954438	2862.38114836951	2450.6267914099	2983.83283887076
DHX32	1649.90158422997	0.501233842004249	0.267872300877007	1.87116712091254	0.0613219204919182	0.371994477282881	1214.03759810942	1579.66009207362	1328.94586446639	1718.17299047061	1217.41330000096	1954.28071384966	2475.45233711738	1760.41280371692	1600.73855826478
MSH6	3630.51064032355	0.368373969313844	0.196901596352771	1.8708531374924	0.0613654400038752	0.371994477282881	3214.07289517246	3160.26722257174	3453.47392991057	2861.99643985882	4318.29707908072	2979.52354008257	4623.07449985975	3946.7023232444	4117.18783313091
BRPF3	798.988910237473	0.697156163522846	0.372753662124469	1.87028655748003	0.0614440352498604	0.372283889569846	700.82099358004	349.457178642186	689.578962418329	699.165740163125	985.638058350354	946.015229725488	994.641209328243	636.061560467063	1189.52125946243
PSMD7	9966.89085673864	0.238946050366314	0.127784367677776	1.86991613065572	0.061495465424892	0.372330998254751	9798.55567639293	9339.69294246405	8530.47114512642	9268.57790829917	10647.422363881	9462.981854273	11644.6616020346	10116.407676	10893.2465421766
CDCA5	2931.68919233935	0.404041756415569	0.216088678624209	1.86979604386504	0.0615121459602526	0.372330998254751	2400.04235647565	2563.63301513387	1718.3682882269	3705.48091020903	3246.43546666922	3907.61824202662	3215.85790101194	2410.24193042786	3217.52462087307
ACO1	5632.42690010192	0.437191872356638	0.234144339421576	1.86718958671674	0.0618751172777206	0.373674892013274	2932.66631159648	5077.07299376899	5439.63987344556	5716.19186727509	5840.26146452701	7475.68964187858	6107.23083350985	6128.40265402393	5974.6864608918
DONSON	1481.34164591123	0.409581397338044	0.219626134571101	1.8649028183185	0.0621950273375663	0.374627148560392	974.680274148241	1100.45864927431	1274.27050984099	2229.13930545733	1639.82961072254	1664.7227123285	1497.53715709398	1365.74257139248	1585.69402294275
KRR1	2724.61164277853	0.450459529196664	0.241826282044525	1.86274016781073	0.0624988316198502	0.375723614151092	2145.59042649889	2554.16263088882	2166.92936086795	2671.84676157178	2105.75321936488	3492.61654603538	3675.26617258508	2460.72300665541	3248.61666053862
SGTB	1055.15495461609	0.532669361733561	0.286044408951093	1.86219113209318	0.0625761539684094	0.376005302959157	1026.43320905877	639.250936540584	816.782848689672	1062.8879452968	930.265133723929	1429.86947982437	1365.95905989585	1023.38909079477	1201.55688772006
CAMKK1	512.108401614455	0.612752835650773	0.329131348813627	1.86172735553595	0.0626415306363313	0.376054026709349	359.035985941774	422.379137329038	361.52683466592	662.110931061035	460.3863161797	596.093345151055	412.575389519563	692.96750094175	641.900173740264
ARL6	242.683820290738	0.845448125504374	0.454126617380731	1.86170132546	0.0626452016621634	0.376054026709349	238.279137817214	101.333111421989	174.068475950258	211.602462504042	295.849625861182	240.512346540378	345.671272300174	268.926460630374	307.911489591033
CCNH	2676.36556297261	0.414131869154391	0.222473920621091	1.86148501360627	0.0626757150405015	0.376054290243009	1954.75147901633	2355.28456174286	2242.80536320525	3729.85907409199	2824.81019772802	2247.61145806165	2865.72635423048	2626.85163933151	3239.58993934539
C14orf166	8393.24408855781	0.228239261324917	0.122631318875886	1.86118247293675	0.0627184126407319	0.376127623329404	7921.43359974239	7868.94226920846	7274.05381230597	8136.45597757478	8036.19344685493	9282.8333907859	9476.96820412639	8527.63053145669	9014.68556496483
NDC1	2461.23485803566	0.535288441816743	0.287829508869624	1.85974135841371	0.0629221275795807	0.376665309393358	2602.74135154187	1794.63781443616	1730.64234742853	1987.30791973842	1707.859203835	3447.34363374542	2857.92087388821	3018.76835840717	3003.89221930014
KLF16	216.360160374102	0.74055003278322	0.398230482951077	1.85960157368013	0.0629419165214552	0.376665309393358	175.744341466995	139.214648402172	188.574182279446	175.52277995727	238.894617674002	188.637134541473	229.704135786567	312.064834861185	298.88476839781
NOC4L	3718.64924343559	0.266041836443108	0.143413209880588	1.85507204437183	0.0635859392627479	0.379302881769374	3581.73437026599	3145.11460777967	3356.39727986138	3367.11199551363	3961.53723613047	3931.1978838443	4038.77854281042	3838.39746879258	4247.5738059219
TM9SF1	4371.03715075902	0.296530651233772	0.159871024584741	1.85481172716569	0.0636231168046048	0.379341308020498	3143.99079581446	4181.17464418767	3746.93552718568	4842.47847371001	5046.05551702801	4778.17861793552	4762.45807740014	4066.93906844092	4771.1236351288
IKBIP	8666.72572049412	0.396418132478365	0.213867130769298	1.85357203349769	0.0638004117360237	0.379834798401186	8199.60562488647	7635.97081678034	6573.3166142498	8136.45597757478	8078.11866121494	9879.86992160966	13151.1193080911	8448.6964849918	7897.37807504818
DUSP14	7303.8072113921	0.292571357312297	0.158126031540696	1.85024157288739	0.0642787395310797	0.381523642694542	5677.7282341423	6309.16998404943	7243.92657608381	6913.6472772058	8292.49098369723	7743.55437292748	7342.7268648279	7352.79821197928	8858.22239761564
CSPG4	5234.32650916085	0.343205649471004	0.185505931938648	1.85010606337113	0.0642982642039092	0.381523642694542	4201.69140304833	3850.65823403558	4049.32371297106	5635.25636318368	7836.05987641942	6185.41164161491	4210.49911034019	5406.06434509524	5733.9738957392
PDCD10	3301.25262856718	0.285190639182298	0.154166314725129	1.84988945017449	0.064329484739211	0.381525468837743	2847.4896062229	3044.72853478219	3190.13956885761	3110.65371146495	3207.67441943072	3241.72915709522	4240.60596308891	3340.92940851387	3487.32328764828
LMNB2	6715.44509738251	0.368514448270951	0.199267558637243	1.84934492493991	0.0644080226220894	0.381624491215472	5517.07849869087	4753.18585258843	5943.99212427579	7458.74302162865	9786.76890683032	6047.70653339963	6262.22537173477	7343.61983448337	7325.68573281076
FGF2	3593.40170359104	0.555171710126474	0.300240001032717	1.84909308625395	0.0644443725396446	0.381656643898413	3910.58114417662	3327.89302370905	2493.86566505658	2732.3046080015	2492.57264996947	3083.27396408038	3241.50447927938	3829.21909129666	7229.40070674972
SKA2	1731.89795444222	0.503986140731912	0.272713245122269	1.84804423601044	0.0645959437496717	0.382361023579623	1722.94145806293	1606.17716795975	1097.97038676317	1483.16749063893	1427.03937180099	1970.31487028569	2668.35920843328	1876.97819791507	1734.13343812018
STC1	827.299794302547	0.675048714635638	0.365494462750696	1.84694648875184	0.0647548961238159	0.38279669945097	458.229111186949	338.092717548131	701.85302161995	1671.36691581534	939.757635088459	945.072044052781	890.939827638191	725.09182217746	775.295053595662
SUCO	764.888673228936	0.627678365421576	0.340037360300686	1.8459100049081	0.0649052737238212	0.38279669945097	632.895266509975	486.777750195348	561.259252583203	692.339854275898	1007.78722820092	905.458245799071	1013.59737587374	527.75670601524	1056.12637960703
AAR2	3008.56458132086	0.434367562485412	0.235465979000686	1.84471474108006	0.0650790453823651	0.382993861950387	2085.21200243661	2509.65182493711	3195.71868667653	2561.65746082082	2489.40848284796	3708.60606508536	3135.57296034868	3488.70128619813	3902.55246253651
DAD1	15934.4590219494	0.354980562645113	0.192449464163902	1.84453910634321	0.0651046120865267	0.382993861950387	13436.3557261453	15203.7548669963	13771.4944242185	15752.1943746097	13817.917819634	17182.9565853828	23631.6492705084	14931.3845103581	15682.4236196918
RIF1	4360.69548372396	0.540939823557682	0.293595389922098	1.84246702136983	0.0654068661447377	0.384405496170644	3780.12062075634	4327.96559998588	2636.69108122089	3094.07656002454	4180.65580929504	5592.14785348197	7144.24465041038	4171.57257189437	4318.78460644621
WDR46	4411.42460627445	0.220948359780404	0.119986850613141	1.84143811302108	0.0655573819032765	0.384740469543623	4237.27154579932	4084.5767248882	4336.09036886348	4131.61121488307	4300.10311813204	3861.40214406396	4740.15670499368	4963.66654979203	5047.94308505429
MCM8	882.14341759548	0.754439878643926	0.409867870040114	1.84069046097731	0.0656669326120832	0.385200229229245	485.183764786182	874.116465817717	458.603484715103	1386.62996166243	1114.57786855188	552.706804206516	786.123377327816	1031.6496305411	1249.69940075058
C2CD2L	427.890752742572	0.874230538521013	0.475160219337556	1.83986475075674	0.0657880962208971	0.385544484120756	222.106345657674	452.684366913184	305.735656476735	184.298918955133	409.75964223554	478.195136062635	801.73433801234	513.071302021772	483.431068348136
C1orf159	1334.23919194202	0.496230996155355	0.269872121089097	1.83876346379449	0.0659499843144126	0.385951789401436	1194.63024751798	1255.77295089306	912.74367517507	1622.61058804943	928.683050163174	1349.69869764424	1436.20838297621	1773.26253221121	1534.54260284782
RPIA	1372.96578342445	0.497839496549016	0.270984262671099	1.83715279862306	0.066187341562241	0.386959963200182	863.627101319403	963.138077721146	1259.7648035118	1413.93350521134	2171.40968713621	1327.06224149926	1381.57002058037	1607.1338995351	1369.05271430541
RAB22A	4066.51075730612	0.379276345502952	0.206461385834519	1.83703283773822	0.0662050478420378	0.386959963200182	3003.82659709845	3923.58019272243	2998.21791588681	4904.88657325038	3592.12072469419	5264.86242505252	3909.43058285294	4141.28392615785	4860.38787803956
KIF3B	1986.54815246475	0.342067805862781	0.186256066465497	1.83654584977583	0.066276967564345	0.386959963200182	1960.14240973617	1593.86566844119	1457.26557430152	2081.89519560428	2021.90279064487	2411.72576511274	2157.65778032528	2140.3976320479	2054.08055596884
RPL36AL	10713.1961672678	0.271682264692116	0.148041968220649	1.83517058005597	0.0664804187886778	0.387577387194077	10729.0303186384	9705.24977432282	9143.05828164367	11730.7724604775	10349.9906544591	9053.63927231801	13013.9658677914	11647.3610423189	11045.6978334399
C12orf4	1087.14367538809	0.681952779440464	0.372132605700939	1.8325531517346	0.06686905052746	0.38856555409748	765.512162218198	1174.32764638566	642.714372739414	1318.37110279016	665.26613729747	1073.34529554098	1806.41116492349	936.194504583556	1402.15069201389
ZNF583	544.028843266695	1.1879523229758	0.648427435787895	1.83205129427064	0.0669437788444836	0.388689670384302	242.591882393091	435.637675272101	294.577420838898	522.667833650537	224.655865627207	959.219829143391	1210.96452167093	811.368570639082	194.575990165017
LSM14A	1924.0165821963	0.514253956956099	0.280712188249692	1.83196162647086	0.06695713792765	0.388689670384302	1957.98603744824	1412.98132936082	1766.3487014696	1920.99931397679	1808.32150994294	1112.01590812198	3115.50172518286	2178.94681753075	2043.04789673268
SHQ1	1675.35424907801	0.456047260663306	0.248970157493662	1.83173463540471	0.0669909658147873	0.388689670384302	1499.75692626129	1516.20851763181	1394.77945472963	1449.0380612028	1168.36870961755	1998.61044046691	2314.88245579084	1692.49281024713	2044.05086575415
TRIM25	1493.47749888464	0.351700962116072	0.192058405269386	1.83121879837942	0.0670678919796809	0.388761858607919	1425.36208232741	1249.14368192153	1248.60656787397	1697.69533280893	1316.29352254814	1497.7788482593	1816.4467825064	1616.31227703102	1573.65839468512
FOXM1	3200.81442106969	0.46431199024904	0.253617113835208	1.83075969609344	0.0671364185040085	0.388830444475116	2232.92350416041	2336.34379325277	3172.28639183707	4501.18417934866	3112.74940578543	2772.02269208695	3660.77028052088	4192.68284013498	2826.3667025001
RMI1	732.562487037676	0.620230874349807	0.339143004037426	1.82881812971546	0.0674268580992444	0.38978092864678	525.076652113046	368.397947132277	639.366902048063	751.822574150306	960.324721378274	992.231327688149	1045.93436586311	724.173984427868	585.733908537991
DPH5	1098.91497140337	0.471050630527883	0.257770410228104	1.82740381299408	0.0676390764692623	0.390475500754425	1084.65526083311	672.397281398244	834.636025710211	1340.79901356248	1128.81662059868	1237.45960259206	1077.15628723216	1115.17286575394	1399.14178494948
ANAPC13	7477.17977025559	0.49145223495874	0.269109810861172	1.82621448614621	0.0678179601386022	0.390787830793231	4182.28405245689	8063.0851462319	7863.20865398377	7370.98163165002	6148.76775887424	5395.02204788613	11761.7438071685	7281.20686751113	9228.31796653776
RAP1B	22303.5587595522	0.67965679054346	0.372470933304642	1.82472437382804	0.0680426332080024	0.391324407760096	7344.60401271882	23895.6735270993	18020.5505551068	21147.5696051851	16719.4590700586	34698.8577132313	35701.1520168861	23094.6334552269	20109.5288804567
ZNF84	797.058761135147	1.13585209805473	0.623155139755162	1.822743688676	0.0683422200162378	0.392376012980996	790.310443529492	740.584047962573	239.902066213496	144.318730187089	323.536088174394	1043.16335401435	1350.34809921133	1429.07337611431	1112.2926448093
MCUR1	2774.97238053626	0.313313125748494	0.172053062833368	1.82102614500931	0.0686028826696526	0.393081141090461	2666.35433403606	2548.48040034179	2174.74012581444	2528.50315794001	3064.4958571824	2808.80693332254	3321.78941994264	2733.32081828415	3128.26037796232
ARIH2	4866.65869537142	0.416423340571821	0.228782844780456	1.82016855753074	0.0687333397844129	0.393286139135098	3073.90869645645	3754.06031473611	5701.85841093473	5331.01687792441	4982.77217459781	4234.90367045607	5413.65815166886	5674.07296797602	5633.67699359228
U2SURP	3742.57792714436	0.367481109988193	0.201925565143966	1.81988402373019	0.06877666838156	0.393346450957004	3821.09169422717	3234.1362196831	3503.68599028083	2544.1051828251	3550.98655211456	3406.78664981901	5410.31294580789	4381.75741655088	3830.33869299073
INTS5	1852.32573351495	0.576733687559245	0.316957545890079	1.81959286042446	0.0688210297475189	0.393395040607952	1228.05401798102	1322.06564060838	1826.60317391392	1067.76357807339	2378.66263359511	2320.23675486012	2385.1317788712	1988.03656561567	2154.37745811576
NSUN5	1892.88712092427	0.339058493914856	0.186419009537328	1.81879785090781	0.0689422764001582	0.393395040607952	1376.84370584879	1695.19877986318	1747.37970088528	1933.67595919592	2004.49987147656	2181.58846097214	2031.65502622877	1815.48306869243	2249.65951515533
RPF1	2764.07778991253	0.506985843995045	0.278764508531456	1.81868863674888	0.0689589463197045	0.393395040607952	2603.81953768584	2899.83165583299	1568.84793067989	2282.77126599983	2445.11014314682	3023.85326669982	4352.11282512123	2882.01053371801	2818.34295032835
RPS27A	25822.4793704116	0.274758758307446	0.151111905529146	1.81824692995121	0.0690264000870404	0.393395040607952	24778.8739607023	24867.334950641	22237.2478026454	26727.2437547156	25734.9622410209	21090.5748274094	33613.7435596411	26629.2266289046	26723.1066080244
UTP20	1221.02265229498	0.468534602398616	0.257687281892887	1.81822944057198	0.0690290720339699	0.393395040607952	1086.81163312105	939.462117108532	950.681676343716	1688.91919381106	1086.10036445829	1117.67502215823	1606.81388188565	1305.16527991943	1207.57470184887
TP53RK	3101.24395346438	0.320563822048385	0.176469254331675	1.81654205579564	0.0692872627655362	0.39436209836418	2722.42001352246	2525.75147815368	2903.3729129652	3659.64996210908	3242.48025776733	2677.70412481621	3737.71001532317	3243.63860705714	3198.46820946516
SERBP1	13161.7875000459	0.293340300100966	0.161484561583591	1.81652225590074	0.0692902970958345	0.39436209836418	13384.6027912348	11836.0862294581	11796.4867163213	12187.1316883664	11939.9846330178	11946.3897305115	18580.3884204445	12827.7003882939	13957.3169027649
MFSD14B	2387.90577848699	0.463183306249247	0.255026959733496	1.81621310442345	0.0693376886606928	0.39436209836418	1340.18537695383	1401.61686826676	2210.44647985552	3090.17605380327	2916.57104425181	3706.71969373995	1805.29609630317	2505.6970563854	2514.44333682319
TRAF5	639.072528951915	0.602014095368535	0.331952905653879	1.81355272122921	0.0697466148933615	0.395956278718002	526.154838257015	399.650215140928	585.807370986445	484.637897993129	788.668655036358	673.434570313059	685.767201498733	975.661527816	631.870483525572
ZFAND5	6270.07650722174	0.59743490644351	0.329465382073727	1.81334652728345	0.0697783913637704	0.395956278718002	7003.89719122453	5691.70093127246	4131.89465669106	2491.44834883791	6486.54259909542	5163.94155807283	10597.6121675511	6243.13237272289	8620.51873952745
TTC27	1098.45936599158	0.602719146298873	0.332462820625025	1.81289187514493	0.0698484996255386	0.396171958813602	1012.41678918717	776.571508093746	859.184144113452	1317.39597623484	579.042583236323	1320.45994179031	1295.70973681549	1413.47013437125	1311.88348008166
CENPE	6973.08048416114	0.381189931867254	0.210308196355094	1.81253007953925	0.0699043305290977	0.396306498571486	7139.74864536466	5071.39076322196	4446.55690167806	8927.28361393781	7359.85272463217	8117.05589931959	8535.85028857366	6909.48257892648	6250.50294179582
TSPYL1	1359.98888201211	0.507407065565007	0.280085986193268	1.81161175702264	0.0700462070169652	0.396564351836415	944.4910621171	1303.12487211829	935.060146450744	1531.92381840484	1376.41269785683	1624.16572840208	1149.63574755316	1329.02906140881	2046.05680379709
AEN	3297.31676580104	0.423179553230464	0.233628409132024	1.81133602203028	0.0700888528710012	0.396623852422695	2031.30269523815	3085.45118703588	3103.10533088248	4116.00918999798	3614.26989454476	2703.17013797931	3778.96755427513	3285.85914353836	3957.71575871731
STK36	492.133904720273	0.9937991943907	0.548851190347188	1.81068969489171	0.0701888989312421	0.397007970031801	371.974219669406	454.578443762193	205.311535736202	349.095306803903	820.310326251458	172.602978105448	597.676780493205	688.378312193791	769.277239466847
KCTD5	2303.00375498562	0.60678887333709	0.335317685297495	1.80959400575232	0.0703587701812849	0.397476829178858	1288.4324420433	1509.57924866028	1810.98164402095	3588.46572357085	3566.80738772211	1944.84885712259	1353.6933050723	2795.73378525638	2868.4914014018
PPIA	102877.168451342	0.21362839980909	0.118057271002068	1.80953191612694	0.0703684063973266	0.397476829178858	96354.2611281038	90812.4615641676	92601.0817348459	112287.773097997	115931.919165004	93487.6206930814	113159.393727633	104764.754251648	106495.250699596
WARS2	1007.58449747545	0.580653524869299	0.321421723383995	1.80651612080247	0.070837758362182	0.398850188734512	751.495742346597	1001.96665312583	493.194015192397	1179.90313193498	904.160754971472	1376.10789648005	1315.78097198131	1031.6496305411	1014.00168070532
IFRD1	1721.36171041141	0.415761684919832	0.230269640094343	1.80554277476393	0.0709897882623765	0.399445737063438	1192.47387523004	1831.57231299184	1236.33250867234	1845.91456921729	1612.9341901897	2088.21307937411	1894.50158592902	1923.78792314425	1866.52534895411
NFKBIB	721.825234441802	0.460742793019537	0.255199129280909	1.80542462788882	0.0710082601780249	0.399445737063438	566.047725583879	569.170093127246	647.177666994549	840.559090684259	723.012187265027	697.957397803451	834.071328001711	955.469097324982	662.962523191116
BRMS1	4323.10164101415	0.31791993073912	0.176140333735212	1.80492408522992	0.071086562266067	0.399513549106846	3519.19957391577	3651.78016488962	3764.78870420622	5742.52028426868	3797.00054581196	4800.81507408049	4582.93202952812	4497.40497299944	4551.47341942706
CKAP2	5938.29027559055	0.476813550495128	0.264177503132109	1.80489839158137	0.07109058354575	0.399513549106846	4459.37789145699	4773.07365950302	3395.45110459381	5961.92375921527	8359.72953502932	8919.70690679356	7905.83651809108	5656.63405073378	4012.87905489812
CNOT6L	408.131742590368	1.01793987314442	0.564091005170606	1.80456675219729	0.0711425047369829	0.399513549106846	280.328397432016	74.8160355358609	329.167951316193	357.871445801767	450.89381481517	795.10552209231	588.756231530619	412.109149566683	384.137135222689
ZNF257	121.423316226522	1.8094321122331	1.00295166737015	1.80410698850288	0.071214536382682	0.399513549106846	8.62548915175434	107.962380393521	10.0424120740533	279.861321376314	59.3281335283118	182.034834832522	167.260293048471	174.389172422427	103.305809211324
ZC3H8	470.921255504143	0.571001424176387	0.316638262795447	1.80332414388359	0.0713373229983117	0.399795418031752	343.941379926204	366.503870283268	341.442010517814	404.677520457039	618.594672255198	600.809273514592	422.611007102471	591.087510737069	548.624054743632
SLC35G2	1455.9166984206	0.601300002672349	0.333468799739591	1.80316720227472	0.0713619596438139	0.399795418031752	1086.81163312105	964.085116145651	1476.23457488584	1391.50559443902	1027.56327271036	1806.20056323461	1953.60022280615	1122.51556775068	2274.73374069206
YWHAH	21613.9431438085	0.20168578371821	0.111877936116632	1.80273064304613	0.0714305272569981	0.399997988841139	18240.7531836725	20518.534505316	19203.3235327176	22578.0802618368	23606.2688100251	23716.4037402267	23845.7424456104	20452.1785741523	22364.2032407194
POLG	1320.55822249921	0.544961220182032	0.302338702123301	1.80248580930861	0.0714690053783134	0.400031956634532	1210.80303967752	783.200777065278	1014.28361947939	972.201175652212	1745.03816751274	1771.30269334443	1268.94808992774	1427.23770061513	1692.00873921848
NUP58	1591.75941719713	0.452428807467614	0.251081807262667	1.80191791830744	0.0715583206420312	0.400350314308227	1404.87654559199	1145.91649365053	1409.28516105882	1809.83488667052	1627.96398401688	1510.9834476772	1393.83577540393	2387.29598668807	1635.8424740162
MED6	1439.20524268256	0.42681366064018	0.236950851904805	1.80127506277822	0.0716595363280723	0.400599592995792	1239.91406556469	1418.66355990784	955.144970598851	1558.25223539843	1291.77122735644	1629.82484243833	1865.50980180062	1590.61282004245	1403.15366103536
TANGO6	546.910446465824	0.764857938372353	0.424632644068346	1.80122265458528	0.0716677930104284	0.400599592995792	385.990639541007	498.142211289403	339.210363390246	725.494157156716	395.520890188745	498.002035189489	996.87134656889	391.916719075665	691.045655792253
DLAT	1984.52502128884	0.322920115980504	0.179512666853392	1.79887091892091	0.0720391017361779	0.402128717154187	1923.48408084122	1617.5416290538	1581.12198988151	2307.14942988278	1964.15674067731	2059.91750919289	2341.6441026786	2122.95871480565	1942.75099458577
FNDC1	81.7938102844533	1.66776419776859	0.927359351378757	1.79840122956547	0.0721134480679526	NA	40.9710734708331	30.3052295841462	37.938001168646	25.3532904382723	200.133570435505	54.7047690170272	43.4876761926026	136.757824689167	166.492857563881
LRP8	692.397671206423	0.930774891584443	0.517733812227716	1.79778656444995	0.072210837279797	0.402905132779048	342.863193782235	489.618865468862	631.556137101577	369.572964465585	324.327129954771	1282.73251488202	1105.03300274023	909.577209845396	776.298022617131
ECT2	1968.7114474146	0.457647813957223	0.25459671229003	1.79754015611907	0.0722499091164019	0.402940975289034	1354.20179682543	1543.67263194245	1091.27544538046	2449.51790695923	2432.45347466078	3369.05922291071	1372.64947161779	2125.71222805443	1979.86084838013
ZFAND6	2964.13138058255	0.62443268889432	0.347651623353442	1.79614489606305	0.0724714757544718	0.403767674592071	2372.00951673244	2701.90062511153	2285.20665862903	2360.78139042528	2362.05075620719	3251.16101382229	2669.4742770536	6380.80803516165	2293.79015209997
POLR2B	4432.53713433859	0.34435438247476	0.191887086739107	1.79456777590745	0.0727225911226666	0.404684497456862	3860.98458155404	4627.22974212932	3802.72670537487	3958.03868803644	3418.88257479152	4618.78023924797	6144.02809798052	5004.96924852366	4457.19433140896
C15orf48	54.2741273763159	1.46420317278202	0.816352842563073	1.79359107537975	0.0728784620577376	NA	31.2673981751095	13.258537943064	14.5057063291882	90.6867696445895	105.208556790206	70.7389254530525	60.2137054974497	29.3708079869351	73.2167385672488
ZNF124	194.056407428404	1.34343737053245	0.749040312400059	1.79354481767188	0.0728858510677641	0.404684497456862	59.3002379183111	118.379803063071	120.50894488864	394.926254903857	161.372523197008	134.875551197153	509.586359487676	153.278904181818	94.2790880181012
ZNF670	515.473694256523	0.927418570251111	0.517095179383871	1.79351617889022	0.0728904260125268	0.404684497456862	419.414410004055	411.961714659487	226.512183448092	705.016499495034	653.400510591807	210.330405013743	827.380916279772	402.930772070766	782.315836745946
DDX20	1365.59404671743	0.715080646296338	0.399064887937815	1.79189066217163	0.0731504820506362	0.405580974604202	861.470729031465	1142.12833995251	894.890498154531	640.658146844035	1905.61964892938	2087.2698937014	1586.74264671983	1922.87008539466	1248.69643172911
CHD1L	2060.85073169395	0.377254897771098	0.210724022180768	1.79027950333765	0.0734089896188796	0.406466464726878	1487.89687867762	1748.23293163543	1932.60641247338	2211.5870274616	2615.18412592798	1839.21206177936	1980.3618696939	2286.33383423298	2446.24144336329
MRPL18	5598.64570930871	0.249969863521687	0.139669169137198	1.78972829197644	0.0734976018617733	0.40661517902693	4987.68910200195	4781.59700532357	4985.49968298559	6725.44785202939	5894.05230559268	5466.70415901189	6391.57333169225	5555.67189827869	5599.57604686233
CCDC77	483.401184216776	0.661871401095362	0.36988243009141	1.78941022132842	0.0735487744046453	0.40661517902693	341.785007638266	250.018144069206	262.218537489171	747.922067929033	842.459496102028	554.593175551931	628.898701862253	350.614020344038	372.101506965059
LIMS1	2389.21052001514	0.54703147779224	0.30575040395977	1.78914392493891	0.0735916396928809	0.40661517902693	1826.44732788398	1752.02108533345	2193.70912639876	2149.17892792124	2448.27431026833	2701.2837666339	1878.8906252445	4339.53688006966	2213.55263038244
FOXO3	4735.35307278149	0.337014262474332	0.188430085939133	1.78853743442645	0.0736893417171043	0.406741438046736	4532.69454924691	3719.01989302944	4301.49983838618	4024.34729379807	4597.53482755398	5587.43192511844	5626.63625815058	5798.8989019205	4430.11416782929
SNRPD3	7658.86400172622	0.288007502054054	0.161099085037493	1.78776621845509	0.0738137331956401	0.407245907510322	7454.57899940369	6311.06406089844	6792.01803275141	9182.76677143117	7389.91231228652	6699.44783324042	9056.58733426457	7970.50301745451	8072.89765380528
SLC36A1	973.806768766461	0.679536084475813	0.380256239757208	1.78704782046363	0.0739297599132813	0.407521704711799	832.359703144294	306.84044953948	749.833434862649	1363.2269243348	1117.74203567339	1369.5055967711	1166.36177685801	758.133981162762	1100.25701655167
MAPRE1	6113.86008238152	0.293261321872858	0.164211204560347	1.78587887871613	0.0741188715009131	0.408381746457263	4976.90724056226	5948.34834431319	5073.6497445245	7527.97700705624	6204.14068350066	5688.35279209812	5907.63355047201	7015.95175787912	6681.77962102756
SNRNP40	5051.59535603049	0.336796666356045	0.188674931940619	1.78506313950623	0.0742510760125248	0.408579341887911	5568.8314336014	3863.91677197864	4012.5015353662	5549.44522631568	4994.63780130348	4495.22291612331	5286.54032895202	5453.79190807401	6239.47028255966
MRPL22	6950.43514341001	0.276692097924105	0.155074795093153	1.78424932148321	0.0743831611319903	0.408773303865791	6906.86043826729	6966.41465065561	5552.33805338771	7056.99088083757	6581.46761274072	5955.27433747431	8525.81467099075	7079.28256260095	7929.47308373519
EIF1AY	2782.55955587227	0.476883310835766	0.267278991542416	1.78421546745505	0.0743886598997379	0.408773303865791	2512.17371544845	3245.50068077716	1609.0175789761	2464.14480528901	2445.9011849272	2511.70344641972	4218.30459068245	3163.78672284266	2872.50327748768
SSSCA1	5179.94389896799	0.2816946520009	0.157959289003227	1.78333704702321	0.074531454206476	0.40937570441314	4904.66876891631	4366.79417539057	4218.92889466619	6098.44147695981	5914.6193918825	4716.87154920954	5684.61982640738	5689.67620971908	5024.8747975605
PLEKHO1	2384.3920497632	0.556100935434751	0.31202729809171	1.78221885981048	0.0747135484251587	0.409615322741207	1597.87186536249	2298.46225627259	1432.71745589828	3018.01668870972	3691.79198902175	1584.55193014838	2420.81397472154	2559.84948361131	2855.4528041227
TMEM185B	2279.52454624653	0.481037614735582	0.270047794056668	1.78130547748388	0.0748625601602237	0.409917354701633	1534.2588828683	1729.29216314534	1894.66841130473	2249.61696311901	2252.88699051509	3655.78766741375	1924.60843867774	2184.4538440283	3090.14755514649
ZNF335	1050.83314949495	0.491152110430901	0.275897077075154	1.78020048504215	0.0750431560607508	0.410222758173002	662.006292397146	887.375003760781	877.037321133992	886.390038784213	1525.1285525678	1209.16403241084	1021.402856216	1233.57393545127	1155.42031273247
ZNF296	143.878443442739	1.22155482889651	0.687188560642205	1.77761228701904	0.0754675543836143	0.411266772386208	77.6294023657891	155.314301618749	62.4861195718875	116.040060082862	126.566684860399	66.966182762223	380.238399530192	100.044314705498	209.620525487055
EIF5A	21672.7546211759	0.251904146920281	0.141713152413898	1.7775636391501	0.0754755501097684	0.411266772386208	17079.5467066176	18116.8450607724	21607.9233126714	24037.8447151481	25863.1110094421	20709.5278156356	21588.8435580764	22861.5026668306	23189.6467453885
ZNF286B	159.570070965113	1.03823493917932	0.584248209192811	1.77704428159692	0.0755609544191726	0.41147537724144	105.662242108991	108.909418818025	78.1076494648593	227.204487389133	183.521693047578	131.102808506324	270.961674738524	89.9480994599887	240.712565152599
EBAG9	895.222008559776	0.42829009603996	0.241194995194464	1.77570059318457	0.0757822795829547	0.412028587935166	881.956265766881	952.720655051596	700.737198056166	700.140866718443	599.609669526138	809.25330718292	1189.77821788479	1154.63988898639	1068.16200786466
TYMS	9913.51899177732	0.392019397930529	0.220888902947009	1.77473559196667	0.075941555568573	0.412319754539075	5821.12699129021	8708.01831331951	7982.60177530862	13108.6262831421	12383.7590718096	11676.6386281172	7865.69404775945	8682.74511113769	12992.4607041115
LTV1	3413.73959559259	0.450416071595176	0.253817496886208	1.77456667535063	0.0759694637677731	0.412319754539075	3164.47633254987	2989.80030616092	2823.03361637277	4056.52647012357	1964.94778245769	3457.7186761452	4439.08817750643	4121.09149566683	3706.97350335002
TNFRSF10B	1986.87950091787	0.377985657445421	0.213431288658519	1.77099458950548	0.0765616014479508	0.41462188901738	1753.13067009407	1772.85593067255	1774.15946641609	2284.72151911046	1608.97898128782	1800.54144919836	2036.11530071006	2097.25925781708	2754.15293295432
FLAD1	3169.78751226946	0.471693391400858	0.266412469536686	1.77053796401187	0.0766375659101725	0.414851244940066	1752.0524839501	2797.5515059865	3026.11350498141	2858.09593363755	3791.46325334931	3797.26551831986	2922.59485386696	3065.57808363635	4517.3724726971
CNOT7	8503.38906643556	0.379734255331819	0.214534490683008	1.7700382540955	0.0767207683304958	0.414937652381674	6899.3131352595	9724.19054281291	6885.74721210924	6653.28848693585	8107.3872070889	7669.9858904563	13048.5329950214	9027.85210498417	8514.20402325172
HSPA5	72943.2692417926	0.236792154403332	0.13388885547019	1.76857254901288	0.0769652351829164	0.415699016576622	71181.8492248527	77612.6400034229	59905.2196688557	62208.1985965224	73837.4218639957	65817.3826128654	79443.0638549223	85157.9042448695	81325.743105827
AIMP1	4921.77990517823	0.418529765303594	0.236702507340766	1.76816785764362	0.0770328459197453	0.415699016576622	4849.68127557388	5357.39636742234	3950.01541579431	3915.13311960244	3940.17910806028	3359.62736618364	8650.70235646694	5418.91407358953	4854.37006391074
USP12	1011.94222845292	0.506986424173304	0.286759674533629	1.76798367831125	0.0770636323065395	0.415699016576622	759.043045354382	1055.94784332259	734.211904969678	1187.70414437753	781.549279012961	964.878943179635	1483.04126502978	1029.81395504191	1111.28967578783
LHFPL2	947.767492601031	0.511502592229384	0.289789787173029	1.7650815000046	0.0775500693915183	0.417957622895249	531.545768976861	529.394479298054	757.644199809135	1361.27667122416	1084.51828089754	1674.15456905557	696.917887701964	931.605315835597	962.850260610395
GOLT1B	3452.75906288623	0.511551373855772	0.289872010788716	1.76474911276837	0.0776059404384023	0.418076174985055	2084.13381629264	3194.36060585391	2571.97331452144	3399.29117183913	3316.83818512282	5315.79445137872	4574.01148056553	4154.13365465213	2464.29488574973
ABRACL	1799.8455150428	0.319689833403983	0.181186342519815	1.76442566783984	0.0776603398420058	0.418186699096874	1532.10251058036	1469.80363483109	1393.66363116585	2284.72151911046	2115.24572072941	1916.55328694137	2032.77009484909	1865.04630717038	1588.70293000715
HIST1H4J	190.403479027702	1.03983702694573	0.589627009166661	1.7635505341171	0.0778076821352174	0.418797388972025	167.11885231524	74.8160355358609	108.234885687019	341.294294361358	201.71565399626	100.920866979688	236.394547508506	273.515649378333	209.620525487055
CHUK	765.722000067171	0.574308601719199	0.325748049438705	1.76304540490354	0.077892832021373	0.419035592186265	553.109491856247	692.28508831284	663.915020451304	669.91194350358	478.580277128382	990.344956342734	1011.36723863309	804.94370639194	1027.04027798442
RPL17	13323.4226562779	0.279791153654288	0.158783843225382	1.76208830804747	0.0780543784136893	0.419160352122187	13625.03830134	10460.039398653	11076.7805176808	15629.3284286396	14674.6160677828	11758.6957816427	14193.7084680933	14346.7218638682	14145.8750788011
TIMM8B	4553.94950138125	0.519831359460802	0.295052086238746	1.76182912680771	0.0780981719825384	0.419160352122187	1932.10956999297	4769.28550580501	4539.17025747211	4942.91650890778	4898.9217458778	3785.94729024737	5372.4006127169	5450.12055707564	5294.67346433571
CTTN	2709.15018475601	0.796921121008289	0.452583180217533	1.76082796675133	0.0782675248097007	0.419261194097797	1604.34098222631	1809.79042922823	3024.99768141762	1962.92975585547	3319.21131046395	1474.19920644161	2524.5153564116	1895.33495290691	6767.03198785244
RCC2	2298.86284343205	0.323475806252526	0.183757061438124	1.76034490169211	0.0783493453007723	0.419335481223821	1992.48799405525	2129.88941671077	1600.09099046583	2641.61783835691	2792.37748473254	2372.11196685903	2175.49887825045	2563.52083460968	2422.17018684803
UHRF1	2829.68324002897	0.475443495548951	0.2702426174063	1.75932093950282	0.0785230119521698	0.420082797361803	2273.89457763124	2637.50201224522	2867.66655892412	2681.59802712496	1587.62085321762	2604.13564234504	2551.27700329935	4011.86880346542	4251.58568200778
YY1	3223.49031666966	0.440746763419045	0.250567769796886	1.75899224300205	0.0785788261085315	0.420199251226818	2686.83987077148	2576.89155307693	2888.86720663601	2445.61740073796	3031.27210240654	4316.01763830891	4546.13476505745	3628.21262413608	2891.55968889559
KCTD15	546.817487871872	0.729597899361765	0.415140603160876	1.75747179101879	0.0788374259525162	0.420830194510572	276.015652856139	470.67809697877	413.970542163754	859.086495235304	629.669257180483	347.092327556311	670.156240814209	757.21614341317	497.472634648704
GTF2H2C	1437.47287774635	0.451553709259463	0.256959332780462	1.75729639539988	0.0788673018881018	0.420830194510572	1332.63807394605	1074.88861181269	1105.78115170965	1377.85382266457	1200.80142261303	2041.05379573874	1517.6083922598	1493.32201858573	1793.30861038686
GUCD1	3276.66863602563	0.300002085635774	0.170903523661976	1.75538853270888	0.0791928721909654	0.422020046882943	3007.06115553036	2469.87621110791	2974.78562104736	3436.34598094122	3543.07613431078	3655.78766741375	3161.21953861611	4050.41798894827	3191.44742631487
HIST1H2AD	159.481021890567	1.30841310483416	0.745710391197116	1.75458612388881	0.0793301266640463	0.422478870204063	42.0492596148024	29.3581911596416	191.921652970797	156.995375406225	204.088779337393	159.398378687545	285.457566802725	162.457281677735	203.60271135824
TERF2	811.20603576522	0.486217984805255	0.27751645469296	1.75203299329836	0.0797681348389009	0.423987217993848	525.076652113046	739.637009538068	636.019431356712	746.946941373715	964.279930280161	1025.24282623291	1074.92614999151	778.32641165378	810.398969347083
ZFP91	3725.19838227571	0.295477857818224	0.168735852331557	1.75112670920479	0.0799240864160887	0.424416730572369	3593.59441784965	3199.09579797643	2661.23919962414	4492.40804035079	4238.4018592626	3738.788006612	3994.1757979975	3973.31961798256	3635.76270282571
ARL4A	886.635596202399	0.837925011825622	0.478622963321723	1.75069956111233	0.0799976750831318	0.424476055836635	878.721707334974	578.640477372291	377.148364558892	500.239922878219	829.01178583561	1536.4494608403	1529.87414708335	1065.60962727599	684.024872641968
TNC	20839.289900648	0.392509921727863	0.224443627377691	1.74881294832823	0.0803233578500879	0.425426647835281	16908.1151097264	16801.4086891355	20313.5679786823	14607.3957986661	24883.8012853347	23125.0263234392	21187.41885476	20084.1256365661	29642.7494295211
ATIC	7320.71409383897	0.3133478780222	0.179192765809406	1.7486636617657	0.0803491748585351	0.425426647835281	5761.8267533719	7791.28511839908	5608.1292315769	8717.63140454441	6980.15267005098	7215.37039621135	8567.07220994271	7225.21876478603	8019.74029566742
APOLD1	803.449708612988	1.32035675055693	0.755342651771193	1.74802355918979	0.0804599480101155	0.42583047956297	487.34013707412	406.27948411246	349.2527754643	212.57758905936	737.250939311821	1934.47381472281	636.704182204514	228.541599648339	2238.62685591917
CLDN12	693.890494960045	0.818188095803738	0.468187342632403	1.74756560312682	0.0805392758361987	0.425885065282932	533.7021412648	728.272548444013	203.079888608634	744.996688263079	495.192154516309	955.447086452562	1074.92614999151	833.396676629283	676.001120470215
STIL	906.941822332927	0.518512241364506	0.297285108956463	1.74415813555075	0.0811315190903809	0.428701282576586	722.384716459426	768.99520069771	577.996606039959	1415.88375832198	950.041178233366	762.094023547552	1078.27135585248	905.905858847029	980.90370299684
GRSF1	6660.54044561788	0.323626918387611	0.185573705833067	1.74392658127295	0.081171892891415	0.428701282576586	6203.88307239931	7376.48228846608	5230.98086701801	4748.86632439947	6356.81174711352	6484.40149986314	7692.85841160936	7475.78847042457	8374.7913292675
RBM42	5497.39175223523	0.307449180475347	0.176490368261983	1.74201676557764	0.0815055106331307	0.430073113396365	4563.96194742202	4680.26389390158	5001.12121287856	6480.69108664453	5956.54460624251	5166.77111509095	4691.09368569946	6609.34963480999	6326.72858742747
DYNLL1	28015.1313883917	0.288253734330079	0.165607740716386	1.74058128613524	0.0817570002871764	0.430659402647903	22641.9090233551	27048.364442275	23020.5559444216	36385.8722851421	28706.1151681188	25541.4680169155	26295.5482044604	30717.2759655862	31779.0734452504
DIRC2	903.965871744831	0.500768467595351	0.287733977546994	1.74038697780683	0.0817910905693312	0.430659402647903	631.817080366006	787.935969187801	717.474551512922	835.683457907668	873.31012553675	1265.75517277329	808.424749734279	1246.42366394556	968.86807473921
RPP25	391.556286499529	0.715210723543041	0.411132094183145	1.73961297028891	0.0819270002197406	0.430842145479513	239.357323961183	389.232792471378	256.639419670252	545.095744422855	396.311931969123	243.3419035585	501.780879145414	438.726444304843	513.520138992211
RRP12	1448.90128526729	0.478513660195094	0.275103989408905	1.73939193402189	0.0819658460620937	0.430842145479513	1422.1275238955	1172.43356953666	1298.81862824423	1301.79395134975	1082.14515555641	1339.32365524446	1177.51246306124	1996.29710536199	2249.65951515533
MTFMT	662.486496955104	0.438941936566502	0.252362700313528	1.73932968707806	0.0819767882970926	0.430842145479513	512.138418385414	564.434901004723	486.499073809695	793.753016028987	704.818226316344	781.900922674407	672.386378054855	841.657216375609	604.790319945905
MYOCD	215.128109918456	1.06027871454421	0.609602298898106	1.73929579409516	0.0819827467581836	0.430842145479513	25.876467455263	99.4390345729797	130.551356962693	485.613024548447	368.625469655911	292.387558539283	189.561665454934	150.525390933042	193.573021143548
SMTN	8677.96587052375	0.407536497353239	0.234447396815887	1.73828544436038	0.0821605298366125	0.430842145479513	5008.17463873737	7387.84674956014	6809.87120977195	9901.43504270066	13832.1565716808	9687.46004437736	6276.72126379897	9135.23912168641	10062.7881924001
TCOF1	2915.43544375705	0.502163524160425	0.288923510504152	1.73805005790004	0.0822019937611942	0.430842145479513	1546.11893045197	1845.7778893594	3526.00246155651	3094.07656002454	3297.85318239376	3132.31961906116	2903.63868732146	3279.43427929122	3613.69738435339
CS	7577.95535044432	0.304177266871753	0.175040977779581	1.7377489016017	0.0822550679512824	0.430842145479513	5696.05739858977	6266.55325494673	6693.82555913844	8057.47072659401	8408.77412541273	10044.9274143334	6173.01988210892	8228.41542508978	8632.55436778508
FANCM	506.925204847524	0.756709726553499	0.435471040506345	1.73768093895207	0.082267049170514	0.430842145479513	398.928873268638	243.388875097674	288.998303019979	421.254671897448	1086.89140623867	549.877247188394	444.912379508934	651.664802210122	476.410285197852
SRP19	6789.09799535497	0.413787523773987	0.238136057479257	1.73760970158847	0.0822796092120574	0.430842145479513	6902.54769369141	6920.00976785488	5014.51109564397	5510.44016410296	4660.81816998418	6997.49450581595	10895.3354891774	7507.91279166028	6692.81228026372
TTC13	330.605129896457	1.18970495219576	0.68498582986901	1.73683147930705	0.0824169208676344	0.430909281383266	34.5019566070174	163.83764743929	320.241362805923	324.717142920949	280.819832034009	668.718641949523	333.40551747662	381.820503830156	467.383564004629
AHCYL1	7317.8529277493	0.286083468587495	0.164775549779576	1.73620096531431	0.0825283066546053	0.431229619276519	6796.88545158242	5149.99495245584	7451.46975894758	8042.84382826423	7588.46379916127	7180.47252632118	7470.95975616506	7951.22842471308	8228.357852133
ZNF213	312.03901951222	1.0685966854505	0.615970547841979	1.73481782399219	0.0827730780977237	0.431766966765838	128.304151132346	198.878069145959	133.898827654045	342.269420916676	768.101568746544	269.751102394307	295.493184385633	544.277785507891	127.377065726584
STARD13-AS	68.1540302422325	1.46386381884977	0.844078705662962	1.73427407779469	0.0828694646250169	NA	34.5019566070174	17.0466916410822	52.4437074978341	73.1344916488625	123.402517738889	26.4091988358063	114.852067893284	96.3729637071308	75.2226766101872
FOSL2	3538.94234041045	0.293447497411094	0.169236776395116	1.73394638956006	0.0829275958036474	0.431841976195119	3305.71871740985	3012.52922834903	2811.87538073494	3593.34135634744	4035.89516348596	3902.90231366308	3129.99761724706	4234.9033766162	3823.31790984045
RELL1	623.968226274355	0.535265290728488	0.308778526787577	1.73349259839148	0.0830081519276267	0.431841976195119	582.220517743418	362.71571658525	516.626310031855	733.295169599261	698.489892073324	604.582016205422	865.293249370759	672.775070450732	579.716094409176
DDAH1	8559.27356966222	0.326655231250625	0.188451235335477	1.73336741820302	0.0830303848250703	0.431841976195119	8752.71511674272	6026.00549512257	8897.57709761126	7634.26580158592	7317.13646849179	8714.09243014336	11304.565672836	9000.31697249642	9386.78707192989
GPR3	220.402752963638	2.05204075357349	1.18482598463752	1.73193429261368	0.083285262160056	0.432802823401857	99.1931252451749	0	103.771591431885	177.473033067906	347.267341585718	415.001695991241	35.6821958503406	434.137255556884	371.09853794359
CNOT11	2544.43845597802	0.441303750732678	0.25497568354517	1.73076798774225	0.0834931536323659	0.433416299878965	1983.8625049035	2521.96332445567	1803.17087907447	2068.24342382983	2331.99116855284	3622.77616886899	3183.52091102257	2535.98570212193	2848.43202097242
NCAPH2	6855.91267496407	0.330427647758497	0.190959091267388	1.73035829593376	0.0835662800328869	0.433416299878965	5038.3638507685	5192.61168155855	5185.23210090287	8559.66090258286	7715.82152580204	10628.7593457393	5511.78419025729	8013.64139168532	5857.33908537991
CNOT9	2180.26587449034	0.427618154327891	0.247144755263615	1.73023357858343	0.0835885512829737	0.433416299878965	1439.37850219901	1718.87474047579	2247.26865746038	2200.8606353531	2755.98956283518	1989.17858373983	2925.94005972793	2054.12088358627	2290.78124503557
C8orf4	139.320377239616	1.16486488835493	0.673887587476389	1.72857448334548	0.0838852797356775	0.434093133122739	71.1602855019733	157.208378467758	40.1696482962134	183.323792399815	117.865225276246	81.1139678528335	235.279478888183	144.1005266859	223.662091787623
ATP5C1	13290.480239677	0.198463420658321	0.114829768045351	1.72832727990829	0.0839295648702176	0.434140272266649	12648.2016549038	12837.1058441594	12014.0723112591	14088.6284712369	12055.476732953	12939.5642438724	15028.8948647153	13565.6419389656	14436.7360950271
GLRX3	11692.1162491644	0.260372314412529	0.150707701260797	1.72766429475266	0.0840484284638269	0.434390998367065	10973.7785733195	11515.9872419756	8987.95880627774	11986.2556179709	11313.4795429589	12745.2679952946	13968.464606788	11131.5362270484	12606.3176308459
ZNF714	361.995994869147	0.846134402862873	0.490094496402857	1.72647195402772	0.0842625406819882	0.434587662806978	307.283051031248	243.388875097674	133.898827654045	623.105868848308	252.34232794042	466.876907990146	438.221967786995	297.379430867718	495.466696605766
SNAI1	488.478283139825	0.633630632260128	0.367214064740599	1.72550752571998	0.084436048720805	0.435118878209676	499.200184657783	310.628603237498	380.495835250243	360.796825467721	362.297135412891	636.650329077472	556.419241541248	594.758861735436	695.057531878129
ORC6	2728.27720147392	0.415476587517277	0.240856966713613	1.72499302464144	0.0845287295887714	0.435414683048672	1772.53802068552	2005.82738310068	1915.86905901662	4890.2596749206	2632.58704509629	3742.56074930283	2380.67150438991	2327.63653296461	2886.54484378825
PARL	3726.08753377778	0.275178975178582	0.159561878989016	1.72459096697855	0.084601212473741	0.4356062429499	3084.69055789615	3871.49307937468	3575.09869836299	3284.22623831158	3388.03194535679	3585.99192763341	4485.92105956	4521.26875448882	3738.06554301557
SF1	4789.53332078503	0.249988865521654	0.144986971180494	1.72421606911453	0.0846688442907847	0.435772675661745	4484.17617276829	3811.82965863089	4548.09684598238	4971.19517901201	5500.90454074507	4516.91618659558	4973.20604664122	5104.09572547956	5195.37953121026
FOXE1	37.6981050477851	2.58124723419467	1.49774177783811	1.72342607543506	0.0848115028530528	NA	8.62548915175434	0	22.3164712756741	97.5126555318166	15.8208356075498	10.375042399781	109.276724791668	20.1924304910179	55.1632961808039
IL20RA	32.4388403997572	3.52527517640747	2.04556482610021	1.72337494829155	0.0848207421844713	NA	0	7.57630739603655	0	23.403037327636	48.2535486030269	124.500508797372	0	76.1805332161129	12.0356282576299
WDR43	2960.9161249799	0.441772341531927	0.256388417784149	1.72305888600573	0.084877876772894	0.436307353790802	2611.36684069363	2975.59472979335	2243.92118676903	2104.3231063766	3827.85117524668	2247.61145806165	3987.48538627556	3272.09157729449	3377.99966430814
YY2	82.9484775941998	1.73762147901792	1.00877753249696	1.72250216032955	0.0849785917907794	NA	34.5019566070174	56.8223054702741	24.5481184032415	129.691831857316	106.790640350961	7.54548538165893	99.2411072087597	221.198897651605	66.1959554169647
BNC1	234.956681676755	0.951804579822787	0.552687195853672	1.72213973286037	0.08504420902025	0.436793852570922	186.526202906688	186.5665696274	158.446946057286	329.59277569754	137.641269785683	87.716267561785	307.758939209187	408.437798568316	311.923365676909
ASB3	1045.31957172355	0.500374158802509	0.290607331156161	1.72182221560552	0.0851017289550917	0.436907462048145	968.211157284425	629.780552295538	1113.59191665614	1124.32091828185	996.712643275638	740.400753075282	1365.95905989585	1183.09285922373	1285.80628552347
PAFAH1B2	3165.6829797388	0.28593131089314	0.166196922136214	1.72043686018923	0.085353061606254	0.438015586837583	3071.75232416851	2657.38981915982	2866.55073536034	3103.82782557772	2777.34769090537	3534.1167156345	3867.05797528066	3249.14563355469	3363.95809800757
REXO4	1336.9701572907	0.456456299947555	0.265359913570465	1.72014037013298	0.0854069290280375	0.438050636103495	1301.37067577094	1385.51721505018	1092.39126894425	1307.64471068166	716.683853022007	1043.16335401435	1564.44127431337	1851.2787409265	1770.24032289307
PDXP	2967.75384363612	0.291498964674353	0.169475294026256	1.72000860862465	0.0854308767704678	0.438050636103495	2485.21906184922	2642.23720436775	2162.46606661282	3771.78951597067	3747.16491364817	2977.63716873715	3072.01404899026	3006.83646766248	2844.42014488654
STARD7	6842.62252492375	0.331757148199053	0.193134125131987	1.71775520236173	0.0858412757483938	0.439607064434306	4430.26686556982	6928.53311367542	5917.21235874499	8346.10818696818	6874.15307148039	7342.70046202684	7986.12145875435	6414.76803189654	7343.7391751972
PRPS2	1370.67153945896	0.686579033752785	0.399892904969121	1.71690726497336	0.0859961172806333	0.439852498747441	679.257270700654	1239.67329767648	538.942781307529	2742.05587355468	1446.81541631043	1731.68889509072	1862.16459593965	894.891805851929	1200.55391869859
PYCR3	2632.46155787917	0.653266607339932	0.380640774693872	1.71622866169637	0.0861201992734792	0.439940190162781	769.824906794075	2674.4365108009	2392.32572075226	3383.68914695404	2967.19771819597	2324.95268322366	2498.86877814416	3167.45807384103	3513.40048220647
HPS3	1028.15449409285	0.595673751576183	0.347143969923725	1.71592711723342	0.0861753827997225	0.440039956356713	544.484002704493	923.362463891954	1062.26403272209	732.320043043943	817.146159129948	1350.64188331695	1064.8905324086	1415.30580987043	1342.97551974721
CMTM3	2549.81112387961	0.654046171005516	0.381325866474163	1.71518962784506	0.0863104658972129	0.440547464889744	1238.83587942072	1138.34018625449	3247.04657061058	2000.95969151288	3195.01775094469	3279.45658400351	2415.23863161993	3348.2721105106	3085.13271003914
FASTKD5	1158.27238801188	0.561442644587485	0.327697266648282	1.71329669707035	0.0866579697347529	0.44169758242846	1428.59664075931	926.203579165468	788.887259595079	1127.2462979478	745.952398895974	767.753137583796	2013.8139283036	1251.93069044311	1374.06755941275
RPS23	17663.7678996914	0.277937067383367	0.162279570279118	1.7127052216451	0.0867667840248111	0.44169758242846	18360.4318456531	14086.249526081	15004.4794621995	19628.3224319994	19573.5378136606	14789.1513480515	19404.4241308633	19870.2694409112	18257.0450978032
NOL7	7762.09871027083	0.311261178201541	0.181761756533831	1.71246792580158	0.0868104705590314	0.44169758242846	8275.07865496432	7433.30459393636	6248.61195718875	7247.14055912461	7132.82373366383	6275.95746619481	11033.6039980975	7792.44249403372	8419.92493523361
EMC8	3686.47073660284	0.31672521865798	0.184954322354678	1.71245102372148	0.086813582935644	0.44169758242846	3517.04320162783	2668.75428025387	3124.30597859437	3860.52603250462	3807.28408895686	4606.51882550278	3269.38119478745	4187.17581363743	4137.24721356029
PICALM	5168.77382344371	0.334122997367427	0.195119168410016	1.71240478365157	0.0868220981179262	0.44169758242846	4524.06906009515	4679.31685547707	3703.41840819812	6835.63715278034	5054.75697661217	5449.72681690316	6399.37881203452	5283.07408664995	4589.58624224289
NUDC	16450.9501581652	0.239334384606466	0.139876291074548	1.71104325663676	0.0870731278507848	0.442524210594762	15920.4966018506	14115.6077172406	14953.1515782654	17099.8192740594	17959.0215399102	14902.3336287764	18795.5966641669	15366.4396036646	18946.0848155525
PSMB5	23203.6049722557	0.502734024434056	0.293894439018471	1.71059386531114	0.0871561122514808	0.442524210594762	18728.0933207466	15950.9681839304	28481.3964655791	22097.342870065	19492.0605102817	14592.9687281284	17424.0622611694	38212.3390287521	33853.2133816486
RBM19	1650.49631659276	0.426819734658655	0.2495216472028	1.71055192783236	0.0871638596626047	0.442524210594762	1445.84761906282	1309.75414108982	1414.86427887774	1523.14767940698	2238.6482384683	1315.74401342678	2010.46872244263	1575.00957829939	2020.98257826036
TBC1D31	350.13233598229	0.752547920495977	0.440158813939112	1.70971907562455	0.0873178335754065	0.443123643909402	258.76467455263	152.473186345236	218.701418501606	361.77195202304	396.311931969123	702.673326166988	283.227429562078	465.343739043003	311.923365676909
ERVK3-1	4083.39482689453	0.355120032797044	0.207952383677389	1.70769878429461	0.0876922478509142	0.443818146630292	3430.78831011029	2899.83165583299	3171.17056827329	6194.97900593631	4818.2354842793	4082.10759147748	4522.71832403067	4323.9336383266	3306.78886378383
DNAJA2	4222.93247943898	0.305551553500175	0.178933897102742	1.70762252679675	0.087706405739044	0.443818146630292	4133.76567597827	3289.06444830437	3615.2683466592	3587.49059701553	4799.25048155024	4940.40655364118	4648.72107812718	4716.76819515186	4275.65693852304
GEMIN6	1899.22527051362	0.454728898116845	0.266746425577988	1.70472349210129	0.0882460063434366	0.445647361769117	1885.74756580229	1352.37087019252	1139.25585862316	2724.50359555896	2123.15613853319	1868.45081763329	2311.53724992988	2075.23115182688	1612.77418652241
RSL1D1	8919.81241992136	0.272194864349008	0.159672194113418	1.70471049051699	0.0882484323581042	0.445647361769117	8879.94108173109	8753.47615769573	7006.25615699788	7561.13130993706	9409.44197759025	8910.27505006649	11021.3382432739	9407.83693331515	9328.61486868468
SRP72	7451.14057326993	0.234434678825045	0.137554365513771	1.70430562453924	0.0883240047397651	0.4458465711649	7137.59227307672	7984.48095699802	6411.52219750117	6534.32304718703	6322.00590877691	7335.15497664519	8656.27769956856	8093.4932758998	8585.41482377603
IRF2BP2	3240.7785527584	0.329620360722563	0.193558125409874	1.70295284697849	0.088576892995982	0.446028580549329	2575.78669794264	2380.85459920449	2555.23596106468	4293.48222306589	3304.97255841716	4615.95068222985	3714.29357429639	2882.01053371801	2844.42014488654
SLC19A2	171.868823958635	1.32940387877287	0.780688230189239	1.70286143349519	0.0885940028622366	0.446028580549329	161.727921595394	66.2926897153198	58.0228253167526	364.697331688994	126.566684860399	50.9320263261978	151.649332363947	245.980516890581	320.950086870132
PURB	1935.18925743069	0.53123246363747	0.312049786018897	1.70239650029852	0.0886810656622255	0.446028580549329	1612.96647137806	1548.40782406497	1144.83497644208	1708.42172491743	1821.76922020936	3356.79780916552	2269.1646423576	2393.72085093521	1560.61979740602
MSTO1	2472.23968503079	0.242889394797278	0.142690699825317	1.7022090093792	0.0887161944770712	0.446028580549329	2136.96493734714	2372.33125338394	2095.5166527858	2712.80207689514	2473.58764724041	2641.86306925333	2689.54551221942	2602.07002009253	2525.47599605935
MGC12916	90.3806742801014	1.35221630464623	0.794599723818813	1.70175783367698	0.0888007739607212	NA	51.7529349105261	26.5170758861279	23.4322948394578	190.149678287042	193.014194412108	68.8525541076377	137.153440299747	84.4410729624384	38.1128228158282
MED10	4903.75493598402	0.247077586741132	0.145346085416024	1.69992598035181	0.0891448493523368	0.447610142679634	4280.39899155809	3856.3404645826	4501.23225630346	6160.84957650017	5170.24907654728	5166.77111509095	5243.05265275942	5082.06761948936	4672.83267102483
EDC3	1985.15878888374	0.335775624461065	0.197680123237681	1.69858061074428	0.0893982322980827	0.447669267436589	1699.22136289561	1514.3144407828	1727.29487673717	2356.88088420401	2449.06535204871	1885.42815974202	1755.11800838863	2218.41384076319	2260.69217439149
EIF1AX	7739.1740381395	0.291094520273405	0.171405212356371	1.69828277840341	0.0894544035029899	0.447707318748541	7433.0152765243	6757.1191588401	6635.80273382169	7576.73333482215	6882.85453106455	8883.86585123068	10160.5052683845	7879.63708024493	7443.03310832265
CHCHD4	1686.29567054157	0.337423000810575	0.198710936333386	1.69805953832589	0.0894965252339738	0.447736568479005	1325.09077093826	1290.81337259973	1507.47763467178	1899.54652975979	2221.24531929999	1723.20022403636	1607.92895050597	1614.47660153184	1986.88163153041
NCAPG	2783.63244459966	0.497964986823969	0.293606339803736	1.69602940848225	0.0898803108212647	0.448747085823645	2348.28942156512	2671.59539552739	1902.47917625122	2330.55246721042	2013.99237284109	4008.53910900631	4062.19498383721	2593.80948034621	3121.23959481203
TACO1	2327.1622636945	0.269400667728404	0.158888898707861	1.69552857323112	0.0899751945924153	0.449039163631051	2219.98527043277	2045.60299692987	1937.06970672851	2520.70214549746	2482.28910682457	2262.70242882497	2363.94547508506	2357.00734095154	2755.15590197579
GMPS	6186.99861829423	0.279628546109211	0.165180512817679	1.69286643647763	0.0904808932618803	0.450106886190297	5784.46866239526	5936.03684479463	4875.03315017101	5864.41110368345	7543.37441767975	5533.67034177412	6844.29119154345	6733.25773100487	6568.44412160154
CD83	182.028184148566	1.5041951134365	0.888736987356239	1.69250873412064	0.0905490162187832	0.450205890494273	81.9421469416663	99.4390345729797	12.2740592016207	137.492844299861	143.178562248326	614.013872932495	273.19181197917	206.513493658137	70.2078315028413
DNAJC25	1260.7864055027	0.488025791103546	0.288366740630051	1.69237891317584	0.0905737502914664	0.450205890494273	840.985192296048	934.726924986009	1220.71097877937	1489.99337652616	1691.24732644708	966.76531452505	1574.47689189628	1152.8042134872	1475.36743058114
FAM177A1	1724.07689247269	0.378480756783572	0.223716490757427	1.69178747396835	0.0906865027528729	0.450475367252152	1646.39024184111	1355.21198546604	1390.3161604745	2282.77126599983	1618.47148265235	1514.75619036803	1837.63308629254	2068.80628757974	1802.33533158008
PIGQ	2128.25521220997	0.508620229740544	0.300727923702212	1.69129698193305	0.0907800961794843	0.450475367252152	1800.57086042872	1182.85099220621	1481.81369270476	3346.63433785195	3210.83858655224	1778.84817872609	2578.03865018711	1616.31227703102	2158.38933420164
MCM6	3659.17717795169	0.290049532808673	0.17150439182973	1.6912076111534	0.0907971578637281	0.450475367252152	3090.08148861599	3537.18851552456	3515.96004948245	3618.69464678571	3318.42026868357	3450.17319076354	3717.63878015736	3722.74991234402	4961.68774920794
PITRM1-AS1	39.7756707508629	1.57726155361421	0.932897671811897	1.69071228417884	0.0908917669946927	NA	14.0164198716008	27.4641143106325	7.81076494648593	50.7065808765446	59.3281335283118	50.9320263261978	79.1698720429431	39.467023232444	29.0861016226057
GNA13	1261.67084742885	0.589131269313833	0.348859236416818	1.68873633779883	0.0912699686631922	0.452209535624696	657.693547821269	957.455847174119	1265.34392133072	1402.23198654752	878.056376219015	1860.90533225163	1751.77280252766	1374.00311113881	1207.57470184887
WDR74	3433.57149459241	0.328632849885903	0.194797031822065	1.6870526558438	0.0915932274705999	0.453163602407155	2875.5224459661	3337.3634079541	2665.70249387927	3412.94294361358	4303.26728525355	3156.84244655155	3751.09083876705	4200.94337988131	3198.46820946516
ATXN1L	825.55122541015	0.788668240780735	0.467498481087467	1.68699637043993	0.0916040498703678	0.453163602407155	296.501189591555	504.771480260935	710.77961013022	1929.77545297465	700.863017414457	675.320941658474	878.674072814636	755.380467913987	977.894795932433
RAB21	2028.95502110172	0.399381734722159	0.236745215363986	1.68696855861744	0.0916093978290271	0.453163602407155	1774.69439297346	1527.57297872587	1630.21822668799	2593.83663714632	1845.50047362069	2382.48700925881	2757.56469805913	2004.55764510832	1744.16312833487
POLR1E	1983.96557376874	0.411337159830542	0.243903039802996	1.68647820118513	0.0917037302903091	0.453266895972365	1795.17992970887	1886.5005416131	1350.14651217828	2520.70214549746	2027.44008310751	1582.66555880296	2331.60848509569	1908.18468140119	2453.26222651357
MRPL52	4271.2925223754	0.285396337916319	0.169302535302763	1.68571803963801	0.0918501205736343	0.453808722225698	4149.93846813781	3742.69585364205	3673.29117197596	4587.97044277197	4752.57901650796	3439.79814836376	4529.40873575261	4967.3379007904	4598.61296343611
ATP6V1A	3793.41317023295	0.29582994850558	0.175570920381876	1.68495983197066	0.0919963215671319	0.453985845974227	3103.01972234362	3702.92023981286	3669.9437012846	3094.07656002454	3616.64301988589	4093.42581954997	4631.99504882233	4451.51308551985	3777.18133485286
TMEM33	1444.54803485512	0.464676061935521	0.275848683742071	1.68453246044854	0.0920788116091243	0.454029841342314	1081.4207024012	848.546428356093	1499.6668697253	1340.79901356248	1722.88899766217	1776.01862170797	1362.61385403488	1481.39012784104	1887.58769840496
TRIM59	3577.96913681505	0.382053166271019	0.226835648425966	1.68427303610399	0.0921289139364305	0.454095469570058	3411.38095951884	2584.46786047297	2555.23596106468	3532.88350991772	4317.50603730034	4655.56448048356	4613.03888227684	2883.84620921719	3647.79833108334
MPP5	1642.15860867844	0.571981217008826	0.339807506762599	1.68325068053435	0.0923265735356384	0.454525157788931	1575.22995633914	815.400083498433	1701.63093477015	2140.40278892337	1041.01098297678	1423.26718011542	2205.60573099918	1887.99225091017	1988.88756957335
SERTAD1	2767.90514785615	0.344980728932085	0.205248984334587	1.68079140586495	0.0928034385437828	0.456056029109768	2282.52006678299	2529.5396318517	2160.23441948525	2593.83663714632	3833.38846770932	2655.06766867124	2937.09074593116	2703.95001029721	3215.51868283013
RPL9	19248.4174778617	0.394886878849942	0.235049041191762	1.68001910089809	0.092953599429643	0.456519428635357	20882.3092363973	20864.2035302601	13587.3835361942	17680.0195744737	13756.2165607646	13708.2605671289	32265.6255976705	20211.7050837593	20280.0336141065
CFLAR	1967.77766662464	0.398234952818052	0.237119332434964	1.67947062235965	0.0930603596534967	0.45668030172702	1538.57162744418	1826.83712086931	1467.30798637557	1754.25267301738	2664.22871631139	2088.21307937411	2565.77289536355	1799.87982694937	2004.93507391685
NCBP1	2977.1572212199	0.457271983675122	0.272317398508085	1.6791875443153	0.093115498704957	0.456769270674316	2351.52397999703	2932.97800069065	2573.08913808522	3194.51459522231	2815.31769636349	2137.25873435489	5078.02249695159	2640.61920557538	3071.09114373857
RITA1	2464.81470845835	0.316668267887657	0.188637688443404	1.67871155812357	0.0932082722673864	0.457042708114455	2038.84999824593	2002.98626782716	2151.30783097498	2390.03518708483	3141.22690987902	2746.55667892385	2196.68518203659	2558.93164586172	2956.75267529109
SMIM8	704.580834944231	0.705329523425325	0.420248894979138	1.67836139928539	0.0932765684023861	0.457195952034253	487.34013707412	651.562436059143	506.583897957802	485.613024548447	524.460700390276	1001.66318441522	1371.53440299747	642.486424714205	669.9833063414
GPN3	3323.52420316617	0.258166260856033	0.154067438484039	1.67567049466314	0.0938027522426193	0.458949800940585	2835.62955863924	2787.13408331694	2359.96683740254	4267.1538060723	3832.59742592894	4282.06295409144	2923.70992248728	3202.33590832552	3421.12733223131
ARHGEF28	728.098559866438	0.438594599277239	0.261852775331448	1.67496639560942	0.0939408251397732	0.458949800940585	604.862426766773	697.967318859867	591.386488805363	826.907318909805	590.117168161608	673.434570313059	999.101483809536	762.723169910721	806.387093261206
CHCHD3	6368.98008702079	0.311286449651127	0.185862164330512	1.67482419443678	0.0939687303742802	0.458949800940585	4384.98304752311	6494.78951525233	4801.38879496128	7494.82270417543	6775.27284893321	7909.55505132397	7293.66384553368	5889.76483913008	6276.58013635401
PRELID3B	1395.01635445624	0.415030862765887	0.247811305832631	1.67478582694768	0.0939762606616074	0.458949800940585	1205.41210895767	888.322042185285	1276.50215696856	1839.08868333006	1268.03997394512	1585.49511582108	1299.05494267646	1516.26796232552	1676.96420389644
ORC5	1787.28900051283	0.604582095233278	0.361245851797663	1.67360287246124	0.094208673619998	0.459756207915387	1570.91721176326	1245.35552822351	1730.64234742853	923.444847886303	1309.17414652475	2392.86205165859	2528.97563089289	2819.59756674577	1564.63167349189
PCGF2	317.244809174689	0.708191183916491	0.423262533399394	1.67317238837258	0.0942933643324613	0.459987629482703	268.468349848354	209.29549181551	303.504009349168	207.701956282769	375.744845679308	214.103147704572	553.074035680279	344.189156096896	379.122290115343
PDIA6	36842.2013248878	0.214701741094923	0.128343295495254	1.67287071963072	0.094352749092485	0.460090526209875	38385.5830975948	36719.5208333156	30569.1023534184	32726.222323033	33419.9331373882	37127.5608204528	39369.7277777492	40261.8707235905	43000.2908574474
KIF4A	3129.15811896034	0.282670626938348	0.168994477215315	1.67266192124255	0.0943938694866043	0.460090526209875	2407.58965948343	2659.28389600883	2460.39095814307	3935.61077726412	4300.10311813204	3241.72915709522	3350.78120407104	2922.39539470004	2884.53890574531
PRRX1	7661.73903091023	0.287966171974771	0.172268537009933	1.67161210615127	0.0946008359893418	0.46062069898034	7611.99417642321	6951.26203586353	6116.94477666227	8085.74939669823	6199.3944328184	8740.50162897916	9177.01474525946	7988.85977244635	8083.93031304145
PSMA4	11141.3061981595	0.305199813915017	0.182583062245542	1.6715669578626	0.0946097449291169	0.46062069898034	11113.9427720355	10694.9049279301	9009.15945398963	10677.6357807339	8682.47458142334	12013.3559132737	14918.5030713033	10757.058425215	12404.7208575306
CHAMP1	826.937951246194	0.43799354009647	0.262068592471041	1.6712935188709	0.0946637159722231	0.460701728126647	783.841326665676	576.746400523282	817.898672253455	819.10630646726	649.44530168992	845.0943627458	1024.74806207697	1072.03449152313	853.526637270257
RTTN	616.097553671026	0.565249155419246	0.338531207565119	1.66971062870331	0.0949766298244186	0.461678442415508	391.381570260853	566.328977853732	345.905304772948	686.489094943989	871.728041975995	752.662166820478	815.115161456217	465.343739043003	649.923925912017
CEBPB	1936.65750649586	0.379428968189585	0.22790586706049	1.66484949722193	0.0959427860066761	0.464727576489166	1344.49812152971	1621.32978275182	1828.83482104149	1908.32266875765	2381.82680071662	2108.96316417367	1624.65497981082	2175.27546653238	2436.21175314859
SOGA1	1267.27515949716	0.409238727417126	0.245890798073822	1.66431086735609	0.0960503217950032	0.465016612953591	899.20724407039	727.325510019509	1058.91656203074	1727.92425602379	1805.94838460181	1621.33617138396	960.074082098226	1167.48961748067	1437.25460776531
RPRD2	738.103812204304	0.806802102181658	0.484870611725567	1.66395339843426	0.0961217425994225	0.465046862862435	354.723241365897	520.871133477513	758.760023372919	1275.46553435616	329.073380637036	545.161318824858	1042.58916000214	941.701531081107	874.588986721109
LNP1	147.29685063387	1.29537563662607	0.778699067261352	1.6635125057769	0.0962098896485042	0.465290931834576	51.7529349105261	51.1400749232467	112.698179942154	320.816636699677	49.0445903834044	211.27359068645	197.367145797196	90.8659372095805	240.712565152599
MTDH	13511.3873537011	0.253859822815019	0.152643209630836	1.66309279940439	0.0962938610394603	0.465332354326163	14124.2384859977	13009.4668374193	11093.5178711376	13555.2342454778	11729.5675194374	12506.6420200997	17448.5937708165	13939.2019030495	14196.0235298745
EP400NL	476.953796271843	0.903075906595416	0.543209794261604	1.66248089805337	0.0964163902801641	0.465737183348026	177.900713754933	272.747066257316	314.662244987005	1015.10674408621	861.444498831087	219.762261740816	342.326066439205	547.031298756666	541.603271593347
SLC4A8	322.568750189569	0.783722493553748	0.47157449653952	1.66192722317431	0.0965273675222329	0.465737183348026	140.164198716008	318.204910633535	291.229950147547	317.891257033722	244.431910136645	299.933043920942	630.013770482576	321.243212357103	340.006498278046
VBP1	5269.28892431925	0.404545805669571	0.243584421888478	1.66080327523895	0.0967529631644193	0.466090972433748	5139.71334830162	5217.23468059567	3193.48703954896	4027.27267346403	5239.8607532205	6668.32270604108	6607.89664403494	5576.7821665193	5753.03030714711
GTF2H1	1806.53182065894	0.407242872230157	0.245300724422579	1.66017802511093	0.0968786440261966	0.466244482242811	1298.13611733903	1806.00227553021	1586.70110770043	1460.73957986661	1972.85820026146	1913.72372992325	1595.66319568242	2213.82465201523	2411.13752761187
FITM2	737.008174287858	0.728559806301128	0.439246963936586	1.6586564418606	0.0971850413559511	0.466556975008913	801.092304969185	333.357525425608	586.923194550229	614.329729850445	1054.4586932432	391.422054173557	922.161749007239	1117.92637900272	811.401938368552
TOMM22	4465.04857015797	0.259599184035182	0.156531700611964	1.65844479437887	0.0972277215785872	0.466556975008913	4189.83135546467	3588.32859044781	4136.35795094619	5312.48947337337	4418.75938518866	4277.34702572791	4514.9128436884	4568.078479718	5179.33202686675
MBNL3	272.828819526102	1.05614533333278	0.637282913100938	1.65726290729137	0.0974663330819707	0.466994886236543	115.365917404714	204.560299692987	156.215298929719	351.04555991454	97.2981389864314	540.445390461321	382.468536770838	191.82808966467	416.232143909702
DDX5	20503.7564575992	0.220421488762623	0.133019653757896	1.65705955876117	0.0975074343255588	0.466994886236543	17820.2605875245	18514.6011990643	17985.9600246295	21408.9035220103	20281.5202070985	25233.0463019402	23365.1478702511	19483.8597483331	20440.5086575415
SNHG12	309.557377799288	0.632911091279744	0.38197440067365	1.65694635599543	0.0975303211145851	0.466994886236543	223.184531801644	243.388875097674	326.936304188625	333.493281918813	217.53648960381	211.27359068645	437.106899166672	446.069146301577	347.02728142833
POLR2D	1078.90267669342	0.764180831750941	0.461219886237934	1.65686878331329	0.097546006864188	0.466994886236543	747.18299777072	542.653017241118	1231.86921441721	672.837323169535	1575.75522651196	657.400413877034	1973.67145797196	1482.30796559063	826.446473690589
GFM1	1868.65594448849	0.547729637097301	0.330806484436619	1.65574032815624	0.0977744166239489	0.467288938770084	940.178317541223	1903.54723325418	1636.91316807069	1511.44616074316	1693.62045178821	2582.44237187277	1576.70702913692	2526.80732462601	2446.24144336329
BRPF1	427.241424466103	0.965470647197151	0.58314390872253	1.65563016736669	0.0977967370639384	0.467288938770084	167.11885231524	374.080177679305	334.747069135111	200.876070395542	832.17595295712	225.42137577706	641.164456685807	590.169672987477	479.419192262259
MRPL33	6023.10205918656	0.321266888073877	0.19417489045345	1.65452333885001	0.0980212252807317	0.467473286483129	6629.76659926718	6169.00829722276	4563.71837587535	5309.56409370741	4906.83216368158	4933.80425393223	8623.94070957919	6081.59292879475	6989.69111061859
NCOA4	4842.34200147075	0.337810319567712	0.204175386360882	1.65451049506344	0.0980238326863	0.467473286483129	3652.89465576796	4519.2673617358	4390.76572348888	4173.54165676175	6050.67857810743	4916.8269118235	4322.0059723725	5407.90002059442	6147.19713258449
LDHB	36653.6520112688	0.203008260420589	0.122700210190327	1.65450621564292	0.0980247014599204	0.467473286483129	36703.6127130027	37420.329267449	32367.8099382377	36498.0118390036	33261.7247813127	31046.8427885084	43376.1693305703	37913.1239223852	41295.2435209498
FAS	1948.69364255521	0.807815961528259	0.488395988584315	1.65401842031878	0.0981237700715006	0.467553780212294	834.516075432233	816.347121922938	2035.26218034148	1187.70414437753	1920.64944275655	4291.49481081852	2156.54271170496	1329.9468991584	2965.77939648431
IRAK2	375.394585771025	0.72501799167305	0.438452940399543	1.65358223168118	0.0982124253617848	0.467553780212294	201.620808922258	150.579109496226	225.396359884308	474.886632439947	534.744243535184	837.548877364141	192.906871315904	425.876715810559	334.9916531707
ERO1A	3139.91816826601	0.304004974657139	0.183855838882856	1.6534964377761	0.0982298704904438	0.467553780212294	2186.56149996973	2900.77869425749	3103.10533088248	3049.22073847991	3298.64422417414	3608.62838377838	3597.21136916246	3170.21158708981	3344.90168659966
PPP2R5C	3477.67542990588	0.385821084172504	0.23340952866023	1.6529791495108	0.0983351071124599	0.46786888665458	3788.74610990809	2722.73547045063	2354.38771958362	4182.31779575961	2750.45227037254	3916.10691308098	4054.38950349495	3669.5153228677	3860.4277636348
SLC35B4	2330.79486812297	0.356199013810077	0.215539920344197	1.65258952142721	0.0984144321079663	0.467885562818382	2114.32302832378	1730.23920156985	2491.63401792901	2018.5119695086	2528.96057186684	1983.51946970359	2794.3619625298	2304.69058922481	3010.91300245042
SH3RF1	3097.46274340828	0.364672001508947	0.220705492826613	1.65230143046523	0.0984731178556638	0.467984297487333	2414.05877634725	3089.2393407339	2671.28161169819	2516.80163927619	2680.84059369932	3979.30035315238	3173.48529343966	3823.71206479911	3528.44501752851
LRRC8C	1001.78327583755	0.653318631206616	0.396024905684688	1.64969076901134	0.0990061991717747	0.46997481160694	625.34796350219	607.998668531933	591.386488805363	705.016499495034	1934.09715302296	1682.64324010994	636.704182204514	992.182607308651	1240.67267955735
GPATCH4	3993.56905707347	0.360938600908715	0.218834430163086	1.64936843183098	0.0990721779299974	0.470107197236458	3831.87355566687	2925.40169329461	3399.91439884895	5417.80314134773	4129.2380935705	3193.62668778714	4745.7320480953	4077.03528368643	4221.4966113637
COL7A1	4882.92608655285	0.33355320918911	0.202594653243971	1.64640677257871	0.0996800396659021	0.472316569579395	4938.09253937936	3883.80457889324	4129.66300956349	5179.8722618501	5343.48722644995	4152.84651693053	4372.18406028704	6617.61017455631	5328.77441106566
NET1	1029.18529619535	0.469173410834007	0.284994523441477	1.64625412856521	0.0997114493160117	0.472316569579395	991.931252451749	792.671161310324	1171.61474197289	942.947378992667	613.057379792555	658.343599549741	1553.29058811014	1110.58367700598	1428.22788657209
ZNF507	391.549022687117	1.00708689412586	0.611923106729813	1.64577359973845	0.0998103795666856	0.472520024784056	322.377657046819	103.227188270998	162.910240312421	752.797700705624	495.192154516309	504.604334898441	722.564465969397	303.80429511486	156.463167349189
NUDT9	1165.55439579173	0.461916943098124	0.280745277653002	1.64532399960454	0.0999030131579138	0.4727772194766	1456.62948050251	1054.05376647358	843.562614220481	810.330167469396	723.803229045404	981.856285288368	1491.96181399237	1810.89387994447	1316.89832518901
LMO4	1817.5031583218	0.47508111557136	0.288856989087073	1.64469316485242	0.100033103090909	0.473017450926727	1391.93831186436	1526.62594030136	1721.71575891826	2349.07987176146	1168.36870961755	1750.55260854487	1890.04131144773	2695.68947055089	1863.5164418897
ZNF783	304.087523705241	0.99846126422893	0.607245825237608	1.64424558017874	0.100125485320319	0.473017450926727	158.493363163486	136.373533128658	195.269123662148	387.125242461312	741.206148213709	139.59147956069	206.287694759781	452.494010548719	319.947117848663
PTGES3	9068.13294199823	0.577294793566683	0.3511375591436	1.64407018996961	0.100161704700227	0.473017450926727	6473.42960839163	6811.10034903686	6357.96266643955	6848.31379799948	6708.03429760112	19106.1121720331	12629.2671937799	7508.83062940988	9170.14576329255
ZSCAN5A	259.969020116569	0.710731540166473	0.43241860943607	1.64361922603969	0.100254880060135	0.473017450926727	155.258804731578	219.71291448506	168.489358131339	292.53796659545	303.760043664956	310.308086320723	314.449350931126	394.67023232444	180.534423864449
ZNF561	865.567350874206	0.857538293769664	0.521843356851992	1.64328678809431	0.100323610554242	0.473017450926727	396.7725009807	851.387543629607	901.585439537233	205.751703172133	687.415307148039	851.696662454752	1709.40019495538	1409.79878337288	776.298022617131
PCBD2	446.65657471886	0.452275231529826	0.275297099436221	1.64286232022073	0.100411422538574	0.473017450926727	398.928873268638	453.631405337688	336.978716262679	420.27954534213	378.117971020441	403.683467918753	576.490476707065	533.26373251279	518.534984099557
RPL5	39971.9549729182	0.231491437061406	0.140915450190713	1.64276831779702	0.100430877616812	0.473017450926727	42082.6833852655	41463.236301659	34703.228657237	35246.9244685304	31964.4162614936	35454.3494370699	53150.8608563229	42396.7613291408	43285.1340595446
LINC01291	171.662799426078	1.04504349312608	0.636205621966886	1.64261907949703	0.100461770681418	0.473017450926727	62.534796350219	107.015341969016	142.825416164314	183.323792399815	283.192957375142	121.67095177925	124.887685476192	162.457281677735	357.056971643022
NUP205	1475.81549406245	0.560134026613116	0.341184470543186	1.6417336513627	0.100645214488254	0.473024842808085	1122.39177587203	1129.81684043395	781.076494648593	2176.48247147015	2430.87139110003	1168.60704848443	1923.49337005742	1502.50039608165	1047.0996584138
CNOT1	3354.3374506356	0.263412673789723	0.160477227112698	1.64143335804735	0.100707490117606	0.47313735935725	3220.54201203628	2453.77655789134	3003.79703370573	3574.8139517964	3887.17930877499	3634.09439694148	3288.33736133295	3423.53480597712	3702.96162726415
UBIAD1	1443.70732989048	0.471174711098798	0.287178255105871	1.64070469376274	0.100858730124093	0.473377675203677	1353.12361068146	1257.66702774207	1373.57880701774	1011.20623786494	1567.05376692781	907.344617144486	1796.37554734058	1395.11337937942	2331.9029749158
SMAD7	709.969272328139	0.839656245162372	0.511981832622385	1.64001179663276	0.101002714190207	0.473622909777939	403.241617844515	416.69690678201	584.691547422661	239.881132608269	862.235540611465	1369.5055967711	785.008308707493	882.959915107236	845.502885098503
NUP88	4587.89097996091	0.283568694261662	0.172992849395564	1.63919315308377	0.101173039350662	0.474131416387999	4304.11908672542	3920.73907744891	3354.16563273382	5643.05737562623	5652.78456257755	4321.67675234515	4865.04439046987	4832.41575160041	4397.01619012081
CEBPZOS	1019.26848055602	0.480306039118855	0.293026527540542	1.63912135583834	0.101187988232538	0.474131416387999	1070.63884096151	867.487196846185	771.03408257454	955.624024211803	688.206348928417	1040.33379699622	1491.96181399237	926.098289338047	1362.03193115512
MTMR6	1796.66937857612	0.527367091578954	0.321927498154764	1.63815484729244	0.101389395978418	0.474408170790227	1402.72017330405	1573.97786152659	1042.17920857398	1516.32179351975	1707.06816205462	3134.20599040658	2331.60848509569	1517.18580007512	1944.75693262871
SLC25A3	34681.074345886	0.143351569239466	0.0875876317218262	1.63666452010876	0.101700586249115	0.474926080871898	32142.8853240126	33656.7985684679	33596.3316819636	34808.1175186373	34362.8549395982	33783.0244250324	35722.3383206722	36310.5792115981	37746.7391229919
EVI2A	152.837641523637	1.8248974928088	1.11502093815523	1.63664863175398	0.101703907935863	0.474926080871898	109.974986684868	1.89407684900914	8.92658851026964	418.329292231493	297.431709421937	111.295909379469	239.739753369476	114.729718698965	73.2167385672488
DSCC1	407.08253550752	0.969027846358885	0.592299861670722	1.6360426687008	0.101830657619357	0.475324558197084	354.723241365897	348.510140217681	245.481184032415	123.841072525407	146.342729369836	587.604674096689	647.854868407746	759.051818912354	450.333090639654
AMIGO2	1884.10154142608	0.524714161780889	0.320872993176335	1.63527056791761	0.101992340597376	0.475430198694828	1280.88513903552	1523.78482502785	1962.73364869554	1074.58946396062	2433.24451644116	1823.17790534334	2642.71263016585	2440.53057616439	1775.25516800042
MRPL58	2703.68596429214	0.352225546971692	0.215465571597695	1.63471845808085	0.102108081274435	0.475733461339779	2467.96808354571	2543.74520821927	2258.42689309822	3091.15118035859	2756.78060461556	1933.5306290501	3419.91545853108	2689.26460630374	3172.39101490696
LINC00654	159.592551817421	1.20341877182944	0.736408105945433	1.63417371714619	0.102222379608291	0.475906680168061	64.6911686381576	34.0933832821645	172.952652386474	146.268983297725	304.551085445334	88.6594532344924	237.509616128829	222.116735401197	165.489888542412
HSPA13	1123.16006020207	0.529992643335047	0.324480013367144	1.63335990354318	0.102393324810287	0.476522780847874	971.445715716333	737.742932689059	696.273903801032	1251.08737047321	916.817423457512	2061.8038805383	1166.36177685801	1091.30908426456	1215.59845402062
SYTL3	163.909313289845	1.06080298338857	0.649703444966335	1.63274951303905	0.102521689295252	0.476940327660006	100.271311389144	71.0278818378426	51.3278839340504	156.020248850907	256.297536842307	375.387897737532	269.846606118201	92.7016127087639	102.302840189855
MED17	1088.31241045978	0.387139648192722	0.237164837989281	1.63236528431006	0.102602557833473	0.477136687558673	932.631014533438	857.069774176634	990.85132463993	1342.74926667311	999.876810397148	1035.61786863269	1310.20562887969	1330.864736908	994.945269297409
HAUS3	1000.29985398024	0.781446096964791	0.479121414445228	1.63099805895677	0.102890729081214	0.477751633724211	651.224430957453	1031.32484428548	637.135254920495	657.235298284444	522.878616829521	1514.75619036803	2066.22215345878	1197.7782632172	724.143633500735
SMC4	7780.78642212368	0.368935888832425	0.226251043534465	1.63064834119196	0.102964542677327	0.477751633724211	6465.88230538385	5627.30231840615	7117.83851337625	8221.29198788746	9185.57715374342	8599.02377807306	11190.8286735631	5828.26970990743	7791.06335877245
ACTR5	446.621493110174	0.549361857515606	0.336900266288316	1.63063645976898	0.102967051183471	0.477751633724211	456.072738899011	297.370065294434	372.685070303757	322.766889810313	521.296533268766	401.797096573338	588.756231530619	565.388053748501	493.460758562828
ADAM12	2818.87792599175	0.483376232531265	0.296601667873333	1.62971515297647	0.103161713279575	0.478181455623484	1904.07673024977	2178.18837636051	2480.47578229118	2492.42347539323	2215.70802683735	4924.37239720516	3209.16748929001	3267.50238854653	2697.98666775205
CALM1	24773.6804903791	0.237187396391041	0.145701675486921	1.62789752141411	0.10354661707694	0.479316378243462	25724.4432089634	24980.9795615815	19887.323377317	24334.2831879648	22911.7341268536	21914.9191053556	31165.0528694115	26078.5239791496	25965.8649968151
SLC30A1	1385.11752562723	0.334368388112501	0.205418291809989	1.62774398115329	0.103579183157332	0.479316378243462	1244.22681014056	1042.68930537953	1288.77621617018	1444.1624284262	1650.90419564782	1288.39162891826	1359.26864817391	1640.17605852041	1507.46243926815
SF3A1	2394.10484037379	0.359823157084306	0.221110385112989	1.62734625467923	0.103663579293513	0.479316378243462	2160.68503251446	2025.71519001527	2108.9065355512	2964.38472816723	1857.36610032635	2352.30506773217	2244.63313271049	3009.58998091126	2823.35779543569
HNRNPL	1188.64633550365	0.385975847688105	0.237187204255469	1.62730468070436	0.103672404296367	0.479316378243462	922.927339237715	1258.61406616657	909.396204483719	1219.88332070303	1366.9201964923	979.969913942953	1319.12617784228	1330.864736908	1390.11506375626
SLC16A2	5060.44616045035	0.304088330977716	0.186877208262038	1.62720929858565	0.103692653533467	0.479316378243462	3967.725009807	4260.72587184605	4186.57001131646	5075.53372043106	7471.3896156654	5253.54419698003	5085.82797729385	4624.06658244309	5618.63245827025
MAGOHB	2725.44122366019	0.325598590726558	0.200152798801883	1.62675012628149	0.10379017794286	0.479587561276967	2264.19090233551	2537.11593924774	2245.03701033281	2876.62333818859	2273.45407680491	3501.10521708974	3187.98118550387	2716.7997387915	2926.66360464701
FRAT2	392.687214827869	0.802823275119246	0.493691162097675	1.6261649726685	0.103914565355396	0.479982621862389	222.106345657674	199.825107570464	252.176125415117	486.588151103765	416.08797647856	780.957737001699	671.271309434532	241.391328142623	263.78085264639
C17orf51	1023.94407804857	0.571865542267911	0.35182364172275	1.62543238841966	0.104070459366296	0.480253823398218	769.824906794075	493.40701916688	1064.49567984965	1026.80826275003	1570.21793404932	831.889763327897	1101.68779687927	1273.95879643331	1083.20654318669
CFAP20	3338.91459478233	0.339895778398566	0.209307972481807	1.62390268449096	0.104396579554929	0.48062416761303	2737.51461953803	3037.15222738615	2830.84438131926	4573.3435444422	3278.07713788432	2701.2837666339	3655.19493741926	3672.26883611648	3564.5519023014
SNAPC1	4913.74991333935	0.401019245396012	0.246962389400162	1.62380695445178	0.104417015360734	0.48062416761303	3736.99317499757	5299.62702352757	3891.99259047756	4737.16480573565	5322.12909837976	4162.27837365761	7702.89402919227	5137.13788446487	4233.53223962133
ANP32E	3646.75457580254	0.385799313272174	0.237592224791519	1.62378762019971	0.104421143092612	0.48062416761303	2480.90631727334	2932.03096226614	4038.16547733323	4263.25329985102	3312.09193444055	3445.45726240001	5086.94304591418	3693.37910435709	3568.56377838728
MTCH2	13224.8546323889	0.202482680635029	0.124705579393405	1.6236858175869	0.104442879398651	0.48062416761303	12068.1375094483	12338.0165944455	10958.5032199198	15834.1050052564	14166.7672447805	12964.0870713627	13238.0946604764	13336.1825015677	14119.7978842429
CMPK1	4550.53235194461	0.607731679489222	0.374462029013309	1.62294607303862	0.104600933324408	0.481172090603744	1506.2260431251	5109.27230020215	3291.67951316193	4161.84013809793	4270.04353047769	7517.18981147771	6038.09657904982	4578.17469496351	4482.26855694568
PAK2	3030.68585327127	0.243386677842125	0.150187780863168	1.62054913151602	0.105114369245413	0.483173759861036	2844.25504779099	2611.9319747836	2299.71236495821	3476.32616970926	3217.95796257563	3644.46943934126	3003.99486315055	3025.19322265431	3152.33163447758
SNRPB2	4866.35417139278	0.362626266377366	0.223803839568492	1.62028617148183	0.105170818045195	0.483253252536781	5251.84470727442	4248.41437232749	3799.37923468351	4889.28454836529	3747.95595542855	4759.31490448137	7115.25286628197	5631.8524314948	4353.88852219763
IGF2BP2	1882.12634161704	0.423810375712695	0.261833341039272	1.61862646686057	0.105527656929435	0.483991951625081	1367.14003055306	2141.25387780483	1500.78269328908	1411.9832521007	2285.31970351057	1511.92663334991	2230.13724064629	2245.94897325094	2244.64467004798
RAPH1	263.741456335219	0.812565917100218	0.50233273948668	1.61758502527738	0.105752058413649	0.484660937594227	128.304151132346	245.282951946683	98.192473612966	274.985688599723	341.730049123076	455.558679917658	354.591821262759	274.433487127925	200.593804293832
E2F5	226.018839281932	0.911623668542647	0.563728138892259	1.61713351817777	0.10584946309293	0.48474733710313	81.9421469416663	135.426494704153	184.110888024311	446.60796233572	167.700857440028	263.148802685355	315.564419551449	277.1870003767	162.480981478004
FAM126A	2325.44117010146	0.430229383494583	0.266217133994018	1.61608449854415	0.106076045272564	0.485333255569878	2189.79605840163	2116.63087876771	1481.81369270476	1956.10386996824	1996.58945367279	3387.92293636486	2725.22770806976	2456.13381790745	2618.75211505598
GNL3L	842.832722908161	0.495898090537316	0.306942481254263	1.61560592235692	0.1061795426434	0.485333255569878	493.809253937936	810.664891375911	627.092842846442	1251.08737047321	858.280331709577	819.628349582701	1059.31518930699	879.288564108869	786.327712831823
STOM	4275.71388784924	0.28398330242518	0.175807702873549	1.61530637044633	0.106244364776137	0.485333255569878	3463.13389442937	3813.7237354799	4387.41825279753	4165.74064431921	4907.62320546195	3542.60538668887	4482.57585369903	4748.89251638757	4969.7115013797
SLC25A17	1366.53237162022	0.524752202634478	0.325127639108297	1.61398829110215	0.106529966045781	0.485882010965356	792.46681581743	764.260008575187	1212.90021383289	1113.59452617335	2080.4398823928	2351.36188205946	1167.47684547833	1362.98905814371	1453.30211210882
REEP4	4388.84536962627	0.412282910300182	0.255443786589852	1.6139868415048	0.106530280479035	0.485882010965356	3038.32855370547	3451.95505731915	3456.82140060192	7888.77383252396	4314.34187017883	4112.28953300412	3836.95112253193	4905.84277156775	4494.30418520331
MRPS35	3963.06926161038	0.346452356496492	0.214763635709854	1.6131797888007	0.106705453137656	0.485997112615566	3690.63117080689	3650.83312646511	3259.3206298122	4429.99994081043	2902.33229220501	4255.65375525564	5175.03346691971	4658.02657917799	3645.7923930404
H2AFV	7283.44024627242	0.242927845423506	0.150617173516879	1.61288277924218	0.106769977187072	0.485997112615566	7027.61728639185	5541.12182177623	6193.93660256334	9087.20436900999	7850.29862846622	7647.34943431132	8061.94612493632	7000.34851613606	7141.13943286043
RAB11A	9447.65914607089	0.336407991408762	0.208629752572359	1.61246412489554	0.106860980549778	0.485997112615566	9029.80895574283	9551.82954955308	8492.53314395777	8439.72033627873	5723.18728103115	9606.34607652452	13519.0919527978	9902.55148034509	10763.863538407
CISD2	2194.19800634331	0.477964357801961	0.296458389016331	1.61224770662716	0.106908047723707	0.485997112615566	1033.98051206655	1793.69077601165	1952.69123662148	3288.12674453286	2275.03616036566	2746.55667892385	1663.68238152213	2235.85275800543	2758.1648090402
ACTR3	16644.8393043159	0.315280208845957	0.195554247345282	1.61223912610438	0.106909914175276	0.485997112615566	13689.7294699781	16170.6810984155	13158.9072877012	13582.5377890267	16696.5188584277	22976.9461728241	18727.5774783272	16591.7529993696	18208.9025847726
MRPL42	3947.72417101038	0.360102658354401	0.223396094653883	1.61194697209154	0.106973479477442	0.486107026403015	3358.54983846435	4077.94745591667	2773.93737956629	3458.77389171354	3729.76199447987	5023.40689283943	5147.15675141163	4104.57041617418	3855.41291852746
PGP	4706.88854781223	0.317665104426216	0.197105968573049	1.61164629729863	0.107038929950231	0.486225422688903	4782.83373464778	3234.1362196831	3781.52605766297	6282.74039591495	5046.05551702801	4531.06397168619	5013.34851697285	5032.50438101141	4657.78813570279
POLR2K	5443.12394731471	0.252725206262613	0.156965565683923	1.61006782068061	0.10738305120353	0.487429476483775	4630.80948834811	5439.78871035424	4579.33990576832	5970.69989821313	4734.38505555928	6176.92297056054	5953.35136390526	5679.57999447357	5823.23813864995
OAS3	612.69611114409	0.635184970313393	0.394558518735118	1.60986251760494	0.107427873335403	0.487429476483775	412.945293140239	392.073907744891	760.991670500487	672.837323169535	488.072778492912	355.580998610677	983.490523125012	800.354517643981	647.917987869079
RAB6C	10.5210758462215	2.3701451320666	1.47259227206687	1.60950534443588	0.107505887328438	NA	6.46911686381576	1.89407684900914	2.23164712756741	13.6517717744543	6.32833424301993	9.43185672707366	27.8767155080786	13.7675662438758	13.0385972790991
GIPC1	3331.78412945686	0.499238656150464	0.310313506560617	1.6088202594976	0.10765564957967	0.487761272949213	3346.68979088068	2305.09152524412	2612.14296281765	3599.19211567935	2210.17073437471	4232.07411343795	3678.61137844605	2634.19434132824	5367.89020290296
SNX16	209.905277079043	1.05933482540448	0.65846541507171	1.6087934174783	0.107661520711727	0.487761272949213	40.9710734708331	159.102455316768	135.014651217828	271.08518237845	288.730249837784	295.217115557406	415.920595380532	137.675662438758	145.430508113028
NR4A1	381.862016146796	0.622470075790451	0.386952174273742	1.60864860614557	0.107693199545179	0.487761272949213	229.653648665459	268.958912559297	167.373534567556	624.080995403626	633.62446608237	487.626992789708	311.104145070157	462.590225794228	251.74522438876
KIF22	7092.81297554488	0.303262577127757	0.188558819655512	1.60831817722345	0.107765511597817	0.487832697219209	5948.35295627859	5395.27790440253	5357.06892972557	11353.3984835694	7726.10506894695	7448.33725737007	6285.64181276156	7377.57983121826	6943.55453563101
ISOC1	775.496777941974	0.54483873427343	0.338784686572321	1.60821535290121	0.107788021821162	0.487832697219209	329.924960054604	452.684366913184	749.833434862649	1155.52496805203	969.817222742804	1086.54989495889	812.885024215571	767.312358658679	654.938771019363
FBXL5	1612.61868184915	0.380422878440928	0.236587889772268	1.60795583749917	0.107844851293176	0.487861298132892	1477.11501723793	1362.78829286207	1231.86921441721	1422.7096442092	2082.81300773393	1635.48395647457	2040.57557519135	1843.01820118018	1417.19522733593
SRF	1673.01252531663	0.31213752011415	0.194136438900048	1.60782551633625	0.10787339836369	0.487861298132892	1472.80227266205	1594.81270686569	1760.76958365069	1453.91369397939	1526.71063612856	1253.49375902809	1920.14816419645	1790.70144945345	2283.76046188528
WDR35	613.315464517087	0.95659644973366	0.595844536638418	1.60544637218712	0.108395606163391	0.489106465475428	469.010972626642	263.27668201227	574.649135348608	177.473033067906	369.416511436288	1129.93643590342	1103.91793411991	790.258302398472	641.900173740264
CCDC18	1742.3618732919	0.464631448282371	0.289424907901779	1.60536096098561	0.108414390538985	0.489106465475428	1642.07749726523	1796.53189128517	1130.32927011289	1399.30660688157	1414.38270331495	1992.00814075796	2785.44141356721	1678.72524400326	1842.45409243885
ARPC1A	13548.8446265238	0.162912173191425	0.101489681912466	1.60520922049924	0.108447768981996	0.489106465475428	12704.2673343902	11655.2018903777	12044.1995474813	14828.7495267234	15489.3891015716	14463.7522909675	13052.9932695027	13775.8267836222	13925.2218940778
CRTC3	1461.28913338321	0.41493284394013	0.258511854475564	1.60508246239575	0.108475658268967	0.489106465475428	887.347196486728	1359.00013916406	1375.81045414531	1762.05368545993	1213.45809109907	1724.14340970907	1704.93992047409	1474.9652635939	1649.88404031677
HSBP1	15047.604841648	0.182398542879158	0.113641578166788	1.60503352577045	0.108486426811604	0.489106465475428	13815.8772488225	14208.417482842	14687.5855700849	15433.3279910206	14744.227744456	14069.5006797758	17133.0293512651	14666.1294007261	16670.3481058389
UBLCP1	4052.50596076785	0.405141822578465	0.252648880103558	1.6035765621142	0.108807420452035	0.490109920882853	3505.18315404417	3885.69865574224	2823.03361637277	3203.29073422018	4167.999140809	5360.12417799596	5793.89655119905	3650.24073012628	4083.08688640096
HDHD2	1778.81388662089	0.318799472640932	0.198976982715691	1.60219271741822	0.109112999991905	0.490594375956626	1918.09315012137	1611.85939850678	1914.75323545284	1160.40060082862	1518.0091765444	1095.98175168596	2211.18107410079	2330.39004621338	2248.65654613386
GOSR1	3779.76138435271	0.305396853731977	0.190622538998654	1.60210253906089	0.109132936638864	0.490594375956626	3627.0181883127	3900.85127053432	2974.78562104736	3525.08249747517	3114.33148934618	3895.35682828142	5018.92386007447	4293.64499259007	3667.85771151273
KIAA1524	2061.03426815451	0.397896338819424	0.248372055582758	1.6020173359915	0.109151775994845	0.490594375956626	1805.96179114857	2123.26014773924	1390.3161604745	1636.26235982388	2320.12554184718	2262.70242882497	2821.12360941755	2085.32736707239	2104.2290070423
SEC23B	1938.28311066727	0.527012614903659	0.328991451395662	1.60190367460292	0.109176911808569	0.490594375956626	752.573928490566	1820.20785189778	1799.82340838312	2797.63808720782	2139.76801592111	1833.55294774312	1991.51255589713	2198.22141027217	2111.24979019259
ANO6	4256.66261707008	0.385297149604887	0.240535616263604	1.60182993100962	0.109193222391254	0.490594375956626	3522.43413234768	3532.45332340204	4117.38895036187	3808.84432507276	2941.88438122389	5794.93277311406	4635.3402546833	4723.193059399	5233.49235402609
NPAS2	1143.56707555763	0.565375354708984	0.353247584267769	1.60050734920361	0.109486077879514	0.491552263801005	609.17517134265	1205.57991439432	954.029147035067	1290.09243268593	1316.29352254814	819.628349582701	919.931611766593	1503.41823383124	1673.95529683203
ETV4	842.600181829896	0.521751698237236	0.326143104968052	1.5997630803458	0.109651152013216	0.492114370235315	563.89135329594	518.030018203999	796.698024541565	988.778327092621	1010.16035354206	1010.15185546959	569.800064985126	1128.94043199782	996.951207340347
SNORA33	37.6398408819347	1.37418289381823	0.859184634545234	1.59940347925982	0.109730979719744	NA	22.6419090233551	19.8878069145959	17.8531770205393	60.4578464297263	38.761047238497	22.6364561449768	44.6027448129257	47.7275629787695	64.1900173740264
TRIO	2469.45877459809	0.291829970216416	0.182737279354811	1.596991983501	0.110267494177737	0.494072611933351	2070.11739642104	2075.90822651401	2284.09083506524	2971.21061405445	2734.63143476499	2218.37270220773	2543.47152295709	2935.24512319433	2392.08111620395
RAD51AP1	1662.98778595286	0.465227450834678	0.291416001137791	1.59643756354581	0.110391135161592	0.494177508220665	1462.02041122236	1599.54789898822	1276.50215696856	2120.90025781701	1315.50248076777	1202.56173270189	2554.62220916032	1891.66360190854	1543.56932404104
TAF9	11639.5297436444	0.330732760470863	0.20725333910249	1.59578978029063	0.110535735753802	0.494286974881677	9103.12561353274	11326.5795570746	10493.204793822	9591.34479810948	10007.4695635556	15342.8013379307	14702.1797589606	12938.7587559945	11250.3035138196
TRIM47	963.580999706025	0.647854813098565	0.406477430619833	1.5938272688613	0.11097472813302	0.494994613161451	484.105578642212	848.546428356093	634.903607792928	937.096619660758	1728.42629012482	956.390272125269	559.764447402218	1270.28744543494	1252.70830781498
HYAL2	5348.56732513839	0.31290003226497	0.196368361273914	1.59343404525593	0.111062853263538	0.495138373953935	4414.09407341028	4247.46733390299	4905.16038639317	5202.30017262242	7419.97189994086	5096.97537531061	4886.23069425601	6439.54965113552	5525.35633927361
NDC80	4491.07189297038	0.431661890286318	0.271010101851038	1.59278893051589	0.111207549230295	0.495138373953935	4051.8235290366	4324.17744628786	2961.39573828195	3961.93919425771	3372.21110974924	6455.16274400921	5557.50200369054	4037.56826045398	5697.86701096631
PIGC	2190.40231269471	0.371180572897019	0.233194208821507	1.59172294532035	0.111446970336196	0.49584661423552	1824.29095559604	2027.60926686428	1726.17905317339	2576.2843591506	2152.42468440715	2192.90668904463	1712.74540081635	2931.57377219596	2569.60663300399
MAPK6	1494.99927357873	0.507392163529925	0.319026642504027	1.59043821402321	0.111736062318506	0.496212681005837	1303.52704805887	1251.03775877053	1112.47609309235	909.793076111849	1412.00957797382	2253.2705720979	1732.81663598216	1527.28201532062	1952.78068480046
CCNI	11525.1511500722	0.199705729489588	0.125574017588601	1.59034275819583	0.11175756550856	0.496212681005837	12084.3103016078	10977.1223784325	11200.6369332608	9844.87770249221	10493.1692167074	9776.11949761185	14669.8427689713	11989.7145229167	12690.5670286493
WDR4	864.692888250095	0.463069043107879	0.291179034153454	1.59032412637181	0.111761763052198	0.496212681005837	734.244764043088	551.176363061659	776.613200393458	1136.99756350098	669.221346199357	1072.40210986828	899.860376600776	1005.95017355253	935.770097030728
MLF1	652.492786447942	0.577099024209865	0.36289021440835	1.59028543977345	0.11177047911167	0.496212681005837	512.138418385414	661.032820304189	357.063540410785	929.295607218212	665.26613729747	464.047350972024	702.49323080358	741.612901670111	839.485070969689
LOC105370809	42.7270591665419	2.54151517788993	1.59860956636897	1.58982858063501	0.111873449671985	NA	12.9382337276315	17.0466916410822	4.46329425513482	19.5025311063633	129.730851981908	0	63.5589113584191	11.9318907446924	125.371127683645
DLC1	8608.35454664147	0.214434715664245	0.134887210724106	1.58973348557739	0.11189489236165	0.496586393932932	7086.91752431016	8416.3304785721	8432.27867151346	8355.85945252137	9497.24761521215	7915.21416536022	9071.08322632877	9408.75477106474	9291.50501489032
USP36	2428.17408760063	0.396335961931322	0.249344558274237	1.58951117551729	0.111945033016254	0.496630336982965	1726.17601649484	1945.21692393238	2374.47254373172	2014.61146328733	3567.59842950248	2268.36154286122	2731.9181197917	2576.37056310396	2648.84118570006
TESK1	1665.44620207322	0.47910592366982	0.301499895157218	1.58907492627813	0.11204347783625	0.496888466925977	891.659941062605	1245.35552822351	1363.53639494369	2672.82188812709	2461.72202053475	1475.14239211432	1228.8056195961	1879.73171116385	1770.24032289307
DLL3	142.975166627629	0.851042399169995	0.53568231274752	1.5887072970638	0.112126490737631	0.496962484345393	72.2384716459426	85.2334582054112	108.234885687019	269.134929267814	131.312935542663	141.477850906105	142.728783401362	146.854039934675	189.561145057672
CD58	2123.92205492239	0.345535312568783	0.217708405758386	1.58714731920944	0.112479282910411	0.497926581664378	1819.97821102017	1421.50467518136	1384.73704265558	2893.200489629	2921.31729493407	2795.60233390463	2218.98655444305	1501.58255833206	2158.38933420164
C4orf32	257.141305726774	0.733384518329601	0.462199703069224	1.58672650254767	0.112574601183502	0.498169855793038	203.777181210196	119.326841487576	185.226711588095	271.08518237845	217.53648960381	472.53602202639	305.528801968541	252.405381137723	286.84914014018
TMEM165	8083.15362169299	0.241031398476078	0.151952298972957	1.58623067966201	0.112686990656949	0.498393497812412	7563.47579994459	7095.21187638823	6230.75878016821	8193.01331778323	9327.96467421137	9648.78943179635	8403.1571227552	7193.09444355032	9092.91714863942
RPS13	28128.2410302492	0.234271161893192	0.147701484085274	1.58611244392059	0.112713804518522	0.498393497812412	29376.2596785874	30242.7250481289	23905.4040305021	24666.8013433283	24185.3113932614	22524.2170499246	37772.9495134465	30597.0392203896	29883.4619946737
CEP170B	169.944025317306	1.17017670351133	0.737940623800052	1.58573287032968	0.112799919363553	0.498393497812412	140.164198716008	82.3923429318975	91.4975322302638	238.906006052951	64.8654259909542	204.671290977498	447.14251674958	96.3729637071308	163.483950499473
SOAT1	4970.75962693147	0.279315073695117	0.176151127425923	1.58565589546157	0.112817389174285	0.498393497812412	3911.65933032059	5077.07299376899	3359.74475055273	5880.01312856854	5898.00751449457	5622.32979500861	4754.65259705788	5157.33031495588	5076.02621765543
SLC25A37	928.30893140489	0.49759867083662	0.313856151324615	1.58543545741107	0.11286743043151	0.498393497812412	668.475409260962	573.905285249768	878.153144697775	1209.15692859453	825.056576933723	1206.33447539272	1273.40836440903	971.072339068042	749.217859037464
SLC35F2	174.197054285753	1.66777160681158	1.05268193653892	1.58430723366927	0.113123820477379	0.499018012762852	5.39093071984646	97.5449577239706	101.539944304317	119.940566304134	547.400912021224	46.2160979626609	88.0904210055283	205.595655908546	356.054002621553
PAXIP1	273.506442502293	0.812676275050068	0.513318049650905	1.5831827374914	0.113379819854044	0.499583626075906	113.209545116776	274.641143106325	238.786242649713	266.209549601859	234.939408772115	232.966861158719	219.668518203659	329.503752103428	551.632961808039
XRCC4	716.240590999942	0.378881204040111	0.239476645913197	1.58212172462715	0.113621785060029	0.500114148078057	665.240850829054	596.634207437878	602.5447244432	617.255109516399	834.549078298253	705.50288318511	867.523386611405	807.697219640715	749.217859037464
ALKBH8	313.381962883148	0.785086321855337	0.49637642083428	1.58163500299996	0.113732918477135	0.500342527589335	244.748254681029	242.44183667317	168.489358131339	451.483595112311	166.909815659651	415.944881663948	519.621977070585	302.886457365268	307.911489591033
PLPP4	226.137388144467	0.739863630810534	0.467923736689629	1.58116285368374	0.113840806370057	0.500453180608118	92.7240083813592	228.236260305601	179.647593769176	244.75676538486	241.267743015135	212.216776359157	273.19181197917	329.503752103428	233.691782002315
SURF2	1567.86194089023	0.371636783616457	0.2350586065162	1.58103882739918	0.113869160203225	0.500453180608118	1192.47387523004	1229.25587500693	1537.60487089394	1644.06337226643	1955.45528109316	1428.92629415166	2071.7974965604	1544.72093256287	1506.45947024668
TRAF1	112.651327077016	1.56899840825378	0.992473419856633	1.58089715740742	0.113901554393794	0.500453180608118	5.39093071984646	101.333111421989	82.5709437199941	94.5872758658621	34.0147965562321	133.932365524446	309.989076449834	169.799983674469	82.2434597604713
ZFAND4	110.14464042436	0.995261387404435	0.629644470337904	1.58067200506076	0.11395305254838	NA	77.6294023657891	50.1930364987421	63.6019431356712	197.950690729588	120.238350617379	99.9776813069808	195.13700855655	86.2767484616218	100.296902146916
SGCB	6013.56320092212	0.289595056129857	0.183233191365483	1.58047269695926	0.11399865475233	0.500701564752049	5487.9674728037	5339.40263735676	5184.11627733909	6535.29817374235	4657.65400286267	7346.47320471767	6905.61996566122	6455.15289287858	6210.38418093705
ANKRD13C	837.386282442038	0.425271860361853	0.269127254914648	1.58018874935846	0.114063647505372	0.500808800253044	842.063378440018	695.126203586353	711.895433694003	812.280420580032	620.176755815953	834.719320346019	989.065866226628	809.532895139899	1221.61626814944
PITPNC1	550.192423193502	0.692256874498732	0.438460607407549	1.57883482074201	0.114373949423687	0.501737865116235	476.558275634427	230.13033715461	401.696482962134	1099.94275439889	463.55048330121	489.513364135123	595.446643252558	580.073457741968	614.820010160596
PRIM1	2099.61512946373	0.421819109688305	0.267188301915989	1.57873345001809	0.114397208915661	0.501737865116235	2293.30192822269	2258.6866424434	1604.55428472097	1704.52121869615	1197.63725549152	1589.26785851191	3495.74012471305	2716.7997387915	2036.0271135824
RPF2	5325.60682786473	0.366542654105413	0.232323768524095	1.57772343498895	0.114629160043224	0.502299564373341	5524.62580169866	4722.88062300428	4284.76248492943	5947.2968608855	4234.44665036071	4479.18875968728	8257.08313349287	5004.96924852366	5475.20788820016
PCNX1	1149.61544836052	0.382854078918728	0.242701773339795	1.57746716742243	0.114688071009891	0.502299564373341	858.236170599557	1195.16249172477	903.817086664801	1104.81838717548	1276.74143352927	1151.62970637569	1047.04943448343	1473.12958809471	1335.95473659692
LDHA	103905.845094622	0.180956219810172	0.114738279067726	1.57712161347095	0.114767544908115	0.502469329285545	89859.2677968328	98913.4282473796	93396.6639358236	111387.731287439	111909.471711784	109808.50557361	99080.5373274332	100798.777335662	119998.222635635
TMEM231	394.66190600677	0.8680565629333	0.550543292890235	1.57672716050392	0.11485831803726	0.502686366526537	307.283051031248	281.270412077857	360.411011102137	96.5375289764985	503.893614100462	270.694288067014	489.51512432186	490.125358281979	752.226766101871
TMEM128	1446.33676112844	0.561911537569259	0.356423032348244	1.57652981589653	0.11490375297812	0.502686366526537	554.187678000216	1112.77014879287	1497.43522259773	1740.60090124293	1270.41309928625	2170.27023289965	1709.40019495538	1522.69282657267	1439.26054580825
WWC1	174.950638525334	1.06206706868115	0.673818261318743	1.57619217176239	0.114981522075491	0.502686366526537	113.209545116776	80.4982660828883	40.1696482962134	441.732329559129	227.820032748717	182.978020505229	104.816450310375	279.022675875883	104.308778232793
MDFIC	1492.11800651461	0.460820478241608	0.292394209475313	1.57602463834194	0.11502012517816	0.502686366526537	1332.63807394605	1039.84819010602	1221.82680234316	1552.40147606652	1947.54486328938	1389.31249589795	1219.88507063352	2329.47220846379	1396.13287788507
ABHD5	1855.11976446769	0.355487302061258	0.225561602112834	1.57600982938324	0.11502353795336	0.502686366526537	1427.51845461534	1365.62940813559	1722.83158248204	1980.4820338512	2080.4398823928	2341.93002533239	2143.16188826108	2180.78249302993	1453.30211210882
VTRNA1-3	17.932385659109	2.02153534442416	1.28303801215711	1.57558492053205	0.115121493586508	NA	11.8600475836622	11.3644610940548	1.1158235637837	13.6517717744543	15.8208356075498	8.48867105436629	26.7616468877554	31.2064834861185	41.1217298802356
PCMT1	11538.1250355458	0.268970245203581	0.170864794682359	1.57417006647625	0.115448137580692	0.503840492935255	10900.4619155295	11627.7377760671	8908.7353332491	12855.0933787594	9316.89008928609	12352.9027554484	13399.7796104232	12683.599861608	11797.9245995418
COL27A1	798.322848525192	0.573882080073294	0.365093377481082	1.57187754002202	0.11597895428444	0.505232127762726	615.644288206466	700.808434133381	827.941084327509	396.876508014494	490.445903834044	961.106200488806	1188.66314926447	946.290719829065	1057.1293486285
ESF1	2172.10895631002	0.474643678927101	0.302090245126394	1.57119829780836	0.116136595355305	0.50541532435655	2497.07910943288	1672.46985767507	1778.62276067123	2272.04487389133	1214.24913287945	1848.64391850644	3647.389457077	2240.44194675339	2378.03954990338
ATAD1	1188.40347558901	0.480722715910999	0.306169147544976	1.57012135208817	0.116386882003099	0.505924235916699	684.648201420501	1161.0691084426	1024.32603155344	870.788013899122	1442.06916562817	1507.21070498637	1260.02754096515	1217.97069370821	1527.52181969753
SURF6	2345.0004053931	0.352074374766854	0.224263998489901	1.56991036072475	0.116435966878778	0.505924235916699	1789.78899898903	1865.665696274	2001.78747342797	2945.85732361618	3311.30089266018	1970.31487028569	2168.80846652851	2557.09597036254	2494.38395639381
NUP54	2864.23405341934	0.374999051752467	0.239004263577901	1.56900569947464	0.116646610984675	0.506384971077333	3266.90401622696	2298.46225627259	2048.65206310688	2121.87538437233	2984.60063736427	3183.25164538736	3516.92642849919	2999.49376566575	3357.94028387875
PSTPIP2	390.60413739076	0.723670465628049	0.461442772547192	1.56827782052657	0.116816309758766	0.506943352687301	211.324484217981	286.00560420038	396.117365143215	544.120617867537	272.118372449857	330.114985447578	708.068573905196	418.534013813825	349.033219471268
GID4	503.668912369161	0.640695600327896	0.408639088601189	1.56787644207278	0.116909970626606	0.50717147890108	279.250211288047	539.811901967604	280.07171450971	452.458721667629	732.504688629556	534.786276425076	450.48772261055	747.119928167661	516.529046056618
TUSC3	2913.95287798466	0.36805093410257	0.234793515966705	1.56755152537842	0.116985832475683	0.507322257348868	2097.07205002027	2748.30550791226	2376.70419085929	3253.0221885414	3607.15051852136	2822.95471841315	2195.57011341627	3539.18236242568	3585.61425175225
UCP2	1274.21586236892	0.465463255671773	0.297507569903981	1.56454256213379	0.117690205714952	0.50831020562434	1177.37926921447	1106.14087982134	1172.73056553667	1504.62027485593	849.578872125425	885.651346672217	1607.92895050597	1951.323055632	1212.58954695622
SDC4	6658.65020746925	0.254838738523897	0.162903708258657	1.56435197975522	0.117734931292931	0.50831020562434	6771.00898412716	5841.33300234418	6014.28900879417	7415.83745319465	5851.3360494523	5810.02374387737	6491.92950752134	7704.33007007291	8027.76404783917
MPP4	471.602570635204	1.11799695852153	0.714754182309672	1.56416987293284	0.117777680300383	0.50831020562434	85.1767053735741	281.270412077857	292.345773711331	1587.50603205797	333.028589538924	234.853232504134	686.882270119056	301.050781866085	442.3093384679
SAR1B	3255.40267188885	0.39730682483467	0.254092884778601	1.56362829750567	0.117904885412589	0.50831020562434	3055.57953200898	2828.80377399515	2112.25400624255	3890.75495571948	2528.96057186684	4349.97232252637	3720.98398601833	3966.89475373542	2844.42014488654
HPRT1	4647.53176199952	0.437699967250614	0.279985421198406	1.56329556509461	0.117983090964808	0.50831020562434	4463.69063603287	4436.8750188039	2814.1070278625	3290.07699764349	4714.60901104985	6240.11641063193	6607.89664403494	4303.74120783558	4956.6729041006
GOLPH3	3409.66479719664	0.325206929315207	0.208073481979418	1.56294269803865	0.118066073429698	0.50831020562434	2558.53571963913	3286.22333303085	2459.27513457928	3836.14786862167	3235.36088174394	4906.45186942372	3674.15110396476	3515.31858093629	3215.51868283013
PDCD2	3705.44867457837	0.312415875931345	0.19993084003766	1.56261973326624	0.118142064006499	0.50831020562434	3363.94076918419	3138.48533880814	3116.49521364789	4675.73183275061	3360.34548304358	3748.21986333907	4873.96493943246	3461.16615371038	3610.68847728898
NOL10	2218.76572838512	0.492409757047504	0.315269604414991	1.56186879468197	0.118318901108452	0.50831020562434	1409.18929016787	2230.27548970826	1864.54117508257	1732.79988880038	2328.82700143133	2660.72678270748	1559.98099983208	3414.3564284812	2768.19449925489
CLUH	1308.03511555477	0.366553412961905	0.23473686826884	1.56155023991415	0.118393979648101	0.50831020562434	1074.95158553738	1017.11926791791	1230.75339085343	1157.47522116266	1545.69563885762	1461.93779269642	1645.84128359696	1149.13286248884	1489.40899688171
PANX1	1261.65445896116	0.580921544455962	0.372030110405389	1.56149066488987	0.118408024726137	0.50831020562434	600.549682190896	1384.57017662568	615.934607208605	1149.67420872012	2056.70862898148	1655.29085560143	1476.35085330784	1290.47987592596	1125.3312420884
SELENOT	6727.00738438583	0.317859699959732	0.203663868039752	1.56070737052726	0.118592811424842	0.508926452922602	6727.88153836839	5775.98735105336	4873.91732660722	6347.09874856594	6262.67777524859	8893.29770795775	8342.94341725775	6381.72587291124	6937.53672150219
NRAS	2261.12860723241	0.33947873173814	0.217862843628306	1.55822225618849	0.119180570843848	0.51074802943024	1730.48876107071	1600.49493741272	2257.31106953443	2140.40278892337	2649.19892248422	2902.18231492057	2298.156426486	2100.01277106586	2671.90947319385
TEX10	2475.91530429378	0.448727681088824	0.288075053983262	1.55767628916212	0.119310003961231	0.51074802943024	1294.90155890712	2444.30617364629	2062.04194587229	3457.79876515822	3099.30169551901	2006.15592584857	2982.80855936441	2635.11217907783	2300.81093525026
FBXL6	2050.45748870583	0.437111140317055	0.280653870552594	1.55747412090346	0.119357960190489	0.51074802943024	1518.08609070876	1350.47679334351	1654.76634509123	3533.85863647303	2376.28950825398	1897.68957348722	1509.80291191754	2330.39004621338	2282.75749286381
ATP6	14541.7157206241	0.2052610850715	0.131820998884538	1.55711978219258	0.119442049128388	0.51074802943024	15466.5802352395	13162.887062189	12897.8045737758	15427.4772316887	12877.3691427652	13166.8719909948	16130.5826615946	15648.2157927893	16097.65279458
PTRH2	2172.54333204877	0.329487592815094	0.211612190316781	1.55703502866188	0.119462169061688	0.51074802943024	1975.23701575174	1952.79323132842	1577.77451919016	2249.61696311901	2720.39268271819	2158.95200482716	2127.55092757656	2785.63757001088	2004.93507391685
[truncated: 12,039 more rows]
