# Supplementary material for: Microfibril-associated protein 5 and the regulation of skin scar formation
Source: Sci Rep. 2023 May 30;13:8728. doi: 10.1038/s41598-023-35558-x (PMC10229580; doi:10.1038/s41598-023-35558-x)
Supplement: Supplementary file 10 — Supplementary Information 10. [file 41598_2023_35558_MOESM10_ESM.txt]

N_HDF_1	N_HDF_2	N_HDF_3	eApoEC_HDF_1	eApoEC_HDF_2	eApoEC_HDF_3	nApoEC_HDF_1	nApoEC_HDF_2	nApoEC_HDF_3
MADD	9.8186217943748	9.74326997501816	9.90554158521523	10.4107936179057	10.3260507661202	9.62732445199382	9.72273451524222	9.92336332340422	10.4371318877758
MAST2	10.8192436548652	10.7730646776794	11.0596218974181	11.0099803791183	11.2229720069758	10.8504597745005	10.8934548550546	10.834076626142	10.993666379719
LINC01021	4.32132907152929	4.32907256350654	4.37001196023853	4.27454033159632	4.32176836110144	4.29020512590113	4.32287160879966	4.28809914160883	4.27828482018115
ZNF32	11.7514599731027	11.5320409335186	11.3857374108416	11.8742072213419	11.5630038288255	11.80850424161	11.5406348721834	11.4830628429155	11.3579716825444
GAN	8.61799591094546	8.99466956943998	8.89923375433164	8.5895798086158	8.85043670354614	9.05926468695291	8.60020433729585	8.57797018597159	8.67029523287767
LDB2	9.10919867908039	9.29885381876984	9.11904686280796	8.79693753608387	9.30870564176382	8.98137721673413	8.6433777134009	8.69761901748836	8.82254783579309
HIST1H1E	9.01771297530521	8.87936943760092	9.03792187929896	8.57326865664886	9.07961700924998	8.87544202693571	8.57538897600327	8.78538970525297	8.54910431582476
PXK	10.7852891748216	11.092990175532	10.9878022806521	10.7082986911938	10.4663365165392	10.7264654510229	10.546156837671	10.8740233121112	10.7088484364153
PDHB	12.7729861663307	12.8798280766606	12.9338551194502	12.8848122372301	12.7062693119099	12.611025616329	12.9264282213835	12.8296855732265	12.835275647923
MRPL49	11.7538392401042	11.8131599791946	12.0371188633073	11.8290948369521	12.2739797317294	11.93821997757	11.9000448708119	12.0404919609589	12.0842331849435
MISP3	5.59731642830034	5.47827838253803	5.58286829564529	5.73935140502528	5.56630406981029	5.52999346928935	5.46603890636873	5.51119668786479	5.4773558745086
CDC42EP2	11.9627208400244	11.8822483512096	11.9114676847407	11.3885484705656	11.5939486986238	11.4338045622615	11.259163829634	11.3757019233014	11.354195574865
ATP6V1E2	7.2211366642506	7.28959395618233	7.12539250385406	7.50919094276902	7.12138686625182	7.31215088024266	7.2317938435423	7.2203463593164	7.12330922508681
KLHL17	9.48312752880707	9.25569107160388	9.32268278639359	8.95763832927167	9.14259052538161	9.43327668937455	9.04496058168745	9.37912105879923	9.42747716052342
KIF26B	7.39210916297946	7.78489634768169	7.89484695618609	7.26644000037919	7.37914405325163	7.29248694151734	7.57018216137521	7.49802659162602	7.68168158654833
KLHL35	7.60508922086403	7.75926603948119	7.77023820880032	7.66727150355512	7.37795150463325	7.32311851113511	7.44554707232977	7.47645608659935	7.37065629550978
SEPT5	8.45622364992508	8.76744203412271	8.81480256207646	8.4580858074728	8.58181682179105	8.34270166662746	8.45324805208648	8.67160743385443	8.51318823671888
EIF4ENIF1	10.4712200617132	10.4429429167455	10.2160681182309	10.3138037276814	10.0838232085832	9.82809894916189	10.4574335208292	10.3316008683661	10.4551129970825
TRIM46	8.25983280513767	8.10013752461493	8.11469272011783	7.69648389421283	7.93014149524623	8.12949071619745	7.79188501265144	7.67345652371021	8.05237922283376
KRTCAP2	12.6122594248565	12.5349402961323	12.5724051337211	12.8736100576738	12.844826453836	12.6139288364186	12.5304968229477	12.5383813312817	12.7347473554667
ARPC2	15.265400050508	15.2868514533301	15.5045717324957	15.3585579158523	15.4517715518881	15.2939003442973	15.4644100959613	15.3230446509432	15.3602471604252
TSACC	4.81881500067735	4.77987585281003	4.79912243359979	4.79455683973484	4.79708962466015	4.81197469346122	4.78098319374027	4.8814341677541	4.85594266085295
CCT3	14.4346200854645	14.3103005203017	14.3345337955167	14.5158644397001	14.5430864269053	14.4956276645049	14.485462482668	14.3915754683119	14.4575330055257
NFIA	8.46569207882104	8.63706411058938	8.6006961903945	8.48337445173274	8.11282432257015	8.23879660417018	8.22518349661232	8.09849576437406	8.30598788147482
MEGF6	10.5595065881463	10.8000477537005	10.9465059502501	10.6600938133056	10.6899688232082	10.7223074757859	10.6742790732272	10.3596989553324	10.5226421954425
BCLAF1	12.6873895426104	12.7123830940474	12.4537533973469	12.4899959865107	12.1151996789803	12.5471843780208	12.3696549967009	12.7237531215435	12.4705859940757
DIRAS3	7.01972050211474	7.08342332051337	7.20631129383238	7.35349188032088	7.11425092764332	7.83171925671591	7.31102569434315	7.16175652862471	7.29030442315702
VAMP8	5.03045208257069	5.10195158119024	5.02199019605349	5.12637990655496	5.25270971764346	5.06546305903007	5.11329561068039	5.04336728171467	5.02188576718977
ACTR1B	10.9594387495894	10.8358948226766	11.0113699697881	11.1495151377852	10.8562536131658	11.2174980107362	10.9168936364598	11.1132876092382	11.0127835274185
EMP2	12.3925579116947	12.4389483336284	12.4215017568459	12.8288527605127	12.9342585137017	12.5399241743219	12.7733582204373	12.7001250540804	12.7175614168127
KCTD11	10.481741448026	10.7319202781474	11.0129642124604	10.1233739010231	10.813313083269	10.277665595495	10.4220445434523	10.3492841599471	10.9144929907127
SZRD1	10.513707227596	10.4940121515439	10.2115961980372	10.5085852526386	10.8590955971843	10.040742093154	10.6239324874576	10.3670679714647	10.5012162750077
LRP5	9.19461533322612	9.15472493631457	9.22638548532078	8.61691954260248	8.61280419218635	9.2031324586037	8.87144876702429	9.19253945457643	9.13984621579121
RTKN2	8.92381115031343	8.85648061905127	8.76771953769184	8.93523681769772	8.81515043125505	8.86455082628977	8.83795231233942	8.4503073642982	8.62696632682313
PNMAL1	7.90388658810076	8.3466376901922	8.00560914879228	7.37798005472588	7.7235433349627	7.43890712927748	7.87503342095873	7.81337714382171	7.68206467821651
ABCA11P	7.16590704877007	6.82773292026127	7.09401930978098	6.96288341142899	6.74530237563413	7.13692848016925	6.89746622676879	7.07918027720569	6.78796784250011
MIOS	10.5664852449914	10.7175321986962	10.347410991343	10.7614765805259	10.7068934717861	10.8195133512618	10.9346946386352	10.625868219063	10.6062925912453
MOB1A	12.789433687905	13.1431064654365	12.6994606962365	12.7418225604299	12.905086688386	13.1487585197109	12.9855183519426	12.8381857436408	13.0313138339303
MAML1	9.01451593380536	9.330460713549	9.06529941806347	9.3373936604306	9.26553395637054	9.33039810693376	9.27762449809209	9.03531531702305	9.4364687127021
LOC101928063	5.16379709476969	5.27795984445905	5.20470474362046	5.34686710094569	5.25903654078329	5.16367263227959	5.18858589985075	5.26869883732755	5.20958177693964
INVS	9.4295701537985	9.43022343173992	9.36992866744392	8.4941187929602	9.66540668053144	9.14902480176501	8.94349007447324	9.36773781658404	9.1562515614906
MELK	11.364556712235	11.3005157683687	11.386145569037	11.6988913595967	11.941561596577	11.9537587869992	11.5516401312342	11.6706428853666	11.573240009879
MYL12A	15.3023710617452	15.3922285217109	15.184444234605	15.3047013351019	15.2791247690915	15.1169117313776	15.244819270272	15.2404236387044	15.2515096111057
ZNF778	8.01145267703898	7.3834489843026	7.23417897442691	7.39928333772384	7.50782380325734	7.5469681213944	7.54100539600031	7.48141167670657	7.34705256527301
CNOT7	12.8383130456587	13.1801260033504	12.8363938016936	12.8028109411858	12.9975805298107	12.9425380179961	13.4814981399041	13.1051652031879	13.0464254073092
TMEM184B	11.6962771289607	11.2575649258166	12.0687775607294	12.027237676944	11.8735893901104	11.395184209433	11.8133778321208	12.1828354626725	12.052776817015
MTOR	10.253131725026	10.390857259042	10.698091232168	10.545719202528	10.4403134621797	10.7278576976391	10.57264872356	10.5938661164094	10.6784024748195
ZNF521	9.9466249205137	10.288786186705	9.8125709277275	9.49489483754052	9.61270308180588	9.56256058797982	9.61792392063523	9.59780847123059	9.62101709122586
ALPK2	12.0639693262209	12.3329072922916	12.238659346646	12.071265819934	11.9675279438446	11.8733424868157	12.1808081732595	12.1857429597501	12.1512795056395
KLHDC1	7.01676246613391	6.80306805667148	6.70534496176372	6.51348868102032	6.54142516341848	6.64527903995394	6.64531390684163	6.79560577362176	6.7296749430655
DRAP1	13.6343166686342	13.3778947451345	13.4217193607826	13.7184824811069	13.6040717399286	13.4009706598464	13.6021329874438	13.5249201251035	13.5414756068405
MCMBP	11.2847336498398	11.8625921577067	11.9419940831766	11.6031135027719	11.9752482468352	11.9787431279026	12.0371654228048	12.1823887776403	12.2394210110582
FAM171A2	7.38688406632862	7.39251022110632	7.50891772095867	7.16426522450537	7.5217894944474	7.33618690972743	7.12206505137485	7.31859075519222	7.21898399172677
KLHL20	10.840071640297	10.7718499413579	10.6467748233856	10.3153666942887	10.9740495149835	10.7905290549824	10.4756559100895	10.5519417357781	10.8503149172843
TOB2	11.5518424902263	11.6460192347488	11.54581665234	11.4956026917242	11.721361948711	11.5484408737282	11.314260673425	11.3475757904057	11.6034096840618
MOCS3	8.95432163726579	9.1828801124866	9.16907722243187	8.99975786140156	8.94805483402512	9.68380151546572	9.392248956991	9.35826743801804	9.35134517020134
STAU1	12.2113300517858	12.4796530175394	11.9977897030521	12.1648187780032	12.1355904245637	12.4592048216614	12.4664854033594	12.3700970694202	12.2092318717271
PTGIS	10.3385826880257	10.204751929156	10.5485215776393	10.0096473019475	10.3741851139909	10.135182405197	9.56206491919681	9.96245453685082	10.074093954816
ZNF444	9.80059244824055	9.45262768020458	9.70276162895552	9.36899343988713	9.05862689280268	9.53725932399884	9.12296701757506	9.61800613119525	9.584837367994
SPTY2D1-AS1	3.76640649229502	3.77958959825266	3.75686943787346	3.75938082689841	3.79558678241124	3.77946637290261	3.74864762837329	3.80910831169299	3.7669898629613
RPL26	12.2656036996201	12.1210276151612	12.4922754350318	12.4500439302985	12.2677299384702	12.162055671753	12.6589933521203	12.3249173100659	12.1995770720132
VCPIP1	8.84721016233941	9.14210155610527	9.33476267692633	9.35273020224879	9.53297923313362	9.24889099414041	9.45500355965478	9.29676756445126	9.25942836535284
UBE2J2	11.256295135746	11.2945077249048	11.2505664024893	11.3750019278823	11.6364741241552	11.6645902819955	11.356366700605	11.9380011534776	11.4107018277
TBC1D23	11.9188431021824	12.1100322761758	11.7983238185301	11.5995394170547	11.4199051170615	12.102247059938	11.8295681511847	11.8243574248738	11.8987047932965
CD99	13.8828992425016	13.274438494822	13.8277114153901	13.2217022051915	13.7715412610336	13.6071866006901	13.6131708950694	13.0437401017302	13.1530176756503
RPS27	13.5455602875273	13.2933787829691	13.4508471518549	13.290441834878	13.3853216138458	12.9426387914841	13.4913842930064	13.4173394785231	13.4047699464041
BET1L	11.7012721093246	11.7638402537989	11.9757230905733	11.424339996496	11.9775798495757	11.781463271353	11.9117494955239	12.0209992536722	11.7781658292065
RPL23A	14.8866579370585	14.6911609869792	14.8615133975483	14.8761892132599	14.9068963793587	14.6988017107633	14.9140890345056	14.9128947104857	14.8796027373912
SLC29A3	8.79484809547142	8.90554266600901	9.30976561896051	9.21508054912508	9.36432464280414	8.67089381207378	8.85101814920164	8.77821932897908	8.94413549867287
ITM2C	10.6267413575514	10.7206595236988	10.8295327153202	10.2976040056498	10.4357733715652	10.4287524620018	10.0410695192447	10.5287043481008	10.5697197600804
HTR2B	6.17094614439512	6.30737385521756	6.19559777939929	6.05160620551085	6.26799299716634	6.18458250395205	6.02855711541695	6.06092262471577	6.17864295661501
USP37	8.94985485628845	8.77933001028527	8.97811394418986	8.63324469231627	8.48187885977543	9.00068217147454	8.90401721239514	9.0380980015867	9.07327629444318
TTLL4	8.67797430001457	9.24925213011186	8.89285864182406	9.22571316913812	8.85249322728641	8.90968325477579	9.17639739701495	9.28212993061411	8.86407174517629
HECTD1	11.8575626652073	11.7931778255496	11.6609540123017	11.4555770934205	11.5202903542021	11.3896341642032	11.7494453693792	11.6934744867039	11.4927527660881
PEX3	10.783501990235	10.72504182301	10.7269997004686	10.8106854896988	10.9709299734305	10.9134302127534	11.2455071699549	11.1886647937004	10.9654964653968
SERPINE2	16.3646171587998	16.5204558811244	16.7984386511668	16.2359041898872	16.5697734744124	16.5463271703476	16.2499663264907	16.4807224520909	16.3893658526336
PSMG3-AS1	7.99054078287669	7.79686071343087	7.82852621209986	7.472503337836	7.84310000167612	7.79169148198766	7.94008829284236	7.97169496949503	7.71352995524546
EID2	10.5606037016013	10.4008759993011	10.3960205816562	10.1020025294981	10.2187480750942	10.618510355148	10.5856021915292	10.2863785800255	10.2982194219892
CRLF3	9.02177896155325	8.83061700458437	8.93605460215977	9.14490752717613	8.95137703571268	9.41389135702248	9.1808242217381	8.65083967114888	9.18795338769026
RNPEP	12.3965638719342	12.3545881907511	12.5046754368388	12.0480599359895	12.6383606992184	12.3427876113799	12.2707370923975	12.3901137090836	12.4198192545469
NUFIP1	9.96615678312576	10.2107876771088	9.83594972822969	10.4009015977508	10.0786580271709	10.127008296332	10.5778302566352	10.2191100770192	10.1662795264454
DHRS13	8.15598677068954	8.39882248250363	8.23375187057304	7.95341334467916	8.06507442188993	7.76358618893537	7.79202071098438	8.14342886901918	8.34025509279148
CACNB3	9.49913953423194	9.41104080357293	9.82457778327561	9.27075611273705	9.14969456873645	9.65977625891019	9.2463813798959	9.62071924942976	9.40692364995905
ADAMTS6	9.79520757172527	9.49222583334625	9.41410363568034	9.70598507669395	9.68634498802063	9.24139628181255	10.2638969782637	9.83976039854856	9.25033914429293
TMEM80	9.82319160946906	9.92944759102823	10.108053601709	10.0129474919815	9.89907141309505	9.79019880306901	9.65540883419653	9.63710013973787	9.90833656915916
TEP1	8.56906156915467	8.20439215263049	8.50362956161916	8.28857668986233	8.01598647666871	8.42107551015724	8.59810330644968	8.31787507025602	8.34803532155267
SIX5	8.32474112223118	8.46514044713048	8.75259822756924	8.66661864130691	8.4524696243262	8.47736234479837	8.49448026073497	8.64656317191249	8.60134301612215
TOB1	9.13063662135064	9.22714299924753	9.16944731378915	9.29276146183742	9.25721110126609	9.30398560002895	8.92406047977734	9.11043047310127	9.03624853121867
ZFAND4	6.70224077685432	6.65452799955296	6.6783352792137	6.88209473443791	6.77076722126683	6.73888465679808	6.8781518698529	6.71656838092796	6.73940495692165
LOC100130417	8.70439445797444	8.52424271948113	8.33358925135037	8.36313917984599	8.39243497413436	8.32569169841053	8.67645901804233	8.50147705124473	8.57064785239637
ABI1	11.2452308439403	11.220837368435	11.6272343282458	11.4691242183024	10.8409574692968	12.0043323289384	11.3583077680463	11.3399570300623	11.3050628726487
YME1L1	11.7641355661163	12.7618476426438	12.5503953369401	12.2450891418376	12.7253423092059	12.6021538752513	13.0058294862062	12.3896998754703	12.5774634848046
ZNF436-AS1	6.63836309588412	6.70310714429726	6.6449228889921	6.90491880637853	6.49028875179558	6.67371969095121	6.5943131107705	6.70888280369421	6.73986434854039
ARID3A	9.42999682779215	9.38002468424617	9.31169064524549	9.48597788525062	9.40783791619119	9.28080821767758	9.465504717981	9.30964184763146	9.31931368227281
EPAS1	11.5809729948337	11.7134792769683	11.7342410159675	11.4885490981609	11.6981336157228	11.1134129580912	11.5378543656324	11.6389065168956	11.7410359143083
MAGED4B	10.2284320457665	10.3440836935866	10.5417952050197	10.1057719818995	10.2374796050896	10.2452349741671	9.82064475197646	10.1965471822668	10.0539849452067
MSRB3	11.4039408392005	12.5991097307373	11.9090667050494	11.9200022576736	11.9576079801136	12.1733124655875	12.2945169619539	11.2954653671651	11.8837466679699
YBX3	12.8480660865163	12.9530798705463	13.0932196760674	13.102244390641	13.0563067551189	13.1326591749477	12.823866959925	12.9883195445827	12.9505324945385
NPAS1	9.70799599215673	9.89800131458957	10.0021277202574	9.84746281395262	9.3622609398247	9.74835649628294	9.78202035057306	9.84769258587235	9.76956541559484
HOXC10	9.04559441815088	9.06079354293027	9.03579465021458	8.88107484800905	8.81500479821176	8.8453826500927	8.71205856826606	8.87901777724345	8.87792067728783
GMFG	5.70401851305732	5.65031312683294	5.62610630027805	5.71114546177718	5.77282258026045	5.57131745527462	5.64519773914662	5.57091375679671	5.57040152103867
HPS5	9.95047444923035	10.1778915018997	10.1669263947859	10.0641550260555	9.56118195703025	10.2149215148099	10.1224608534074	9.87985957593217	9.94130756718132
SPIRE1	10.0103967113093	10.0097488801413	9.90932496891759	10.2974333893728	9.88775397031907	10.2172532801427	9.84693276529196	9.94648679288678	10.099691995592
BTBD1	11.2363663587219	11.4896086688607	11.3102736574489	11.1969896604172	11.3502445377293	11.6290709901713	11.4337943696253	11.2035467234176	11.3531365695967
HSD17B10	12.5945115881004	12.4874197808928	12.7132451876172	12.4130156410902	12.5369357521044	12.4243698099517	12.6932887377147	12.6459225151688	12.6132153318945
SMC1A	11.376119508315	11.6923583572692	11.1894444583688	11.4647322382629	11.1731256208493	11.4951832513451	11.3138722935726	11.1997203621802	11.2796468395651
PRPF38B	11.4288998224591	11.1298015733347	11.1125418724234	11.2240291013662	11.3411788153866	11.038085963804	11.1307254820182	10.851230712297	10.9827003726656
GSTM1	11.9425407739423	11.7366212604449	11.8145501833705	11.8814556891309	11.7070659208651	11.8758773104101	11.651471734588	11.4691240430833	11.6214794348201
TUBG2	11.180102249468	11.1327298376621	11.0425170630398	11.1601313512249	11.1870900395531	11.0280672714932	10.9000561074922	10.9697629479409	10.9379105981494
ZCWPW1	6.84936450546573	6.8566656464841	6.90481978437826	6.74350241816545	7.01745323205057	6.68107383495829	6.73523370535643	6.80166318829173	7.03494429201782
AP2S1	12.6532713330079	12.7009328067907	12.3567195191547	12.8428468855703	12.7005041736458	12.5744378665749	12.5961351857449	12.3619490136888	12.6508125084399
ITGB8	6.04228594887766	6.30234627191479	6.07486537992551	6.00164969684055	6.00159889702208	5.97617521468926	6.13663668059154	6.07860993982396	6.18123372446868
PON2	11.5286810465752	11.6433638684664	11.5158328038621	11.3388397241603	11.4737243192631	11.7388143295625	11.3037587927608	11.6410603788839	11.4609199276889
COPZ1	13.1918038812116	13.2250949756489	13.049051117534	13.4735897014741	13.3659236473086	13.0701412830571	13.2298691942157	13.2935706628691	13.0405613953764
HBP1	10.9305926975099	11.4841858983083	11.2197531635546	10.9282126576229	11.0967476308349	11.3521238852363	10.9531143517446	10.9563061697174	11.1144995595318
GEMIN7	11.3735072168608	11.3629428775288	11.4189756936081	11.5326019423706	11.4221629354775	11.2765159321486	11.6223687103665	11.5248273529029	11.7079626665458
MBTPS2	10.4123406139605	10.1441952092141	10.1128108789636	10.4093744318254	10.007244114385	10.230803993731	10.4728542926862	10.3790413120962	10.4998027120393
TXLNGY	8.7063874623196	8.42594039388372	8.6714160769919	8.85596430268666	8.6072378473164	8.78479731908667	8.57809023507011	8.60700761550668	8.42424308516367
SEMA3B	9.57192345111032	9.53850538561787	9.40958696084405	9.21881012186539	8.99624553194267	9.11971183088052	9.09062541169197	8.73265181979366	8.87213127738
SMPD2	10.4830720895481	9.88338983964316	10.0874631607586	10.1719642434912	9.87488772880966	10.2969433953096	10.4089092336541	10.1491939089912	10.3011909944599
EFR3B	6.0763108996937	5.97242128103414	6.03871905063517	6.08465786745633	5.91423003199241	6.02607371194824	6.02608585178019	5.97336564893552	5.98877381205193
RPL31	14.3047899504915	14.0318055376836	13.982546079333	14.0642895075565	13.9713848269212	13.7467206017513	14.2741771473212	14.0077081972815	13.985325072373
MAB21L1	10.6649720626396	10.8607873085887	10.9623123516479	10.4793648476285	10.6738461197124	10.493855763661	10.1990930335869	10.4256401311969	10.4828638062044
YOD1	7.99562055562175	7.71593878101757	7.73515301595241	7.8752454764797	7.93972325492305	8.23123623514581	7.94277908253093	7.89897835221762	7.95834621090015
CHM	9.46031852230185	9.26879680811173	9.48032949521547	9.62942822665775	9.0167971800987	9.2930650833056	9.5320115709601	9.46339831243194	9.26211784859745
SMYD5	10.8347776763519	10.9327809861251	10.8366544623024	10.9073382415873	10.8410981872834	11.0591269240028	11.2244456932384	11.2359089587737	11.0816285814469
RAB11FIP5	11.4398088687232	11.8379929282575	11.8838356275633	11.8453564239532	12.2545809814445	11.7461929320862	11.5229699824873	11.8794053465006	11.6757426434274
CCDC142	9.87063583864244	10.0473646958645	9.88101949757593	10.0591802403689	10.0040861983035	10.0126827349761	10.1350751527213	9.98603136964566	10.0782615659884
EBP	11.6611948865027	11.534352295724	11.4415853286977	11.8575266684176	11.4507963612113	11.3061507316993	11.5429481335402	11.3801365980276	11.8384782310628
NCBP2	10.8719434105498	10.6315132367563	11.5473507440898	10.9334316557117	10.6512668223769	10.7691843719124	11.5594015034231	10.9683914949304	10.5358699119431
BRI3BP	10.4835773672181	10.4890849007725	10.3779815853915	10.6922632575078	10.8526907715289	10.4802312262015	10.6420443560644	10.8020171069635	10.6310833405329
MAD2L2	12.7075447763286	12.5491158461911	12.5491163357607	12.901004018156	12.5924494042142	12.4559998371241	12.7103036678615	12.6643314663507	12.7082348234267
HDLBP	14.5527440206189	14.2725501941588	14.5170511748569	14.2703615704259	14.4060985207384	14.2986747717695	14.3148551511176	14.468141604527	14.2883046035819
SMIM2-AS1	4.24494836119266	4.25715500469227	4.31813446488396	4.24489916112213	4.24481093112765	4.28765622254358	4.29516100914866	4.31202476843786	4.31791022588369
ANO7	7.52683444263956	7.5876074687901	7.67581502354206	7.38746177629071	7.59590600304923	7.25165619527352	7.57509940730288	7.73764983482905	7.62982477958574
GRIK2	7.96107417917255	8.07706868536379	7.84344191135251	7.74118696391114	7.46221413862409	8.08307131744467	7.86874217160504	7.80238343328283	7.71367982886825
CGRRF1	9.37898821665546	9.52065968358865	9.2426369088053	9.63836348373518	9.85829287223504	9.37628005506942	9.37128992562154	9.68846358302696	9.54616340024455
CCDC167	11.2761993613148	11.2258243682004	11.0806330551973	11.4207253768026	11.1665995223112	11.0898450593101	11.3474787585046	11.295430887889	11.2277393401716
LRCH4	9.31297283341181	9.38289726159101	9.65759470426702	9.15319073933997	9.93480492971909	9.57158934526165	9.06342744507213	9.40713707770286	9.36140050616513
FAM76B	8.8599616007524	8.61573089623396	8.93474959510911	8.84442879404621	8.86284251429509	8.93834011065842	8.83174320807264	8.74568808309674	8.78496001876859
AP1S3	7.1207888445242	7.05982806478576	7.15937393932294	7.20055029055683	6.9439270467066	7.29353454740302	7.43401122517896	7.24983893850413	7.30896226755273
CHADL	6.16159565572152	6.32149062492316	6.19970390765281	6.04978521798641	6.1136510426319	6.31806887321108	6.11349534020639	6.06358874035411	6.25845426537661
EP300	10.9291883898998	11.089016808527	11.0976921548997	10.8447379785824	11.0382853165934	10.7579096239992	10.9330366122485	10.9357341970551	10.9436118950086
L3MBTL2	10.7533360661321	10.6097321038484	10.8247789402325	10.9467037864229	10.6414902754593	10.4435208080007	10.6620356652457	10.5126902145143	10.4899319857985
FAM72C	8.33236121305372	8.23292296891473	8.14495145561979	7.98648976126135	8.33850019237063	8.68619992828327	8.09665592852144	8.02954344139019	8.21488448763747
SLC22A4	10.0994055260355	10.0669800890618	10.053468051379	10.6763137170535	10.1403596525304	10.4629286089596	10.6222041684337	10.2363215260604	10.4482896585875
CSNK1G3	10.293615813468	10.4451526549404	10.1857584301441	10.4865123158189	10.2734340100169	10.0006262754096	10.539194669138	10.1078225152674	10.2198266378126
IK	12.6652084344121	12.6012699322937	12.5089640837042	12.7140659343883	12.6130985780374	12.359360934754	12.3704905673998	12.5192450036655	12.6025263280199
AGPAT4	8.42114471941639	8.5853688576777	8.53887933863193	8.45668367559478	8.25392646421632	8.32840370751435	8.6480554052946	8.52985257817957	8.2670374169844
IMP3	12.6781395143977	12.7325137406377	12.7866569927821	12.8385943619006	12.7812218100983	12.5611445007961	12.839261283355	12.7934251783942	12.7722708770672
LRRC37B	7.3751259832284	7.4884565456806	7.41701931402843	7.12106039696455	7.1958824845136	7.5026983769325	7.30888183431429	7.38950909972057	7.54263138376957
LINC01204	8.80624315521726	8.89243524842393	8.57322953144373	8.98926287511541	8.66676088447653	8.88313956069734	8.8470109951181	8.78870016334982	8.85753606420259
BCL7B	11.912665450209	11.7771700205142	11.9571144455741	12.2766953401442	11.5717440171954	11.7190335688963	11.8043912814823	11.9220393417261	11.5826139133941
YKT6	12.2090650268693	11.8317863802726	12.345417148108	11.8417420329485	12.4857811913676	11.7026451024687	11.5324770570793	11.8909202095436	12.4208900186238
GCK	6.06024036717249	5.9691707563992	6.08149487954713	5.87909040697291	5.87876810975766	5.87903461904618	6.09334952913948	6.07566018100624	6.06815223602814
TBL2	12.021752886505	11.9632280424035	11.8946464114346	12.0817104927191	12.050418078084	12.238875907749	12.2923576058452	12.1869023270722	12.1996277147516
TTC13	7.82781117211326	8.06769264960674	8.28664193685456	8.29214856066308	8.23663067504995	8.63482559926661	8.30266837141974	8.35927822628265	8.45081898039174
NQO2	10.9433956419987	10.7206911160935	10.841576876445	11.0766990652987	11.0520905740894	10.8799407629772	10.8653349696224	10.7882980138832	10.75127973662
GALNT2	12.0277892325353	12.0490580251758	12.3204111826311	12.0664305900396	12.4169455300338	12.1074791282586	12.0957247387643	12.2358862088813	12.3114453208061
PEX6	10.9358102679785	11.0034608073507	10.8263670436136	11.2563246009037	10.9530355063383	10.9333370513466	10.5907635455798	10.7919378033954	11.1200251398953
TRIM68	8.37698484601235	8.75900746214666	8.76692137098901	8.30616505895309	8.76357376985607	8.88156585032566	8.49785690598844	8.80824028960335	8.81154010561813
POMT2	9.44651849597376	9.39284188376225	9.76929719187467	9.37450001680653	9.729052778994	9.81648282105915	9.92529710627792	9.8730585968209	9.76921478865233
LOC105369779	8.55799130530626	8.42189742913359	8.3182309059147	8.14255388557134	8.53256848203188	8.18685181725008	8.45819146458976	8.17478626607146	8.42806823146751
C17orf62	12.1900656366118	12.0323549856355	12.1344002983898	11.991492595777	12.3557859036975	11.8378547117095	11.7676509111746	12.0341391538286	11.6876871334908
PFAS	9.60476760594079	10.0158953442812	10.1765368652354	9.55501099608096	9.85090331944442	10.4009800828421	10.0107286278459	10.0087333632073	10.1434658075185
HYI	9.83514378765045	9.785372354524	9.78975132223366	10.0609909443842	10.0873032772467	9.90531691857886	10.1333290890468	10.1007279799711	9.94355055216486
IRF2	9.52991475853006	9.85058127892023	9.66055932127766	9.79660781376689	9.42056978594484	9.56529001006848	9.77602829969934	9.69189859886671	9.78166619545331
BCDIN3D-AS1	4.85594739020024	4.91704442783322	4.88457913129889	4.86995256408271	4.85512231624128	4.8203043839782	4.97619442357807	4.83395391722449	4.84807037389643
PFKFB4	8.74066454840578	8.90362404000992	9.36104612012663	8.75482573670163	8.87851331456274	8.38453142385146	8.92094800833939	9.01521329170444	8.98123809936763
PQLC2	10.9048722504873	10.4859587040845	11.0774434015884	11.0002196920578	11.142802564747	11.1432261459951	10.8187206311081	10.8195805124128	10.8801646391968
ANAPC1	10.181012343902	10.0647752680109	10.0402311591072	10.3615097009039	10.0413545394753	10.19579861936	9.97480103859936	10.3371326527751	10.0584327789153
FBXO28	9.91772411350469	9.84873236247183	9.41382394741244	10.1459962728955	9.46804151652458	10.3777912808399	9.36524747389828	10.0108500109122	9.76390528523352
PLCG1-AS1	4.28293875851907	4.33243945214936	4.3304026381449	4.25527780593151	4.25518891722339	4.28461368782473	4.30554713877897	4.28383716506334	4.28823296429043
WDR66	7.05022182223124	6.95821652082092	7.19133487915898	6.92675932952137	7.28975173028849	7.04842401751728	6.83317389646418	7.09519814372602	6.85426543878089
EMC6	11.9850647093975	11.910494286364	11.9193359223055	12.1511738101466	12.2679929500723	11.8425978333539	12.1803743050811	12.0725321929845	12.1004052527659
RPS28	12.8080794066338	12.6155193826844	12.7707475577002	12.5740472255286	12.6371423693831	12.3589956762218	12.7460766642502	12.7774908343357	12.7843234940039
MARCH10	5.76543124468927	5.82362165823558	5.7428318468039	5.80370900939408	5.6682324426827	5.70527984641902	5.72854571684212	5.74184548055303	5.95391817075547
ACO1	11.8411987677675	12.3488957518233	12.4152165153681	12.4632067406892	12.4840811519254	12.7273166536234	12.5276328503335	12.531038835868	12.50622721373
MARCH8	9.97766212458471	9.80245200707468	9.9449956115622	9.6588995478474	9.67167536662541	9.73289956742757	9.63891068189496	9.87890894197566	9.58166830589951
CRCP	10.4051607818943	10.5223516573859	9.9861341285706	10.3579174376499	10.4183851653311	10.3830508492335	10.4163745325267	10.3512800540241	10.4298498687125
LMTK2	8.53941658993032	8.25120557902913	8.18837131117425	8.3910693473265	8.49270213081519	8.08907980650253	8.28224601439989	8.70733092520635	8.49502836229717
TMEM189	10.6535978108385	10.3412856750684	10.8245630358291	10.8913098124661	11.0986061511058	10.4435308141965	10.518595517153	11.077442507441	10.6854548732885
PKD1L1	4.82642224334376	4.79078371001552	4.81965152477429	4.76042981454246	4.78496029764316	4.75120836587244	4.85828005271265	4.76293503117064	4.81254909752488
SYN1	5.2488171968606	5.24721012888629	5.24151891615293	5.17891140241413	5.31520186307938	5.27569987228537	5.19562565960866	5.30759591468863	5.21582345201159
PSMB4	12.9556243832659	12.6296000829262	12.8231587291733	13.0404638793548	12.5077335302517	12.5907189911466	12.7419040018479	12.6642547609139	12.7381141896392
SSBP4	11.1616110339514	11.0724315759917	11.2947988065063	10.9776920727525	11.2451408177451	11.0832275661145	11.0046383339216	11.0455684350469	11.1941494960208
GDF15	10.6021234949395	10.6847832627776	10.5922149474753	10.8270208215841	10.439514835087	10.8110315239653	10.3599867700921	10.2524115516149	10.183456786881
PGPEP1	8.47241292086484	8.43541240077554	8.30990385781016	8.14026458913106	7.86707922620238	7.91717770474887	8.19910452616613	8.14258939922784	8.26629506098592
MED30	10.1486510067408	9.83427798211155	9.93459060425553	9.94397236432349	10.1167962726505	9.89734726603324	10.1505975418199	10.1418230608191	10.0778488150519
RAD21	12.9049196217962	12.8491790148505	12.6976709942592	12.8897820157388	12.9071432073993	13.0637830276346	12.9548177940979	12.7487858867021	12.8428340379128
PEX2	9.5737583407794	9.6674329687028	10.5982161508752	9.70613450691122	10.6643694297676	9.98040045732489	10.7434062658257	10.4520340768242	10.7189077367654
LAMC2	7.03298314219843	7.31449199683433	6.96901574120165	7.38507574405806	7.50216759887453	7.34173302586068	7.08896296359761	7.35071853620031	7.05884505996257
SYNJ1	7.57840718135996	7.65883691500163	7.72177138901255	7.56944677969628	7.51998284312424	7.92135333363861	7.86235134439113	7.63224236292789	7.91487934431234
LARP1	12.7358895918415	12.5260638491255	12.7415970920834	12.9832328348595	12.7618083526241	12.7011302197376	12.7323516351719	12.7968072827516	12.921488278024
PAXBP1	9.8070884713021	9.84690622170575	9.50190111887283	9.74137766409835	9.19362154024438	9.22916150392468	9.56744347865962	9.67272095586127	9.8120856635926
QPCTL	8.64110830494617	8.39373926338981	8.30528018841329	8.28636065089407	8.11735030832275	7.99058290992851	8.13821438060809	8.3380802474751	8.1503337096164
HFE	7.98141109335145	8.05772264730487	7.81366184085574	7.5610387242351	8.0333650474685	7.69115769913801	7.8358395769414	7.61861518278424	8.14359013392282
ADH1B	7.29082044809434	7.1366531529408	7.42201315792935	6.65738451723497	6.6565031154813	6.65723208909047	6.72570976263686	6.71132289474424	6.98315559736041
MMP1	14.2885866210611	14.1284028597392	14.1077340919857	14.8922557368035	14.6954023741527	14.7568052604866	14.8416903360539	14.63226924852	14.6845764034883
PHLPP1	8.27710959104918	8.04579202798548	8.16528949389117	7.85946610668716	7.93277412302214	7.83338545941234	8.03496572034583	8.17265374052079	8.04801189026216
DDX18	12.197211524235	12.2320018623155	12.0790332704388	12.3466782092146	12.307738056371	12.2289313689407	12.8521227720888	12.5980463824563	12.6730643663665
TRAPPC5	11.422678561109	11.2265621824552	11.3030286793119	11.5118432157499	12.3291252434696	11.2332837399615	11.3306172276949	10.9062073979136	11.2874250469249
ABCB4	4.97980944913557	4.89704094320403	4.95111360125206	5.03636230736376	4.88281884668	5.02754028177019	4.90572084988667	4.88291490483737	4.88297920694772
PGA5	5.29867933784268	5.03238732449729	4.97264212500371	4.96785355327448	4.97428769686248	5.05180446758861	5.02406265595666	4.98866430617981	4.99062379800202
VASP	10.443110555022	10.6515200537112	10.4719549382669	10.3945958620412	10.9048809709579	10.5641894959971	10.4714460864173	10.5895931245744	10.7777824566422
CCDC58	9.5504802365844	9.50371694331535	9.3186048241689	9.41655648204748	9.44685909774216	9.29048243231921	9.80715274638316	9.621742817283	9.44147062877966
CATSPER1	5.91492725097151	5.89548430872896	5.90794181907145	5.80954909951996	5.75200277987217	5.95373791637931	5.83684810382165	5.85081241890291	5.77854852825062
HLA-DPA1	7.41401988255546	6.91240646375895	7.06601876952984	7.1086234016467	7.08510193672376	7.58019521504427	7.06385545503817	7.20939484187024	7.24834019599308
GCNT4	6.25242203205892	6.20843057655068	6.22600309769841	6.10949638694552	6.01669810307534	6.06135688758312	6.26091052295202	6.13663429689864	6.06034169300626
ZNF251	7.82617542626321	7.60936162783265	7.57689642123266	7.86197979147786	7.52408218473068	7.36224565825534	7.84061328536668	7.48196635630332	7.74586243926027
SVIP	9.04434801781288	8.86774348862986	8.88891251487882	8.85535345337031	8.83513029720217	8.73586343316695	9.115740212163	8.99553995891617	8.96911831242686
MAN1A2	11.3234931531961	11.3510508929791	11.2976456107369	11.1052075666775	11.3062505687855	11.3357035394212	11.3758133546267	11.2439737961512	11.2359573755196
MIER1	11.3389462788102	11.3990002916676	11.2113850646817	11.1178753723324	10.8576750806823	10.9083387298699	11.6213223086809	11.2556990315187	11.0307013264378
TSNARE1	7.3082353826804	7.51225410276687	7.53632844430317	7.5885725600004	7.38682592523237	7.37582095913187	7.42852139108006	7.29133905934387	7.43672779383535
NR2F1	9.61021567157877	9.49461826931262	9.38002388354403	9.43449978117638	9.05091669835347	9.09209323162323	9.46773683885473	9.30119065703072	9.43301670842255
MCPH1	8.90077814291323	8.98907048736568	9.25256248860148	8.82088573699492	8.80642836159935	9.42338470811363	8.95881045173737	8.99146189875755	9.02020552995729
JSRP1	5.0958069654805	5.10118074964416	5.04847605546519	5.17748892002558	5.06743764159675	5.04028237210352	5.12616608621705	5.06018384869674	5.10518948087987
SERINC1	12.8318195453288	12.7046365901505	12.5383827354342	12.3940560404861	12.5573534842395	12.9972911769773	12.6585126423231	12.6951947220691	12.4038062866593
PCDHGA11	7.72806328035445	8.06185745393796	7.75302033206907	7.48015622699253	7.63621647304105	8.18950172499603	7.84611802082988	7.61969056282629	8.23343909495413
HADHA	13.2677280481128	13.5949823862885	13.3791063023976	13.4879112981125	13.4020283886888	13.2062967498335	13.0181736475136	13.4009702411433	13.1858792654611
PSMB9	11.02569215333	10.9109656146519	10.7056322370525	11.0884873362156	10.8113703694081	10.7174545239672	11.1224684525144	11.0653802886265	11.121419534114
SCARNA22	2.9723956831509	2.99649724545503	2.98667974029897	2.99019041675523	2.98685999210614	2.99640116048023	2.98058905124065	2.99081573175009	2.9815928006101
GABARAPL2	12.8570485335511	12.7318623956213	12.8114103152653	12.768700491052	12.8400752056508	12.8782056599266	12.7656530412351	12.6534272696147	12.7192217669144
WDR31	6.78205049131536	7.04347447406651	6.81889059193869	6.99416171103907	6.66212043173749	6.96548152403929	6.957805391327	6.76544089805349	6.78068526422961
ASCC1	9.91096747503055	10.2864838079283	9.87265680263982	10.2976686537353	9.75686562271616	9.68627103952945	10.1484127744344	9.82969604072355	9.78562563063696
TBC1D8B	9.10320579222442	9.62852592954342	9.53409806154855	9.25358452811947	9.08373952154548	9.50320649046961	8.90196398278599	9.0740378432689	9.18617600868148
CTDSP1	10.4974429086774	10.3048944266665	10.5339049536219	10.3897171598146	10.3465951648728	10.3249895699001	10.2779993447227	10.1966568236108	10.1319543790858
CREB5	8.96401125986413	8.97037126030578	9.11432502566711	8.27378899516423	8.54907641853996	8.42174471375415	8.66601236416822	8.65629979298512	8.81060572378923
KIF16B	8.46482986837665	8.53558421679575	8.48710689002323	8.47017561640994	8.86667771470196	8.09248518337294	8.36887067320012	8.33721568080718	8.3178429637409
KSR1	6.23575074139584	6.27807196811327	6.27420897484651	6.25817093482268	6.07998396176684	6.09486828863193	6.30578001562734	6.06120972743924	6.18285075352401
HMGA1	13.4929497330794	13.2560128908391	13.300610415679	13.4385705228187	13.6892733862256	13.4209441625079	13.0101492093176	13.3122076090689	13.4020904107162
STAC	8.79706364022204	8.88434132786082	8.75995930409178	8.64182353020203	8.63980712586333	8.917071617946	8.69435695835135	8.5114757131985	8.31570864355488
CES4A	6.633899445994	6.12977129114807	6.18852148052982	6.01285309932544	6.04462219796501	6.22379830017503	6.01320062792728	6.04988609990843	6.16123182820313
PARP14	10.0865799089814	9.85406700766329	9.80888823655207	10.1032655209151	9.77941585672024	9.90929158328636	9.90490898957382	9.88991531312749	9.97445697252111
DHX8	10.5401525175634	10.4803213774027	10.6990656037209	10.0702998201039	10.6073078693766	10.1277470154391	10.4146625628464	10.6554624861867	10.8496468542037
MEF2D	9.76443086124409	10.0445445804681	9.71782193243165	9.31390982357698	10.4237436418987	10.0804784210724	9.96610394406296	10.1919622641967	10.1522589441457
SLC35C2	11.5278827741265	11.2869937221566	11.2553941281362	10.972757428216	10.8921981195161	11.3828967794245	11.0410352022614	10.9916550308786	11.15333660682
CDKN2B	7.99639480890934	7.64251408931872	7.84893867830602	7.47903307094092	7.47587519280146	7.76550123667817	7.60291403543122	7.63566782862773	7.67526875660539
CDKN2A	11.4034516162202	11.285061579155	11.2573337068005	10.9528443933396	11.1867051270719	11.0572682202997	11.1759126483126	11.1529755411438	11.1555515862203
AMMECR1	9.41257186210786	9.83338105957722	10.0102079880035	9.27393884265198	9.56104020233684	10.1579280078036	10.0327604522913	9.72440352052416	9.84860575604466
CHRDL1	4.81749153414972	4.74223093188388	4.76598247254095	4.88821140233657	4.73505251255172	4.73515616597144	4.85112150120094	4.7851678076806	4.74639357098844
NPR3	8.10449377807429	7.92550127584755	7.89613370028008	7.96776881443502	8.06003874001573	8.04609690301145	7.91766241662795	7.9034997534869	7.88477012034629
DNTTIP2	11.6725274770304	12.6499429362003	11.4602720018522	12.3889246322317	11.5662079562807	11.8721356944473	12.2753219859721	11.9875419363052	11.6778616876862
SUB1	14.1938874493106	14.1318131901859	13.8372420355863	13.7319070193008	13.9448758264957	14.0703288430859	14.4231292702359	14.0186548730381	14.0949885153996
GOLPH3	11.4723826623257	11.6930533700919	11.4389138713635	11.8346480952483	11.6789276576447	12.0618322534971	11.7949143025895	11.7544233001361	11.6733857450389
GSTT2	8.12636364256347	8.25161331796704	8.1092745155487	8.16242278626746	8.14187760201222	8.07216878728279	8.2077855588866	8.19394449503134	8.16514477499404
FMO4	6.65460795120289	6.55406908821619	6.64018755852003	6.42624442980078	6.70606869995915	6.36248474532823	6.73784595326894	6.36241597850802	6.40214418207994
SKIDA1	4.99099257769685	4.99520201086536	5.00658246707683	4.91580193729211	4.91565937991921	4.93503146962861	4.96845066818171	5.00983414988344	5.01628749193346
SPAG4	6.95078276370687	7.01107601751114	7.09261714996045	6.75118633622026	7.01731121057617	6.85787162422306	6.98135089306355	7.16426513149071	6.97533468557499
HIST1H2BC	6.48567370898576	6.35309841517235	6.35789690914568	6.34187284293745	6.4699723312439	6.40986009012233	6.50011190598926	6.31124505607501	6.53657951791525
SDHA	13.0777741427549	13.3143911198514	13.2638726371583	13.0640799970662	13.1504453074967	12.9096302079463	13.0934015499308	13.2385720408996	13.3325941070845
ZNF792	6.8708182023521	6.98623077487042	6.78336958015019	6.5138210852391	6.67494897888874	6.51372194195147	6.83573633581981	6.66774697936015	6.5642016846362
RPL6	13.396197989962	13.2081017122349	13.4018540701517	13.571681023354	13.6908460095705	13.2432006194007	13.6627812803794	13.6017555091308	13.5415584662723
SNX5	12.1482011372174	11.9736376975261	12.0793808009708	12.1359243027432	12.2616836626357	12.2234945509909	12.2450637232519	12.2168163201544	12.1670767566431
LOC105372440	3.66366449664036	3.6576169287855	3.6704062304036	3.70441480260813	3.64190179348271	3.64194937234144	3.67237398644291	3.67366281281389	3.66035555140871
CDK18	5.35559632953919	5.2866463842743	5.34901296874362	5.2690062530345	5.40184459688886	5.37224538952738	5.40019059464212	5.34333207798239	5.30054910273725
GPR89B	10.3741650735576	10.3349551288952	10.0755057874369	9.87467031458364	10.3120075190203	10.2597520866497	10.2321816960464	10.3263806773535	10.4054048217774
NPM3	9.77157437619624	9.87490374944099	10.0416920757166	9.84805983418034	9.92176125237572	9.56584194262965	9.7523248747976	10.0929068652011	9.81148903481852
FBXO43	6.79634782421062	6.75354399893104	6.78838538015853	6.67115045807887	6.88518328463967	6.62395525993903	6.59735568907517	6.6488812298039	6.62652633120144
FAM122C	7.88654694531924	7.52237076115242	7.9081752514312	7.96495528445206	7.74961125371708	7.93538466310413	7.70935401273673	7.71609025678941	8.06070509558179
FAM122B	9.63596365134317	9.69841913516489	9.42894731735138	9.77808540099421	9.57536687598605	9.675539015414	10.0216538346943	9.90081743962779	9.4472240420572
LACTB	10.7010791624431	10.8445844233177	10.7553331291521	10.7132388512927	10.7160704134043	10.8193782871098	11.0259419094525	10.931705960193	10.6515233214911
CORO2B	8.27663638607984	8.63109567138203	8.40828029297198	9.18679410838191	9.27093948036003	9.03219181651655	8.51708629595541	8.56344270546907	8.66281805138176
LINC00672	5.66039682360876	5.78984769908089	5.74151098043439	5.63834965119557	5.58965591660861	5.58984806637702	5.71491790085029	5.70187727095736	5.70983095217312
ARHGEF1	11.2843141290847	11.5746137962919	11.6451517497276	11.0209799939025	11.381178948834	11.4516959629877	11.0559332020378	11.5711245985063	11.5235336965913
CHRM2	10.4036776190071	9.7740053392154	10.2260038397799	8.86517144853263	9.28307814399111	10.0518408282198	9.71103572654279	9.70876914933608	9.83785950277082
XAB2	8.83796309339244	9.03673536569672	9.05981833137015	8.93876858685863	9.20540718089305	8.87340718592617	8.89764410770325	8.91002095280419	9.10424745370898
TOR1AIP1	11.0247126278782	11.1664925644317	10.6279330012632	10.8917087931447	11.1653099785782	11.2115939406891	11.2754499155635	11.2546586115669	11.0517878062399
RGS16	4.83457904078393	4.88690441766738	4.93128597837859	4.89249979531707	4.80271724927954	4.85749273114716	4.81125040728369	4.87824758886479	4.80286851628673
THAP9	7.04380375022385	6.73849487638566	6.65867576787362	6.51510889787536	6.63741275674662	6.52124948133086	6.93836766977667	6.78991745417754	6.62059792159861
TSPYL1	10.1371016333613	10.3626687330789	10.1305714121736	10.4845143690825	10.4034281227373	10.5294348494188	10.2717522426031	10.3772622084226	10.7084440090096
MAK	4.03625130514889	4.07232299195316	4.05468238148118	4.06293610114423	4.12233126276059	4.03619583352669	4.07263547107979	4.07611180593553	4.06727414351061
RWDD1	12.2914152925663	12.2412533917422	11.9588915020054	12.1698782601661	12.0584204895903	12.2835336915779	12.3692592286659	12.2183767412956	12.2632207394182
CFAP54	6.91632125408358	6.555539338439	6.63443742669373	6.67899315831716	6.50011034908501	6.96175718959361	6.6940950880495	6.65200070225054	6.66985771394763
ZNF295-AS1	4.32014461233845	4.36097549344042	4.33696994870073	4.33106294655684	4.33444437914598	4.32804408382237	4.30512250954565	4.30218314471102	4.30711360273738
LOC100505501	7.97323208141633	7.8122991933813	7.74569303901684	7.65587403659564	7.77228421339645	7.68305554333755	7.64003559679589	7.91621502483077	7.62282692626231
SUPT7L	10.590350496565	10.5612687430599	10.7758770275402	10.7779643674191	10.8491068609223	10.6974276439477	10.8114248555955	10.3380495711293	10.7817211513202
ZNF81	7.32110700417665	7.5367094153462	7.49995956229056	7.93918334174869	7.45360290074866	7.81996595772979	7.72421612310188	7.57494052967605	7.33116070597106
HGF	7.0098185144648	6.7646392879827	6.8874685545349	6.68665598519838	7.41860871285864	7.02543314727385	6.8814292434384	6.6814102120822	6.85734503915587
SPIN2A	7.6315191125887	7.66329621358351	7.51536525763962	7.59507225671162	7.19894937109929	7.43550708483924	7.54727948609802	7.41793010470815	7.38943566999782
LRIG2	9.05652482041361	8.89714067912354	8.75412567155466	9.08861003309557	8.74013191643245	9.386676381752	8.78640892826255	8.85080647664584	8.65582732776097
ABCB10	10.4627133985224	10.5541078826114	10.2909395423871	10.3120425062331	10.5212457279495	10.4875645469097	10.4251417852848	10.4475859239318	10.6724749030435
COG2	9.51701208144444	9.68971382844166	9.78151931027761	9.46663164857798	9.78898028705961	9.86482962756031	9.9227616505827	9.5796987096773	9.73647994435055
MMAB	10.6425662260241	10.3044397202942	10.2227207070172	10.2173510087507	10.0567052622881	10.0258626326118	10.094242209557	10.0651488461256	10.0620854257798
KDM6A	7.88989045561821	7.67554882899647	7.73642052953253	7.60739269675797	7.63219275452773	7.89488336557066	7.67784489012229	8.03382451926452	8.04892203336512
ADGRA3	8.64976486056123	8.99381706959824	9.20841414495036	9.53159182560668	9.42577171105217	9.13471281805511	8.71292222137407	9.33309623198018	9.2484487848689
EME2	8.55308044699563	8.38977310511507	8.57987629105088	8.46738031657482	8.53957451702723	8.5134613518169	8.60240652168909	8.52477878952737	8.33608292015428
TESMIN	7.01175740527723	6.91810548566636	6.81647047372791	6.9731108042309	7.15456139392248	6.88940310582557	6.936216512175	6.91001227996046	6.97595450383332
COMTD1	8.74232534026123	8.81434042923375	8.64608460512471	8.62075554942648	8.35045198782314	8.23687864945234	8.44693239655277	8.45957200818955	8.61284526651048
IGHMBP2	10.0708904397228	10.0994896065617	9.99229235033554	9.69819260751518	9.97356559992655	10.037438683378	9.90664841551608	9.90365733847459	10.0074565795986
MR1	10.0827595998448	10.2046261678544	10.2537426744152	9.42374257068041	9.96683734486327	9.27236642019954	10.0858925459564	9.93500686738679	9.93397024376484
PTRH1	10.6574558314081	10.4710270126182	10.503352473097	10.6980849674191	10.4230069328955	10.5564494215752	10.6671906494149	10.3773605847349	10.4113658030274
CCDC97	10.1746746409619	10.1674467379615	10.2626637966061	10.2783247454663	10.3157264143857	10.0586254096743	10.1770661373133	10.2979501088151	10.2227400367694
PPP1R32	4.80353265253491	4.81511688302107	4.92091015038335	4.80357361593099	4.78536500339656	4.79601892173506	4.85541125167959	4.90911538993452	4.84695877809734
ZNF48	8.42443232450468	8.70447591488548	8.33604483995308	8.47698169620988	8.26305129255326	8.68663556168433	8.43768217049815	8.69620964080125	8.89426237381748
CYB561A3	10.6114687323312	10.5371310083391	10.4891160567972	10.8743316210427	10.4098860780961	10.6484542868249	10.502562934757	10.2824650243687	10.7159432986575
SPTLC1	10.8379442714564	10.7327021802361	11.1702313420938	11.0337649017272	11.3215126912457	11.3156505851747	10.9125140349739	11.0454281138781	10.8501308213771
NFATC2	6.75486903077991	6.44464533868298	6.82095744831638	6.63645792256602	6.4205965680508	6.4541301597276	6.60785570204206	6.67282974865678	6.61107032676636
VEGFA	10.6022444681169	10.7616717601885	10.7997057284122	10.8426952847836	11.1768910734974	10.9433123797505	10.5013688761766	10.9694039312746	10.9093345010258
ZNF578	7.40060033867007	7.01825608280211	7.10420190345757	6.99872235602125	7.48390562283999	7.40273048460776	7.29439504343616	7.14471450197404	7.11455230278088
LOC541472	4.66093840583881	4.66085409169261	4.74389513717099	4.75036608402002	4.66075340004211	4.66085161011889	4.73065719679289	4.7408026025158	4.765899738251
GNPTG	12.014159171111	12.0792233027165	12.1540774364865	12.1644309428679	12.0412740527255	11.8463477349085	12.0175007245041	11.8284185173272	11.9037598152348
SENP7	8.29027377350053	8.36818265575296	8.21121012788764	8.36822930509042	8.18601285384298	8.21028975696404	7.98615997528596	8.09317344951123	8.26391909868955
COG5	10.7462325140126	10.2564471738274	10.30458058038	9.68348821595071	9.92008033059024	10.285639384457	10.0071019438415	10.3608577181646	10.3291189702758
COMMD1	11.9006168338546	11.7091173294318	11.7251891684307	11.889501216434	11.7219216504369	11.5869546735711	11.7093159217403	11.7414485689203	11.8237015948376
ZNF462	7.3380283925892	7.56404028949791	7.553619378006	7.55645798074573	7.3474572673524	7.54167053344857	7.22600419933413	7.36277689141429	7.20529625705579
ZSCAN12	6.58854555843809	6.34007991120195	6.81619054200954	6.30660236398075	6.71087764832578	6.30650818422899	6.30701369177318	6.61635787333323	6.38421428519933
RNF41	11.1922181475016	11.4443685206408	11.5506878280259	10.7303169169866	11.2788353894386	11.3007113564726	11.0500622445393	11.0796144694759	10.7644223477964
APP	12.5104282621093	12.7328921920267	13.0596475592797	12.6321179027065	12.5744771602231	12.8453709568088	12.6077704222057	12.8638513935209	12.6118278023111
TMEM129	11.2629629244594	11.3694188412757	11.5865250179095	11.1959709730864	11.4083802767609	11.1867003346994	11.0357264533434	11.119237271767	11.1700084131029
PPIC	11.9239727571091	11.6830170778605	11.9044679742077	11.9228509411174	11.7544955219293	11.7028930207042	11.5878950097046	11.6230950675662	11.7325237683126
SLC28A3	5.47777527808437	5.39864900952751	5.42397354156125	5.34001132390156	5.33981749863589	5.36800344371511	5.38114299349973	5.5267460807	5.49566792644912
FAM78A	3.95390728298841	3.96052544769391	3.92446819714839	3.92441476184085	3.94039671648144	3.96704197258951	3.92446791097755	3.93119499071243	4.04751488406834
GSAP	6.60684402977653	6.61441844471396	6.78121491052617	6.89572260016609	6.9563781631866	7.0379388576123	6.8680850078823	6.77662379189119	6.78901148403337
ZNF519	7.58230542745326	7.41820061860364	7.82035037263076	7.44957400608104	7.73883205250229	7.73499556990505	7.5771076115769	7.46252294840593	7.52095454606079
FBXO48	7.77562392144514	7.82904901320383	7.79474419942679	7.94082871167703	7.81698113856794	7.57172899533199	7.80636945927159	7.88425653299322	7.64818485393674
UQCC3	11.2934188667027	10.9748758795587	10.944588542478	11.1248203920842	10.9663808644894	10.9711103401627	11.254546580497	10.9831338327907	11.0026346991392
ZNF155	7.7710391026707	7.39176509625373	7.9735030206089	7.35298517317034	7.45824446645789	7.81704513301682	8.19203631317363	8.02632679588051	7.87596039007044
NFIX	12.3301859781033	12.2519620803473	12.3645211433392	11.9450991117774	12.0797170744561	11.9314798507481	11.6463093809397	11.9869983344612	11.9106792974133
SNHG19	7.79473229164003	7.63190374184147	7.73888624782716	7.82084950618455	7.80658839926218	7.64543753207397	7.74322429897978	7.71465145061958	7.84580658729226
CEP97	9.25677840574207	8.71564946345776	8.64798850718602	9.22799395054938	8.86935093971011	9.07916958066106	8.69662848752376	8.81363185177258	8.98463201811086
ZNF780B	6.81239231927529	6.73131875372547	6.81569505537125	6.73187232575532	6.95689701975493	6.87938556681226	6.80660817950573	6.94200427458314	6.9872214183656
SEC22A	10.4307182783928	10.6599336229513	10.593472051931	10.5388049776561	10.3039767263328	10.5139265111872	10.6060941111263	10.5962432487643	10.8362839616545
SNAI1	8.92317721109094	8.71188625005566	8.79647684520258	8.77338115627936	8.77495210858794	9.05032731858032	8.97826334782063	9.01349159381104	9.09922910785472
NUCB1	12.9958977060942	13.0847200109739	13.2971025528192	13.010555348035	13.1963848471586	12.9432095763859	12.5729362238381	12.9713969295964	12.8196960436441
TWF2	12.8821451537856	12.7203608494287	13.0021498449718	12.6929817255656	12.6407870454219	12.8219644052428	12.6750710737607	12.7347199249772	12.8345993712856
ZNHIT1	12.7224947315716	12.813115460865	12.5376531702628	12.3393707694226	12.2965500977855	12.0248467909152	12.475457590481	12.2242141628314	12.3312601990981
CLDN15	6.34513868613266	6.46138100291553	6.41459894519528	6.6710917602254	6.28243813186961	6.33896761839088	6.42570361641617	6.42607305292601	6.44917451911376
IRX3	8.27152790440114	8.25662433617321	8.3086228536898	8.39602281960256	8.46252727061284	8.34552312807331	8.52978584691038	8.49937841933673	8.47231551197869
EIF4EBP1	14.4602914562467	14.3874057042021	14.3969617405442	14.306262572053	14.1110607879982	13.9303674131222	14.2483658551445	14.1980667322099	14.2543167170501
VTRNA1-3	4.14042683567631	4.1395109607478	4.12077483374134	4.14364773630031	4.14753733246547	4.13428003804427	4.16687061366613	4.17463255391539	4.19151825958826
MXD4	12.8396579255231	12.7670086643219	12.8517194701351	12.0105412892049	12.2022845135017	12.1041100997632	12.2329601186742	12.2432352393891	12.1786877787451
ABHD2	10.4920968598327	10.2241248958292	10.4758843108911	10.521438399708	10.9718565356023	10.868142618216	10.7110761318013	10.3656041579125	10.7395115669798
FANCI	10.5714046343131	10.6735506164934	10.6680027680417	10.7666529695149	10.5487336734924	10.9546418853156	10.811151792218	11.0495561421167	10.8160218841399
POLG	10.2843129711292	9.98429578231982	10.1580617429441	10.1285878453828	10.5628755402666	10.5746174393401	10.3187282366516	10.4067480557661	10.5383312444566
ACSF2	8.9275612348207	9.33597628278511	9.33653746643742	8.99086763810436	8.9644095008602	8.86128629170869	9.31021107512836	8.85176290653717	8.89789829125805
FAM102A	9.90742782070709	9.93406401774856	10.2511710893395	10.0754859071249	10.2414237873987	10.352318979865	9.81586433485083	9.85050141953713	9.92003057467591
PIP5KL1	7.16189784669965	7.06117588509798	7.02333453037911	6.87075402471756	6.66732915880257	6.92568579486676	6.76338529766702	6.72889247428325	6.8011385181629
SAMD14	8.50982616196624	8.36607408761473	8.28008081493429	8.75379225476655	8.37204062820307	8.76359036043635	8.15073708067037	8.55864357492856	8.58338342560551
EIF1B-AS1	5.74758085147748	5.82649363149805	5.91544677549118	5.77007393877339	5.7561607334698	6.02661352345586	5.8045183997273	5.76151052019231	5.74890749728414
PLK1	12.6692658431751	12.8278151727307	12.5410330777995	13.4605998111468	13.8165385191272	13.5270880006712	13.0607431175273	13.1990756207403	13.2860981575119
CLPX	9.97955643450523	10.2122804106351	9.99769906626765	10.0666036085453	10.1310595656179	9.99861224469915	10.1326425016698	10.1781087598704	10.0867428459484
YY1AP1	11.4114527499382	11.1199067664523	11.3610085469545	11.3642577854662	11.4021817950945	11.4971209907751	11.2193120991919	11.3464710198197	11.1946645029007
KBTBD8	6.17369282106574	6.39240890208938	6.1715869990499	6.24361104228226	6.13735576617142	6.43948223109985	6.18406054055589	6.31798631582197	6.2261910880035
EOGT	8.93735233653486	9.12896425393325	8.83258596898625	8.85383896362133	9.05029327366732	9.26212222166677	8.55141972435721	9.15568656786334	8.8890968061305
RC3H2	10.8590832068543	11.0804242471892	11.0148631925799	10.8123485143997	11.2341622950523	11.2747316004986	11.293663771482	11.22342168591	11.0880421327236
FAM212B-AS1	5.3144069852295	5.43859759370174	5.33886656740065	5.19075151097881	5.19055331298337	5.29015750920965	5.19090143642137	5.21435464138446	5.21069729981706
HIPK2	9.46093193758693	9.41060895495721	9.50616238099554	9.59827726854102	9.11629613319566	9.67753484335465	8.86316990653687	9.36959555873615	9.47955104756059
DENND5A	11.0150929678979	11.1536818575369	11.2472465471768	11.6561258858331	11.7147047780878	11.5506339138566	11.4409185821998	11.6534056424783	11.3815415096531
MYADM	11.6766143515799	12.4444870953704	12.5450050367397	12.8025641810414	12.2827966951686	12.6510933794548	12.6657269869225	11.938340526517	12.2565148045244
SLC45A1	5.58063018766588	5.67349011227411	5.50797323071375	5.45283207993033	5.45262176814594	5.5735028783072	5.45509201577442	5.56299874525619	5.5658858258224
CHIC1	7.74253761080776	7.70359558805772	7.59133570541422	7.99930837915892	7.68600014899883	7.82097652591701	7.5666383942293	7.80361580607209	7.82977181876047
DENND4C	8.94571418868394	9.39725012317621	8.64165686822378	8.98366295138445	9.00941271113945	9.19922128276981	9.36234095467236	9.14357184337706	9.11163609971423
IGFBPL1	5.22544327734606	5.05152207514594	5.02575100868949	5.0145588791076	5.01438554472675	5.05137379371952	5.20445952948593	5.05389231103224	5.07246550223385
ASF1B	12.0734164781092	12.0372439415013	12.072013437125	12.3306478920439	12.6509993797531	12.4522034753436	12.3012597634451	12.3577715915444	12.3024823549749
GRK3	6.95683624395322	6.93502506770593	6.93373180561978	6.80045127462715	6.7453212547243	6.76162767874983	6.88731579420367	6.92397897869524	6.92088483638512
ENPP4	7.45964298198045	6.97883439472857	7.00969355362955	6.9139099155428	7.18977593486915	7.37806511559608	7.18326217123152	7.08201743842454	7.13261565628417
IFNGR2	11.5096974142734	11.2861641162471	11.5534632032449	11.8146046838775	11.8715929775178	11.6602693077223	11.4546099754682	11.6888692796589	11.4983195291714
SLC25A16	9.63705068995008	9.2140099471182	9.23077104221002	8.79056386202538	9.29532004282003	9.32329753458688	9.65017577287883	9.18791024310079	9.48246730462005
LOXL1	13.5069620750445	13.5529109426862	13.5030218988312	13.445749902551	13.7996891943808	13.4059857933358	12.9413703162337	13.3617425911557	13.3154995968552
ANKRD29	9.82780886799453	9.91004670796016	9.96003462162191	9.85062705024015	9.52853358146794	9.41109329063342	9.73379533142476	9.58879747339237	9.62670497737867
EDF1	13.9233051456652	13.7234066935041	13.7672920395194	13.8852276332903	13.799105944269	13.667676755843	13.8696519402511	13.6861729892263	13.7056635000677
SLC10A7	7.29067434905898	7.19922086620817	7.24568609672426	7.3395105869671	7.36644438576889	7.32966456796652	7.31731573196253	7.30995515925693	7.22116347793841
C16orf87	8.46931781926468	8.39753818603743	8.35728965278708	8.49601125671606	8.47944996431662	8.49402982727725	8.44924514532262	8.50861068594243	8.67725638782548
MFAP3	8.06166663445216	8.1726587519959	7.87779069028418	8.13942868933503	8.16042898806765	8.84666628617831	7.84515224065879	8.32544986745645	8.08885775949642
ELOVL6	9.71450131794209	9.78041416260747	9.64317615062224	9.49721658983246	9.68622636351601	9.41736281841556	9.44649468856531	9.63801286348389	9.59841770637627
PFKFB3	9.11089863750398	8.32708320793262	8.96447765158621	9.18967489625827	9.50916920305976	9.29036740410263	9.3972136536329	8.49658300278687	8.6464705387578
TRA2A	10.0079486146977	10.055335955857	10.127902487541	10.1089899079553	10.2694208231327	10.2635509977637	10.1904180734527	10.1062419065047	10.0308679744907
ZNF627	9.09332578680351	8.77275645978657	8.90152385643132	8.84262512252047	8.57334530692331	8.95536734354994	8.65502535441944	9.04284079856688	8.98046652357219
ZNF789	7.22676371780405	7.23455674089561	7.29336391837065	7.1824402036597	7.49759126648082	7.15600838476962	7.28489710988304	7.24324271000962	7.49618159966997
SEMA3C	10.0625778943868	10.2532913478229	10.3014263910706	10.1612623617557	10.799528686603	10.6870499801339	10.4178278641256	10.4301455610718	10.4490894353681
UBE2Q1	10.666046929004	10.8368285154841	10.6378722312914	10.8446869904862	10.8382554390056	10.9542801034211	10.7743335890679	10.8482348066637	10.8689280733131
IL6R	7.73224355874206	7.32527842992006	7.43849140145855	7.45988747713643	7.53387903788269	7.69229744411765	7.64012926100956	7.66918047396674	7.39289247982929
ADAR	11.8688426390099	11.9229557390944	11.8969603159869	11.9817184838522	12.2264896718934	11.9987383081856	12.0482774663338	12.0866054682493	12.1846907838893
ARPC5L	12.4335782433535	12.3583179362757	12.3679026903475	12.9920081880041	12.8050426667853	12.7261713442599	13.0026979801043	12.7924681153586	12.7564641872233
MRPS18A	12.7631606299041	12.6207571584746	12.5385784587472	12.9569461124901	12.7468950069329	12.6848372247959	12.8269651284936	12.662522801271	12.782885524058
SART1	11.9837330405295	11.7495312793781	11.8668127068674	11.9692196026867	12.2524810337921	11.8414476157694	11.9302553506351	12.0339116176731	12.0081551289617
NAPA	12.1180880516423	12.2505586501731	12.2586310175511	12.125062380662	12.1146557330272	12.0140928667343	12.0624402472678	12.1742485256657	12.0821312972749
CDC37	11.8902599606707	11.8435207849805	12.0624403443673	12.3354680654621	11.8938735187786	12.0275355132232	11.836925964113	11.9434073460982	11.9119310688605
RABAC1	14.2913330322061	13.8960207908214	13.8783318256868	13.885577538827	13.6426880584485	13.5326167430144	13.7232849860755	13.5521053288851	13.5713608231769
GFPT2	9.71413470678	9.89361504223062	10.0239775503378	10.0204268942069	10.2825407660183	10.2461205804726	10.180631409749	10.2787074863048	10.3621126095952
G2E3	10.8097177768841	10.4435807257063	10.6337091350911	11.2089892519877	10.8467515574041	11.246140481463	11.1685702147275	10.8996360193747	10.7431465871103
HIST3H2A	7.62899697928542	7.54463534554071	7.7119012269242	7.34959429562756	7.4472207934118	7.28711761760422	7.47294997836602	7.41100013129128	7.46200259168977
FCRLA	7.02429898815588	6.84659811195348	6.99819510248744	6.6201796098627	6.71604204551291	6.82151804863945	6.91524683021452	6.89017387340495	6.63919478225113
SYNGR2	11.8302773364678	11.8619278438922	12.0764321555262	11.8223641391955	12.1134686270187	11.8003464916031	11.7195855178175	11.6739178153648	11.9257272004255
SIPA1L2	5.5728550035528	5.71297828000402	5.48233420688248	5.48221220053208	5.42151640992001	5.52139738708471	5.42192721171916	5.44360592204823	5.51665864933003
COX15	10.7880782758237	10.4296975813157	10.5197475641171	10.7320873700877	9.65415901260712	11.0482835343858	10.3737569424095	10.6912056358449	10.9249236403171
LGALS3	14.7748300815834	14.9008649647513	14.9037554462063	14.5630489026382	14.6067031443517	14.4713604991616	14.3395195498905	14.5011313813937	14.5852231044794
RILPL1	9.8277055398621	9.87480061497724	9.92433190414399	10.2016998937725	9.91337758417814	10.0458316759275	9.99533504679592	9.90894146678602	10.0197467096232
TAF10	12.3771007559225	12.2926126697977	12.790806555136	12.3343887874732	12.2812814363318	12.1644960144874	12.236986061591	12.2908953169827	12.640328600456
KRBOX1	9.78703894413567	9.68659063250936	9.43204714805044	9.50548343210871	9.33946626241674	9.68194067972239	9.68869191477063	9.54744955124433	9.58954709376348
TXLNA	10.4686243536461	10.664677528554	10.7478362841975	10.0409217750164	11.7878263201203	10.6911271125776	9.96700050424828	10.8128584515771	10.9310222568229
ARHGEF33	4.79531716238717	4.84457664799289	4.82983555378391	4.78783798255168	4.77321371885164	4.93759934665173	4.89996208431677	4.77330251643825	4.78084638418161
MTBP	8.16648376066854	8.0517348469703	7.8262600227887	8.03361076263567	8.04790637909774	7.98545993007256	8.43663698902421	8.44469562091347	8.0921953216899
SNTB1	9.49470932320098	9.51608000516293	9.37627811233478	9.04156634346106	9.24849514291026	9.37142837601438	9.09026227731588	9.39262452057572	9.22289531117468
MNAT1	11.1716467110898	11.1760192366823	11.0052574082414	11.1465323963826	11.0840737267004	11.416716409166	11.1774027609528	11.0019152593306	11.2905853043128
SBNO2	8.45973291027836	8.6181454753914	9.07434290068925	8.78548876755742	8.87449360034758	8.82906071866599	8.89427684145723	8.9227465090683	8.74380675575035
MID1	10.969556965117	11.0875239052025	11.231662534373	11.0248497444308	10.4570872028518	10.7100979451436	11.2625173375165	11.0724718294152	11.1294643234461
MFSD13A	7.05860809598774	7.03606679502744	7.38992716077756	6.90105096231185	6.89944930362792	6.99445319102372	7.14653194693581	7.05814841606093	7.07245531874191
HOXC5	6.88485686824568	6.84613189769879	6.88945255878499	6.71252354149953	6.83741167580297	6.74531688878039	6.76416890197012	6.88537830524928	6.79338048802783
CBWD1	10.685549187437	10.7569806347207	10.7636206541554	10.6506529183305	10.8715682972754	10.877277913915	11.0320596914102	10.9131832557516	10.9804077529195
MYOF	12.691764869887	12.8012124523606	12.8628329265557	12.3234605525777	12.5084796700522	12.6014419372366	12.316828443581	12.5150188185252	12.639493213457
RAB43	7.63430549959427	7.62550540021585	8.22224993184141	8.05320553800118	8.5914081910967	8.07252706607578	7.67645866728249	8.54188677851564	8.30721807006096
PTPRG	10.2234855595782	9.87472911280814	9.72870234128254	9.95123435642037	10.1968079988117	10.3319969890491	9.84209060911088	10.0965189442261	9.84516934004742
GLYATL2	6.04389273846864	5.8920634234349	5.96573185242617	5.85131420464144	5.83568929671742	5.98179685383969	6.02808842822587	5.97520971574061	5.97208564492414
PDLIM7	14.1335235106975	14.1563882801787	14.3301069916247	14.0527963975984	14.1385419998214	14.0413111525531	13.8878252059364	14.0778827568055	14.1260583822294
ZNF252P	9.52345344381193	9.56707803178737	9.40126125469547	9.21584923851079	9.5312985899263	9.52815303335175	9.32788192871791	9.58096907826716	9.40425171333461
SRP72	12.8180729830462	12.9290696405625	12.7133516416134	12.7317149344619	12.6997172243887	12.844985516307	13.0095235381843	12.9425626028865	13.0013413012768
CNP	11.5873757170889	11.2680529931146	11.7813647056945	11.0051562309028	11.349524554193	11.1973158644172	10.924711973334	11.1806404914495	11.8932398961349
CD3EAP	9.96243618819639	9.91841568023403	9.94920893765279	10.3649086527418	10.5124439791816	10.1044803228118	10.2578491598907	10.4591420969944	10.6346840710165
RAP1A	10.4356760479132	10.3102580184407	10.5912256605464	10.4455750009804	10.6196483926813	10.4003579838988	10.632661399349	10.4145726019969	10.4120684086258
MRPS30	10.8802053134932	10.8488358801053	10.7018099581079	10.7571929432244	10.6900023574403	11.036706071184	11.1536082435488	10.9767492888456	10.8683219463987
NNT	11.1061809158765	10.4012157093505	10.3383772649151	10.7535693583126	10.2905144858752	10.8067421815808	10.8375950976543	10.3892062546567	10.6190589721272
HDAC1	12.1875380722464	11.9851718113343	12.3269691125703	12.1777256653071	12.2281962855159	12.2791315252058	12.128468335622	12.3439052078162	12.2120686919719
C1GALT1C1L	6.05642032993708	5.91076665391515	5.98310186009869	5.85604107040344	5.88152009188091	6.19623056326355	5.8562921396349	5.94875011013395	6.09569895387318
MADCAM1	4.1131317107609	4.14690141013959	4.06841251995194	4.0683533811033	4.10148433412219	4.10267307832535	4.10084886181102	4.09520084854173	4.09944041995714
PALM	8.30934712874997	8.15005890263165	8.36000557230506	8.30258756528582	8.32752379959378	8.11866107470099	8.15391744725266	7.99289186971537	7.8827815395105
GADD45B	10.2842614302802	10.5087635748366	10.5133717272807	10.2366083633057	10.2529056444538	10.1430387399024	10.2281785086297	10.5585707341208	10.3902171251315
BUD31	13.232356692831	13.0888521778884	13.1453938759408	13.2778096311993	13.1672883102428	13.07737089383	13.2517517246031	13.0801834174704	13.2028813658212
PDAP1	12.0604088526228	12.0099683836194	12.068878842832	12.0708626679546	11.990076076897	12.007477276382	12.07550974836	12.1693380332314	12.0754398671427
ALDH3A2	9.05323503476287	8.98488064100041	9.0660784853141	9.02707734685661	8.701983168838	9.046491113467	8.70067128773165	9.02605177257514	8.85215754162638
MAPK7	9.32777010596433	9.53385140085443	9.6982285795544	9.45331555823137	9.51945187184202	9.63315714898715	9.5332121800646	9.66527534091881	9.65283721845435
STRADA	9.39240541494345	9.20422526421477	9.75127416016721	9.52560218774526	9.77578317712469	9.29753651204834	9.29963081100698	9.52539357470135	9.55041945583945
PABPN1	12.917117967781	12.6932087814874	12.9209148174247	13.0695847529378	12.8679145878506	12.6684229065249	12.9284014299172	12.8485645806487	13.0022372981151
C7orf31	5.82591696942977	6.03527746589927	6.05895077804431	5.84046298660889	5.99752470227575	5.95507657984851	5.93681017421409	5.87323388748605	5.88827143256007
CCDC188	5.70095825900036	5.67481681512056	5.75036583914592	5.81003884297457	5.76156346981089	5.74817283811663	5.69520392846972	5.74388550341957	5.71246188207176
RARS	13.5158132523392	13.6874078084789	13.3006488128391	13.3177365617673	13.4993830818018	13.5923719858413	14.0207341707119	13.5872788328236	13.5609216210629
WWC1	7.27389520792573	7.21710635544772	7.14147783285478	7.6926109976625	7.44542432794948	7.38248192889981	7.2598138528687	7.51157766230752	7.25882082973716
TCERG1	11.7248252762308	11.7396758441846	11.8771363399725	11.8507972043695	11.8780680300557	11.8204217151718	11.9437090198888	11.9763754397364	11.8326934267588
H2AFY	12.1898010532316	12.0499334954757	12.3517139863621	12.4056655126075	12.2743788126413	12.1105994033809	12.1549900617643	12.2769365764746	12.3194603144585
SCN9A	8.25387238035962	8.18946150985536	8.17764998933482	8.40774984672239	7.94766937956846	7.95856663305064	7.86677342575036	7.95131000969886	8.11028297006679
SDC2	11.2675459661033	10.8100739188029	11.2309131486201	10.6656235239206	11.3468553216333	11.5764144164039	11.2543102128027	11.1212768857184	10.8883788050043
UHRF1BP1L	9.98104192595789	10.0060912475656	10.0309411952652	9.87796846720158	10.3733889074491	10.4579042179987	10.2674119161198	10.1056248888937	10.0107386253221
NOP2	10.8736530187957	10.873210461978	11.112078194991	10.8905226505518	10.9818640962023	11.0234129694928	11.2994749149923	11.3133397654802	11.1629518674973
GAPDH	19.0531366731298	18.9617263314237	18.9878289351567	19.0482717165923	19.007518260222	18.8718226526808	18.8656423395203	18.886006996641	18.9259858343344
CHD4	12.4182548540258	12.2128342604015	12.383932123817	12.0891630734915	12.2363828952738	12.1115164815847	12.2193415139424	12.3131736842332	12.2456051216721
SLC47A1	6.7276016672927	6.75419076378697	6.56641115657795	6.64840476788092	6.42954503362703	6.52136256565563	6.53105805264748	6.71268951759593	6.58287936483825
SNORD3A	4.82575435685658	4.81937065175972	4.90705827532256	4.82701220224729	4.85624099211438	4.86301357993276	4.8563152630722	4.87719606082047	4.85628714033834
KPNA1	11.1866471854594	11.8058445009687	11.8325912930696	11.9156278888042	11.3078742088973	12.3835858802798	12.1440184310644	12.2755331786895	12.0297299638406
RPGR	8.59516202819607	8.40051318231029	8.42980162415188	8.17847600967075	8.16125244342165	8.61932930518733	8.70698023266495	8.46509446123847	8.36223135585733
CHIC2	11.0066759149688	10.7605692392245	10.9000812478737	10.874927587603	11.1289039649369	10.9960949594896	11.000722169271	11.1020981332445	11.1174287091522
BRCA1	10.4455239418286	10.5379193500697	10.381125355051	10.1478225641025	10.2364924878419	10.3772873959137	10.4429893063022	10.2312899880819	10.0211844549131
ORAOV1	8.69067549350271	8.74637198150361	8.47946608209562	8.87675612173469	8.58183448051165	8.50178532624959	8.58610800452656	8.67972210423552	8.60312389495091
ALDH1A3	6.06280307962938	5.94789933362762	6.08656712550645	5.92304058052239	6.25588223838335	5.92298918387972	6.1618360776076	6.073211623419	5.92308534341628
BOLA3	11.4648954724409	11.1739774391323	11.222120693078	11.3274546356073	11.3509262698897	11.158832768487	11.1627161762646	11.3638365509818	11.1805726186735
CDC42EP3	14.8925320779754	14.7874331624327	14.8423983963199	14.6361162879688	14.5148937805374	14.6058923666566	14.8882633025969	14.6384955248468	14.6731065828393
DLEC1	3.43438075616477	3.44316214171857	3.42924906534915	3.40884316556848	3.43763547873238	3.4088347124844	3.45874573217395	3.40882799898315	3.4272120995576
ZSCAN21	9.22178492215124	9.05216351624588	9.20363473185458	8.81639617568093	8.47216517851799	9.13413765491365	8.67025568354236	8.9763129765819	8.64325146368384
ZNF3	8.8382117476956	9.76628560015429	9.7230813714533	9.75019531440261	10.1643740698791	9.58294319863961	9.93132915485236	9.80995449671244	9.84895692654213
YBEY	9.54382002527733	9.54505820108171	9.58740888743599	9.50264412431984	9.45734859517455	9.28484964722254	9.5787102334987	9.40612205052347	9.47123509528215
UQCRFS1	13.7632767720559	13.7070199083606	13.6922260276145	14.0562303738251	13.9984195716038	13.8439714871575	13.8991189248084	13.9129947809833	14.0478968690987
PLSCR4	7.73479070821806	7.82552502236744	7.94395335503085	7.5984815224753	7.45694974659869	7.68070529330211	7.86396763755175	7.68796736415483	7.61410032732865
TCTE3	5.18376793561721	5.19149734052808	5.29839677041106	5.18329089387368	5.12300642154529	5.23854322304126	5.2010913546097	5.15865327389863	5.1231971040261
UBE2G2	11.6307074884028	11.3246298777988	11.4503243322001	11.6459257107096	11.2842227042714	11.6117620053904	11.3110105356814	11.5377606626209	11.5446776314023
SMIM10	8.41667106265305	8.45460168593974	8.22254623011621	8.42925637808894	8.17350149970213	8.36350575571645	8.28903537757991	8.31226991191357	8.31636381504338
REEP4	11.7431519919235	11.8590648201755	11.8604183457852	12.6555213399686	12.066548310472	12.0214209606172	11.95672828318	12.1887100291463	12.1051933625617
TNXB	8.38526145631886	8.39631317172036	8.18930681091607	8.2816634945517	7.94107960694384	8.1405229135047	8.06399115498148	7.95498620502786	7.79848424625799
TMEM30A	12.2030682920559	12.3187589220035	12.2047769234733	11.8524161130199	12.3370656276335	12.2798025678841	12.3506032186907	12.2581649497095	12.1848551321112
COX7A2	13.3642939864713	13.313461323682	13.2097096053362	14.0264817965514	13.3379354745389	13.1016543055589	13.360748067873	13.4622077443068	13.3287698921595
GMDS	9.75983386718597	10.0473626178513	9.80305897227484	10.0871883119846	10.0218002892028	9.7090835388279	9.63522273626936	9.7609322995247	10.0467557217185
WRB	10.1618531165675	10.6433661212352	10.5652556660275	10.8588040398228	10.9515069451465	10.6454697115591	10.2227607360872	10.2340346647849	10.6687938876246
TNRC18	10.7291825026524	10.5859008309318	10.4928253592031	10.9062837945359	10.4496931608025	10.3690756988219	10.2584442519643	10.531230862897	10.5448142556891
BLMH	10.6784100582339	10.4477254503496	10.8446316705032	10.5439102581806	11.3550086942843	10.7358314616678	10.883984606139	10.9708082271303	10.9170082102091
NTN4	10.971745686724	11.3826274681898	11.2748457649137	11.2632994539505	11.1699932428777	11.676359505554	10.6402850039386	10.6982997218623	10.9582407061525
JKAMP	11.1782302106841	11.7283469443568	11.4475455862328	11.7087674105422	11.4027984752	11.7654931877715	11.4715071504707	11.7955084296884	11.6667611707501
ZNF35	7.97621104955261	7.95796095947552	7.90697602866818	7.79506343607543	7.6528725398963	8.05883730178605	7.90243104220069	7.95016065117676	7.71231278829686
ABCA6	5.54286872313554	5.62800234945297	5.65894241736021	5.51293501496328	5.59475858384406	5.60025910034994	5.49426367808459	5.55555773577989	5.55132689854735
ABCA5	9.06210885417102	9.59308339281124	9.38119940707266	9.49907522680826	8.97064553910038	9.19932520197352	9.60050780237083	9.03968032357229	9.40120420649365
WASHC5	11.3913393453879	11.3392957204451	11.5599229813188	11.4345770370484	11.4365565432147	11.5427132505992	11.0778128909755	11.1942882620751	11.1640490140552
RPP25L	10.6808744901766	10.3847822521612	10.2817892831176	10.1708745278394	10.135311356923	9.75337042299743	10.1969791231438	10.0211207422872	10.057426088158
KBTBD4	10.2478198321562	10.6414014985699	10.2203691393257	10.6494497639203	10.5695069555951	10.4582123394442	10.1762782100171	10.5749894070921	10.4375113388764
GTF2IP12	6.90210239299143	6.60793487796698	6.6985425945441	6.67809643496014	6.75292405518198	6.58221443769023	6.6237214070324	6.58145682998227	6.62835201390488
PABPC4	12.4862173194955	12.3698324871925	12.3495062353962	12.5131358166499	12.4903487887791	12.4616025190496	12.5769629521555	12.4108764598148	12.4970144303349
PCBP3	8.05882432414974	8.39714442558646	8.1801543007882	7.86794972663345	8.39195547456336	8.63009442264245	8.11306778066694	8.41993317371286	8.42432359392259
TNFAIP8L3	8.31140913330049	8.05227302406857	8.06395002666994	8.34102748280633	8.4269985563879	8.21342246658051	8.33008401220636	8.22965149050081	8.29212105559631
ADPRHL2	12.4522823187086	12.4574352406229	12.3005341876981	12.3889549193095	12.7425793813272	12.5035452406392	12.4769985979224	12.507918443029	12.6483217687783
ARSD	9.15878226405232	9.01841476985881	9.50824530878745	8.58890197434982	8.96748544343223	9.01534507965374	8.87973950730522	8.91444301601514	8.85905090239948
PNPLA4	8.51610391731759	8.34957247760699	8.59515219482715	8.34198346244631	8.75924676347543	8.42288089942237	8.39812932309333	8.66986067533875	8.46098810559063
MPPE1	9.59285209706614	9.51707610445315	9.68190938247444	9.32593154018619	9.78486503161136	9.71600093870013	9.59411691064116	9.59892052344251	9.63431247131994
STAG3L5P	6.10216967391623	6.1625817445323	6.15050735688073	6.48539746370863	6.13222649591812	6.20456140062185	6.2239525417668	6.19489911860449	6.28473750982885
UBR1	10.9392223623504	10.6967137221854	10.7776512615873	10.4196880803191	10.5718150548372	11.2321640247511	10.6255328488959	10.6991165028558	10.6375779483346
SNAPC4	9.04965617833398	8.96342723586324	8.99421570340115	9.01594260764428	9.30436880349398	8.96343204978251	9.14364309441987	8.91349226138333	8.84718035381628
VCPKMT	8.60375881389282	8.36551486503356	8.54072785729928	8.5455922079123	8.60487581443118	8.5241342342339	8.72279340654613	8.38965181161844	8.42410342973181
TMEM52B	4.30942490959715	4.21171727411569	4.26780727756845	4.21173039275356	4.29545799549351	4.21171547388471	4.25612613730289	4.21170362508033	4.24108008778663
SOS2	8.82969501812445	8.84321111037939	9.03968487691457	8.94028668310881	9.09809308038103	8.72843743892882	9.01276588995005	8.69285493824696	8.90726379817302
DAD1	13.7800698749856	13.9061398420597	13.8050981775891	13.9425408629671	13.8084978658111	14.0322952027549	14.3664469190762	13.8876120391208	13.9379752203824
SEC23IP	10.8032555283495	10.8226683755506	10.6471106493899	10.0640655471513	10.2547985251535	10.8721655094476	11.0454198390322	11.1908734472855	10.8944797508225
SPATA20	11.8181399030015	11.7877718800232	11.8025906305805	11.7806864830723	11.5636591245346	11.8278674245088	11.4580184430841	11.4270650582934	11.6933439621234
CACNA1G	5.26539130472907	5.26591555734544	5.35671257205938	5.29241120245874	5.23984159395925	5.35930942928227	5.34134752672529	5.47605615850455	5.24007153274126
TOGARAM1	9.3117541497778	9.59082182128485	9.18509950129175	9.099502274441	9.36413475258382	9.07353084339351	9.67021327101604	9.02482370955076	9.07014332194728
SLC9B1	5.12829840401686	5.04798551749574	5.10801408888418	5.28275657699584	5.09225349271953	5.07669601970746	5.02569236929426	5.03101104748256	5.02558621040563
H2AFZ	16.675901289076	16.5859757393948	16.4308247362195	16.5509126033852	16.6441644493342	16.2067572109893	17.0909152915269	15.7683531148812	16.7230802243831
DNAJB14	9.85177562718895	9.73286173345287	9.79145723663199	9.70917290730761	9.89918790807353	9.97725099293416	9.74760557512527	9.91653383039854	9.89024578400653
SNHG3	10.2275762327312	10.0547232662749	9.81072068759011	10.4401005069339	9.84545708015984	9.57959808053104	9.9689201213636	10.1193688004619	9.87353318237316
GLMP	11.2020665251737	11.1706658085314	11.6383527711431	11.3079555488916	11.4171115961232	10.9103315291252	11.6004666707603	10.9819007775223	10.9649150157417
SLC9B2	9.85983737280471	9.76920088818681	9.95682283389878	10.1332809929885	9.69682991633977	10.0156743801118	10.033941635801	9.84638945989659	10.3078479934477
BDH2	10.3472028779738	10.5150596961218	10.5588734469682	10.3154262019783	10.8020495273471	10.6628748594604	10.4782400694186	10.4249651940229	10.3623100414678
PICK1	8.95322695604019	9.12567516754516	9.26954594267383	8.7361035662827	9.08943320458824	9.03057249368437	8.55777339369518	8.95090905490453	9.12212225950621
DEPDC5	8.71689761132265	8.42415818388139	8.63139010733311	8.62836776306096	8.50299329536592	8.4016860569941	8.68883497454728	8.3201869715052	8.44170851344933
BPTF	11.8841254035715	11.9527555087847	11.6577956625858	11.4823802293338	11.6471543581782	11.7018257413692	11.8233710597158	11.7077940570803	11.7299366759294
TTC28	9.501925880114	9.71073099189002	9.62679367264075	9.16619808812315	9.63843702368734	9.24965191001884	9.49946113842277	9.41014034821986	9.30481402025745
SNRPD2	14.1043293351506	13.8062252218788	13.8187558813154	13.8961608880953	14.510541125649	13.6778747718134	14.0941560436704	13.4935516034898	13.4561652154452
OPA3	10.1510674159473	10.1102730866362	10.3171756731151	10.0915072288571	10.2876090676796	10.1778451721857	10.0419359259059	10.2241415598738	9.9766809318
FOSB	7.72407295345989	7.68332707486511	7.80698979445958	7.4712930139153	7.473156431457	7.76151888785894	7.56148774731549	7.98405676547531	7.88346591491977
EML2	9.93434148625341	10.2519989272179	10.2367293227435	9.87513779059825	10.1279258852447	9.7686072678569	9.68677544809222	9.97502491726119	9.8600110613514
RTN2	8.88066569839317	8.99951278955651	9.08359977113322	8.69826973893332	8.77603252419717	8.70998812433635	8.75006103533807	8.85820224385767	8.73596565903201
TMC4	5.74194489768792	5.66484626352708	5.63706929105696	5.63026729494756	5.82753038760617	5.67445205511845	5.64109767992176	5.59970227531724	5.67123196827674
PEPD	13.1320483758808	13.1383759717774	13.2837529238007	12.9511844633371	13.057286429898	13.1310782161475	12.6088176388741	13.0788254202277	13.0541252503869
CYP2S1	6.14526374627334	6.35483576891367	6.32650637611386	6.23070516093126	6.31588187341468	6.64868147151534	6.14535227120662	6.33692740635036	6.18317492766217
AXL	15.1283446092107	15.1010498705375	14.852448638171	14.7433701308626	14.7483592169549	14.9417827990738	15.0884020775476	14.8798781841417	14.9028299661182
NFKBID	7.99951054556424	7.85680583573184	8.23925418019957	8.08292073650787	8.08129658586162	8.09886890269079	8.20422282350807	7.89723354778613	8.22833100826295
MIR4458HG	8.99290752024174	8.90086285891135	9.0377951139882	9.04199246771411	8.89785712375985	8.92439279918227	9.25771767097803	8.83393448094258	8.99811807440394
URB1-AS1	9.37881595934455	9.15414088184278	8.86407798320917	8.9574673082744	8.79791037099746	9.02046090701591	8.93417498095996	8.94379227863742	9.27251084297136
ACY1	11.9675386059408	11.6039002683435	12.2824408777364	11.953833559951	11.6076874418539	11.9840172410233	11.302189077614	11.549192090553	11.9499420360384
SIRT1	9.53848852739178	9.47048421601992	9.35534095434851	9.17934277406223	9.56532073874593	9.84501901921123	9.31973609119619	9.33256786951799	8.99985048976355
EDN1	9.57471924273073	9.61718634077539	9.66689316164267	9.94188975941752	9.93492307948444	9.61728950001898	9.97681793878716	9.81853564035898	10.031650247409
GEMIN8	9.62240053962327	9.43369297198749	9.26908305051666	8.97960358972551	9.26187512345944	9.63260758479499	9.3896269511364	9.72677858654014	9.28696471629392
C8orf31	6.82535989853749	6.65638643394243	6.75492520690411	6.51929600253294	6.56289373024246	6.72933606897872	6.824990944922	6.68005123855549	6.74582743377574
PCDHGC3	11.2957017768423	10.6819985017319	11.094879712942	9.83150328622342	11.2350916151257	11.4963962866067	11.4605900932644	11.4205695321549	11.0673482097047
MASP1	11.4893146533518	11.8955788422287	11.7152919052483	11.6819208323315	11.595839367289	11.5875880379276	11.2747895543509	11.5430766236335	11.6833830272242
CIB2	7.24047699394956	7.33766570053374	7.2344932200342	7.28422815226189	7.08903328114831	7.21029735324387	7.23592382662587	7.18100947359978	7.10882154715137
SUPT5H	11.8225703544568	11.9242411743453	11.955530711929	11.7565873211594	12.076410001956	11.9725866981454	11.817776265418	12.0025568091955	11.8299163151974
WASF2	12.6648422066994	12.7518676059062	12.7180022411409	12.7849078446059	12.4660013944169	12.3868993233578	12.6478605905722	12.5075802584343	12.5232820455167
PIGV	9.29507470951787	9.02565191047234	9.34249628425857	9.6646483443532	10.1115134396465	9.40200333382514	9.25654981448009	9.67693599347839	9.83382656007279
CHN1	11.6745524649071	11.3445302477163	11.5778791317363	11.5709099163238	11.3518501789635	11.1602251330613	11.6984327204861	11.7696868886185	11.7707115013901
MTX2	11.1838237325321	11.4832450689355	11.3575357519631	11.3677722862967	11.4307404801046	11.2014488701451	11.5536677700497	11.4471817982401	11.411196771112
GTF3A	12.9414919320654	12.6948601806349	12.7480158815602	13.247292682913	13.1118302843212	12.8568708118652	12.600807434249	13.011548486442	13.0720212169926
PAXIP1	7.82603356500753	8.06171076619075	8.01493794586529	8.05093475507245	8.00963471866431	8.00702145588568	7.9888784786699	8.12862452780826	8.35531039424377
STEAP2	7.98359618486207	7.78170871584379	8.09216334076109	8.3149366943611	8.10929083949419	8.3493432231975	8.53129065205486	8.30740932084577	7.98943813888551
SSBP3	9.87503606985207	9.99485704189553	10.1595054222289	9.8894101985928	10.1861256000376	10.0901129053061	10.0076386784077	10.1355704420588	10.1074891807545
NEO1	7.88586495212762	7.87978817292543	8.23234620971821	8.38829131429395	7.80613756567753	8.08293306947687	7.83496712716625	7.98705936249	7.98203956068956
SNX33	10.8474136162549	10.7167626612601	10.8424161975755	10.3151699244035	10.6209664855766	10.5705870233852	10.2531872871297	10.5081791661225	10.7886973356764
CUL7	10.7322818920351	11.0861275232455	10.9159818749756	10.4051859555714	10.9418232643012	10.5255146656176	10.192961869969	10.9230381863883	10.4980020636501
GAP43	7.10413515315203	7.07958972158901	7.1438492525661	7.05085807604828	7.15482563333855	7.24012716034383	7.0144496683694	6.87983548559289	7.07631123341468
UBQLN2	10.9717288966739	11.1114839530322	11.1539625292269	10.998300503793	10.6893206610003	11.3772701141819	11.2963523874324	10.9567942976675	11.0980711598803
CD164	12.9736486562515	13.0905123622626	12.8783923815408	12.6862703998204	12.8953687208404	13.3075221417823	12.7942227656017	12.8329554246372	13.1819457778771
TSEN2	8.53812547963507	8.68012543670386	8.72270356236547	8.45053076762004	8.35337968220589	8.63915371589029	8.66206322223419	8.84196746866048	8.68681536645616
ZDHHC1	9.59417510192376	9.72362497787024	9.76331791091047	9.65436493699745	9.28709602225783	9.65007748695561	9.35366535344549	9.64173796218605	9.46564193203773
TPPP3	5.47050420372775	5.52762164703895	5.50515811631682	5.4785807056602	5.51189154466186	5.42676581506247	5.61616135224729	5.53081511498532	5.50962797472453
TBX4	7.80518633148615	8.20069444609823	8.09145419108274	8.38795755023478	8.19257422666141	8.40585317946039	7.69570187917204	7.89145752942884	7.81156167279303
SLC35B1	11.9504793247832	11.7745162342275	12.0124232216786	12.1490843470017	12.0053474611674	12.1275138215292	12.100281101901	12.0348033588957	12.0517954810256
CYSTM1	12.0704402482687	12.1208091057668	12.1512707445215	12.1432567250466	11.995959844028	12.0123382831662	11.3855836516516	11.848345229956	11.5737909133459
ZNF584	8.73078994950833	9.30960344033367	8.74363455774319	9.30142990421585	8.78168072305795	9.53168609962949	9.4823263241118	8.76898177584815	9.621278476118
SLC26A10	5.06953972030668	5.18766609551023	5.0780975280565	5.25133361338419	5.06123419560512	5.19908831054451	5.11416783270091	5.09683514633151	5.06141646050814
ACVR1B	8.39909415133859	8.33814401747412	8.40333577760266	8.54205626591965	8.54200198694919	8.18504519012498	8.22870646440363	8.17580818100289	8.4090061655218
OS9	11.825141456128	11.8817330887288	12.1724511999028	11.651766493873	11.2512868743753	11.6442910359812	11.7133900158099	11.850803525807	11.8461428470202
LSG1	11.1028572005309	11.2460784654246	11.1588814804807	11.2579354026401	11.1934972548131	11.4843397581422	11.3079421397167	11.290151168832	11.3522417266445
VWA8	8.77935355213871	8.98704502183248	8.69629203267099	8.62398451505239	9.17515359686082	9.21518479469367	9.26896525428982	9.11532048845602	8.83509170074203
RGCC	10.2022913450981	10.1191942568466	10.3882243716975	9.73586138380483	9.47116911985722	9.24535013177871	9.51674404290588	9.57167189739602	9.55550834504186
ZXDB	7.69822118423615	7.84380994278045	7.86101325639293	7.99978805864285	7.87132521726585	7.62439901301649	7.77897762350747	7.87833364991746	7.93164187143788
ZNF568	8.49883262860822	8.5180089443135	8.52937326569312	8.39689905369665	8.50937243931782	7.98416942689503	8.40360627084721	8.47889580703917	8.54209322019205
KLHL5	10.2113645480918	10.1485473747742	10.1092538771987	9.87884504738607	9.82828053994318	10.072331132514	9.88860791957937	10.158961199462	10.21251318354
FAM149A	6.28375089145403	6.29838979780396	6.32968485965289	6.21325915233639	6.09333118478955	6.21760892422575	6.16943714101581	6.22225408546276	6.23811887550286
IFT80	9.26558736222445	9.29217174238346	9.41536100123243	9.00150431571139	9.05456153959236	9.25531731168241	9.20484652638988	9.07349388349524	8.95005077888644
SLC2A8	10.1691525434804	10.1804557922159	10.3118157455873	10.3491130543835	10.5771126782886	10.5630796566014	10.4326507466639	10.4128785455965	10.4325801568604
STXBP1	10.861955499359	10.601421080261	11.1029463961292	10.5732901045978	11.0703304945002	11.0652530122899	10.7025523919772	10.560956513344	10.9575756819678
PCBD2	8.74465817879205	8.80284440562968	8.67406680035551	8.76779814005488	8.72134400695885	8.74982149113403	8.92036602561543	8.88109268857153	8.86713536732531
ANGPTL2	11.1955269664633	11.4778451995394	11.4245376254647	10.1747472466779	10.1950591281176	10.6350193064364	10.1579357191467	10.3049652490502	10.3715869051206
ADAT1	9.8065915506138	10.0283134564586	9.79488144164914	9.98655476666428	9.96658693296537	9.95513662014637	9.90327756571126	9.95032921809406	9.8907695933222
MOB3A	11.3287172557661	11.3889760357552	11.2208335998835	10.7518445938075	11.4064410686237	11.5294229000225	10.6295989358006	11.2482858919275	11.1253526531534
KRCC1	11.376937657076	11.4330856274023	11.2196461577593	11.006883533347	11.1327133726374	11.3216848856418	11.3496190857958	11.1820816935693	11.3000194023862
RAB5C	12.027926780942	11.91417508311	12.2938986344724	12.1720555118202	12.3406362028501	11.9983467502324	12.0071152714467	12.3696979860003	12.1203367067457
SYNJ2	10.626382053993	10.7696437263012	10.6705312213058	10.8023489537689	11.2643172407068	11.1483170790173	10.9900183669492	11.0409650898741	10.9425364260353
DHX58	8.23154666783328	8.33612969809434	8.37687212795903	7.8091201639748	7.78682534565505	8.10670091219264	8.0308055311646	7.89301988852934	8.01933536166869
FER1L4	4.58598099990076	4.58244742283317	4.53662582730969	4.48618832798258	4.48608352038228	4.48617018103288	4.52084799278084	4.58269917922792	4.48620413333506
RAB18	12.684317489763	12.7098944487386	12.8191740411487	12.6320571670798	12.723098515535	13.2823447253999	12.8305550742416	12.6471179662289	12.8089345205275
EXOC8	8.20864259464052	8.05341690973629	8.23352856718001	8.47342157490322	8.17211774608104	8.01732913079582	8.16720611070795	8.07736239073162	8.16544257264323
RARS2	12.018808442716	12.0037493143928	11.94094153011	11.8552326734581	11.8810692810553	11.8372047313557	11.9218797128648	11.8963423324681	11.8593267175977
HAGH	11.63659072773	11.5150421247878	11.5964607090778	11.7945594433014	12.0013295472449	11.3548351197339	11.4143871519554	11.5802208303778	11.406133881806
EEFSEC	10.4896987001137	10.5797701026939	10.505977760592	10.70082112057	10.287738566565	10.4803006218627	10.5902174877891	10.4150847108517	10.4509293113053
USP53	10.8255668732651	10.832255993306	10.8171364428579	10.6314457588755	10.6289686123589	10.9998398094408	10.7819031108315	10.8153595267669	10.5711837609591
SETD7	10.9813020737302	11.1116681543146	11.2248430622292	10.9305621996188	11.2702751944067	11.0650677810002	11.1758312881615	11.1368851957013	11.2556365554278
ACTR3B	7.53010544338425	7.68662018548948	7.53785817164706	7.60566111467922	7.3569517601004	7.74374078175195	7.94384221152699	7.53618020731807	7.58425624053752
ZNF767P	7.9468459557469	7.94111759990672	7.99076234823934	7.70522797368612	7.69174591691671	7.53886299469475	7.45152636352935	7.80073092824393	7.72893917720365
ARHGAP24	9.96382808760419	10.2110179651801	10.2404086264166	9.77316580793443	9.93728370403852	10.7905201384178	9.90423421207683	10.0438949807625	10.0277730355639
PELI2	7.96342585727851	7.70191879108349	7.64484183911581	7.81877688989648	7.32035350890734	7.62365196507633	7.83477731517681	7.44482346973438	7.75192761826792
ACTR5	8.79976070029473	8.61802734188655	8.70914332315258	8.64982921230522	8.86480051843794	8.74180440128873	8.92708536370171	8.9060909810682	8.83756081527673
AHCY	12.7284318602997	12.7829161801748	12.7779493639588	12.1968226630607	12.741835612771	12.7488742537754	12.6689817328338	12.7157912185961	12.7364450393494
TSPAN4	13.5206743865523	13.3867894821115	13.5137778845286	13.4502717353714	13.4799496818966	13.3860813539889	13.1760589206188	13.2497526140873	13.5118189201049
KNL1	11.2656076527648	10.5692294656889	10.8339219760257	11.1236305547758	11.3356194355136	11.3319843115309	11.281545629476	11.0085443086052	11.0648105509571
ALG14	10.7755794431828	10.8088297532352	10.8505545742207	10.8583352732795	10.7668760330105	10.7618849816218	10.924386415252	10.9018601642416	10.74573224505
RTF1	11.6112508505212	11.4769203328611	11.4815684146581	11.7234746787133	11.7894448420996	11.7284663404735	11.5352390131167	11.5920580143878	11.7985130813915
PARP6	9.66813303693232	10.007035427439	9.75070923421778	9.75248534731653	10.0702798829427	9.60752133197887	10.0175643124956	9.70017132069916	9.94234029911572
RPLP1	15.1968850936441	15.0649940985598	15.188574661159	15.2365820708195	15.2440122090598	14.9834808653295	15.1291866150645	15.1836276954499	15.1555681106835
PAQR5	7.76315605180399	7.25712076166242	7.4622258912687	7.85427361117958	7.32093471552622	7.29323354030712	7.3058669247715	7.15730398476611	7.30281570961067
POP7	12.5120721737816	12.4119135390116	12.2845868779797	12.7039888731385	12.5632744648251	12.2979153812122	12.6201144209363	12.4261960775926	12.4797824960611
BNC2	10.3763172888168	10.5799875575684	10.8362262891959	9.15315638018694	10.242343990319	9.65681446868954	9.81236963758605	10.2532515481247	10.1812035253218
FAM168B	11.533630855579	11.5620450781943	11.4421733419674	11.949602388083	11.5855433490293	11.7795224925431	11.5206704386584	11.7563238184828	11.7833493890597
FAM222B	8.80280693217133	9.04284735987476	8.8526031834785	8.93084578836525	8.93995975342399	8.85900009062102	8.7126659541299	8.76418824567571	9.05270763871494
HECTD4	9.36419035897485	9.53422975852312	9.54887820065648	9.95219889471266	9.62963686465998	9.41447327995729	9.49084256732619	9.43121430623357	9.28652516110194
CENPO	10.6405661560259	10.5374448341851	10.4681539914695	10.174990487952	11.13500857607	10.1333026864678	10.1858418304793	10.8976964136095	10.7360530395632
LRPPRC	11.3400088934833	11.5775347713049	11.2531111635882	11.6106513074764	11.3964209561266	11.1738257367713	11.8288595224797	11.3734552453237	11.3810975403469
NDUFA7	11.2657535905545	11.0802752935084	11.1221962137288	11.2810837037401	11.0828159068454	11.0306966805593	11.1704819529397	11.2139906369096	11.2602455242962
PHPT1	13.6987884248265	13.4794073990657	13.5937605329135	13.6381307630296	13.4571178220157	13.2154840464424	13.4425337253268	13.3506698920232	13.3564757472851
MZF1-AS1	4.76765277807299	4.74932926489735	4.72932629340478	4.74064517339794	4.75716198392708	4.72402066656505	4.75477113256299	4.71657769125526	4.74894818476408
MTCH1	14.1578043977334	14.2567256103227	14.3356044815763	14.3027801735675	14.4236401076868	14.2819700215745	14.1079820377889	14.3141831814336	14.2171781405385
ATRX	12.0062569127267	12.200583052785	11.8515389032436	11.3894731968765	11.6054790453975	11.649310633898	12.1491518102244	11.7004502427723	11.4762018010657
NRM	11.2874635488397	11.2857730064894	11.357868120752	11.5219361702431	11.5256158057796	11.5434022231166	11.2339966803351	11.2919755410519	11.4211957039398
RALB	11.5593231178695	11.6375049823877	11.7559513448768	10.9893034499397	11.2844333360317	11.7915983375667	10.4291958816938	11.1957519725788	11.8116785708101
THNSL2	6.48635803761796	6.68712853917048	6.3802378387605	6.40140216941721	6.5032926188387	6.57922981150667	6.55005008806732	6.4439618278268	6.55652259904382
TMEM218	10.0898609589308	10.2268884768158	9.95818394821276	9.97635771474824	10.2064074958661	10.0695722201816	10.3273119068508	9.93812471336088	10.3663149502136
DCTN6	11.4732887241162	11.5669286496347	11.2786852155413	11.230078892841	11.2892140445528	11.44348289744	11.6197555258503	11.4601274048483	11.3606142938578
PPP1R3E	7.37019107921872	7.27310401029879	7.2762733642575	7.48714695297087	7.26337730161575	7.29580734878175	7.18308797669634	7.17537562163019	7.2137750355091
RPL3	15.9473067137668	15.6883866326194	15.8181755806354	15.5645064530226	15.6016055663537	15.4845789029182	15.6516331938607	15.6311619855286	15.6045749004331
ZMAT5	11.6344664584124	11.2738730840019	11.5506128904621	11.4154140392382	11.3330509789494	11.1929838935865	11.3615525933768	11.3419941606257	11.4474678568307
R3HCC1	11.9985924008911	11.9440445441397	11.8774313574593	11.9096370377689	12.0497891123626	11.9424784161434	11.8616516206321	12.0498334951587	11.7757149827614
LOC100128108	5.58454244350967	5.58872830006979	5.59584883459258	5.53384519669517	5.512552583206	5.47110315746894	5.49965042976511	5.47211685410449	5.50684614250072
PHKG2	11.6097365460797	11.6916108874277	11.7019090248776	11.4720384635459	11.5895072482487	11.488251831116	11.5312078307396	11.6674221009734	11.5853949603072
SASS6	9.23122789155018	9.47174761907328	9.15491160166236	9.0599554307046	9.21868218004647	9.46370121225418	9.60263811391525	8.99739580631697	9.15096706578747
MFSD14A	9.99280906875423	10.4772268027482	10.395303774321	10.1659309905402	10.4517048043653	10.5941769831608	9.53779679182168	10.5268949945639	10.3622999480036
CYTH2	11.6140201731607	11.3803482757514	11.2963277742619	11.5705119608644	11.4249988862036	11.248970797292	11.2775084137817	11.1009566211523	11.203635111099
SRPRA	12.8236933008547	13.0676271037314	12.9827379388552	12.8752483114956	13.0055347444124	12.8879075455303	12.8587696584168	13.1173770410046	13.1477438295132
SPA17	10.8301212627457	10.9304271368514	10.3800815065078	10.4766709552709	10.6019511053613	10.5300966652243	10.7902355946495	10.4894028796771	10.246350723109
HUWE1	12.314133446549	12.127712685755	12.1859787670894	11.9597783263536	12.0057843026955	12.0349563314206	11.9939949579691	12.0218660062881	12.1817827060228
FBXL19-AS1	6.23246601440139	6.31186645903225	6.31724229104162	6.25396054698366	6.42943662121411	6.18304001182259	6.36208549816983	6.36644713141039	6.31797321835675
HEXDC	7.76530846215754	8.0198220099361	8.14641880233882	8.06110375616662	7.94582990339022	8.0675847771577	8.04917105418727	8.06108699887246	7.99193064939575
TIAM1	5.13564694083607	4.91080577782959	4.8682208069324	4.93216932403735	4.86954030144527	4.93190697521095	4.86822015828237	4.89714202746659	4.93020457004399
BDKRB2	9.80544920896054	9.61396178308564	9.92208731141433	10.0300281450749	10.6078902635795	10.1487933955317	9.87984320572151	9.698842028443	9.55766539182085
DTYMK	13.7068995321644	13.4358607447124	13.4613695458434	14.056590437281	13.712707566565	13.5857836755316	13.7963717327061	13.6576886781898	13.6471245354657
ATG4B	11.8893482899342	11.9381620847852	11.8627779773455	11.9430301385376	11.8426119743097	11.8078779729069	11.841886790159	12.0166634336387	11.8847860661579
ING5	10.1150708353191	10.0602335721674	9.76857582491883	9.64138632678565	10.2607786971849	9.87619209657558	10.2725447788463	9.88478919203887	9.86712960743392
TAP1	11.4556844292182	11.367024513162	11.3487647292847	11.4947410108741	11.7313285456572	11.6783865751361	11.3517316730538	11.6038946192207	11.4379014172738
OCLN	5.36149623044073	5.4234473412979	5.29525069555636	5.4571541527149	5.29492042404925	5.36170127222532	5.37704478689047	5.29504972585168	5.45973646821211
C4orf22	4.90243223105222	4.83421267977269	4.87058008773676	4.82554222300115	4.90620064528186	4.85818154462022	4.93611391197971	4.85557314140961	4.88681868851097
C11orf71	7.4107503031298	7.06646984144007	7.20266813008031	7.01199090904997	7.12436774167978	7.02931502173662	7.11766897650199	7.18502247486419	7.29130554272624
HARBI1	8.88157202648895	9.18195141033592	8.83300425597341	9.06472297152065	9.3477712091064	8.82591767824803	9.18564341300188	9.10460841412704	9.00246990646433
MPG	13.540169536823	13.3514539454976	13.4061726850776	13.3585903313348	13.212943414072	13.1556336385897	13.2257051891639	13.1541885899104	13.161467843489
MLYCD	9.49513837049635	9.42404002026292	9.89729244169261	9.9148323981551	9.55408294950087	9.76964041123288	9.34820367972873	9.3993222267458	9.35046377438138
AMD1	11.4564859542112	11.12428898005	11.4009265293432	12.0162451132317	12.1472744779556	12.2387125779045	12.3527405616131	12.0500127218439	12.2527624818335
HNRNPU	13.7858247353393	13.3618573997624	13.3981535450927	13.2653411037602	13.0831544383867	13.7881711259657	13.500810594069	13.8825942899016	13.5294774148706
ANGEL1	8.40554364944166	8.60228800367075	8.70436192345251	8.69236987574178	8.7677945393545	9.06933037995555	8.31050912585207	8.88088049760255	8.48520155026974
IP6K2	11.5072557204433	11.6642063224646	11.4366513831851	11.6674716891916	11.6763431316549	11.1128890572491	11.2982203588748	11.3661548271068	11.5194460281664
TRAPPC11	9.54405413323705	9.35945268220816	9.41421557093233	9.48193709478896	9.48963966415072	9.43232875169266	9.27080239551615	9.29002473175208	9.15780911889855
TLE2	5.29416482127803	5.35222727214789	5.41930693943211	5.27401243196315	5.46676062417868	5.27398047784208	5.27415209141358	5.37772515605376	5.39312525789882
PRRT3	9.1271568854904	9.45916572047133	8.99175582653045	8.7402454224714	9.01525716534383	8.88669704634908	8.7659002031091	8.78382931832721	8.85190154390544
TOP1MT	9.81538500020562	9.9413836234055	9.82255375207802	9.52941662747771	9.96007729023916	9.92262368686259	9.56441990261972	9.74892941593671	9.67680243271781
IL17RE	5.5131894401426	5.55388938191518	5.72126637181697	5.51777244110546	5.58682179377753	5.50555645115945	5.46575972314324	5.53492794171141	5.57952434120789
CRELD1	9.56520731648773	9.88167991802115	9.78768058778384	9.35633034258115	9.90252635662763	9.28571191705121	9.47035193947285	9.59655174319604	9.66866284603921
IL17RC	11.0131265213548	10.822362485121	11.1796447496118	10.718910078868	10.7322858883776	10.6948112578465	10.451227727731	10.7665911613592	10.9093743073334
MRPL43	11.6235042859793	11.9923162233623	11.7109122881207	12.250497907078	11.7380889708553	11.6882738288342	11.9594876446583	11.7484011255334	11.6881733171385
ST6GALNAC4	10.2949630243341	10.6125858516049	10.1790214660253	10.1847195976879	10.1512648837582	10.2340646695297	10.1697329963588	10.2272142568313	10.5344662583832
PPDPF	12.1833506717922	12.2114489821932	12.3155349066637	12.1062668649209	12.2080636488711	11.8319062734435	11.9161739209809	12.048110803577	12.0736304818875
DNAJC27	7.11850222041142	6.95335185611322	6.96217243492584	6.86454743678161	6.95697933442317	6.96465353941166	6.92600365543403	7.0009862323326	7.12459505004975
VPS13B	10.3903106875601	10.6528274337883	10.7527734892267	10.2127881019309	10.2834209919558	10.2989057029655	10.2984919900909	10.0929935096835	10.4269343058069
RAD51	11.1983154920896	11.0506981669708	11.1471563015802	11.2346801473805	11.1583739632399	11.1520628103783	11.443445669322	11.2866966099484	11.5598629914801
LOC105369758	5.69419171579028	5.65356324083019	5.66486769997613	5.53745586002238	5.54458469926589	5.54501274174493	5.60213807399093	5.5555404645507	5.54198482618548
CCNB2	12.6981185832344	12.5022971353859	12.341626724324	13.1846878252533	13.0898366900255	12.9635726197928	12.8080209752176	12.8427376341416	12.9084002884629
PLEKHF1	10.3779260297257	10.2222048829636	10.1500762544599	9.4260053260727	9.8086007816844	9.89010885885162	9.89999932448728	9.58826457841462	9.69424951159124
RNF111	9.14720336404656	9.57144454109133	8.81801314374763	9.64924949457946	9.31948908071734	9.72551214848348	9.28329362869462	9.25727794566648	9.44903420701857
PRPH2	5.55457431775471	5.45020304502374	5.5247727063674	5.33533805911627	5.33514443497257	5.33530453590965	5.45806514653647	5.34905218511837	5.36514459056783
MAP2K6	6.59154463545121	6.61207660704072	6.6471879042536	6.52881661278251	6.37678414611897	6.66919311999952	6.43843522520137	6.42734944788756	6.51135236098719
MIR1302-9	7.16225791650168	7.11138796719758	7.00285573703531	6.91601973952725	6.85165656389563	6.7544034866908	7.14774105525915	6.9803591220324	6.93544702550806
SGCE	11.759114613089	11.6933314482885	11.5352821028111	11.6216398759815	11.7566282325365	11.8645953655577	11.7180501997475	11.6477120120925	11.8896846719866
RBM48	9.23317220522446	9.07639278190568	8.96593888082105	9.2160310390244	9.39338077802037	9.15877496911508	8.9387617919033	9.11563844104518	8.99702760819897
CASD1	8.91596225930257	8.96046768896305	8.8501520360513	8.87375385689626	8.86442241110345	8.83639902946368	8.77328493039138	8.80910123836304	8.82275542220845
FLYWCH2	9.79680723357571	9.54257111273134	9.93190217699406	9.72122177611207	9.87824317773601	9.77996827014988	9.70080533951439	9.73039840867602	9.6412954383744
SLFN5	10.4336611639159	10.4797466907436	10.8982533307453	9.77444362699111	9.5268914161012	10.1216828082149	10.0503693139624	10.1110718376892	9.72399588658032
PAQR4	9.66636740467187	9.96100877159213	9.51739037271622	9.66162010763452	9.20193056762668	9.73089627761656	9.95423689175945	10.0041700718482	9.63813745528361
AGAP1	8.46026532127383	8.470103289239	8.63495342375388	8.45813687010233	8.4961338966547	8.53911214121214	8.42129000602096	8.58048974987269	8.65073903253651
SKA3	10.5920455094879	10.63941967546	10.570796032633	11.1918361963259	10.7338579691604	11.0899338618281	10.8687726231368	10.9430829406343	10.9378050915961
PRRX2	14.0055539145661	13.859917529743	13.9595105486159	13.8742983717464	13.9782210530787	13.5144908730418	13.8835866538604	13.8657912140383	13.9334325270942
GALNT11	10.2764313881877	10.4789218957121	10.4839755031023	10.4599823079552	10.5875031833494	10.4981171674837	10.0367537875052	10.4942301773449	10.5045400298184
SETD4	8.50534799159139	8.83207291283843	8.66384386591431	8.9473466891692	8.50239189426153	8.8380436846674	8.80403217202718	8.64662980373414	8.71899683106289
ZNF271P	11.8296666250441	11.9310345340469	11.5769203518625	11.6564071686354	11.5918542304455	11.1600994942783	12.2987585002563	11.6549014158795	11.7469809821741
NEAT1	12.9910232939503	12.8013536681428	13.3663594791619	13.1061672886789	12.298446202033	12.4958623052151	12.3576441380846	12.4322206794595	11.8130948873209
PRPF6	12.6775368047931	12.7277717830049	12.7570452488132	12.5532990386719	12.5763319617233	12.9063850879368	12.5933835566135	12.553500197435	12.7847173432568
CTSZ	11.0449313133613	10.7636254723793	11.4737289501386	10.8532571495137	11.1576651218838	10.9134385850565	10.9737463953199	11.2518398797477	10.8575677942312
YWHAG	12.5299448103963	12.612556876653	12.1285080966625	12.1096838761411	12.182357406347	12.1917832767248	13.1391455711551	12.3272111904894	12.4073618892317
ZNF408	9.59952174907291	9.97454883797912	10.0357763616273	10.1145706026567	10.0754290480084	9.622511663643	9.61353787232708	10.0714062278468	10.0994531871374
CTDSP2	12.0994144297661	12.2144653926288	12.2487786408683	12.0767739311153	11.8854295875478	12.0911444181447	12.0822701548689	12.2656872058377	12.0149193636388
CKAP5	11.7546618441203	11.6314889717179	11.9087189008564	12.0016726617332	12.2985145091066	11.9683299978514	12.0553677575947	12.0435259900938	12.094365443811
SGO1-AS1	4.0061409526887	4.00841283085456	3.98250062836691	4.06473061667987	4.03915469619538	3.9824323269384	4.02671258685307	3.99764330702043	3.99905417695466
PDXDC2P-NPIPB14P	8.21739957914079	8.10306154021082	8.05249391505749	7.90855023517115	7.99362927840634	7.75190967511361	7.97889703016909	7.91817266197575	8.16768176586932
CHCHD7	11.1873731140896	10.9617788316583	10.7828057209715	10.8846655506457	10.7438508477353	10.7885798029106	11.0607405543994	10.8619907273396	11.0722481122478
ZNF33B	7.92937354774728	8.09549724823925	8.29174676224338	7.75583856847018	7.86367500843991	7.92520453929701	8.02054691168653	7.60579085984522	8.01491585495176
IQSEC2	6.37962667386652	6.42621469505921	6.60632535845736	6.36330523381762	6.34450031548623	6.44262580455361	6.41345455046864	6.50984143663797	6.40922643095036
ZNF682	7.412709469173	7.29199263248462	7.36406446648786	7.3010285312684	7.29455874146897	7.28403425272359	7.28870688526109	7.41575678838829	7.26627285399805
SRC	10.4014224421811	10.5633382516047	10.8657544362376	10.5394240338535	10.5498442308155	10.5793455460986	10.1079990704195	10.5699980544032	10.4283071657046
PGAP1	7.45586716989179	7.71019497051337	7.86391082798356	7.59586174743456	7.8207263193369	7.76097911790807	7.65907328186207	7.68288963258364	7.35154570874609
GRASP	7.60259400700237	7.57359699490438	7.61125300193192	7.45909726572584	7.23006067948664	7.27107804809316	7.36118114239214	7.20899911496362	7.48361746690774
ZNF772	7.61006201879911	7.29066041145491	7.37991814433282	7.62403247776666	7.37516154739276	7.47414864073786	7.3816763757512	7.66048485398853	7.70910407918681
AP2B1	12.105213313391	12.2366686235064	12.3523759608047	12.1599500577393	12.1060065660427	12.6028891272467	11.5866910234435	12.2449362412885	12.0926732395578
CPXM2	7.37826380145131	7.54842153084611	7.67446714056489	7.14029498853541	7.11467580985972	7.20013883726279	7.47585527460245	7.33717692532389	7.57634534905591
LIAS	8.4624057665139	8.83396022099839	8.52386478643477	8.95270689407081	8.61251111047172	8.72503492221181	8.88747325287928	8.756089553638	8.82036500530461
PDS5A	11.0928230972003	11.3005727951868	11.1224978215514	11.2404667577044	11.0961783004528	11.2708442064673	11.7040540579168	11.4060675132229	11.2472553272865
ARRDC1-AS1	9.95591253799381	9.9914756286234	10.1973511744574	9.63320315045325	9.82460498000449	9.35294198838155	9.63198434713069	9.68175935560583	9.64102423443787
ND6	14.2597379926618	14.0696389256579	14.0417781032016	14.0472069377815	13.9893147662403	13.9145145565707	14.0043075763285	14.2338568886498	14.0929715698742
ABCA4	5.20057126258458	5.23688979962283	5.32975991649524	5.20045295557477	5.51054518551413	5.20041621072353	5.36017466554602	5.20038702395544	5.25272385061491
FAN1	8.61538048279103	8.63786652872938	8.8664571848754	8.3557902794889	8.39102938464734	8.64102322456571	8.94649383666214	8.40696595558048	8.36183145642988
EIF1AY	11.3381871357005	11.5658310268398	10.9648437148194	11.3213723552902	11.3148770480439	11.3380011280953	11.8073379164424	11.5427855244	11.4562135809612
ZNF707	6.59231143845283	6.84021943020308	6.57193933030328	6.73237667025226	6.88727068667502	6.87208205017166	6.65452357427241	6.84568175223239	6.66034329645189
FAM136A	12.0963939931573	12.1589786325541	11.6183930389739	12.0728561146635	11.7632077818101	12.1387889774238	12.2294013195063	12.1462841873155	12.0167275573867
TNFRSF1B	9.42080885459639	9.31281252475736	9.34649637902693	10.0015932308885	9.5030792595862	9.30290438023035	9.46648697473484	9.41024498127599	9.64478502478948
XKR8	10.2730712214375	10.1722275336731	10.4130662514598	10.5136397546969	10.414510498287	10.3991955073554	9.8598172843323	10.1501676348671	10.1423442621517
ZNF135	8.1711187797681	8.05238945209573	8.17794985632558	8.17013032240764	8.44221551847586	8.29016976868493	8.29597141284364	8.04212127577145	7.96862132164147
STX18-AS1	5.76750352721895	5.67650433482045	5.5691504397603	5.60634393228093	5.57039142778493	5.53382935758588	5.73049778927426	5.59258214251528	5.5526797323329
IFITM10	6.75378915593056	6.78730489970109	7.1016329937402	7.41540414368444	6.76779524428368	7.2432546929385	7.08124498961781	6.77357939101976	7.09839375159454
PHGDH	13.7809151973688	13.7789193961317	13.9880891048455	13.6137025681864	13.9236576861136	13.8076900026784	13.830511356062	13.8413869692334	13.7651756119156
IREB2	10.4914626576123	10.678533647381	10.2411317407613	10.5454631188969	10.1425868283622	10.620692593575	10.2000696334834	10.328127006032	10.2434417690693
ZSWIM3	6.81070719987555	6.65050570128116	6.90037469091996	6.48491560624696	6.46794915281423	6.5644992675532	6.63993675837277	6.60734239413381	6.7940549850912
RNF157	7.58230797253785	7.2373624241306	7.75043761766853	7.23993176768354	7.2007411437636	7.48025645465755	7.31778542729059	7.28170702973346	7.34737976961235
CEP131	9.33811473612291	9.1147753355128	9.2555287314257	9.04239100147504	9.71278320794675	9.47939040630379	8.99144516981753	8.94150275843578	9.36015027418951
SECTM1	8.98999034805657	8.95621849767065	9.06665319764758	8.64979951714722	8.82033495352629	8.67318431668797	8.49807661755461	8.79187480251776	8.73166973627649
CBX8	8.22108649294179	8.45071390862526	8.33641911644081	8.33747258805827	8.53662469068349	8.45003291335241	8.2246875639772	8.50871368933138	8.51636466573696
BANP	9.32937232302225	9.51555729637217	9.69061209094114	9.33447394816807	9.93329008662742	9.28335443567479	9.3965627702574	9.49894535782577	9.51208816353676
PPP1CA	14.2407384664645	14.1533965655747	14.0685480999956	14.1035204113364	14.1692741678701	14.088571732661	14.2183123906158	14.1572140097665	14.2611469882645
HCFC1	11.1628663705976	11.1722775627905	11.0774008950949	10.9234059156334	11.2935874324887	11.2673102551546	11.057766479585	11.1020707362488	11.3694557093135
UQCRH	13.1328036863979	12.9119806583596	12.9562840818173	12.8410889105318	13.0308745214448	12.8581622317424	13.1585994515405	12.9434396085961	12.8563094188322
SLC39A4	10.2853021464722	10.2137483582245	10.1980006483227	9.99098060501095	10.4023403294098	10.0060859821683	10.0476061553032	10.2022274756949	10.1462574417587
MRPL55	12.3443542223968	11.8329313926713	11.8459638607432	12.2512643804504	11.8511039694384	11.6512231742821	11.9231154213516	11.7674528235625	11.824954179716
KIAA1191	11.5232537747518	11.873836303302	11.8951722048181	11.9356984080584	12.0296372262838	11.9900814200431	11.6196866362201	11.9553941373394	11.8259641438627
CNOT6	8.30020623834526	8.22391138022198	8.81624895593844	8.74164684727608	8.76792879295624	8.78919975362922	8.29899128709039	8.57648018158468	8.79702918822966
PHF14	9.5090338216459	9.709546278278	9.75376053472556	9.64809428878058	9.8211930461689	9.54338575564172	9.79098945023906	9.73687418398616	9.54749954178101
DDX24	11.7065673020347	11.8666903320661	11.9705944224561	11.959724893486	12.1078402882642	11.81938203992	12.0891117306335	12.0741477582145	12.1529575539423
TRAPPC10	9.73011080168762	9.73258296828194	9.63575130795521	9.45658702424375	9.78158842532433	9.42997917670951	9.70358485988112	9.61353128376701	9.56909334990281
OSBPL3	10.5010032237342	10.2580983126211	10.5655706964926	10.359759657346	10.355502343888	10.3274410636034	10.0220246952433	10.4553059065887	10.3068189365591
HNRNPA1P10	9.41687111236134	9.35962978952962	9.26766012027433	9.4811584668854	9.43859895530998	9.33440657848518	9.42085944258309	9.40491941202617	9.49198668359505
RNF121	10.8894261000798	10.7696480504085	10.5541338367829	10.31339661418	10.7165443058901	10.7070877475396	10.7625456493159	10.5194346760421	10.7461129132725
FARS2	9.73262557500182	9.96116635743526	9.89072244665471	9.82958571631118	9.62376469594225	9.82299318530644	9.98016228418417	9.80732239306663	9.77339672704668
VAT1L	6.47512779323617	6.47260196600468	6.67102777163059	6.75425718441623	6.34428445432035	6.53798731057261	6.3185907127461	6.47783402056208	6.34552281445319
CD81	13.7030533544781	13.8641067320936	13.9081698538764	13.8142199850825	13.7499414461479	13.7468889724987	13.5016304632766	13.5486452178963	13.6441158270208
DERA	11.0109268813659	11.0468839695414	10.9613182861728	11.1225116943415	11.155283941499	10.9516327698739	10.9588371870725	11.1710834550378	11.2372442855594
KLHL12	11.2355408999139	11.2030646790001	10.8643927904654	11.088903271368	10.261925287663	10.9824494596567	11.2329617809799	11.1264131673255	10.7307575490561
RGS4	10.4876604600525	10.6169872969749	10.3591774514136	10.6407529887553	10.8210188760008	9.45045441056901	10.8189421729949	10.0851264261314	10.2903119104354
CTBS	10.7895141537611	10.8342750751799	10.8378712790781	10.3960870133267	10.5813001658093	10.9715356419191	11.0742480268009	10.749114493658	10.8879915369591
SSX2IP	11.3904234645267	11.4169150552454	11.2958932440388	10.9993651710101	11.3509216217927	11.5481203281815	11.4355311195237	11.2312909731467	11.1542160158691
ST7-AS1	5.7300349331828	5.84155449833116	5.7730412368049	5.86968538057906	5.80324475443403	5.75216238356121	5.83536442566955	5.87990468803225	5.84201251173536
C20orf196	7.76535165419188	7.8227962108873	8.09619701583178	7.75860463373433	7.47165505365519	7.83593462991769	8.07079593375596	7.92473227126668	7.78099220055552
JMJD1C	11.1177712246283	11.4000888020152	10.9857152303633	11.4122304356961	10.9108722886662	11.1815257179238	10.948493976489	10.714023399491	11.157039846947
EEF2K	9.45110623262298	9.54496015552556	9.63201240357182	9.24569698215045	9.39352346781943	9.26482799258342	9.68862145509814	9.29128998473778	9.45509364175937
ZNF324	9.15955177124648	9.5402080583058	9.68689830142266	9.53477855665735	9.75958136976457	9.31907986550315	9.66986590091309	9.44510107580195	9.22280669215479
ZNF416	8.463657317964	8.3908534562986	8.32512385214197	8.512065621009	8.13412521564651	8.16557171515702	8.31356212287887	8.50995045278311	8.54298643723925
YPEL2	8.02930712766226	8.10249423140489	8.33642812207204	8.05791152634839	8.1271707882538	7.81916461687582	7.90194423375736	7.92502865953731	7.7889567459196
SYCP3	4.54850143037414	4.63317045966169	4.55091646868989	4.60141090199253	4.56313884663505	4.53842404467747	4.56309780527252	4.56706654264948	4.6718312903581
NEDD1	9.97445755805003	10.1156603536847	9.8639868253924	10.1895500055391	9.33125764594752	10.2753473241952	10.1184218094847	10.0141584457991	10.0926770107934
GAS2L3	8.70823263565242	8.87341975401298	8.81359238426991	9.47690292122993	9.06301268223244	8.98950988239103	9.01786078745683	8.7612240740224	8.926517135798
CHMP1A	11.5301437006885	12.24892314925	12.3721276491577	11.7022984486773	12.3851057136149	11.5587960770239	11.9632710055976	11.8950298798346	11.7010478734061
SUGP2	10.0880798819385	9.97043027448465	9.95109437237255	9.78355740364005	10.2562663109304	10.3203033127781	10.0863454677624	10.0604666024711	10.2102364026171
CTSA	14.5912774753645	14.5623244609863	14.7614163274709	14.3153257683991	14.549981412819	14.4822021799642	14.3396296006846	14.4188256994601	14.3644194200912
CAMKMT	8.19056904847997	7.94187978208606	8.09859846099613	7.97123399251737	8.19185484621972	8.25444024680067	8.23953333342741	8.04049913947259	8.05380612727811
UGGT2	10.6849113198796	11.0028571140045	10.6264157753763	11.1417889973213	10.5100415890306	11.0172390541418	11.0380922632644	10.9850319669444	10.6040555619262
SMG1P3	6.1083682750872	6.36967758951595	6.1467619045005	6.1532497234269	6.29659305974704	6.19884473788742	6.13872894773468	6.15272268043602	6.14519973116948
PRR4	5.16748848882468	5.13503809597404	5.14058793501241	5.06403988094305	5.04575400180665	5.11710077354113	5.06054379989991	5.15373198525411	5.08994582670942
ZFP14	6.07450246114483	5.96464534832279	6.0826385181624	5.85909446982673	6.01276275836859	5.85904089088397	5.99869653313453	5.93888383136585	5.985806575822
SOCS6	10.5415400826086	10.2394197417125	10.3038687458081	9.79969938988777	10.02904741546	10.4297041948236	10.1780987505961	10.3322002496194	10.1519036719285
SOD3	8.1832493732985	8.19857269641008	8.49030009092609	8.17989391536989	8.44864111735146	8.28602290525867	8.12889503786194	8.14077062575755	8.053509971782
MVK	8.49809087907023	8.51528073546701	8.56081704930006	8.11395782236048	8.15944847768536	8.45940267290996	8.59148485198322	8.39219901427709	8.55987867048935
SEPSECS	8.07586053084412	8.25281151957458	8.17140998203858	8.06951338524496	8.05984521093939	8.48840671036855	8.26697191591157	8.06059996663036	8.03651348363402
B4GALT6	5.72843401835016	5.70565271462105	5.61659377975271	5.67097791141038	5.9256511398502	5.6985706585191	5.68060763416407	5.70304877500496	5.70349763327629
ITPKA	6.8667940747411	6.8488656298848	6.87294347596849	6.93890750587979	6.74318890026619	6.66650529054437	6.73132728929599	6.74105148640615	6.76409960719143
MIEN1	11.8863663511385	11.7540093344535	11.5303157241272	11.8667762476151	11.7354769909562	11.701971786745	11.6792808814128	11.4491514810243	11.5784460992869
SEC61B	13.7792740102736	13.7946166735788	13.6850308501313	13.7774333858351	13.7441418795154	13.7486240216884	14.165077585166	13.8940105105604	13.8560643185643
PPP6R1	10.9887026833932	10.8777473337988	10.9752385623672	10.8620389177581	10.5577566521021	11.1087721068906	10.4444594220356	11.1719272624985	11.0852422382242
DGCR2	11.2371829840347	11.1371570209285	11.1676523649475	10.6427584817685	10.9508024639548	11.1008975623803	10.9087147120579	11.0861209474814	10.9211179173219
POLD4	11.088016068734	11.2739490472672	11.641968745351	11.3613855767315	10.9275351177211	11.237601727886	11.4624358330229	11.1972962140947	11.3785915705841
ANKRD55	4.76276038915521	4.76906898169645	4.74121228830974	4.77755760754292	4.73634456867529	4.77367167982635	4.74118794549296	4.71637118093161	4.76233454837858
HINFP	9.24117766010402	9.44265772827091	9.35761049807069	8.85085986302563	9.19876138540404	9.03816927012405	8.906610611505	9.02463610143086	8.98099278590296
BSG	15.3266160757386	15.4587615421183	15.5597773806572	14.9936475922799	15.0635211226646	15.232907311614	15.1119641186084	15.205574125899	15.353570520174
PPL	7.35398464178624	7.41474390267305	7.64033663441398	6.97381082550424	6.88507483375393	7.05835287627696	6.93798016889291	7.12944347347868	7.13316770513562
EEF2KMT	10.4097888122226	10.5653042590266	10.5416861766106	10.69709366084	10.5766042850583	10.4050177908092	10.2192989277018	10.5992490969263	10.749077106614
ZNF75D	8.38245716452662	8.39797364907177	8.17383210953345	8.00166546651096	7.96913995837617	8.63870054093563	8.36907491290274	8.21109846681993	8.38618589566801
UNC50	12.1624809501982	12.0097647359749	12.0786746461296	12.0674962152428	11.9597814100135	11.9434306319997	12.1728166787589	12.1960606808756	12.2529853114119
RALGAPA1P1	6.89951045015842	6.86492312720852	6.83144451233716	7.04364387918437	6.82146098698717	6.89903408554901	6.85385225875697	6.8999381700797	7.04643017910868
TIMMDC1	12.186704588892	12.2462056519423	12.5516528221314	12.2575507357974	12.631606202068	12.3972869115398	12.1386515788671	12.1368986562123	12.2543235878969
NUFIP2	11.3496625411906	11.2279526112749	11.2386732322351	11.2364267957286	11.1888679205126	11.5693562549098	11.465763386729	11.3905699592255	11.3931157526917
KLHDC4	9.62804238459703	9.42419865908276	9.72587403221971	9.56395329485719	9.60182312671712	9.60250748498013	9.73022110525925	9.68607520205803	9.93066182477513
MCM4	11.8890007372022	11.8185082735605	12.1501229468521	11.7466702364431	11.9592467845031	12.2338498190879	12.1575161754926	12.0152599112848	12.3392977843187
PIK3R4	9.65693127388801	9.39651347887916	9.25108103925025	8.77433434178787	9.03370663158362	9.64072214357869	9.48036960956035	9.35276951795606	9.64255768204648
ZNF775	7.89747403169805	7.90266847558217	8.20018480642332	8.0588288505134	8.30436561372606	8.19501993991111	7.89236967241074	8.08597132614842	8.33661532832503
ZNF777	9.51908483538056	9.66457969704704	9.4767897376115	9.80256931884213	9.82344650065827	9.58603391385177	9.59020629550686	9.74773543678383	9.7935117549514
ZNF605	9.9266913253596	10.000283547231	9.83445515611448	9.73807505629638	9.5887754713487	9.85902718757969	9.75137256159547	9.80794864610101	9.55513288263086
LRP10	13.2167719023737	13.2936170997852	13.3859367060434	13.072855427976	13.4270098317486	13.1971927139987	12.8481066222414	13.1346355113703	12.9974623376041
ARHGEF18	10.2815219955852	10.4608376956227	10.2499377981245	10.5470671239474	10.3804305043741	10.6461049682139	10.0487309294001	10.3521398836823	10.1550503098946
PEX11G	8.34555927448224	8.44492202464611	8.62170870138388	8.07461027175774	8.1539096766939	8.38743571513398	8.434907180366	8.3048520052657	8.17841762559371
MSL3P1	7.35097144595063	7.5921214503331	7.34968883945871	7.33486947163594	8.23521721984157	7.96429501157948	7.80540312730439	8.06154263474264	7.85851746789947
SVIL	10.1414610568887	10.089108693635	10.1978082572098	9.77939350811325	10.0400652396465	9.8504110124679	9.9793559723571	9.7276517864706	9.8344657966292
TRIM33	10.0010115854479	9.79317932571644	10.1948952710582	9.7482633827623	9.86528859361106	10.2802011708524	10.1511461636518	10.1329958027039	10.1237896531892
PELI1	6.55978260414561	6.44596436112999	6.43678080356863	6.38331938633739	6.39383745788843	6.33823010834933	6.57346663119429	6.52574213367479	6.54613282778172
PHLDB1	11.7451902376626	12.1118109624233	12.2005297872899	12.2892923616436	12.5264551968235	12.1823168086814	11.6696544823669	12.2377567704223	12.2430005492723
ANKRD13A	11.8148138089857	11.8905505008234	11.8571564398316	11.7330603462943	11.6948435871183	11.8964884670698	11.8705197157941	12.0497136887484	11.8024592980426
EFCAB10	3.39573434820559	3.42510718861219	3.39811537306942	3.40541476157679	3.38575005129039	3.40987607874233	3.3940383550671	3.41580740768905	3.41673679235151
APBA1	7.99261071720509	7.92550851670123	7.66675950458238	8.19499556133245	7.72340281998889	7.65212308033036	7.5415283146614	7.76719887467286	7.73221821018671
TMEM245	11.1361017212368	11.2472287911524	10.8357472417375	11.4341813237585	11.2889356241602	11.4495594767307	11.4368457262755	11.1237650902154	11.1057828879599
PRUNE2	7.41834219359623	7.51873298112274	7.35746162825754	7.18846295459156	7.281369557052	7.13383554004717	7.07252281202261	7.08111288299296	7.23532658148084
VTI1A	9.60539821942321	9.47893422352202	9.627678411116	9.41570260943899	9.61535763016974	9.4472305761834	9.38222882203501	9.67629617843352	9.72628471401766
COG4	11.8618792799836	11.8504562937172	12.0091406660702	11.6646785087222	11.8682576391774	11.9598503860169	11.4078616090967	11.8241125669761	11.8750693875469
PRAG1	7.03457148134718	6.94892883421457	7.0223873015993	7.02258389157971	6.71091360263729	6.85682455380817	6.93592200343338	6.86265000353919	6.97133069172938
CDH4	8.71469405239303	8.11564839158459	8.50074192881831	8.68371994974408	8.45691976378798	8.91150336534234	8.60423739850708	8.2870389894855	8.36106136387427
GPATCH11	9.36136951887745	9.32641129016753	9.22872084310116	9.16410199851239	9.18478025032806	9.2018150928049	9.66253673362874	9.28642948992552	9.36108186663217
HSPB8	7.48760522532895	7.71778581694326	7.86854089634568	7.84404219733863	7.50648078428793	7.61561703425649	7.56366225326743	7.31637680776857	7.66492340296836
NFAT5	9.31918572823871	9.19775022930927	9.04465889330839	9.51479426675559	9.41710355779542	9.33212709893595	9.12663884591984	9.59969982065066	8.90864916918233
SFRP4	5.35670344256394	5.42687847798036	5.27617870054669	5.18357632382649	5.2648261189843	5.18354231620406	5.18372493066091	5.21954757286007	5.21515943658411
NUP93	12.0957057736967	12.1762301299568	12.0237574216621	12.1269960077654	12.1555710329324	12.2199827391569	12.1456879882462	12.2689042460307	12.2971839991465
CENPT	12.1333476184851	11.9068763309346	11.9561419204348	12.0435340409948	12.1971108400565	11.7044434444676	11.6713363944371	11.9696424609602	11.856867310426
TSNAXIP1	6.6652293604361	6.46225054644924	6.36086011044529	6.26361058331792	6.26322901845368	6.49224835280753	6.26389927048583	6.60201919469982	6.3426791808693
MEST	12.343034270979	12.3891884404337	12.1615444459663	11.4859007542655	11.9216238364473	11.9670819095564	11.6079502578872	11.9197751761509	11.7039179929703
LOC102723566	4.53565391512354	4.54353882643874	4.64182643169149	4.52838214694975	4.6370266447393	4.5157105690055	4.52202406240608	4.53267641367848	4.56999982798596
CTTNBP2NL	11.5111943638192	11.3829998354126	11.322894825804	10.8639673062011	10.9236304369432	11.3531172557019	11.2562049702374	11.2053407715633	11.1155473016879
KLF14	5.97998150143546	6.07139383700486	6.16585882131789	5.93976430440802	6.10216146326172	6.06936763440512	6.11330115224736	6.04946439460202	6.03030563905344
ZNF550	8.1599369198825	8.07137618545566	8.34454027947188	8.17496675432731	7.84815239067049	8.27876644226965	8.20358583869824	8.3177753544267	8.22532058243485
ZBED5-AS1	8.24018407747635	8.15728319586404	8.42159389905332	8.32752808075887	8.30179206686405	8.42081871724565	8.31674191518948	8.29935106259368	8.51088489120084
PPP2R3C	11.3716361950622	11.8353601881603	11.3457126655354	11.1604683831351	11.0121600378241	11.5875396852174	11.4859872691594	11.3042273154077	11.6816589634189
ZNF267	8.33541531797152	7.94639798963141	7.99529076130284	7.9573668273591	8.33162334387084	7.85550301913312	8.04094360847651	7.99821139974702	8.13698338028274
RNPC3	8.71581458198904	8.72390987265951	8.600526246212	8.45113917395705	8.52368512823827	8.23641487399447	8.68209706552219	8.27354931292989	8.54384841054893
SNORA33	5.19614156823102	5.19115897842504	5.18756612048051	5.26081811266346	5.22438993614189	5.19608679336041	5.23435367944345	5.23967660579815	5.26688685423682
RACK1	15.15588328199	14.7967347611123	14.8713529521649	15.1068678058429	14.9539703447806	14.6883059667865	15.1726080532212	15.011203443743	14.7543737250356
ZNRD1ASP	6.2968342393213	6.13927854149581	6.08923849611114	5.95695416520246	6.01887285339746	6.02759844944798	6.04452899722513	6.09970576279108	6.03759544014713
ADAMTS10	6.81646496854369	6.91895858255837	7.05053208597332	6.63477491577473	6.60141494657485	6.95216634033391	6.92207279005833	6.68042755102271	6.72682497957102
LOC645166	12.7487023567187	12.5706511996798	12.6645864809855	12.5716333460206	12.6164273701089	12.2919461898464	12.5396653011062	12.4307652842665	12.5114171656913
ASB7	8.10576951545151	8.31996670724149	8.35768187554539	7.77227168061191	8.04610113894601	8.03126092196301	8.35394614083086	8.37323044875889	8.1711863494698
GTF2H2C	10.4210917519327	10.2641884293209	10.2845275219783	10.4461664296121	10.3439033662079	10.7557951202784	10.5198835023683	10.5074941816396	10.6510209056835
ANKZF1	9.70439493069059	9.7234694177782	9.51791516164964	9.14155340836691	9.26440059376381	9.40136735792192	9.52015827253103	9.38423195875795	9.57559390116453
HDAC11	9.41156555521114	8.75808654944955	9.08636554687929	8.68586886427828	8.68284692463048	8.67308703359346	9.02127708106362	9.17971468361857	8.95417802350038
CWC22	11.1683939253842	11.3041536926774	11.0576789566493	10.3890313886239	11.2251448025358	11.1948036331376	11.1904901249193	11.051049992187	10.9793920081255
LOC100507747	6.02343432678671	6.03649474071277	6.13727508661654	6.21542844675921	6.13030825230727	6.17289431599192	6.16073856897064	6.04565195748781	6.20577394571078
TGFBR2	12.0413321673974	12.2192998725738	11.9397131088318	12.4859764924272	12.2695698201775	12.4037436754366	12.2456277329112	12.3025668801944	12.1414899772777
UQCR11	14.5232324141646	14.3021812050302	14.3562558175563	14.2652876782938	14.326597976607	14.0515650247595	14.3563702767938	14.2689916441116	14.2960673136736
GRB10	9.91127781923011	10.1148391119505	10.2157168266261	10.2410952941672	10.0381796159189	9.84094058991477	10.0273251934127	10.0427314298934	9.91312281783869
NAV2-AS2	3.837182421374	3.84504185508823	3.8378651133242	3.86137530362685	3.83768897862798	3.87310137243012	3.83583637542973	3.83592614948721	3.82850813912587
HNRNPR	13.1033654088239	13.0481672148253	13.0429556197662	12.8931714948503	12.9725804865052	13.0936804081744	13.0524171285237	13.162375100788	13.1162966011507
MAEA	11.8768059819188	11.511775273569	12.0520616557118	11.9007464957491	12.0203418874037	11.5443346176254	12.0405885424391	12.1170323831229	11.9549694094853
HIST1H3C	4.92383556968538	4.92419743537705	4.94475631422862	4.88984188064101	4.9909556802753	4.98225343913398	4.8969036644555	4.9503688046135	4.95619404628194
POU2F1	8.38551938351966	8.35104928871972	8.40232872217948	8.20010459076739	8.38538284905503	8.13218127300139	8.24675153899091	8.32235717064532	8.47216520102827
MGST1	11.5063180692861	11.6595979673239	11.6644106312238	11.4745431207609	11.2474767746871	11.3633584800098	11.5276213248101	11.3922319648981	11.2181993905639
DPT	9.0057838175115	8.73335847573503	9.02659661149322	8.42602976259663	8.86854012261656	8.381119975448	8.67625033495804	8.52070993605403	8.8304237103672
NDUFA10	12.3356353955515	12.3417237372196	12.5540065290502	12.65117848716	12.5643215283337	12.2695258512828	12.0835148207075	12.4257612990384	12.5781865002868
STK33	6.77753058521851	6.96421579867282	6.81590955532221	6.89137198627794	7.0376298349638	6.62318904299437	6.68962424800319	6.80938261558669	6.74926046178341
TMUB1	10.3638505688517	10.6220390120159	10.330778214558	10.3665094672062	10.2990743646164	10.2905622070363	10.2447990551101	10.400141225419	10.3589570065168
PHKA2	8.50920740708453	9.04460519152247	8.8490815931576	9.29084006275475	8.81636901808926	8.95488633501528	8.80271059140134	9.01086874738001	8.74128565011516
C9orf85	9.11985442423437	8.74083954397595	9.02039329714998	9.12920789597837	8.75424961988483	8.99307622204851	8.97478860455275	8.80636406426042	8.93745188799224
TSKU	9.81059021617717	9.7953606046136	9.97142163050041	9.5059908494407	10.1730848848289	9.92391226551016	9.81337327213072	9.40056528254988	9.52776682142734
AZIN2	7.01423552741835	7.28613100358001	7.25799284897479	7.00386368663065	6.88260213681852	7.3686408035687	7.07253842108451	7.15442811352441	7.15932442632107
IGIP	7.01894564093549	6.95037059609712	7.09211269519794	7.01663415860955	6.99462522089468	7.14014805881526	7.03358099632323	6.97824424978343	7.13853681506277
KIF24	7.83835002514905	8.06096173910476	7.78219981226975	8.52347276902047	8.47407619672665	8.39867966610525	8.19163822039333	8.24430423259562	8.09214520858247
DPF1	7.19845908281506	7.3684138590775	7.33506897522711	7.2736350051787	7.40753271155761	7.27597441236718	7.36292084231528	7.37784077692714	7.32520571343198
ARAP1	11.2540870946824	11.0767748366263	11.4007756455325	10.9663370305487	10.7424299375231	10.9582348163096	11.117852203868	11.2025293445082	11.0019049753743
SEC24D	12.1777443862291	12.6024267873961	12.4741381960151	12.4242377118871	12.5292143477458	12.7983536694936	12.4426768131254	12.7042894454619	12.4972984788734
FAT4	8.95321912126992	9.33331864788499	9.07682787450403	9.13181760651396	8.79703797172595	9.25920127902212	8.90370665416867	8.72456865307291	8.89152046108411
S100A4	15.3446285994266	14.8671587571483	14.9641250131132	14.8533076877394	14.6715338241596	14.3844855810083	14.9035174531196	14.8268471173112	14.6039543533518
PLEKHG4	8.96454442192624	8.94663041125522	9.18856244084417	8.57658652503487	9.21374598197056	8.85919926845492	9.01557501326721	9.22376854469366	8.9106516357235
ZNF250	8.02596083968672	8.79139366322537	8.62962818162685	8.31853553908508	9.16180537753723	8.24600438779222	8.39600336986339	8.62476194428256	8.52282757390721
WDSUB1	9.17124981015396	9.37063819986585	9.40928775628566	9.45734717604052	8.80157240086827	9.26251014619854	9.4675695218324	8.92310439176185	9.14141920345212
COMMD5	11.798043503405	11.7825950110985	11.7532932370366	11.816705717333	10.6578735036667	11.8418051449893	11.9351040312314	11.8064050336584	11.9424902920529
RAC2	8.90834376199473	8.66082269390939	8.88372334579586	9.18924004067711	8.89863303821077	9.04915243664588	8.79106676664125	8.81540040947124	8.84007869111129
LIF	8.96728593297546	9.09841682792292	9.51596005741315	10.1561720116414	10.4031066785029	10.0627736336508	9.83191215688181	10.0679450147386	10.1737058383721
C22orf23	5.03636038053129	5.11216134865056	5.10269189104632	5.03626153773239	5.29930495898461	5.03623084083633	5.11078355587982	5.13620562876346	5.0502568631201
PLXDC2	7.50563533212814	7.50551619613753	7.4378018869811	7.41373439535551	7.66292032788831	7.17132393758513	7.67840235747117	7.41017257010543	7.30649799041539
ZNF25	8.38347879029059	8.11355748709447	8.00800603970095	8.06921927944893	7.99998839614038	7.95354483000147	7.78530973498886	8.04349043051129	8.16907899291933
EIF3F	13.7332707164931	13.7442808306319	13.727903419948	13.6475781237964	13.4950922170009	13.5486010796122	13.7373920888756	13.6615661748445	13.5120680765187
SFI1	8.65685620828851	9.11571985841291	8.82782335813607	8.76139577290197	9.08921131925012	9.19226695850418	8.9299044343417	8.87858407340471	9.09592236366336
UBAC2	9.86735283983371	9.87851796272668	10.0577101023024	9.76387128778146	10.2409604511648	9.84678910361572	9.86299976308525	10.0809298617467	9.96355236123433
CD2AP	9.6208817316051	9.64571692462284	9.58459809665482	9.64696234861196	9.72507732151734	9.69537968260601	9.66915337452924	9.18144090694836	9.50756571959249
ZBTB14	8.08895516819519	7.91828007099677	8.07470990467714	7.89537920439897	7.93610091648764	8.04141738818132	7.95068072550703	7.95502549976083	8.19790114858915
ARGLU1	12.1290477197063	11.9661123714359	11.6658271076949	11.6513966898373	11.5252992374042	11.7549399560082	12.0574909101611	11.8997032611388	11.8557979435324
PLPP1	11.1344957045529	11.0866011513505	11.0312693693154	10.8773793998359	10.8716955780461	11.2365070637232	10.5667412408276	10.9077251943963	10.8932601030387
SPOCK1	13.7663179524535	13.8731849078438	13.9504555563312	13.4328920458611	13.371189216514	13.59467342481	13.748588404306	13.8204985193528	13.5581768669909
APOM	6.90874771421755	7.06611259748758	7.05566651768645	6.91159228194782	6.99213985112444	6.91844121022755	7.02385251863184	7.00860085425781	7.06803240389531
LYRM2	11.720461357887	11.3882132113226	11.7553483450304	11.3528603419181	11.4118944383368	11.7016167488853	11.7896496001307	11.416076171794	11.6932107650764
DOT1L	9.86799277035266	9.85747140851751	10.052202193038	10.326653790437	9.91299384748766	10.394022341955	10.0262422527874	10.1515284623882	10.2169796217257
HYLS1	11.0159187238756	10.844075251056	10.8147419414944	11.2460303514388	11.2501974753841	11.541330265501	11.1205407379925	10.8936007724747	10.8512311454238
NBEAL2	8.27768349386056	8.43974063219732	8.16834745867315	8.00043160432071	8.06298257087511	8.18962039521693	8.05525100169477	8.11142841558402	7.84338476948671
CCDC12	12.0267968439487	11.7626311016198	11.7914959020141	11.957626197452	11.8262209493407	11.6964347827673	11.92191318432	11.7776895483586	11.7069592350466
HDHD2	10.841495662656	10.7013050890773	10.8400580599228	10.4502549730885	10.654023258037	10.4085433649293	10.9595686577687	11.0040640492729	10.9737908192827
ZNF26	9.29900483911595	9.51241405144087	9.16050413453859	8.61348279497665	9.11386385513079	9.52396156072522	9.38688783159684	9.32968601841883	9.20607903860329
CCDC57	8.63397942669488	8.63406498575169	8.53457561330406	8.07802922808147	8.51544778579736	8.70143981662602	8.34379701569667	8.75275994178619	8.34671300764507
TRIM21	10.4476794881194	10.3814976920192	10.123664335863	10.2896654426309	10.3437213178445	10.5141841185744	10.1471911537822	10.2286526603882	10.3684013570753
RPL7A	14.7047695113546	14.4161553846528	14.5238393956893	14.5157847519595	14.5742487505641	14.4087527015985	14.6564697894596	14.5068203153089	14.5195443678591
REXO4	10.3460527292796	10.3929785296538	10.2187889979429	10.34962973323	9.93574716750639	10.1860752608521	10.4857989859456	10.6187502363372	10.5829151633921
GTF3C5	11.5605931940807	11.4926966257019	11.7256312153852	11.5469902659748	11.8921421327488	11.5379240701973	11.5226697392762	11.5782857310673	11.906901934802
HOOK2	8.40587107861204	8.1906809446668	8.21086478591567	8.05064563069283	8.35339402504034	8.15655101625149	7.93043251495488	8.04624439328166	8.04334760097238
STX6	10.4696033774735	10.6442540916356	10.7619202187984	10.7759248456204	9.94403877196499	10.8021286749512	10.321752542132	10.8593954715196	10.0627010165965
GLUL	13.1133097728344	13.0517783481918	13.0988693649443	13.003550858371	12.7104778357323	12.9733538094121	12.7139269568074	12.8981414241674	12.9860987140874
DHX9	12.6641491180998	12.7510675273381	12.427015254422	12.7668444753878	12.7965227905016	12.6473971749278	12.866805985815	12.9936198192534	12.9776346695936
RNASEL	8.74902682877408	9.15651471881355	8.93208628694149	8.55009197971888	8.47280263516569	8.93157143928391	8.74064292669066	8.58104165147424	8.65948300617201
DIS3	11.0628036230967	11.2623928396268	10.8360193079475	11.0883227774973	10.860607928884	10.9805454951756	11.2008400766637	11.046837279375	10.9124567113779
TMEM150C	4.83391408047222	4.83381862508555	4.87466008166887	4.83383909842665	4.88552709350093	4.89835261348476	4.9863689875128	4.8838727379424	4.95687075804843
FLVCR1	8.84423856967341	8.76396064623369	8.54012673023271	8.65658817478807	8.70280016918312	8.82601660087808	9.37444028160155	8.51492077150881	8.99548641218229
PTPRG-AS1	6.36446483705694	6.32829538268196	6.37863003704433	6.32403761161312	6.46122556087134	6.59038192453103	6.59563836618611	6.42757714664886	6.52173583681888
A1BG-AS1	8.19384818055758	8.16944794706531	8.33809106874131	8.23581990658313	8.27397128821781	8.18373692248862	8.26160664532812	8.22119414354384	8.0207352008425
PLCE1-AS1	5.35265591543938	5.41974040280964	5.51881798863439	5.3232559207534	5.69630673574896	5.32321368682275	5.33287356100644	5.3231801390088	5.38874908215892
ZNF483	4.93578854016115	5.02942096592347	4.96052368097268	4.93570791459916	4.98883395578251	5.12515013756155	4.97456267694813	4.93566299541227	5.05411654587732
CACYBP	13.7871386809887	13.8630647792118	13.7449855538494	13.7627981324033	13.6794076041311	14.1276458207128	14.3079002949335	14.081716176753	14.0084578304727
AQR	10.2845920726229	10.3021049607685	10.0071291163994	9.4804686418926	10.1363399306217	10.391196249415	10.4117566987583	10.3406707674068	10.2733551708226
TDRD3	8.63839901560547	8.3925060732118	8.70748409033243	8.41727945091602	7.97897670768979	8.423860939437	8.69921895470601	8.48589363684248	8.26047917302812
POLN	5.16205537249202	5.21802540721957	5.17545614298714	5.38048173496678	5.23331694243212	5.19152197081356	5.31771367300432	5.16574505425363	5.1553152515871
SH3PXD2B	9.74897037344831	10.0977981463356	10.2209253051413	9.97216089569655	10.2609399053275	10.0731282313743	10.067812560839	8.90246133947029	10.0695045925349
NENF	12.8903989989511	12.6917686672612	12.7892912612063	12.8839353067872	12.8836880322022	12.585049102495	12.7410499659548	12.6354845254355	12.6616764101388
ITPKC	10.4315614636553	10.2075032198805	10.3806125700535	10.2288006892003	10.3113419013646	10.3509381983923	10.2244023610945	10.3271753328134	10.184766902251
RBMS2	10.9705545165705	10.9860263373406	10.8536556638952	10.7204655504661	10.1321998839519	10.9374020677128	10.9690537973802	10.9266240794391	10.3732755311592
RAB11B-AS1	7.61966700372811	7.46721539543322	7.46511453999387	7.17369528619342	7.3879498643234	7.30984670322837	7.2581349888327	7.34871499578257	7.29538982004734
SFXN2	9.08480028405694	8.47214087300939	9.19728794777008	8.88081475118854	9.41624276527705	8.69957498247397	9.12544951956363	9.14459417677798	9.09587575902007
VSIG10	9.48266552102035	9.64189253392486	9.67939433173149	9.30133422016892	9.62666016470444	9.5999793075982	9.42305942819408	9.75101636128278	9.61498184972077
SLX1B	11.0116009282017	10.8778266616249	10.7400461425959	11.0191148581352	10.6896599823345	10.6741896148201	10.907631983884	10.8945560552042	11.0087780780768
GNL2	11.7613920624614	11.9265013417254	11.7334774932108	11.988709512697	11.7610524481035	12.3820525408987	11.904925459305	12.0675354706827	12.1090172195096
CDCA8	12.0965962804871	11.8225746154895	11.9253082010728	12.6360803127804	12.7867838048697	12.7848155785543	12.1989107886858	12.3880074358328	12.4535255412032
AGO4	8.4087529773327	8.59969058547214	8.56452358507356	8.34693290492307	8.79685379391123	8.80496039056915	8.88434240188934	8.52891941591506	8.45462177160446
LOC101927727	8.63409059678161	8.76639278879524	8.54280860283746	9.17259723477143	8.91218680071997	8.91981139574467	9.04741475327454	8.86514508422261	8.87490436724727
DUSP3	11.4108720681173	11.5955230995093	9.83357716282916	10.197579942782	12.2172927805758	10.2445523416563	10.0186985559056	11.598953063124	10.1761640835763
GALM	9.89225738431656	9.91725043114199	10.175045200457	10.1342085141735	9.26998211713898	10.1682084763651	9.62777714004076	9.69540240490561	9.74817271749406
VASH1	9.55229937372131	9.14607190350072	9.27997302540447	8.93055609752799	9.28788846192936	9.1795736206169	9.17645230297147	9.09411164358155	9.19710046020975
RPS6KA2	12.0776016562994	12.0091213352409	12.2993873452539	11.2329899143792	11.8486125739628	11.8844534701823	10.8881850823995	11.7825858915179	11.6397793759614
ING3	9.46044520234219	9.13547429649944	9.37469766292294	9.54494948126625	9.13382471654704	9.36856684220342	9.5161916752363	9.69161649876678	9.44023799058048
MPP6	10.3056154284817	10.2137525593633	10.1961419968431	10.2640799140336	10.4422180000626	10.5252475548284	10.5350863197944	10.1041480315177	10.2082520388369
DFNA5	9.93249318108215	10.1815403222261	10.1807012309786	9.82584157965214	10.0460292080677	10.6104819251621	10.2906911446752	10.0518621516683	10.0841468584112
RIN2	9.56690199852371	9.57266044272711	9.78466884283367	9.47975564235719	9.37472488859478	9.9291793575857	9.61116394731561	9.55306325805612	8.84105830112139
POLR3F	8.80544647450868	8.41993131710366	8.62237102491276	8.77826690146859	8.70568445468857	8.92088971457763	8.71819865656268	8.87679033014799	8.70656709240646
YLPM1	11.2221139377441	10.9302436717087	11.0836242869146	11.1600120307925	11.1555640547309	11.1313218561478	11.3176884081136	11.0120275730455	11.14819957636
DCAF4	9.27537427308815	9.48117930560465	9.30726216193378	9.39453140131156	9.01108760254241	9.26935050376993	9.25063692466301	9.47281201365455	9.35802243951555
LPAR6	6.85584466307071	7.14137440159579	6.93520336460275	6.68980661546698	6.8721107434601	6.71986496293089	6.89343299073175	6.88581088555937	6.75254601585501
ITPRIP	9.91599798504059	10.1613520632259	10.1748789830954	9.35855443886499	9.54011098721069	9.19304047498868	9.3390215881181	9.30027999246231	9.1965078650061
PPRC1	10.5584087662651	10.7208330254638	10.4204915104843	10.8359751263614	11.1826243449932	10.596125836991	10.3250628544268	10.8094465711602	10.7963056855324
PDCD11	10.9676446477675	10.9134349982235	10.9188576530284	10.9835368357561	11.1982268619687	11.121748101856	10.752452712618	10.7306933996829	10.902067413095
CNNM2	8.08927169120585	7.89982508259153	8.24268008366145	8.74217186875566	7.68550460089978	8.16247500516519	7.79377290359414	7.82964100841404	8.51776637059204
ADAM12	11.1044493062261	11.2176658988348	11.3297253935482	11.3338832855959	11.2321710044935	11.957521046292	11.5585170198016	11.5749105877912	11.4034076446038
HNRNPA1L2	7.68822954262664	7.51790439066868	7.67592685241406	7.74488204781896	8.1294483918364	8.16830639665635	8.18651554723077	8.06163061041673	7.63249097573257
P2RX4	10.4329557463418	10.937863607899	10.8922624483178	10.7430959048876	10.3563564549958	10.7866694115384	10.9134372934095	10.7935591883657	10.7824811164126
LRRIQ3	5.50823798414021	5.38109018903745	5.4179213699428	5.47545298217369	5.41681753261452	5.34999055500594	5.38693551709874	5.39436831355277	5.38191784221394
TYW3	11.1146202751119	11.0380799596832	10.8207868774721	11.1097298339938	11.110465287523	10.9440525813274	11.4503027552314	11.1668097422595	11.1208696316976
ZDHHC9	10.966723328727	11.091070831323	11.086848379167	10.6484614116082	10.8237817265138	11.1226389528514	11.0106745757803	10.9032618216522	10.9922265890209
SHC4	6.24280362834808	6.43553670544751	6.43764916972359	6.40133209335818	6.24214819228466	6.38874708872619	6.48515591751487	6.54420538932058	6.39713232214356
TMEM71	4.42034168682793	4.44465129645565	4.46871890147212	4.42028597946842	4.42018607809213	4.57371349346937	4.42036158452247	4.53008453020388	4.44426484189392
PBX1	11.781002081437	10.9548805233852	10.741692871504	11.0872482624762	11.2628841610225	10.6207021672838	11.637226445508	11.344642224025	10.7005096920541
NDUFA4L2	8.9864370725576	9.50597424610561	9.63961161847707	9.06342213581293	9.2552115154877	9.32747939842133	8.873645426269	8.72907036230505	9.02915391943598
MAMDC2	8.08031821242311	8.72749560645061	8.35771079755277	8.83849857094439	8.31580620742684	8.69815768625365	8.20927985068379	8.79082462324826	8.39881742901312
KIF3B	10.9398528895266	10.7727483247259	10.7027871140164	10.9898054096276	10.9655093899232	11.1140527926418	11.0196682809635	11.0129756414356	10.9786046967379
TPST1	11.3046471421373	11.7795853494987	11.8046384716451	10.9840685835701	11.5116792024143	11.3364286166296	11.5510522787206	11.148951892292	11.6042252400438
TOR1AIP2	11.2202187450465	11.0629644116103	10.8349667966047	11.4001497350972	11.1353324472432	11.2634778753328	11.3033123909457	11.1594855878462	10.9739161022229
TM4SF1	8.84095400464794	8.69419374433167	8.96272669208776	9.56979780191155	9.48080477349423	9.73156474656056	9.25140238282106	9.30550266136137	8.77955494578533
RCOR1	9.07921128656082	8.99581461014428	9.08527549341653	9.54911184921972	9.16127261173149	9.4261896641796	8.85693334667831	8.98754735813534	9.36220667219111
PTPRK	10.5904056662562	10.6648002814944	10.5986026173271	10.662563754713	10.4451601785655	10.8566304626002	10.811121507995	10.5612652469518	10.8216859856257
GSTCD	7.73977057161494	7.86391465149975	7.99150741735582	7.91227706459455	7.73224330386975	7.71862122825945	7.75004338127727	7.6155597600427	8.33008441639858
INTS12	10.2330690435127	10.1290194998135	10.1790550338488	10.32804531634	10.3916621760981	10.4481053986953	10.2030082167364	10.2180141609646	10.0285663435129
SENCR	5.46182963147464	5.54340124805317	5.47971431280077	5.57171971230868	5.78126036501095	5.56670861812851	5.47306789553395	5.53259262226444	5.54976926118405
FLCN	9.44137164559728	9.13516561220687	9.26346351971677	8.95998125922509	9.57927520024959	9.31894605892153	9.11479481412812	9.23674400884084	9.0847701195558
STRN3	8.1849986285466	8.64123451337653	8.42556624119591	8.37251160593003	8.19079048999898	8.17903584614782	8.4740722228662	8.71948765115529	8.78100746443798
ZNF239	8.62344250008728	8.77809684678682	8.86809893456404	8.05753556117142	9.29796467431091	8.70219195192934	8.90414524504013	8.86274739782275	9.0170535619311
CASP3	10.3352306861057	10.442729172989	10.3688587312623	10.6256451203669	10.8911681900853	11.0520658919298	10.8752853386595	10.7604788736668	10.956327308146
PRIMPOL	9.00325615930729	9.06959316726751	8.97302425923068	8.74707331530948	9.17455659060823	9.28894824337378	8.96919886802567	9.14847505203821	8.87899641545523
ERAP1	9.40480599880033	9.5298325911244	9.62406169840306	8.9711202952828	8.74357804750322	9.28250346890011	9.31058957742117	9.56816883350725	9.39776942085038
SERINC5	8.02139622732294	8.2904632036509	8.27891487734878	8.56086706703479	7.93536807841131	8.27920598633269	8.13390165837615	7.91706580905551	8.13930315883822
ERAP2	8.87447632043653	8.92659343976033	8.8209189564168	9.0028528209339	8.75410384480893	8.71955136944762	8.94350026146205	8.54272802924016	8.83926943062446
FAM227A	5.62384384238314	5.45114793555408	5.53701972264368	5.43235096001234	5.41933988919453	5.54626576393232	5.49598602881112	5.45517675423008	5.54718255812972
RANGAP1	12.8346168349902	12.9081527358874	13.1232237976569	12.935651342565	13.0079256530194	13.3962583255478	13.3130275334466	13.0018906069954	13.1787751516505
GDAP1	7.85254841867828	7.81293298503059	8.20840365270139	7.6141831753331	7.58262883317173	8.03244183493717	7.8494772977653	8.01503147991654	8.23286162255458
RAB2A	13.6551248076328	13.6656530985292	13.5437945907721	13.061497438487	13.0572291686594	12.9461985399353	13.6877157929311	13.4399984033749	13.5335511889659
SLC25A35	7.52958835593621	7.4528353372871	7.26334160235538	7.38716324563014	7.52061273981629	7.19269205276477	7.28925041173495	7.44506429754239	7.35277624918364
LIME1	7.18926866680192	7.40784851473472	7.26314075762575	7.10387360450451	7.14916003080199	7.15150411096032	7.16841449143553	7.23308470840231	7.28646378369399
SKA2	10.7401650615852	10.6843427233334	10.3966245897671	10.6219523768452	10.5920291663932	10.8490970867811	11.1051346960047	10.8093744441073	10.7453586998457
PLCB1	8.39145007462456	8.61734190415081	8.60790667399405	8.73068207933749	8.2431976271801	8.74595102854635	8.3886138070241	8.40391429365593	8.55415437573548
NPIPA2	6.20512533793378	6.20211013153525	6.2130598452267	6.16364546953401	6.26406990552138	6.1606828549715	6.17833738205471	6.19980332969646	6.19796267868559
MPV17L2	11.0868456435874	10.8483558274483	11.234621313376	11.3933850900341	11.6586048612423	11.2209534644868	11.1107148907407	11.3091586156936	11.2438658954429
AES	11.9937973716942	12.0184684842514	12.1555824948939	11.8628140773195	12.0131506622196	11.8993173733776	11.8761442999261	11.8456046669526	12.0523368492842
PTOV1	12.7076228742372	12.50405189792	12.8291212024604	12.410328926778	12.4660871366255	12.4416973640401	12.4336964598046	12.5679612307498	12.6841878421707
KIF1B	11.2493053840061	10.92184570511	11.1160562569587	11.4735961189856	11.0449369435668	11.3046865819574	11.2327716763935	11.3530597215209	11.2326635718174
TXNDC5	14.2029032421282	14.4129362597429	14.3942789207279	14.3705918695637	14.5442169162428	14.4892674006763	14.1012514509144	14.5091336233375	14.3412746303165
ANKMY2	9.80288014910917	9.75992206035725	9.67911687754528	9.67499644625993	9.44411438231253	9.43006105756784	9.73105225468602	9.44678898408184	9.52017893311878
MED7	10.3884228079844	10.2753001255306	10.2688735649111	10.334796926595	10.3709394567224	10.2473730999178	10.3163953222379	10.1461764931466	10.3080235136756
RPS20	12.5015402836179	12.3109574765967	12.2659071218636	12.4712612165906	12.3752895200467	12.1928373095038	12.5118404455979	12.3376429762409	12.423324983319
CMTR2	9.53406149777132	9.22655233789166	9.15624241454216	8.93464172594792	9.47524614609667	9.21360648709729	9.06655334026452	9.38633698010725	9.32305604363334
OXTR	12.1200934824637	12.1979991969623	11.8238978003946	11.2837354992283	11.7293307756432	11.4189963706328	12.0746838708128	11.7450258078754	11.9079674141854
TAOK1	11.7293873629976	11.6866740861638	11.6058843207356	11.8605484265038	11.653515273279	11.716621189462	11.8370492871748	11.6001412170137	11.742791961831
CCDC163	5.73236476322495	5.85369894928503	5.82304874528376	5.73218781933807	5.73187026307352	5.89767700767995	5.91682107278061	5.78451435571735	6.12917013147876
UBE3B	11.1735894256834	11.1446855474673	11.0913029543571	10.9255754189201	10.9604216431791	10.7824695290235	10.8426198311331	10.9689081852743	10.8926025865791
MAP4K5	11.5420245635302	11.6885573022462	11.5869654582017	11.5527299997507	11.388212525102	11.5911791788719	11.7347599613386	11.4962092796168	11.3716385743021
CCDC74B	9.52223603926127	9.56346289487624	9.6426766408318	9.41748246123819	9.53026421546301	9.74996399805503	9.66101008590129	9.55750592448372	9.57938931932537
LTC4S	5.01204452279441	5.00432363987302	5.05741887242477	4.9701742685962	5.03341815216758	5.08804746759574	4.98991371109879	4.99974029552194	5.0226354506189
BRPF1	8.32902022618979	8.61322915358219	8.56608889279931	8.38211345003781	9.03113809303943	8.41888881955779	8.8797763269986	8.83499961497686	8.72831267412692
PSMD5	10.7542107982441	11.0573258454426	10.9508768557181	10.3801824014112	10.747949219403	11.0030286754811	11.3250512723047	11.0688619515796	10.9079094908015
TSFM	11.2044333825952	11.088854182813	11.3691116266492	11.611343772987	11.4500321115621	10.7169411133278	10.909348702107	10.7169056772546	10.9199380807929
TMEM101	11.2989727508529	11.2896675182385	11.2371597782627	11.1349523851426	11.2900151997877	11.1471555887542	11.3930352584018	11.2190171575435	11.4313449715893
CHAC1	11.1699487764501	11.1955500083341	11.1950332876038	10.1499514941388	10.7617712037789	10.887324239807	10.7222398494603	11.0218967270076	10.7291840972977
LOC101929494	9.88560768701457	9.4130894617414	9.93973495610122	9.91211897563326	9.80132790035503	9.50998752384269	9.88279001053319	9.71468948144787	9.77948227306572
NRG1	10.4587203051699	10.4460325569544	10.1148459315856	10.0811225614644	10.5431117232529	10.5710549607073	10.4826360187523	10.9127248832954	10.7240295073977
WWP1	9.65112356906978	9.36472044836833	9.51182137741296	8.93997255254363	9.4718767258047	9.88341264849675	9.89510016391695	9.50062440153437	9.582044295249
SPARC	17.0544730087816	17.370615184753	17.4061774089343	17.1011991253821	17.2546618182713	17.182147988702	17.0367000843445	17.1466397778465	17.172939560338
EIF3C	13.4892147538834	13.5571632335084	13.6441568487456	13.6363831207243	13.5677229635904	13.5167459695064	13.5400812821833	13.4784565319777	13.5712896982544
NIPSNAP1	10.611908862175	10.5987178803884	10.5936302527793	10.163796729942	10.3424192847389	10.3409990583165	10.2219637878305	10.4490307314374	10.5878587560724
ZCCHC4	8.61373102320656	8.59721920437516	8.5895483511387	8.66519726882957	9.10072024241129	8.98317725500326	8.96743114456593	8.82431653999272	8.83594584864414
NEDD4L	7.8411602141187	7.82455342436797	7.90723863122368	7.90942579887567	8.13082884176126	7.81511204226017	8.00332241317391	7.94851773681547	7.87233523933472
CAMK2N1	11.8652597945008	11.675416769678	11.712670769518	11.8660789616826	11.6926200655235	11.5424765014289	11.6673979078124	11.5930235136286	11.5574058696493
TCP11L2	7.41967843463549	7.3952450511251	7.49563181226922	7.49642945992511	7.10773278633845	7.27575327312024	7.28168724566921	7.43129650382167	7.31260342151416
TMCO4	9.21260252433733	9.61007829580946	9.19986954551942	9.09164664306268	9.51714966957049	8.76927653553436	9.17666803723788	8.98233209296927	8.95363619281142
FLJ21408	3.92906395210228	3.98278904120843	3.87502727897713	3.8749756641977	3.87490783135372	3.89743480277846	3.90940934475465	3.90179857187412	3.87498589400758
SERINC2	11.7382537807184	11.7769319956134	11.9759954024228	11.6408068809036	12.132204565338	11.6767117164193	11.4065277853522	11.8121999027574	11.6295296151471
LRRC43	4.84394922616865	4.85322401631808	4.98255934419264	4.83706893897866	4.80817840091091	4.86466493627619	4.92977893057205	4.80826955723239	4.82139519466731
SLTM	11.6618319558932	11.8573912837128	11.440332785824	11.4729841131104	11.4407859541444	11.5844566317242	12.0285923674719	11.7956071321799	11.7415780466105
CTDSPL2	9.75868555026852	9.70166901849121	9.6390004864891	9.7471995724865	9.86570609852227	9.84561058155799	9.64967167283896	9.80021735805772	9.82625252982944
TOMM40	12.0857528281037	12.1507803574454	12.1868272994977	12.6878264134838	12.5784376360644	12.5040550639233	12.4408696915325	12.6556892004375	12.7000770024803
RBMXL1	10.0504606247739	9.76430775555913	9.56467046727228	9.33463551224238	9.64902317535402	9.37494091292614	10.0049412121714	10.2365825692172	9.58839163066539
NECTIN2	12.2025375041231	12.455666299875	12.6150488439364	12.3793994989328	12.3646949688738	12.5376110836933	12.1807472170663	12.3745995818162	12.3995815779009
APOE	11.2882503372175	11.1057072592448	11.463124564796	11.1353601714393	11.016084023381	10.5347738878745	10.9326514700792	10.9826424841462	10.6447837095776
RNF216	11.3050267423405	11.4348418936745	11.5380092798692	11.1858686692191	11.4598562177512	11.1997252372693	11.2526518247664	11.3650951956601	11.5300121835621
SPPL3	10.4030709156575	10.6607199318264	10.7549623014671	10.3781987520751	10.3740079991795	10.8313264963576	10.6965099743668	10.6582552318504	10.5345272372048
APOC1	5.64315413563016	5.5289904094955	5.60389496148655	5.48848501976424	5.54591114154098	5.52040868737287	5.5895038490791	5.53528954314466	5.53585328123371
GAREM2	8.50351951435658	8.9312535417184	8.65740648258914	8.66083969775667	8.98371318563344	8.71884283343613	8.7697070130188	8.41232156059307	8.7743406605377
U2SURP	11.8802851184184	11.7279254741675	11.8005267108089	11.5192237088721	11.8127701532454	11.7749498133195	12.2046556173229	12.0077798081143	11.8825267099091
DYRK3	9.10007327799143	9.32249433456608	8.81972700674689	9.65534895443692	9.65294626541038	9.21193669034003	9.1738596939056	9.27818795260557	9.08588762037581
TTC8	10.3944086851763	10.490687955656	10.587951523411	10.433980425057	10.8750422874766	11.1362799807215	10.7950908428311	10.8772660713009	10.9884782972452
MFSD12	11.2165211568098	11.3122801667132	11.4695143839026	11.4311408780287	11.5563255971436	11.4445372758587	11.3735622121874	11.478824237407	11.5454067627252
DDX55	10.1035102193452	9.90756514627046	9.96836786405358	10.2295553699867	10.0691035741323	10.2439961435471	10.1967779977468	10.2406580417328	10.1828366721564
ZFAND2A	10.1529202283853	9.99887381705174	10.1681693750986	10.1086546092059	10.1428550580738	10.0405138762593	10.2332347136223	9.98342685890625	10.1089931077683
MED17	9.97567883461869	9.9199580156248	10.0164309971898	10.2315985931871	10.0225095100071	10.0465871393162	10.2134990698428	10.2250901013851	10.0192000142732
PLEKHM3	8.1024364601886	8.25149528136423	7.6452755462461	7.90675183344274	7.96574336869632	7.80991483980766	7.63899247181845	7.87015083703198	7.72760196124332
ZNF223	6.49915274879911	6.42862300715117	6.83776239089808	6.58543309000956	6.60185523590582	6.39183250076484	6.6336772056528	6.56773614404989	6.56897250342811
PRNP	12.5255909170362	12.8350443761375	11.6251856495293	12.6712894965477	10.972979029107	13.1237815846752	12.7104017455521	12.7979006637395	12.8994350159455
RNASEH1	12.1123611001849	11.9417305443073	11.8124024122326	12.3483983210063	11.975800539412	12.2759475728181	12.3498792107017	12.016178178904	12.3935247614814
RPS7	13.3317688346213	13.1364221076127	13.396782638991	13.5624981297996	13.3426833592705	13.1913277828508	13.407490707802	13.4287795184593	13.5681001739396
PTEN	12.1908842575159	12.2216201331765	12.0116102934617	11.6404385820957	11.888379605329	12.1756443886513	12.068966262906	11.9598889784555	12.015204764234
MRM3	10.1235880624686	10.1197967748634	10.3403116991	10.0594662853325	10.5206742328183	10.0481609511704	10.3701874458472	9.94531695938968	10.0495576149946
PARP3	10.5821728733863	10.7598598518919	11.0516842878755	10.8586921065335	10.7581730368149	10.111502839331	10.482056248165	10.5574525061979	10.7192764198369
DGCR11	6.07214469123956	6.39076037417102	6.04371361949024	6.07239210293297	6.10437712768011	6.16262558726847	6.12754937708788	6.16437479606536	6.42430313624899
FBXW8	10.0407125244743	9.73459805834075	9.52694341774142	9.50768458092946	9.45404604470378	9.85236283993411	9.80401755742847	9.74693007849972	9.59923484137155
RBM17	11.9983704589107	12.0440146281195	11.9365983697818	12.2897940683798	12.0227051337944	11.7492511368046	12.3481258740461	12.0762721699146	12.1331052528933
FBXO18	11.6008865826447	11.5578942558571	11.3629076722798	11.5791004228655	11.4291250787446	11.6773416901274	11.3507975518603	11.7190144981618	11.5155901110436
EEF1E1	11.9713127662075	11.8386529430168	11.7582555675692	11.8616040719075	12.0221287453268	12.2739151132811	12.4073448981851	12.0694702570118	11.9736130580862
LRRC56	5.02979965604787	5.02987808689667	4.87189911947264	4.87179393030493	4.87165567412423	4.90303787668373	4.8718985561614	4.8888135075201	5.0028757863366
ZBTB11-AS1	7.57479948446097	7.41714580214632	7.52018789018481	7.6883074329995	7.54159356731568	7.50051301888032	7.47992411842308	7.39541943354427	7.60650865953329
BSDC1	11.327118759979	11.1120800582379	11.4476253298065	10.9806060436545	11.2138894238867	10.996842628827	11.0713066764787	11.2022699494699	11.1330705201387
TMEM234	9.37179672475587	9.19670814513022	9.34388379005252	9.24155259383809	9.19625659114735	9.22779962472531	9.17774116518137	9.25710686385161	9.12005440836566
C7orf73	13.0948875277819	13.0296578635897	13.0332606944035	13.0232407664222	13.0047680103143	13.2144098457649	13.0871248015533	12.9406402600592	13.0724391422058
CCDC28B	10.4870816239458	10.3326982668133	10.4174510212417	10.1411766242427	10.0181001783409	9.9953339396626	10.003837770482	10.1898621396519	10.2204843982051
IQCC	8.3949551885709	8.08341658566192	8.38613326714119	8.61369036891911	8.12384888805261	8.20443937266511	8.25497520713227	8.19284426358854	8.32963200393345
NEURL4	7.8210476300905	7.83510181075113	8.10534796841536	7.58899766734622	7.57545762257291	8.26144952674699	7.79474490485025	7.9240766354634	7.90759190449669
MROH6	5.41156837419471	5.51228794105342	5.5589892019623	5.41145457026898	5.49115014627602	5.44634091149959	5.60407949985229	5.53941097213592	5.45575382734676
MRPL48	11.1198428299563	10.9889107594563	11.101697202906	10.9432058004832	11.0978660836654	10.8672889284278	11.0553214139793	11.0921649794032	10.9743968447316
RAB6A	12.0445226559793	11.9445053360704	12.2601490028438	12.0843502245682	11.8983501931312	12.5639138568483	12.3046319097479	12.1591023799459	11.879360455605
FOXK2	10.258914313986	10.2663948580344	10.0601922473133	9.58463703567668	10.2982241479097	9.99487541909891	10.3443724104429	10.4292315173775	10.2950404515135
CYP46A1	6.68288521088666	6.53770011884172	6.36908986328732	6.31579240679021	6.31530229236732	6.49011894839699	6.72433551853246	6.35773699910564	6.5906079765282
PDE4A	9.41831933320974	9.77766219745036	9.77129817590925	9.35775137216687	10.1250511347904	9.3671984237418	9.60229852398001	9.88571891603625	9.62619036394058
ASB8	10.5482966984848	10.981206923354	10.8452494422542	10.6267779069833	10.271790409788	11.1487468433054	10.6958286730757	10.8139953246378	10.8869942092904
ODF3B	5.38989012978136	5.43062717419853	5.58905187805843	5.47093166381184	5.43994761855294	5.46178689154778	5.42884635176026	5.54593874750406	5.4098278957853
RPS6KB2	11.9659140935747	11.8798870347181	12.0823183271838	11.9881988922283	12.094305037589	11.9448169300329	11.8138544205672	12.0565053009121	12.132425841066
LINC-PINT	7.09777429879517	6.95445109400985	6.93850706548548	7.0026960701023	6.88907096145568	6.92943724949829	7.10373377337643	7.07423252505275	6.98099964132536
CETN2	11.3992691147445	11.2845186145628	11.3547375566683	11.1661647587422	11.0684150818903	11.3324169223517	11.3555950866847	11.2649950070129	11.4011118349335
RPL10	15.2094280900954	15.0924645986733	15.1439081901026	15.1968332231982	15.1364423090673	14.9049432801444	15.1075209104841	15.1247893517695	15.0964916846246
CSGALNACT1	6.34872375573803	6.34854013905548	6.38819721965877	6.2673549885212	6.25520585959401	6.61424267083087	6.35513806257725	6.30919502311511	6.2987583672193
BCKDHA	11.2158636978163	11.4077580541016	11.2544132608632	11.3191100440838	10.8557261485191	11.3456344433139	11.1117195167038	11.2298482606094	11.3337625482401
KDM1A	12.1082400990496	11.738381665919	12.0102871246424	11.9739037712146	11.7119174294412	12.1978381110846	12.1322620700611	12.1188442691945	12.2121900547181
AGTRAP	11.7012957536965	11.6438072802419	12.2160876973135	12.0586082800916	12.0180996342613	11.8220316041561	11.9175715957162	11.8896224680612	11.9662006803424
CD163L1	6.89293391515349	6.95872463813735	6.84561517321148	6.82782273135392	6.8987727007947	6.81046503240603	6.74343382670601	6.73855764389133	6.91281272373547
FAM200B	10.8420367064705	10.6819721327614	10.6834690696029	10.4692489678237	10.6349007851533	10.5523899314111	11.0794811113925	10.7299835164473	10.3797094389085
SRRM3	6.82798994910697	6.88068767415008	6.76795863022226	6.86419839350849	6.6737194391482	6.68093843166538	6.69901357125106	6.73804411596208	6.61620573238635
HIST2H2AA4	9.4720464493963	9.24170529514087	9.33967051757422	9.28567688619241	9.43237590144941	9.2740316759139	9.13315284669877	9.17381060530108	9.15575982939908
THOP1	11.2980583439859	11.5331944953987	11.4963590530342	11.5750579502704	11.4266443121564	11.8905711945089	11.2258531108044	11.7025580690965	11.6468250442521
TMEM200A	11.1361962714977	11.2534683425691	10.6877967984205	10.8580725326919	11.1743451275878	11.4076713448681	11.4464863397123	11.2294650966405	11.1724773329496
ZNF554	6.31090340464423	6.4518089987716	6.66113151798865	6.28721578442564	6.40112014767954	6.43740277595489	6.38392432833613	6.42259985801482	6.43905847001018
RAB33B	6.77527701708017	6.78525265985113	6.77870380945274	6.8011097038335	6.72086174870869	6.7592232649642	6.67762576806726	6.91976893114402	7.07863921095432
PNP	11.2265348470778	11.1334403129225	11.182971552419	12.0932843666548	12.2487467395744	12.0517822732739	12.0142332669799	11.8822179032942	11.7884999534143
NEDD4	10.0025375229029	9.60659600098252	9.71038103803191	10.1288311829282	9.92342430550847	10.3706065622948	10.0027864959725	9.96888267182832	9.98301490108284
LUCAT1	5.80605007690836	5.64381326807296	5.74272954431629	5.69957046160726	5.72581472155018	5.66733010175205	5.65601197657634	5.71306347577543	5.66207735317943
CEBPZ	11.5426776265887	11.6064311521923	11.6096192822504	11.3814271196809	11.0104210570105	11.4882749330869	12.2418041434826	11.7817486431493	11.7584411969646
PDCD2	11.7612508376706	11.6983454089854	11.6920599003373	12.0678869556574	11.7602319636584	11.86051072034	12.1074545544372	11.7872367295783	11.8260365892917
DNAH7	5.5480250485499	5.42908484867921	5.43866769195719	5.30062693644914	5.30041583665846	5.36560920386581	5.30078662386857	5.34513409300217	5.38761231958749
ZNF19	6.12254980500568	6.15979307577601	6.26281185180843	6.03239329133795	6.24352047483727	6.34174708730245	6.03267605018667	6.03606183218154	6.27932868167882
SELENOI	8.76303199332042	9.16178168753373	8.94510017496686	8.92827592342824	9.18103249698825	9.01647859029699	8.88773354771164	9.21195050495913	9.35870025109816
RCBTB1	8.7733278928314	8.96863694210265	8.67773725714295	8.70362974055511	8.50281452377683	8.88342062376808	8.69597727981724	8.41961695157493	8.70131481252549
PHF11	10.2457817104747	10.2692176775925	10.2021608938437	10.0953715241963	9.95166358571017	10.1169809456398	10.3439280506041	10.1869139829017	10.2601092538418
MED4	11.8656805063826	11.4488689462597	11.3702103275042	11.779561659807	11.5859995280407	11.9447865105421	11.957538214138	11.4231156212313	11.6089610616695
LRCH1	8.32962987708866	8.55292846153759	8.47971448210177	8.44444536454545	8.66184154500314	8.59891522007398	8.96990933111989	8.86764821333932	8.56994322448109
SUCLA2	11.5256214867812	11.827860300441	11.4815037004508	11.240184222924	11.243056691154	11.8356795128019	11.8281987883101	11.7708743271064	11.492723665986
NBEA	9.31554910110032	9.52400426631115	9.45996694175676	8.32678860584449	9.0685086103487	9.17893156666023	9.13730057535428	9.03292832783106	8.66239781403235
FAHD2B	9.67014544439614	9.86799188369031	9.79626498755486	9.77471969076174	9.67994835677698	9.90573867889905	9.7089791343171	9.70381865092881	9.59434028813539
LINC00854	4.25348337425562	4.23134002158051	4.20615775726488	4.19509053638233	4.20392819533947	4.1788297813349	4.23152656284942	4.1820728461435	4.18288532373525
CD82	10.7335161922119	10.81614670541	10.8823868747117	11.3995966721974	11.5628493032967	11.3101718626579	11.1655282113001	10.9944760508822	11.134973056948
SERTAD4-AS1	8.31474764007618	8.3472826583869	8.32963198151212	8.34860551031351	8.20258032389516	8.10629720122544	8.38333807975117	8.18755476090919	8.29399545172157
PELI3	9.76372636577017	9.2465841793786	9.91358775091873	9.21131931999793	9.25347058726275	9.4901443919542	9.59467067229824	9.46120285499773	9.09575278165322
TATDN3	8.84209529493114	9.23529780750244	9.0777967611847	8.91850496314671	9.03155912671665	9.11874353536926	8.99416883591883	9.20073981722988	9.03406230934147
PRDM2	10.2338500822662	10.0866605227837	10.3640391110448	9.8369208276432	9.88979161054774	9.84131679349607	10.1333535456822	10.1700826962915	10.0567423731595
MAN2A1	10.6110426223442	10.5472287715059	10.5567541249468	10.6802853492735	10.065486787923	10.9570116197605	10.5333074920883	10.8978443702605	10.8074484456042
ANKRD10	9.80715679553967	9.90367483226523	9.75130194755728	9.95247989732466	10.158571377514	10.2799812800767	9.87361637376919	9.65398339085566	9.83557988285966
MTRNR2L2	5.9256301859231	5.99485358363507	5.98408864600191	5.9687324470408	5.96796893935194	5.9745188133004	5.98220610841613	5.9546957280822	5.92248535604619
MINDY3	10.2106175405985	10.4311918404847	10.2458355457719	10.4900611968743	10.4947694507629	10.824470880395	10.3382812079132	10.1637028944512	10.3048935019326
SAV1	10.7258249150425	10.4869777562798	10.5034422213417	10.0522856835012	10.5146863367012	10.487212179979	10.4004183258582	10.3261684971773	10.1427890900296
AMN1	7.68589407784803	7.84299850264351	7.78878476544633	7.62589672692256	7.77578112687956	7.95741584749171	7.79298604622774	7.64266420528354	7.9054988383218
BICD1	9.52106620683325	9.55551242535163	9.30947089161539	9.63000820866457	9.63354622873892	9.76196889532944	9.22680806776216	9.62614237984485	9.47212090250423
IGF1R	9.54991465305572	9.44510062320914	9.45775937164218	9.91533313201194	9.81688587058891	10.1969919631164	9.46205943871392	9.92512680835307	10.1377259044564
TMEM43	13.3669387860395	13.4225090491293	13.5316058412945	13.172007949677	13.4244786940612	13.3705530341158	13.4084107373681	13.4875703587313	13.6221633877213
MTSS1	6.61411883858476	6.32296748300153	6.33481401331102	6.61036825582131	6.58508762149089	6.60114423979709	6.48446161226327	6.46143231922131	6.38861672858174
KIAA0232	9.7579140361884	10.3786408398783	10.3458166597036	9.88457187872351	10.0551242948904	10.1551303441705	9.96150472801089	10.124359604063	9.7780561413196
OSR1	9.32432926966922	9.11627463361665	9.14101556569096	8.3252054316125	8.94729942057376	8.81344371610858	8.66871856414454	8.8093449932344	8.87005725115889
MAMLD1	10.1523205483554	10.0140325613682	10.1716219325543	9.92079402841244	9.06825452948448	9.98495832925004	9.99079132335639	10.1253654292153	10.1328108414672
ZNF346	9.28983322693342	9.2004290781416	9.17026141940268	9.71534278901081	9.64781315808184	9.55002688797336	9.54530754676924	9.99535171917495	9.80886232861497
ARL13B	9.78841498956588	10.0284032929518	9.60019815746328	9.7078974172746	9.73316430542963	9.41221280230778	10.2852179856586	10.0511142788228	9.70524548877515
TIGD7	8.01863457738151	7.91866203356485	7.99452066448876	7.86276338087237	7.98009440919748	7.82803477301714	8.08373013541504	7.81329344153867	7.93262333916498
PDPK1	10.729243800975	10.4358932830497	10.7439234154378	10.6504054857753	10.9386105160035	10.6793238969818	10.9146909877759	10.5726723805294	10.8319810612847
NDUFB10	12.994620390472	12.7279757175537	12.8327277270397	13.0212867791131	12.7968698147525	12.549855456234	12.7670031614274	12.7419026377364	12.6985813510466
CRADD	9.53432608673506	9.61090367502144	9.56769001948057	9.85601526223704	9.73283054950343	9.7566748894013	9.4648000779266	9.54895263653604	9.61104608166512
DEF8	12.2190913330304	12.4519427894638	12.3363916859786	12.3302633672323	12.3624836808468	12.1153575132124	12.4845786386235	12.0886463947038	12.0776741750897
SNUPN	11.2847597119353	11.0784047396446	11.4821090828829	11.5615208382118	11.5165255504403	11.5672268138855	11.1998889343419	11.195358668312	11.2727312048009
MDK	11.5968684925341	11.5475445218958	11.6796667520647	11.8179376844571	11.8296047805073	11.4854600066962	11.2906348133129	11.2459735962522	11.5134560380916
AMBRA1	9.56231043769155	9.43936341135322	9.6255650010583	9.35210461695733	9.72409110473907	9.25647770129065	9.48316482561588	9.17250166944549	9.21864646707577
CMAS	11.3910120448418	11.0499677639177	11.1256744212318	11.189748106895	10.9748027231988	11.4487022816407	11.1963817932658	11.0535475441399	11.2341374018982
HCFC2	9.3058297616554	9.78675441253806	9.52190058211342	9.94762538957341	9.55256613372596	9.54421897618309	9.4276311938245	9.79212528955736	9.70995664792335
PRKAB1	10.3173421730383	10.7035857872669	10.6981754488748	10.6179135762507	10.5296533091274	10.6655012427297	10.6108482708542	10.5709019260503	10.7018030874455
XYLT1	10.6847315589162	10.855354551466	10.6348417330128	11.5053010720974	11.3125459190486	11.7445761954113	11.1847669655706	11.4042062283203	11.4075214890635
QPRT	10.1559932319946	10.2171913899811	10.3972916998303	9.22169236615702	9.68162504952979	9.32348479070486	9.57614463730282	9.60273971440738	9.37840119148422
RERE	10.3722334964207	10.2649114154443	10.1861995245264	10.266850775353	10.7307464783356	10.163322614551	10.2449036928487	10.3462118270925	10.2277658882804
LHPP	9.60821751070818	9.46084646546622	9.58225868374183	9.70039523255623	9.17890783311523	9.43543490221669	9.33992256175001	9.24075503267272	9.43411625375773
TAX1BP1	13.6104586842038	13.6859757403182	13.3040110622594	12.9539870506344	13.1694224183567	13.2637603249444	13.4803267611212	13.3467095809956	13.3163199905661
MTPN	13.7735122311125	13.7288755503342	13.6918339573366	13.7974266677549	13.6175758308569	13.606359239105	13.8814202747003	13.6077822413647	13.5966333090267
DPYSL2	12.8492394554759	11.568930511186	11.647473265864	11.2609216672245	11.4676771082767	11.457580902711	11.2328643664015	11.4801316404925	11.1341240856493
TGFB2	5.75672559339978	6.20937817045596	5.77218204600245	5.7254940920475	5.72513031247293	5.80251312284835	5.7257690517468	6.07718588832162	5.81526915807118
STEAP1B	8.16734631902619	8.31429331385923	8.37568146543421	8.75137071473638	8.27124405610301	8.39739130558693	8.67846879138558	8.44106290929282	8.62294237532143
FOXO1	7.43497981241689	7.43154577948359	7.49294597840953	7.01069340807235	7.18559717122225	7.30264510842049	7.29138839993375	7.44388128900995	7.07436414842422
FBXL5	10.5787168401093	10.5170988419655	10.4416285103094	10.5498673603057	10.8535670720694	10.6581306319725	10.8364653006125	10.7535021541102	10.5469078831921
ARHGEF17	9.08366287823529	9.61194368746142	9.14896621290024	8.81291675270705	8.86703016736128	9.67946021232101	8.73916989431441	9.41230658803359	9.38830402570835
GABRE	8.63056251366977	8.6123040705648	8.81552709720689	8.29495636857725	8.26169720119307	8.5016476580041	8.56619401916804	8.65954218937583	8.7683450145061
GUCD1	11.596587054535	11.4230467938611	11.5869403673312	11.717228967392	11.7452316397248	11.7739762119544	11.6415129239293	11.869019083215	11.6500968703702
KATNBL1	10.5372874250447	10.685202327542	10.382420144866	10.6855003857845	10.6396053206055	10.7669891522763	10.5711447938903	10.4859332106067	10.6234112045962
EMC7	13.2600179885656	13.3850043857285	13.1783279699812	13.270196218435	13.3456249150872	13.2989151819378	13.671879365262	13.4281477229533	13.3979979716715
SMG9	10.6975307308422	10.4745921156052	10.703396248649	10.4480193046935	10.8556807248335	10.7521531659192	10.7849124559727	10.7184061992753	10.8044078234171
UBE2D2	12.7097556770191	12.6083633057814	12.5546298030029	12.7177713247091	12.6353433427269	12.8107276574274	12.8837101217248	12.8177236411579	12.8072643530441
SLC30A9	11.8299476765093	12.3237269470401	11.7205697551424	11.8095692424027	11.7782969627784	12.0223417699055	11.9957739062844	11.7632223697375	11.8105856023002
DIAPH1	11.7425411230569	11.5304716324466	11.8233322058478	12.0436332593869	11.7512132019092	11.5708048564206	11.6566257146674	11.8206688988455	11.8564189234045
IER5	11.5723153890453	11.6284717793254	11.6194047616436	11.5322636245761	11.7886430661806	11.619433590602	11.5026650875304	11.5976027954469	11.5968847775146
COPS2	12.2925086366492	11.9898655972577	12.0905053897093	11.9327819110777	11.5445485730283	12.3171721345722	12.3370771046983	12.1294900229164	12.2528861344455
ANKHD1	11.3379905210939	10.9863904414967	11.0864247838758	11.3348603468187	10.1198988561858	11.0746147587369	10.847444017935	10.7396945337544	10.6263626652391
RPP38	10.4780029537297	10.3319011164439	10.423755476019	10.6098100789058	10.4362051495406	10.3922722392916	10.4750912048328	10.2780051116711	10.4806179687845
NMT2	11.1003859011345	11.0873616541457	11.0913870181935	10.3004039965782	10.579595658228	11.060216633652	11.4714310139435	10.8512042613725	10.9917540759596
ZSCAN1	3.56361172010281	3.53860688845994	3.52885137917142	3.52469320267673	3.58528693051075	3.54368478124138	3.55108771259261	3.52467676864603	3.55386520098113
TMEM45A	9.93854475756324	10.0130148170225	10.0770395120798	9.9137446338161	9.65680346292138	9.58245372240991	9.63353493940485	9.92930997593958	9.84096309410137
ZNF678	6.48880339048174	6.674467378129	6.50972845263315	6.63742221578318	6.61122762699913	6.60369636374829	6.88453207836478	6.53990990292036	6.69212206401053
RYK	11.3315266879299	11.1442765686602	11.1240838433216	11.2874952197187	11.0594067702488	11.147176400642	10.9651884369251	11.2323746410653	10.9756515026347
TOPBP1	10.1598357512716	10.6888483636704	10.1747132160061	10.2919922862778	9.87961736171272	9.90717301731236	10.3039841585749	10.2106446487066	10.538125274042
SNRK	9.53334432946517	9.73659972121444	9.92467888015067	9.97190297594258	8.42749141132983	9.94989153090845	10.3603056646198	9.49231581535718	9.31618052630815
LDOC1	11.0696807672838	10.9455507466526	11.0356781498098	10.8201445459356	10.7644928710851	10.826328944712	10.5335438446819	10.9569080868929	10.9891156150036
EXT1	13.6507606334563	13.5945481170031	13.7604421538013	13.4101152369741	13.5764389059683	13.6653531215197	13.4626310355165	13.5362574713502	13.6007537481066
ARL6IP4	12.4518566852534	12.3093729734209	12.426822709796	12.4704787493873	12.3360272996242	12.0371405942571	12.4050018844337	12.2735431190756	12.3457377548302
MAPK12	10.8101008377556	10.9198152381102	11.1879786919708	10.9122418152664	11.0133108602924	10.7926741657747	10.6749319163915	10.6728647991309	10.8684552399658
SHMT2	13.2653255408641	13.3266724880808	13.4086720919208	13.3974202790961	13.2656209044692	13.2694312484984	13.1771837123247	13.31387706792	13.2503142186788
POFUT2	10.400860773829	10.4896056843185	10.4754172042489	10.4940929189261	10.4653946605217	10.1952962723997	10.125651022126	10.5076289055186	10.4866758833861
PDZD7	5.44401522750049	5.43858009185672	5.55256370816969	5.34100128322041	5.56223532620491	5.34629521675528	5.35984586365589	5.37492513884916	5.34103053828873
MAPT	5.03370519227563	5.07297639614117	5.06818156921072	5.03577988124045	4.99980023781156	5.12554479738343	5.02679660966762	5.06608937666582	5.11361283217147
YAF2	8.50240921569216	8.51497423737431	8.28198327387754	8.54616909762743	8.52082194072754	8.49358486004334	8.39156862749552	8.47286419445258	8.4408987366444
ISPD	7.07664978299091	7.06143646768217	7.26840687020604	7.18710561858655	7.35396917494788	7.13061336788883	7.22747704230625	7.07131686532009	7.09961023542641
DIAPH3	11.2089570682249	11.1983104407888	11.0647627032285	11.217992524927	11.0594941867837	11.4298224642972	11.1605618644495	11.0543118286164	11.0223829536335
HERPUD1	13.1293599157241	13.1790403649792	13.2186314604588	13.1206312309672	12.9094367146693	13.2013408221144	13.1168841492694	13.4300923083928	13.3942253197096
MSL3	10.4299514336947	10.2134518742807	10.1535690669027	10.2432119870969	10.1268660898024	10.3210376860782	10.3549993352985	9.98510922142346	10.2764216247563
CLNS1A	12.3268702090307	12.4736817582661	11.9496148985325	12.4921773021915	12.2032812169666	12.3961297754654	12.2093803929015	12.2560185539361	12.4893577850452
TRIB3	12.6904342181621	13.0673671343112	13.0915585318772	11.9036570549655	12.6241623604856	12.5271154573633	12.475650850428	12.5534204409618	12.7978598732576
C16orf74	8.17309393532868	8.08717400068119	8.2882937102261	8.08240387990886	8.42423506313168	7.95735290988622	8.0274514949735	7.82049133170999	7.94092555099497
TRAPPC8	10.7716374618482	10.4667364945892	10.5600198825155	10.6547791794274	10.5400354996781	10.8187174018887	11.2873143085929	10.5658086617959	10.668623350722
CMC1	12.3369357399626	12.3040555346491	12.0517911988233	11.4899253398513	11.8538097125745	12.0844946732822	12.3350783773929	11.9404761382938	12.2238712992551
CCDC43	10.6625758688661	10.5996241184259	10.5057731393307	10.498164346842	10.8649427253116	10.5535298826031	10.7848580847556	10.5967905234376	10.6546151752728
ZKSCAN7	6.73862637349147	6.43341472059078	6.46488586122587	6.37716474117414	6.58060773435237	6.54767857960681	6.57352539975057	6.52143937040468	6.61856660527759
UQCRC1	15.3552705848631	15.3244707831255	15.3478210790025	15.3003848235939	15.3866805532402	15.2683496719016	15.2647478737715	15.2804558518259	15.3413243752503
IFRD1	10.4590078606416	10.7909326319083	10.4857472858091	10.7972454102831	10.6893093286507	10.8984268541214	10.8183215510331	10.8308940956606	10.8062496150248
PDCD7	10.8930076725864	10.7617409349683	10.9964221764686	10.6728136541377	10.8480767601286	10.4449871534624	10.9764327436617	10.7548600307637	10.944078154047
ISL2	8.90704152519027	9.00744725902135	9.16114403267113	9.07252637707803	9.09592321398062	8.59007554045741	8.64582557447123	8.85539813413954	8.7712790410247
LINC00339	7.36910350910471	7.34177194789612	7.3149876084726	7.19969843311636	7.26626392048042	7.37003426988787	7.18262191959938	7.17931393607341	7.38258662176074
MOCS2	11.9123852631672	11.8518807893014	11.8717225691668	11.9377008483207	11.7083886981949	11.7923926423062	11.8589622167415	11.7623076141114	12.0778840913349
ITGA2	10.1075515742942	9.9249571665664	10.1360229008596	11.0928772539396	11.3311936043644	10.8582643697193	10.5816961197547	10.4015643890098	10.1291202188906
COPS8	11.8797881238515	12.2046773541222	12.1873261727474	12.8199580340427	12.2690204614244	12.2130112810505	12.0921220092153	12.2071275180492	12.5457472112733
DHRS7	11.713004575844	11.4871785427209	11.6965620165147	11.6380809713093	11.7732746117451	11.9588850402818	11.4855763408287	11.434565938867	11.6458605702158
MSX2	7.31673923997008	7.42455690943337	7.45822361079958	7.63692903265101	7.26339380731569	7.44592774542414	7.49646544995199	7.29588772595273	7.25216596192216
SAP30BP	11.5419142137758	11.1890319512058	11.3624359912135	11.3325386446816	11.7227237764442	11.3697231014727	11.2939717473395	11.2941069304147	11.434846934853
VPS11	10.6848468146851	10.8808940826785	10.6897066863517	10.6275526652241	11.1315439663474	11.0268397424243	10.494498188498	10.5383571808837	10.6292044414966
LINC01465	6.04833874905659	6.12144845672065	6.14909517793024	6.10764305341687	6.27190057180399	6.24184457701773	6.3659259290712	6.16308690525087	6.09262022451158
WDR92	9.71043217808935	9.82720231048824	9.81282981613324	9.82386285756351	9.94557716426266	9.8345161015527	9.82669004339873	9.82257487967731	9.6337048465878
DDR1	8.79225362283883	8.64053271804717	8.23722881911844	8.6939779304076	8.19212887880297	8.53690461892325	8.4001111265271	8.57375398480165	8.48912702020811
GRINA	10.0298421061456	10.2074703047586	10.2516215139211	10.0576851903268	10.2543599659641	10.2386378456491	9.87172688095431	10.136605949793	10.1761155773887
MXRA5	10.6767610954037	10.868644895609	11.0944685854686	10.5070250709307	10.8251390753228	10.625826904771	10.6417409047881	10.4685040863872	10.7008314280445
SLC2A13	7.93809269766615	7.67202218204846	7.67520875855267	7.60016603957634	7.76323331846955	8.05308593110766	7.84908760687641	7.82369360974174	7.71574735924811
ARIH2	11.8143263587756	11.996394569592	12.3927733311368	12.3277083580041	12.2628178233881	12.1086536784695	12.3425343643703	12.388069868938	12.3811178865036
WRNIP1	10.6266289162514	10.9021082559335	10.9025156864632	10.6846754974984	10.9949919810598	11.1202633427193	10.6312132920724	10.892543179118	11.0178883953484
MRS2	9.99480925994044	9.96975253301838	10.0279584746442	9.99689912323978	10.2820067754376	10.34182272794	10.1281038448549	10.075462219709	10.0033225492923
DNAJC19	11.1112163906458	11.1487178496793	11.1068684199369	11.1505670591681	11.0751020078541	11.3053333701361	11.2228628566991	11.0899531363264	11.122774581055
DTD2	7.5690973807806	7.33417570870263	7.49576086461168	7.39868745955019	7.32727629996834	7.43096911158847	7.42538582972927	7.39085496251695	7.20139214575251
PARP2	10.7316040118832	10.8741777906389	10.7684691315394	10.6823962543059	11.2154522675909	11.0426099021427	11.0578294154424	10.8422019710792	11.1718296911864
SMIM11A	9.11441900232092	9.19915897777092	9.12099291094237	9.44098502568872	9.12631987160778	8.95610754029494	9.06847499107792	8.99037218787388	9.0720450660136
POU2F2	8.72275845997744	8.825017181991	8.84991330154865	9.47479858637618	9.42432727456975	8.93724843186167	9.30878166870298	9.46786935561158	9.33534588999183
CLHC1	7.5207877319631	7.48213713871613	7.35102576773922	7.68594083570818	7.49294499813169	7.65107958722218	7.74827677987667	7.48100677555267	7.49625377062394
DUSP19	6.27154692195214	6.2288831673896	6.24744757833518	6.0428163948229	6.02594750861004	6.06360094133629	6.44858117682029	6.08466149242111	6.07806584191361
ZNF417	8.04735300153614	8.07794676393505	8.15984673113304	8.42336522758846	8.21720557625238	8.21829151163853	8.2523165587845	8.07519984583261	8.17446051890188
CIDEB	5.2156790745723	5.15801582047462	5.14458846155241	5.2754389529275	5.109427375003	5.12190156569609	5.10971553848443	5.30984519951723	5.12827131901414
NCK1	9.82690681464926	10.0765991677918	10.0527988447986	9.80291913598186	9.47884886352264	9.99008789241826	9.93244849729553	9.69036841537422	9.67357989042836
FMOD	9.1053047303668	9.52774295483448	9.69501106782271	8.501470096148	9.45310746453471	9.5909613556942	9.01479575364615	9.21144190896675	9.57680550045211
RNF2	9.3742931773159	10.0871263752727	9.53963041092886	9.59110823059507	9.39314835108506	10.0939077703353	10.0552346335112	9.77268467127766	9.55929464930398
TRMT1L	9.63163955319711	9.55813728357238	9.63648309317515	9.40873625132046	9.27494998416152	9.72689647489509	9.51990668473606	9.57571105105321	9.55016863505636
IFI6	9.67519250852069	9.52570761399794	9.99493391199889	9.61352330535322	9.71661868122427	9.6698580709294	9.57384671973358	9.80052612739267	9.72345871465276
AHDC1	8.37829619135957	8.53913013387602	8.35044766722438	8.39436164096214	8.43995676402069	8.24106487757822	8.47504413433491	8.38502537438684	8.30463012899551
ZFAS1	11.2963245743443	11.0796812378991	11.0703516037092	11.0489801743655	10.882942264317	10.9738748881319	11.1614421120195	11.0290930181884	10.9793540145936
LPP	10.9733921837884	11.0226497403421	11.1586002157082	11.113941543378	11.0994870501674	11.1500816661868	11.9678963767269	10.9632450796155	10.9285979965495
DOHH	11.3039083633217	11.1589155837533	10.9888862341576	11.1218585374506	11.2509546055644	11.053573889746	11.163478148386	11.2656470135468	11.2189914227246
DAXX	11.534999249573	11.797961115497	11.9657596622462	11.7855910815711	11.789375952172	12.16275399525	11.8352585560848	11.6830560823954	11.8085913621152
STK17B	9.10780898281278	9.10174606406829	9.04814907986747	9.39536046527693	9.28243981876308	9.65587118172122	9.28668132896429	9.32335580885524	9.03230087894698
PHC3	9.16279610466662	9.43818624915317	9.46482022776148	8.45937920041659	9.18670103341131	9.62530789788399	9.25486486673377	9.40112356303186	9.42271878258761
AUTS2	6.78901700186248	6.58472198409975	6.73082668214693	6.80732996176837	6.68563424225245	6.73200210650875	6.52470210827686	6.72669282774271	6.63023072818659
TRIM74	9.67036422019013	9.69216618593023	9.62684379391474	9.64032121010226	9.50007374675723	9.58546392631454	9.3118221779729	9.37945649438234	9.58076666005289
PIAS1	11.3992720939336	11.5958682906346	11.3006646172906	11.253627022753	11.5363059766039	11.4227561411293	11.4935616097027	11.361295285089	11.327908576818
RALBP1	12.5359585183498	12.3453406726064	12.3707234100106	12.3816499643227	12.4326786577941	12.2812145824563	12.4501631705424	12.2506641732984	12.3557279264656
TERC	5.29470551964059	5.33592700432311	5.2844214080134	5.27670225995515	5.25830130412159	5.22743543550533	5.25928113345874	5.27274128814847	5.27689278911406
MIS18A	10.5630169492145	10.3740355525568	10.3831939664454	10.6837124828977	10.7792324258067	10.517184988481	10.8905541622766	10.4997156727507	10.6893063233862
PYCR3	10.3667909688684	11.3452573846207	11.2476752363212	11.5566314932545	11.4377740428639	11.222926370958	11.2856031091075	11.496592973769	11.5910745766903
CHERP	9.58472265126466	9.7516632574628	9.71049640382199	9.67986174102624	9.5839739077719	9.76163341416864	9.62106324275797	9.73485668098589	9.73939264213866
TSTA3	12.3763452437664	12.2984921889187	11.9633967091472	12.4440509668599	12.484302516506	12.0275325527383	12.0200376139732	12.1670619115262	12.3356760807471
ZNF300	7.91658098704683	7.92142171359079	7.98607555694112	8.13547996659528	8.41588842129263	7.99136214082466	8.21360503502264	7.9183551256129	8.45731294762904
TNIP1	11.0297909642563	11.2965255750453	11.1306641496816	11.6529269934302	11.7041728143626	11.5112517850059	11.6782019060446	11.5985125848516	11.6204443709497
G3BP1	12.9822528560597	12.9161075468906	13.0436564036559	13.288621222083	13.5402685439085	13.1509048248106	12.786795806134	13.1721193327514	13.2664224234091
SUMF2	11.3523922270212	11.3495456997513	11.3065510485393	11.6662436643418	11.4874022391882	11.5849215932867	11.7284237127412	11.4679455072027	11.7985218654417
ZNF628	6.35310344702402	6.30834185255094	6.42899353711109	6.35607594641488	6.4669007449953	6.43154581376091	6.44602712431082	6.49822544357569	6.36555518342095
LINC00271	4.22573548233146	4.19454277350643	4.13526470021705	4.19789205868213	4.17538974698724	4.15427910002777	4.14963683110319	4.1436831717765	4.13521495556316
MMP2	15.4635702685883	15.8432089271798	15.8830588454836	15.1357713715621	15.6231775598681	15.9705557179517	15.0383458770466	15.5903201777803	15.5986993164716
STRADB	10.760384427205	10.956317068212	10.8768646750055	10.7671534170575	10.9487234370245	10.9764317895438	11.0083459814218	10.8370889236176	11.2449082905848
PDZK1	5.51498511201487	5.45131249188632	5.37400112095878	5.32304873327081	5.29748423712303	5.29763979162077	5.37776112031775	5.3939066707871	5.32010428431292
YTHDC1	9.9091840671337	10.1210780387343	10.1359654844349	10.2236361491286	10.1506550738828	10.3056367543323	10.3818017953964	10.0718930182742	10.0643393213507
A4GALT	9.19367483800746	9.18966426431349	9.30644995915952	8.97357346142459	9.26913859305774	8.90366978685324	9.10022560982543	9.13628009115294	9.10607066057652
DUSP2	7.75614452805278	7.89847172951356	8.03471937374334	7.92220229335557	7.98755922026906	8.06873899076937	8.08753268262982	8.20181391229161	8.30446581514776
ATF4	13.970614472243	13.9518094285108	13.9528465879059	13.7735207546775	13.7405249192842	13.5220740747604	13.8183062610402	13.7104113990035	13.7296218548952
SLCO3A1	7.28500187073323	7.5518033128399	7.72371932048275	7.83527031999972	7.72602026582807	7.67541501584124	7.45091118711171	7.61699062032575	7.36811603998532
GOLGA6L17P	5.30258906502408	5.31443012545705	5.29805309189773	5.33777410336601	5.2197195008874	5.3233301293534	5.21259292836263	5.26434763048116	5.27076927079155
LANCL2	10.5390486055634	10.5943776862514	10.7525257097111	10.7727370808213	11.1215427722139	10.461191648256	10.5707938181576	10.7433441313095	10.6139532190982
FIGNL1	9.27154135026451	9.41909447256318	9.30790022629542	9.38631622460812	9.44516047294337	9.64067704067681	9.89862282084674	9.27032908473493	9.75886902592292
SEC61G	13.6462179537071	13.7430778730575	13.5805392108106	13.0536412735817	13.5698000965782	13.5572255757906	13.7565167426094	13.3775541369811	13.437189736293
CBFA2T2	9.21934533597721	9.22391599671934	9.31379161873451	8.99463234808179	9.26250788784256	9.1820873432119	8.76535188964052	9.36857708243744	9.04496748389336
NUCKS1	12.9402226328932	12.8794760019959	12.7972327957605	13.1664163368109	12.7641977959104	12.9621126808119	13.2971782154219	12.9763300837883	13.1095447067568
MEIS1	10.5952181515192	10.8750293428266	10.4450721408119	10.2288264357344	9.92187861137213	10.4591834662848	10.3999790421088	10.4508639890733	10.5297827795876
MAP2K4	9.86949395568992	10.2728526059676	9.84560590943488	9.59385368472972	10.2146993462273	10.0889852617603	10.3190152252912	10.1986216919657	10.2882879422384
EIF3H	12.573187020767	12.7595583387501	12.7066130297583	12.3759023469011	12.4415639038841	12.895971609181	12.7323957879807	12.6418998527363	12.7147340378124
UTP23	10.9928346620732	10.9582043667065	10.6986954265017	10.9760661482371	10.6749250793471	11.2475087689361	11.4279965787692	10.9048918840567	10.9610463222851
TNFRSF6B	7.58365771288988	7.39985350952565	7.16586345250131	7.64512272674523	7.48521935993049	7.22564782976809	7.42391779711792	7.29696215051684	7.14885320013946
MSANTD4	9.61448005807419	9.63882124730314	9.61076451663298	9.35716331961744	9.40024210404619	9.46334772544264	9.42328661828729	9.41001768488185	9.22132534409544
TNPO2	9.84096434480989	9.71115464497731	9.94572781493397	10.181986207956	10.0561500167983	10.1870653818836	9.92675319910973	9.78056921728712	9.96836599428062
NDUFA3	11.6260295339953	11.6368040870911	11.7350040678571	11.5696903838043	11.5326198012064	11.242884307755	11.666991310332	11.3941391484336	11.4126415346493
CCNI	13.537728070526	13.4401477459223	13.460550755352	13.3306364892669	13.3946415835452	13.3236219346057	13.7371366202702	13.5297215298751	13.5877574635986
TOMM7	11.7665620924164	11.6904506656739	12.1148905918021	12.2669786355445	12.263519847005	11.9868714225674	12.1356271228277	12.1361360528926	12.3175044623527
BCORP1	5.03221523813653	5.04860734990913	5.02941694240609	5.26841016193639	5.01650417249432	4.99943495717707	5.04201767083088	5.04343550926283	5.00601963175159
EFR3A	10.8619770742809	10.985137973882	10.8474426356191	10.926084357435	11.0091839003226	10.9599878839053	11.1467249899589	10.8379202984285	10.7632864603398
ENOPH1	10.428976870601	10.6826643042522	10.6112746114307	10.8613914363166	10.5867521225044	10.8699706305306	10.7804444994868	10.9114433367725	10.927153039389
E2F5	7.55274375271318	7.64283019146182	7.71715214140244	8.0308386324384	7.692684944738	7.82471496346322	7.88884378875328	7.84245424835597	7.68498085060439
ABCB8	11.6357512156549	11.4357513420531	11.6124506023569	11.5251289618718	11.3870075835101	11.5027017189842	11.5610395777923	11.6292370073348	11.7265429666067
C2orf42	9.01679873450818	8.9252629621986	9.4597775676365	9.37171615170153	8.8946684319838	9.09270810841196	9.25751455815002	9.17763384461947	9.52757007834234
TRAK2	11.0637630435436	11.1673558193441	11.2423621431395	10.7124893372055	10.794653172369	11.2324433180288	11.178788796871	10.842851261931	10.9089738704259
ZNF788	6.63482830017118	6.54509481963146	6.59996232110129	6.70544061520714	6.86746774562622	6.49229291066766	6.92937189114699	6.46608672725236	6.51337174235604
SLC9A3	8.89699602174094	8.9420542143198	9.21015339705017	8.8900381751628	8.78467512345395	8.97663694674637	9.01851311785439	8.99333984401849	9.14367204820482
NOC3L	11.0480638529607	10.7929386890733	10.7936420108392	10.7436631247659	10.4214379252291	10.7742186386905	11.2895123815042	10.8981582385378	10.8479839361104
MRPL57	12.6155807236373	12.5535241790859	12.4998540058604	12.5970220471634	12.4136508366222	12.5979925268657	12.6835975980238	12.6422257850689	12.6109741132992
EIF4B	12.7614506726949	11.4780319198129	12.8244000780991	12.4969912790671	11.5645373337324	12.2442950342832	11.4442714064221	12.5806398250262	12.7228698453057
MIR155HG	6.6629074624546	6.63115581519798	6.68411090731683	6.87483762623193	6.66733397041881	6.77132367551367	6.87643663198027	6.67010296514895	6.65613171439642
PPP1CB	11.8626405300901	10.1939058886448	9.74319875285748	11.603342163777	11.4686466389451	11.9874941352381	10.7856269850118	10.6799507201085	11.6162982218834
ADAT3	8.48430347906594	8.62937924314739	8.6784243514235	9.17700858092047	8.73042422748261	8.26267202168333	8.66671534717048	8.99741586303026	8.46568225443968
ABCD1	8.27323460414514	8.49883677096779	8.49825152547018	8.28439680873112	8.74698232551747	8.49601978931818	8.23409655641527	8.48720946844512	8.3705910368633
SLC25A38	11.3351950791757	11.0952218286091	10.9754179380052	11.2847312265806	11.1970497299172	11.3139482595633	11.1633854431328	11.2966618625649	11.3367382876547
CRYBB2P1	10.7557176642193	10.5115375392104	10.5533336302646	10.6463357069848	10.1825263319394	10.2691372173294	10.4933129218417	10.279871697808	10.6882366094771
DGCR14	10.6444254430597	10.6260906618421	10.4470411265665	10.004403500942	10.4965586346096	10.2558962202601	10.3241060911989	10.4361782372108	10.6862743495187
CSRNP1	8.59949604489677	8.87544526694569	8.84704149159533	8.5712419327225	9.0799571992795	9.08523439459986	8.8838143104056	8.90889276731295	8.97380261352409
TRIM59	11.7505033716532	11.5017751816474	11.4919236397192	11.7825585702501	11.9692068811289	12.0405059518358	12.0317217642312	11.5987489439557	11.812012305752
GNAS-AS1	5.23245359518856	5.2202028566206	5.27632765351629	5.35006836858632	5.20603202318791	5.23694754584444	5.2592536100802	5.26282656508744	5.25921752666516
CRLS1	11.4114096742947	11.6520563551346	11.383879236535	11.2911309860762	11.3807787954968	11.2997644169309	11.2242538994922	11.582294479888	11.8142333238686
ZNF394	9.61339435053818	8.80381688640298	9.23227699847584	9.24843252172412	9.40898053291165	8.78972803753054	9.38414651084938	8.72085413432255	9.30557824488005
UBAP2L	12.1549349951506	11.9382589622352	12.2807119450788	11.9998054092674	12.2881332715505	12.2588042007887	12.0524862974573	12.2092804697392	12.1749791929897
PARD6A	6.06214821639237	6.33113900536082	6.13457812924699	6.08183184763401	6.31794781679596	6.32054677087628	6.33230568291804	6.11320567425484	6.11016034947635
ZNF821	7.51151708415799	7.63192778117953	7.39335409401715	7.4575175773786	7.34828445933432	7.44508979941979	7.49457002554022	7.38310655022036	7.41067799912116
SNORA26	3.54443298294425	3.57704552047461	3.5787469317476	3.54440307334797	3.5913478292661	3.5565416835706	3.55469081949123	3.56122713206694	3.58598205645925
STRAP	13.3996508604811	12.9436382703276	13.332712457962	13.4122243765968	13.2853283109629	13.6579738811444	13.6587529926088	13.2319672680305	13.5106483403527
AEBP2	8.64167948479177	9.11546736599427	8.99031452555564	8.43959145528255	8.56385541235988	9.31820402597335	8.53865513173065	8.58275508984991	8.59114790213395
PRDX1	15.2198352409477	15.1254972549854	15.244242144951	15.2718963331471	15.3007472752636	15.162712223707	15.2856333867777	15.2799068514119	15.3366003932351
DDX58	10.2616718282412	10.052179047582	9.74988003388096	10.0238482000196	10.3990121223958	10.5219803362384	9.92367615866387	10.1666784522276	10.0164934016156
CMTM7	10.7321892773544	11.0077837170092	11.0194894082046	11.230921045232	11.1573977548321	10.6942423790667	11.0289660348056	10.6202927994095	11.1672131284128
FBXL2	8.9398247384368	9.21557600577862	8.93984290575406	9.19528426714473	8.87129270277574	9.16908578725434	8.69952127915349	8.97012490758963	9.08554658112944
TSPYL5	10.3872464597023	10.6507062908208	10.5257545580577	10.7438534381319	10.2052272739017	10.7385778742765	11.0400071695147	10.6393049396587	10.3959130276925
EEF1AKMT3	7.571891240357	7.1550083065129	7.48055798507946	7.07709489564007	7.14572739159823	7.30601724365657	7.31298344669259	7.41376507698209	7.24006007017896
SYTL4	7.58254134974529	7.70852720787308	7.43532280782612	7.80889808339891	7.65965282232237	7.65383915996602	7.99349346975938	7.8740812203892	7.90270781091054
CTSK	14.1495687023126	14.2910217679311	14.3843921667404	14.0933278955006	14.2297580729256	13.9300010038476	13.7537037552501	13.8005241580303	13.9036484704869
MCL1	12.2597760540889	12.2544657049189	12.2513642670781	12.3587014881716	12.5009691668793	12.6610897481821	12.4494934378832	12.5941721392759	12.4607531931146
ADAMTSL4	8.50868248285227	8.19692757619485	8.35250707574128	7.9757946615092	8.08844343546091	7.86233330040221	7.97721497758274	7.88556302929061	8.087624258844
EHD2	14.0702577613064	14.0781716389096	14.2520065544474	13.8065401156962	14.4285107767945	14.203427724296	13.6188427622083	14.0743627186256	13.9618324297511
PDRG1	11.790366490518	11.347605977641	11.6347779487878	11.9242883328496	11.7010826673349	11.7087338564564	11.8322265839627	11.5562685820838	11.7512236593543
RNGTT	9.46329181320229	9.54344004252357	9.52835613484411	9.90021241154136	9.68574946826165	9.53616943147555	9.84685064381181	9.49489409020476	9.54601536641836
HOTAIR	7.58397679098196	7.69778758176044	7.26660028657652	7.31535103415617	7.18902953331101	7.42583242577431	7.61848245395458	7.44924357454573	7.41424941837139
ATG101	12.8163697788288	12.5584927473905	12.7211143194985	12.9641146286486	12.7417559430994	12.5885019123562	12.7465969049354	12.8209506128955	12.7713386082743
CLIC4	13.2464391125995	13.3527245699119	13.3234400398221	13.5559920026238	13.470672474334	13.7268415552912	13.451132197133	13.3985969352156	13.3808482794569
SLC16A4	7.82746824742029	7.92501599131524	7.66045338512157	7.37538621544504	7.5267075767472	7.83768484012059	7.82204481288796	7.80150891054405	7.66888153125839
SLC9A3R2	10.8520517669567	11.0460105396555	10.9340231673514	10.8209777530866	10.6965129484765	10.6044710092589	10.6241488094383	10.6939957537381	10.695721730466
ZNF573	8.30466129031036	8.55000281178135	8.51093620753824	8.41321470792563	8.03085427652497	8.4552501709995	7.90257939107345	8.53575228719072	8.74447204336187
CLDN4	9.33226886905975	9.09375033525556	9.79953102511004	10.7756609972016	10.8385135125267	10.6313001360128	10.1477177188147	10.0021688953268	9.82973536591608
PHF3	11.3413624854918	11.6746829660217	11.4887980125947	10.9240773383865	11.2297091491086	11.0741999528881	11.488189634968	11.1183757815035	11.3595569802558
CEP70	10.2101037053198	9.80777422158396	9.68322525608478	10.2108846722498	10.2895067540728	9.67282622620489	10.3386408481148	10.1355801879593	9.91846219037282
ICA1L	6.85972219952197	7.07020564121167	7.12587099699199	6.88121917285226	6.92800062014208	6.98928845658512	7.16500513032453	6.92147773997842	7.14438861804874
SNHG16	12.4067161594338	12.0464343401754	12.4188136618001	12.386785404022	12.2986578071732	12.6261068657599	12.7073047130832	12.7013454531133	12.6381517121275
NCAPH2	12.4303648524898	12.4591116892923	12.457805723066	12.9502977389632	12.8462871197759	13.1704296537446	12.5164100768757	12.8841169985334	12.575147296678
TOMM34	12.6898419330445	13.0161870580696	12.843552869915	13.4381057508041	13.5153740051846	13.3368939461366	13.0992384168932	13.2606409694377	13.3123818671194
PRDM8	7.12372754936094	7.27277959708263	7.25153709425302	7.1708710492509	7.13928696842623	7.39678225201793	7.17365655568229	7.17265493387498	7.21284196645065
PANK1	7.39746789799189	7.49181406415524	7.45573877215871	7.48970238523505	7.50082137107323	7.18354187196891	7.24924105277806	7.25648139144921	7.49075129859369
MITF	9.59211915300684	9.75765717034479	9.55495906105308	9.30425468016197	9.52543261107924	9.48435390678997	9.36199343708761	9.40907141810452	9.3742774961457
ENTPD5	9.197078378234	9.3093499250563	9.10589520839022	9.41203676730251	9.3207565203887	9.87722715453893	8.90348686291554	9.48182769271979	9.55547607526273
CCK	6.46719295465338	6.32405195668059	6.34026891772911	6.4658003285305	6.32449072658236	6.24875649918175	6.32345649066508	6.34387387787452	6.39756453857948
PLCD1	10.3610561062268	9.99789949030904	10.0779285586734	9.88904302352346	9.94963038988959	9.73397992205041	10.1488257933743	9.89792634085213	10.0309569519008
AASS	7.61241608424003	7.72618553633726	7.78741266206012	7.83101288980281	7.9189348291891	7.86823954489429	7.64951083569122	7.60989155632697	7.6264222697253
APOBEC3C	13.0060514468753	12.6989653123163	12.951595521534	12.7247026205119	12.6033104655316	12.6101908156188	12.5704727750837	12.6933596312564	12.5940144734973
IDH3A	10.739872608383	11.1913852357957	10.9369252770219	11.0214698844148	11.5095683245573	11.480668669734	11.4553226376898	11.3057810291594	11.3740844763329
ELOA	10.9628404600989	11.8300064664413	10.9540866629423	11.6239461187429	11.3217909184213	11.8409406570275	11.593133777765	11.767284252457	11.7100998431044
AMER1	4.15353497040067	4.23689501890591	4.18406325216423	4.15348887068313	4.15340620095064	4.15347455658512	4.18603275559356	4.18695182064879	4.27220598277829
ORC5	10.6702417335381	10.4909878761646	10.7476000033129	10.2747066720172	10.5286302193544	11.0171705652433	11.0645898861912	11.1594490897093	10.6670529792765
LOC729603	5.65016030448526	5.57707857589293	5.5376872263258	5.79854708040167	5.75812781418829	5.51952351306021	5.57225876707064	5.53979615904095	5.56515511998988
SLC25A45	6.87633730233787	6.93465010024563	6.91267179474953	7.03242461598103	7.0611161446467	6.86228553571867	6.83787121338608	6.71698327197906	6.78812105768012
RPL29	14.1072473093887	13.9562282890056	14.8863394865501	14.1659774726267	13.8014190629021	13.8588684929374	14.9425260105675	14.0309635075695	14.9075959292595
PPOX	9.62847646094265	9.81063371893882	9.4836621775409	9.71579030939268	9.01141029061847	9.99033263467718	9.67595887061547	9.49683649131387	9.70939787844729
CENPJ	9.84859351051102	9.54806360807141	9.64352004995989	9.85242136680121	9.59379001256209	9.75322449823714	9.93224963598588	9.829449120508	9.84592079236716
MIR29A	8.80688096229977	8.84378193523137	8.80985583355113	9.05650832884006	8.76836357968458	8.77487592697441	9.16319164092731	9.00956275447102	8.81196915045125
MIR616	3.97473280092066	3.97452974912636	3.93133883104134	3.95407357810157	3.91685751529206	3.96614447616435	3.91698022578682	3.93712933228067	3.93353286799818
PPP1R9A	6.23663646479251	6.20238867854879	6.35042753183985	6.1538913921217	6.16806693764467	7.09026947574351	6.22634130642868	6.18663399844191	6.4006434990954
PLEKHB2	12.2242702462564	12.4384741438755	12.9506210982918	13.1713596422258	13.1111926528378	12.2757425214794	12.367625960871	12.4995910015186	13.1863736696146
BIRC6	11.777213207044	11.594389814622	11.4244778077586	11.3274093977466	11.4547708272382	11.4739697369807	11.5654750346007	11.4168658577518	11.6835911549995
NOL10	10.7274241689523	11.101420891259	10.951556507382	10.8915897042091	11.1383561853055	11.2537235566489	10.8073258830873	11.4761128960247	11.2884607931543
CTBP1	10.6741666352841	10.6014034781694	11.1308215110794	11.0114243424906	11.1383667881878	10.8302214152172	10.6756250793852	11.0186669476308	10.9443405237786
CNOT8	9.52512250569956	10.4092216487267	10.4141512540189	10.6354379045697	9.91951055423626	9.70260844176607	9.80385852116041	10.1300180407317	9.7953937887296
CCNC	10.9149621717234	10.0486094580904	10.7368403562317	11.1980446761904	10.8878283393861	11.0538273675251	10.132534173816	11.1137669006578	10.4947531483672
ALX4	5.44810215758535	5.61099226083818	5.71005355956307	5.63134211677004	5.44777503163247	5.48292589846348	5.44814398109277	5.44791981424703	5.55124655080281
MORF4L1	13.5773676319108	13.8283513690851	13.6586891913572	13.5247025464465	13.5835203704978	13.6801127989151	13.8493899512685	14.2883360719628	13.7448611664166
TNIK	8.23495997254747	8.10841332445025	7.9738074491302	8.13787689979676	8.15695688424909	7.70936117159536	8.03069165499313	8.04180677634179	8.16839181820631
ZMYND8	10.344942314813	10.3208781110835	10.3509173174677	10.0953006408198	10.7837906980808	10.3234410054448	10.5127681713821	10.2692329889262	10.2210435219146
FAM114A2	9.98423292846199	9.85016835947871	9.80046104927476	9.81487451703571	10.0764896244162	10.1123621633364	10.1330838070227	9.91538283672364	9.81254185368236
FAM167A	9.5598171202436	9.65789614429221	9.88289150742176	10.1570345589563	10.2440774860293	9.88518014931247	9.44032573605787	9.78170663781349	9.79365202514521
PCMT1	13.4331453925134	13.4985988404285	13.2312805799295	13.6010386252626	13.2756812806635	13.5602520656869	13.6436537339989	13.5872794880079	13.5133755996416
RHOT1	10.0483318254321	10.4233015974934	9.92646944822277	9.76727266106903	10.1627211188871	10.1078176030257	9.87427878294545	9.82449468599473	10.1670946683639
ZNF74	8.36604726295095	8.19341311858054	8.23065068564838	8.06827860883952	8.58058070462919	8.53297226095386	8.23931102361121	8.29638834295884	8.29175723811718
PPIL6	6.10381134696174	5.79891824675105	5.86927222170511	5.87980680198254	6.20754359609226	5.79885462130581	5.79457660461558	5.82152169989522	5.86500976831051
CHRD	5.80926390182541	5.67975011566248	5.74930052115422	5.62586105444993	5.6609684180332	5.8753087285658	5.62604167412504	5.6975214371304	5.75728958646307
P3H2	10.3267340939207	10.685523396609	10.328764366068	10.7786153867247	10.8944706772069	10.6521455205432	11.0382699445898	11.0803226577696	11.1992282971736
LSM14A	10.9063484469398	10.6453000079111	10.8221074076873	10.8906323722681	10.8411380379185	10.46517748676	11.3055463025643	10.9955885697143	10.9416273382278
C5orf42	9.68673294420888	9.70496519256523	9.80001702361873	9.89134253289585	9.62168086305578	10.2838366656476	10.1055420383928	9.8546918782212	9.66421780532302
FAR1	10.1084212334665	10.3788621318615	10.494801610281	10.0822994652438	10.3583336250796	10.7739157691181	10.2563890470349	9.85164767003861	9.80661175687723
ZNF841	7.20778331652626	7.06604259921953	7.23854382113492	7.31802199130074	7.20038864241439	7.21961429117001	7.25498152353295	7.4868168220293	7.21423885686019
KMT5A	9.5036235343657	9.50325176631256	9.48445533110944	9.40730903568455	9.61836994574522	9.30612446847861	9.40025742072149	9.33760092062948	9.37426866410954
OTUD6B-AS1	10.5820822608582	10.7597034927334	10.5386484542319	10.6724318571481	10.6527286524008	10.6997753244637	10.7599105883711	10.450557247231	10.7292241335248
PCDHGA6	6.51885648081455	6.63829505329923	6.67210378198428	6.59981761699643	6.52599935466725	6.54340483107353	6.79525208873317	6.64437886264097	6.61208732049045
SLC43A3	10.5908767597195	10.7762423026323	11.4049200122248	11.3869879760056	10.8480033283235	11.3543482864325	10.681882777309	10.9404282326844	11.07338178477
NOL8	11.2769925761363	11.2082501865574	11.2376258625505	10.9967496559476	10.3935283578016	10.9050496781572	11.1958173338324	11.0779493328834	10.8209458007014
IRAK4	8.40721633900995	8.53257802155444	8.93085994606685	8.57531144742542	8.57895595902111	8.47764265475777	8.38269177133809	8.27067769280142	8.49930597827172
CCDC151	5.36807877738366	5.30295992195944	5.57200765563117	5.30299548169234	5.60061387167778	5.33022264528396	5.33071945686088	5.36406357568636	5.30303069869717
TIMM10	12.6459438427298	12.5184592107787	12.3711186108173	13.2331041965533	12.831514005773	12.7747389053104	12.9425562792605	12.8796983414842	12.7940018472564
KCNMB3	6.16397791342043	5.77006776145233	5.82061079853941	5.66079836289926	5.74526316926293	5.66074057354389	5.76459030406376	5.66069466701753	5.71241278796345
CHPF	12.7347705033535	13.0549008922681	13.185678856871	12.7360053073504	13.0476223701366	12.9904303457209	12.6167698932964	12.939175865448	12.8759853443978
ACSL3	11.5773416596801	11.461228940788	11.4609168040931	11.516788901465	11.1589550685556	11.3294233748849	11.898303791876	11.3441524859562	11.4610925711963
PCDH9	10.5139686950104	10.6426693541235	10.6939855435106	10.1632957409456	9.97685346004858	10.2150231535192	10.5402229898796	10.3566756580067	10.5105208720138
RBM22	11.3225736618218	10.9540197030751	10.9305019058387	11.3546873005365	11.3805500011887	11.1902995215539	11.0456047697127	11.2119221669366	11.0760973232808
BAG6	11.2482836753486	11.3294606708997	11.2439524061365	11.5337822581061	11.3345533292484	11.3181259044677	11.4525432473034	11.24264852987	11.4767966662671
UBE4A	10.2680469320105	10.5922218889082	10.9181786002651	10.7486550096102	10.8651057569139	11.097970079205	10.4360665992984	10.8810719304981	10.8422738532202
LUC7L	10.4519835765174	10.2808150979657	10.2146292718453	10.3200888830786	10.2646697058335	10.4301564385214	10.7129444643089	10.4436075193263	10.1733303011066
PRRC2A	10.4660871079453	10.3542380095342	10.4138649293235	10.3323635214256	10.842626463968	10.3551671509627	10.5009556826653	10.2965962287305	10.4035686675605
HSD11B1L	8.4234421806067	8.22995039739837	8.4347048333473	8.11087118296036	8.32211351560592	8.34700954727198	8.18112629866444	8.09126154164574	8.24568277671965
RPSAP52	10.822602470555	10.790846500637	10.8533081018346	11.2091427892646	11.2201614510642	11.0808626233012	11.3344059950432	11.4517195251442	11.3185815557618
GPR135	6.87682989373806	6.9519965529521	6.94976647676117	7.01907960169078	6.91517827800273	7.00275155577235	6.9837282597685	6.77015983336056	6.81261744019345
CHML	9.55879286427236	9.43500755123618	9.26436831808323	9.21534157479002	9.3585581055997	9.24292316117282	9.42048201890779	9.4141619056602	9.26511746359679
RPL39L	11.7585430101139	11.6386154628435	11.463894599444	11.8835985529771	11.8883303244551	11.815145576241	12.1756001633009	11.7648919453962	11.8966310792654
IKZF5	8.31780492989432	8.22087951565719	8.20635788150462	8.12094900815189	8.20641594247496	8.48890484965957	8.31363065224554	8.36581414349301	8.57089631258942
SYNPO2	9.40344666026807	9.23271552218926	9.68885096450804	8.69677899881472	8.79706875930012	8.79591722141567	8.78817720890861	8.99630412486659	8.8758077657971
CHD9	11.1105573216265	11.1460759669802	11.4186740178725	11.4187787926564	11.5686583992266	11.5970859055479	11.6207425365564	11.6361500576584	10.9810806168566
ACTL6A	12.0846244795062	12.2888650023213	12.150745985461	12.4295448100184	12.1203917512101	12.4953196375183	12.7349909087641	12.5767279499734	12.542755799815
RTP4	6.20568866525636	5.93003518802247	6.14843356542123	6.04647204435053	5.8582153928065	5.88933029376407	5.89502467757731	5.89944359663406	5.94534322624937
ZMPSTE24	10.7579039398644	11.0768704250993	10.5166833386999	10.5023606631772	10.8593822046284	11.3052795649994	11.1544573060631	11.0202911409946	10.9000274951907
PPIE	11.507847750004	11.4393311137158	11.5117392142276	11.5353195773385	11.5018672206153	11.5232568306968	11.5785988111418	11.5694756744476	11.5732998103646
SMAP2	11.3261511662486	10.9379262806986	11.1350037240953	11.0418968025243	11.5447733801863	11.1670375194273	10.8406080128205	11.1726010099164	11.2744145759617
SS18	11.2823254531189	11.36388530548	11.4727642258816	11.615309290613	11.7846003709257	12.0066183170172	11.9208275598843	11.9610698703195	11.8671496626366
WHRN	5.18744244446336	5.07412089266529	5.13494884049803	5.08062960456287	5.06514779828464	5.02740428419789	5.08409014766546	5.0578907917031	5.0891026034993
SNHG9	7.06388457877168	6.9321135335023	6.93932921333337	6.96133109738157	7.10883451509446	6.91584724311991	7.07640988021867	7.02429373251499	7.05173161161463
LINC01638	6.1931317618408	6.18056487377049	6.17514231585534	6.19440064410589	6.06389180900262	6.08155072055757	5.99563070238518	6.12354810973443	6.0884846939343
ZNF529-AS1	7.81963263734779	7.51957201933418	7.75620629407585	7.80937443166999	7.57420061399772	7.50456397824509	7.68390093636118	7.73415026312066	7.53855070046582
ZNF219	8.96634399331053	9.00674315759737	9.2117241893795	9.19240812291742	8.96990647388901	8.93634157740081	9.24894613064403	8.93477719580032	8.85858437351809
CASP7	9.31738970150521	9.71503762183589	9.75531142513353	9.68998743044161	10.0772949037954	9.39936729780949	9.39043888849688	9.98630765393187	10.0153394927801
PPP1R36	4.05754729299143	4.12531221055361	4.03583416808033	4.06252292825527	4.03570034812214	4.03576318470677	4.07025316045599	4.07732739304233	4.09668599596012
ARHGEF40	11.3216251214843	10.8729113486068	11.3627648605361	11.5468188429521	10.8561203471777	11.1808544699174	11.0086975399984	11.2287537310538	11.4942264584281
NSMF	10.8209197434974	10.822964691804	10.888520783902	10.9126167303236	10.754231802998	11.0355959397289	10.670329740115	10.9089055911106	10.7998212026567
CEBPD	11.2549567484133	11.4285503268653	11.6718074892016	10.8992208696989	11.1100159580741	10.9151987401562	11.2344533036406	11.3554675141161	11.3191303342304
KDM4B	9.7568203871901	10.1115934627652	9.90189887595442	9.76362559894531	9.7032190054198	9.97932649731942	9.66056210372299	9.58941081135397	9.72241919077178
TICAM1	9.33078623787856	9.41135248878311	9.60835582433231	9.30756136020209	9.52145353488374	9.40990957111614	9.49174536908793	9.60418944518913	9.84936541706217
C15orf57	9.89901476589679	10.2254292847536	9.77920939300668	10.0581938910949	10.2856015122344	10.0429204811437	9.87946365146417	9.97201218809198	9.95387535667277
UHRF1	11.2577426378695	11.386603437438	11.4606389741653	11.4012046726986	10.9588481750285	11.3754179304695	11.3574755241002	11.7668821113317	11.8211175539641
HIST1H2BM	4.22588797525172	4.15471747643959	4.16676662344566	4.2052658171738	4.14412772108828	4.15640641707817	4.18858046336141	4.17767309930424	4.17534062891375
DHRS11	8.99195261925966	9.00423638424461	9.25319331594512	9.05083155078708	9.53431228482901	9.06076151184036	9.26407153058743	9.11795140788021	9.1834249019079
C14orf159	10.105199970502	10.3706137865267	10.4086568576785	10.1057846874567	10.1538590570509	10.3355413265615	9.86097534789134	10.2740317512083	10.1559414798394
SORL1	6.06800655883367	6.0933844683105	6.17966559360264	6.63100964921504	6.06726511725167	6.06765894939565	6.30729293805411	6.15147634398919	6.43569894721517
CHAMP1	9.6493505204837	9.46973921965767	9.67579813097979	9.67672277726437	9.53667639865774	9.69640549121088	9.82212581958216	9.85280857039286	9.70269489137227
INPP5F	9.60572673993535	9.87181873053788	9.42615255704931	9.85803336147189	9.55931787060092	9.83646837654171	9.66627780914941	9.6110620358835	9.59746138992956
CHPF2	11.7898339236419	11.6956168364253	11.9456771139657	11.7886093571526	12.1351365803105	11.994365077286	11.5561432799976	12.0094020187735	11.8195923046671
COL5A2	13.1766783554239	13.2932192653016	13.2122327834233	13.150220769129	12.6397947647281	13.0604591619636	13.0903351467675	13.3589600868617	12.9528462743933
MINOS1	13.3535595324647	13.2480856439199	12.9437415711287	13.1652317197233	13.2043308915883	13.0643245656659	13.52827654696	13.2085657332921	13.3627488832338
APPL1	10.7895013658227	10.8122031034361	10.6152297937522	10.5432994410687	9.85359475527474	10.5652717201073	11.0171051896832	10.5614593842877	10.4688838144396
C4B	5.89204674858182	5.95873118352417	5.97199466474492	5.86028607458569	5.77715239184433	5.82783743908055	5.87153497239339	5.87446121312538	5.90922534121035
CRY2	9.6917877363996	9.51897870716809	9.69826154270816	8.76718733060105	9.3051599587182	9.18265649440377	9.23469168635407	9.45817789603889	9.45090713145748
HOXD8	5.81384338768983	5.75364014881071	5.83910133752024	5.84078568247226	5.76688100582181	5.81517292634845	5.84257398548139	5.78285829210068	5.78631590427441
LOC101929231	4.25389355598626	4.26399035083008	4.29980762263047	4.2379462912801	4.2654595109443	4.23793108581586	4.33696346179462	4.28282568714867	4.27979904898953
SYF2	11.4368439146331	11.4100467133306	11.323241724766	11.1261780022145	10.8451419959681	11.3584744957389	11.5858951523209	11.2268454246127	11.1734726862457
RSRP1	9.88272545697306	9.80000764767914	10.1552815950419	10.0044848831405	9.80647929237036	9.72063129419264	10.054273937256	10.1503301305275	9.6749044034341
OSBP	11.0171079412791	10.9294091922489	10.8951560712302	11.2044087877504	10.8504890279053	11.0020262422697	11.0525975422099	11.1887655316315	11.0614806146237
UBB	14.6423017518796	14.5666636249488	14.6364965631526	14.7911542895995	14.6408594207997	14.5073447175069	14.6247855136158	14.5379858950484	14.5842741728178
CDK1	12.8051397093046	13.1224296735111	12.6219254360001	13.4540986991879	13.2672579464485	13.6837318565186	13.3027462164241	13.0941428692107	13.1883181735164
STX8	10.546585459921	10.5317776472476	10.460326749871	10.5577387709345	10.472326859619	10.2915560304988	10.4458926528749	10.3799472840438	10.5320756467329
DTX4	6.52434847425176	6.7555018122814	6.76679759374159	6.42103997121358	6.44809899669936	6.44142737277855	6.5838030844816	6.62925593653522	6.54138147407317
ATG2A	10.1598679345254	9.81338399308756	10.1060701450829	10.0402509029058	9.73005215276134	9.81222000221417	9.91316064893059	9.70182867517099	9.84683975544479
EHD1	11.1685429318138	12.3953883758982	12.5529519416135	11.240150808815	11.8231512284195	12.5950507186179	12.3056822111157	11.641129813197	12.6547336712228
ANO3	6.68082900074595	6.64724994965998	6.51985522312209	6.58847416620366	6.83921526911101	6.49379676847151	6.57585588093616	6.47785554564662	6.50050884173459
PUS7L	11.4275743549358	11.4604648258232	10.8119930922457	10.6928784421988	10.9648122719995	11.3520095827046	11.3012943084716	11.025682611294	11.0304031834227
ATG3	12.8998632935452	12.9602823225419	12.787031293403	12.7740947888204	12.7753443752393	12.9781495146309	13.135745569326	12.9863457536308	12.9364327628044
LBR	10.6326110828872	10.4016815699308	10.3125823534452	10.7242066770349	10.6569291429584	10.7030348355096	10.6591347264656	10.4939961789723	10.7329869859194
PYCR2	10.9755154913489	11.0344522426305	11.1774203015695	11.2650177914381	11.2059516496135	11.1796682834339	10.6629329979119	11.0881699624332	11.0732823056701
RABL3	10.6062276698748	11.1073300711527	10.7381349523107	10.8533935299982	10.5784312090345	10.8429955912008	10.808984003939	10.7117891348092	10.7884818208878
ADPRH	6.87075074765248	6.61735788136883	6.55547211586548	6.35411430787032	6.65754171214625	6.37855458843323	6.39037189857875	6.37784438284118	6.6101105216523
ZNF638	11.1831379466423	11.3201292836324	11.0382954772221	10.7489593082758	10.5270958591692	10.9473980904046	11.1992146615531	11.1591602952435	11.0188741011379
TARBP2	11.3068045428066	11.2234445953517	11.1973212091844	11.1532118794169	11.1213614607281	11.0957497433565	11.2688901344092	11.0269361933403	11.2876547294948
RDH5	8.94684597965227	8.82383750900476	8.96527533821633	8.98128515329187	8.95568546057723	8.5688650391054	8.62543345124633	8.67202471375938	8.63191221109685
PGM1	11.4779541859976	11.486456037198	11.7650021675699	11.4251972365071	11.1959050007961	11.4517586176081	11.4350541919707	11.5361062812375	11.7061151329635
HUNK	5.16062818338727	5.07419012318681	5.1031674482871	5.2177683760385	5.07405439688835	5.07418677826943	5.21208620083346	5.07416476239672	5.25013744962512
AGAP2	4.48091691209776	4.49954670957158	4.47986333583729	4.60104187332051	4.48502587340323	4.46888926984523	4.4858478588726	4.45488537559279	4.49157925430549
PRELP	10.6579568737679	10.918906584276	10.9747353946735	10.4677441863295	10.6889680680255	10.4415641725418	10.302637955338	10.3675222160389	10.4030307339256
MTF1	9.82712204502171	10.0823415612273	9.61344729270172	10.3542718451023	10.0035759426642	10.4426328016918	10.2835627467065	10.2359633999879	10.1146713722435
ZNF548	6.45574654145084	6.41961768915156	6.45621414598572	6.7763601652441	6.39722344518125	6.433296164503	6.69328862866267	6.60673179351258	6.68621025496218
GCH1	6.24797012106333	6.28952572972055	6.33685829357444	6.56177168798214	6.3309624912065	6.53477623914963	6.42175292446047	6.5439596121964	6.37860801813532
UTRN	11.6856477325854	11.7359708734471	11.7571819391054	11.2196476903314	11.5416597414504	11.5716712050057	11.42962735203	11.3577351080943	11.1838063016713
ARAF	11.7831864086355	11.9532266486385	11.9068512921751	11.9229407177828	11.8047244365634	12.0012834329653	11.4685996609674	11.866264726523	11.8889900456107
PTPRJ	9.10211278794027	9.1344916029996	8.96629509940805	9.30055052614842	8.9885491310022	9.17901918301148	8.84009124369425	9.35666789918171	8.80118932952706
C11orf49	10.732513606838	10.9891603189646	10.9089164342856	10.6206785853415	10.8925654728323	10.8687092988395	10.6518944074426	10.7612277873095	10.5806666565427
LARP1B	9.39675098308819	9.53908450854142	9.10878205829	9.33551975344392	9.28247572773124	9.31727202777835	9.60313647121983	9.6785801987587	9.6837524850041
ITGB3BP	10.5687556595622	10.6346005678461	10.303957498337	10.562920501525	10.2716333302423	11.1128439300767	11.2184651551414	10.6003496776158	10.5774247416866
KPNA4	11.9166072113613	11.7570596264057	11.8352815183525	12.3092387294537	12.170816751837	12.5209839524276	12.1211248303184	12.0845543409175	12.2329285559017
MCM3AP-AS1	7.10082557526217	6.9210555932234	7.24658677690439	7.17639598292539	6.92514742216091	6.92981861060378	7.2619032051371	6.99011352863281	7.25570716834084
ZNF407	8.57745217249855	8.37258798346244	8.21151725129379	8.37536360993921	8.39879914341292	8.42863176329022	8.20672468796139	8.41817497009988	8.17379222227812
ZNF142	9.95269565774358	9.48331628881424	9.56382743960119	10.3185396895891	9.88440103294807	9.26754358462259	9.85200072988623	9.33946815840654	9.88782033460292
CHMP3	12.2668516533376	12.4263587863494	12.3703279391178	12.1044635233928	11.6576732022658	12.2861705624249	11.9634031862152	12.2507264852115	12.2277124922856
RSPH9	7.36187391647082	7.04178853352854	7.04701410639697	7.31677978323737	7.37620308277692	7.48680461864174	7.19215964845573	7.15600280358217	7.12757304592284
TTC36	4.14162193201747	4.09585560592735	4.10642620847987	4.14952150714831	4.11784494417926	4.10095480657268	4.08194822444035	4.11203421247139	4.11477062600524
PPARD	10.8876445178492	10.9808861186894	11.0324491880238	11.1052154217829	11.032825783839	10.972766155154	10.7120533834954	11.1201265515058	11.2600367988074
MTRF1L	10.9389637241398	10.7981322229956	10.7978717223618	10.7386905133528	10.7730565159376	11.1029751840174	10.6942658494001	10.6192579840938	10.5992559527538
FANCE	9.95723039805	10.0016878058478	9.92655450282055	9.57000700696039	9.42273061952562	10.1494998527953	9.98268221076101	10.2373449050788	9.89727128950012
MAFG	10.2732811696379	11.0496413449615	10.9874274666501	10.7295047983457	10.8589377219654	11.142131123409	11.1928584377479	10.6915479541507	11.0916449811048
RAPGEFL1	5.65737004078527	5.43018612918103	5.55749364915176	5.38399175772135	5.40889804699892	5.45286495456167	5.40187450503099	5.49379018226339	5.42716255323525
PDK3	8.9366858068486	8.97035556451143	8.84405736502436	9.19886216562039	9.00815382900261	9.21679947542185	8.9005419447401	9.07439092406664	9.03117342721736
C2orf16	6.91050529697308	6.81498487028893	6.57570625467624	7.04478239007381	6.52954330855352	6.57826405879483	6.63112904278171	6.70088839687569	6.81987202453426
XKR6	6.44593125886309	6.41188181913819	6.58687293169157	6.56618200608722	6.34679848702018	6.5592338538282	6.48403714253976	6.42168740542282	6.432501738969
ANKRD52	10.6212190573083	10.4228771721099	10.6321635658882	10.9116794997482	11.1312884539298	11.0152376659979	10.7107897366548	11.046217327073	10.9196578724385
TMEM59	13.2734452596118	13.3426631155724	13.2153625886014	13.2987159124307	13.0880367682342	13.3291115090851	13.2392811412722	13.0415237153436	13.1088613681456
STARD8	6.17126876919626	5.86849258626543	6.07056382515369	5.9102315103442	5.86825049070689	5.91740161363331	6.07044511425212	5.97673116906174	5.9743874097416
NF1	10.8562312607995	10.6983617045759	10.7805294583447	10.5126632395024	10.809633442928	10.7064829862306	10.9750131830384	10.6889558893109	10.453608368463
VKORC1L1	10.1842253092241	10.1072232990704	10.4148806012191	9.94951833720715	9.94609615500569	9.78200152635122	9.80652068258413	9.7992514408108	9.69455751024207
EIF1AX	12.874400012595	12.78061934258	12.7629322087804	12.8933451847893	12.7986637924135	13.0522130797231	13.1881555806198	12.9322453452566	12.8757290782866
ANXA6	13.0866650435188	13.4324649187235	13.5173014740391	12.9873540540605	13.5168456806194	13.4155818488414	13.2118607283169	13.4433555923796	13.4815174219829
GMFB	11.4304106472293	11.2942838399734	11.9803419901397	11.9274834817269	11.7592650302517	12.4074757191422	12.2320448080407	11.9980364216072	12.0369631146982
ZNF441	7.57109992603653	7.70272229766404	7.7867132714136	7.43392514310838	7.64596725318743	8.31978986277428	8.12536668201189	7.90439707034669	7.74028949405799
SIGLEC15	6.36434405038274	6.30534768484486	6.35851023992649	6.26189711905172	6.87974704177176	6.75215324868813	6.51109956350048	6.28103427945385	6.28071994086105
TMEM87A	11.0100881540315	11.1702992300942	11.0642135541262	11.5708865312803	11.499258947348	11.2872887587275	11.4960202941734	11.334187431897	11.2113730329481
DYNC1I2	11.741465002367	11.650196494015	11.5077272435198	11.4711788248909	11.9997430796635	11.8465804477364	11.8681713309999	11.4734189316393	11.7564065164822
HIST2H2AA3	9.518829360574	9.25419490861524	9.38213857642353	9.31882469680066	9.61433624838958	9.27857642933511	9.14662110979418	9.20844979323847	9.15912314414683
HIST2H3C	5.58508240914284	5.61961333073347	5.60109330710453	5.59940187071065	5.56104423272007	5.58030512410739	5.56349411054969	5.51982422641538	5.55821794257012
HIST2H2BF	4.33270532905468	4.2631632847216	4.28573083873874	4.27068668576116	4.31825557190938	4.25266940956484	4.27775346240014	4.24914709155023	4.31193141167223
MRPL14	13.7684431398246	13.5348761509959	13.6049709661308	13.8492584173176	13.897559634067	13.5190166328632	13.8225551931803	13.7796400495335	13.7723814925749
GPR137C	5.94548715862893	5.96364944923785	5.98818574792855	5.98476523814243	5.98215416622489	6.32714136849687	6.01746851848593	6.15596658738573	6.35891829275097
LYSMD2	9.11747051894651	8.92389627548847	8.71875029546284	8.87433698553339	8.98073599341379	8.96970899292198	8.99765248764726	8.94056515488503	8.92088385717996
FGF7	11.0689814078013	11.1478556658441	10.9349872542483	10.9590134177154	11.2492565087207	11.3530134740185	11.5400807523264	11.3517770643701	11.6526855551811
FBXW11	9.8092644705601	10.2655836362973	10.3680584706379	10.0114527075974	9.83317028498305	10.0187288334303	10.2387572607132	10.1971857013348	10.3205031485503
SPAG5	11.18425719906	10.9281624465364	11.3223548561127	11.8760584923492	11.9145630866707	11.8406132340958	11.5883715862324	11.2951446973024	11.7298171513087
HAUS7	9.22531002934575	9.28926983464979	9.30574100864155	9.65370551927814	9.75413885335448	8.92393587412361	8.9752307487409	8.84017372786413	9.413241645846
ARHGAP19	9.09543070188317	9.18395785821978	9.44915559452905	9.75086382326325	9.58083044880079	9.30936172067695	9.29236759657928	9.48980864996395	9.4548061817696
LCAT	8.74317902342368	8.75994072200921	8.66226686204324	8.38727186189262	8.73264783594357	8.28707894411911	8.64101577977481	8.79848802178896	8.82222693187141
PLA2R1	8.8573389702734	9.06097650933514	9.18748067450047	8.6615726586659	9.27056043528217	9.14679627099867	8.59223192565921	8.63246026261316	8.83844169666948
EIF2D	11.3028744867069	11.5225049683406	11.4795155997766	11.6769873306813	11.1648075568999	11.1437768946466	11.1925361693394	11.4671198254422	11.2996300667522
NLN	10.1394184815243	10.2603704542676	10.4055282376931	10.2375105413358	10.7699889693368	10.5014225077263	9.82835135394159	10.3708875422671	10.2430476066928
CENPK	10.8790379043957	10.7658937854282	10.8648742659659	11.0209743790447	10.9037262477422	11.3033193731344	11.1409997028702	11.0099425136066	10.8542867837461
MIDN	10.2626610044024	10.2082483467467	10.2899064956443	10.1707652021281	10.1648919643184	9.89056022935764	9.9930240908274	10.0412277319581	10.0050761365607
TMED7-TICAM2	9.6008879211843	9.80795995256432	9.55857491788325	10.1887539086796	9.57290938690591	9.95508775552018	9.46497079487587	10.2898560379538	9.48141591786471
EVI2B	5.24624652571585	5.24273177900862	5.29208312153291	5.20269046472078	5.25321778641479	5.38644568091655	5.36480518439689	5.2163700148779	5.24684771194317
NPIPB3	7.12451290889701	7.38977562658893	7.4942341973764	7.32907189563122	7.10105986183762	7.29043650657381	7.08655804303116	7.16448538527591	7.28807217774019
CNBP	13.0811350100753	13.4713404871476	13.3983163042878	13.405081639856	13.7849192337317	13.3625196547156	13.6996725106824	14.2535567828639	14.2609155108279
ZNF829	8.0135980053465	7.79746053910539	8.09709193415763	7.61812393664454	7.69733409838832	7.73276079303262	8.09311760443619	8.16548511083336	8.07029519130289
FASN	10.6982975122138	10.3654091148122	10.6629614604752	10.4941805188337	10.1325268701661	10.4557335325159	10.5591862762417	10.658998112164	10.743056929458
GPR173	6.12484637772433	5.99628284896009	5.90111720813618	6.06529070303369	6.04446636813107	5.92387703317385	6.10261847345235	6.01510873669431	5.96878878582571
CPSF6	11.5843480441901	11.5412718323563	11.7634311930423	11.8206186744616	11.740618721845	11.4905703283928	11.6488249108434	11.7402297728612	11.6817468188493
U2AF1L4	9.13976331296623	9.02059765114568	9.19258562318879	8.98816840057078	9.17224408491413	9.00148385599141	8.97435427831755	8.93183260214967	9.05424424638845
PPP2R5D	10.5052030376708	10.4925323267096	10.562767518339	10.2886178363781	10.2380678157373	10.8180888127177	10.4813546791762	10.5705647238783	10.7211251376117
HES1	5.85846826546641	5.73308814493577	5.76376516333085	5.73228325590506	5.9428798087675	5.78934567351756	5.80096380233328	5.76749487490343	5.82037024616764
USP4	11.0570012948243	11.1982761834075	11.1559362985861	10.8792418329526	11.2466800635932	11.0141068066946	11.001350885233	11.145747609382	11.4145899900525
PHF20	11.4462323253242	11.8499441143794	11.4470447861223	11.2827635946517	11.3163790472822	11.6446196805986	11.5266375920933	11.550099543139	11.4454070382261
GAS6	15.1241053950628	15.3763252532175	15.5402389435129	14.9948636925109	15.4717349094784	15.120467287371	14.7773503833766	14.9949441598834	15.059285597786
FCMR	6.27922994143817	6.31189503795479	6.34314807770739	6.32215880231723	6.34593030804382	6.19702239694277	6.31012125792945	6.32209703270291	6.23880503925001
CCDC82	11.3397509252545	11.3299736623633	11.0162798122611	10.9121037625236	11.0435422945447	10.3658046187888	11.4226035862545	11.0349499060032	10.9704205989395
SRRM2	13.0333327654395	12.5633434762825	12.1065904657365	12.66544958307	13.0326075363729	12.9414224317761	12.4712313887239	12.9438471862237	12.4907437086231
ABCA3	5.95008707970536	5.91328158142685	5.99048473517813	5.80055468826806	5.80028344255982	6.0640171096255	5.91528955815212	5.91763693171264	5.81570715799646
EIF4E3	7.8557275881228	7.624389681972	7.68303969534847	7.36952650993611	7.58526469631537	7.71240250643211	7.37117653485227	7.76071483260912	7.6776612159131
BCOR	9.01429614010851	9.17887520055523	9.11342899507535	8.81964413094228	9.29428558181982	9.34709236523757	8.84601864928786	9.21392158840708	9.16895428387287
CLSPN	11.908280621211	11.6606164291701	11.5236402338457	11.7573036960813	11.5142839443751	11.7066018590852	12.2650833518603	11.7092121861963	11.8031837708531
BBS10	7.42930619340043	8.03965594104272	7.64865330835244	7.79225451039037	7.74820316133409	7.89874232772056	7.84910518556174	8.18518867904332	7.767236856082
ABL2	11.2208849320932	9.26385771333581	11.0920144485207	12.0650359633381	11.6303259865517	11.3965466842486	11.6745081511908	11.575186301802	11.0861476557763
FIZ1	8.81975563975678	8.7535692718119	8.85646624073879	9.11438703169054	8.76060576252613	8.82531504313632	8.82972405645376	8.89399719021351	8.69226099042413
CNOT4	9.48465780574493	9.33146176935779	9.32626318106241	9.39816694996722	9.34864312764783	9.74445382998513	9.26852857712054	9.54290769417107	9.30254790266564
FAHD2A	11.7474773713129	11.5869984494389	11.6155766367688	11.7192820460554	11.3537205071382	11.4350201778982	11.5289352271638	11.4128620084272	11.432160792083
KCNIP3	7.34872939662875	7.35874001099673	7.48125934485581	7.37538960713587	7.53804863959134	7.28307067524053	7.18060842469158	7.35000747261226	7.25834974006222
DTD1	12.5943442412049	12.6267594808153	12.5961234368793	12.6380977415688	12.7975298317929	12.6144903540201	12.7086108650484	12.6941433420555	12.7202464770257
RBCK1	12.25827212361	12.3728109915884	12.3989528230142	12.2748326155944	12.45056923436	12.0353327371014	12.3574509646521	12.0667048071069	12.113676202321
SARNP	12.1512147955366	11.6356961801535	11.9973378408006	12.1623748252249	12.0577422150753	11.879032578297	12.1880514404356	11.989966183876	12.0853877946602
FAM229A	6.03502918477678	5.97373970305564	6.00868457610788	5.91572866076886	5.9339687237242	6.15625032060593	5.94401175460905	6.09526263609903	5.89943827522088
FAM96B	11.5613188373221	11.3819087898489	11.4838398546092	11.7671694475202	11.8340400665826	11.4726709305062	11.5384346075374	11.4952565698812	11.5469594823002
RRAD	6.65770906938215	6.64506855532048	6.76172234855062	6.48994207937209	6.50457917489882	6.89655933877141	6.81038598614285	6.58998917249023	6.6405172031659
RASSF1	12.8407166090127	12.6455517450725	12.5045374605441	13.2594823560685	13.2187360014373	13.0278761756105	12.9199060805198	12.749260960951	12.743119788344
MAPK9	9.93987580255692	10.2617873898239	10.3540072755904	10.6583572651678	10.2413988574137	10.2508181546184	10.1358992556186	10.0269961326312	10.6052794534116
COG7	10.101774826595	10.1097132595966	10.2722527349745	10.0761341374915	10.2160898931708	10.3153257080248	10.1868284650954	10.3555482713224	10.5257808212112
CDK11A	9.57997550235435	9.45258295261195	9.43137769476253	9.47460856828844	9.39892177193681	9.24077853080406	9.55481202218161	9.32180508799791	9.43850574987895
CDC27	13.0355414637884	12.965596543344	12.6881808876422	12.9591409594324	13.0751229454012	13.1280964486601	13.3038025192726	13.0291403294123	12.8465835964533
FAM126B	8.61963859854202	9.0166509593368	8.61583120681591	8.57485415826365	8.56982025434721	8.98787685723476	8.53719026939634	8.87811855834843	8.80969058219993
SLX4IP	8.36976219073287	8.40767057757099	8.11981483727232	8.16679251341794	8.22864203054443	8.26026796725046	8.34406994366135	8.07474082783864	8.18115495666942
LOC440300	4.60674131105579	4.61169387762018	4.65853951114358	4.62984778088985	4.64224364556366	4.64520558793624	4.60320945844443	4.65807051502909	4.66738145019542
HDHD5	11.7411342229035	11.2561317140733	11.2226754557049	11.542073432382	11.8784009531508	11.0610791330742	11.8411859119134	12.14633388882	12.0097839538393
RNF150	10.0030018510589	9.97204465719859	9.76781772932217	9.45025412350453	9.94396457670774	9.57802952914425	9.85526665355357	9.80149988057894	9.58294495400846
HCG25	3.82112351898492	3.80640161218844	3.85714238274988	3.79940591368171	3.85193547532689	3.8386566413576	3.79945452558525	3.83925105367286	3.81416708501738
P4HA2	13.4913309630706	13.6008276303596	13.5839318509014	13.4333772968039	13.7533053037119	13.6903557408423	13.3424051425966	13.5775522073147	13.6231094037723
USP49	7.92339821427518	7.7471850067477	7.82720122262255	7.85471235540849	7.66920036178345	7.84705344918803	7.69009332032613	7.77403318372017	7.6815663757459
CCDC169	5.16768843560579	5.22663386446429	5.26849142164038	5.135809897574	5.24027876848808	5.19399576488519	5.23055423041597	5.22090623867112	5.13583507307021
PRC1	12.5970654941958	12.7660837430672	12.682808279897	13.2759913582281	13.3374174579553	13.1751827448831	13.2766467397928	13.0653344864436	13.2258872355355
TOP1	11.5665929787935	11.4531273085829	11.5147869634225	11.6901560787368	11.7769529371847	11.5876326899372	11.9090350147813	11.7796430601831	11.718419325984
TMEM11	12.782652361548	12.4718195311289	12.4837261727819	13.0396160454071	12.3234039691606	12.7717908961696	11.8726084679661	12.3418510025442	12.3032290794104
KRT17	7.98671732508909	7.94650148365816	7.99339284230856	8.28412443921113	8.28643783044542	7.78474445767787	8.00212905254257	8.02989166392662	7.82526968363996
MAP3K3	9.90921808016734	10.7336080604443	10.7850982849746	11.1717739109374	11.2475676516998	10.8018015710911	10.3411106746722	10.8918894983181	10.7661058405858
TAF12	10.9918676768477	10.9755101113097	11.0502941534241	11.1753140649265	11.0746929723975	11.0182298255583	11.1489180819803	10.9895239718701	11.0995321633859
MGAT4B	12.5084125082662	12.7945845761687	12.6531063211452	12.89140983593	12.817689986918	12.8382857817376	12.6669622356756	12.7466006723179	12.8157696490807
SQSTM1	15.797392459747	16.0280099939638	16.1449512886894	16.0253148427148	16.2277908551717	16.0898236422663	15.7659708487494	15.9117387774009	15.9969370612067
MRNIP	9.46529356815804	9.58924335917354	8.71226675898783	8.4768462012543	8.45654017094766	9.51918741011075	9.44267618037641	9.55880812684934	9.48865582409946
RPL8	14.2894168849289	14.1733273120636	14.3259797786206	14.3204355991378	14.2754733359206	14.1266059957202	14.2835091813746	14.3058393427465	14.3345800134205
DOK4	10.70118761468	10.8155275986697	10.8367752504475	10.6995270234754	10.8787987115445	10.4714981097708	10.0219961008743	10.720676084776	10.9291094229199
ZBED6	11.4282746054653	11.1580650714116	11.2560523681448	11.5585302934568	11.321844204854	11.0885268685161	11.2452851435928	10.5295509675529	8.86068355075204
CENPQ	9.8448307157627	9.51580101635214	9.45449728970061	9.53043568509655	9.81648370707007	10.3039024661276	10.343570165831	9.80770309660777	9.95837999263361
NUAK1	8.3592243060408	8.64990311407178	8.8439527868096	8.4531493219949	8.19677998647407	8.46459575144205	8.27422905815264	8.75661260967077	8.53734417425234
ATF7IP	10.7652389678605	10.9244849847691	10.8585915646774	10.7729062390408	10.8465884768093	10.7047739085274	10.2169227860438	10.745278245978	10.6765936626585
PLEKHG5	7.27497949220315	7.09484706732627	7.60441717374179	7.1002355492437	7.08504893698523	7.06946301552611	6.9732105917719	7.1263221497454	7.06558467497294
IQGAP3	8.61742965315858	8.54427779153374	8.51597967266447	8.78257872952485	9.32182142731546	8.70069632134745	8.51572091629906	8.46531806753853	8.63555861985551
NPAS2	9.72660133072733	10.174371804685	10.0104244259433	10.2237472981611	10.2386540313221	9.90954811711504	9.98587720830682	10.338330927963	10.4210587430958
KIRREL	12.2482767988286	11.9801770562792	12.4006328303437	12.1098164599885	12.1718548892725	12.3144918447243	12.0850149386975	12.3416655381982	12.1741043285786
TMEM116	9.16239407085047	9.30947885793237	8.71377053688331	8.689054072156	8.89097726502793	8.91950835123642	9.38119706103968	9.05678443847939	8.89270548159197
UCKL1	11.287604339825	11.4438426934718	11.6148877855256	11.3689676060173	11.1869027640858	11.5183502468026	11.1007863187195	11.2805308140689	11.2941644383432
LOC101927497	5.02212107519424	5.10533652076852	5.01010901907567	5.01728643913764	5.11810691755674	5.13408048631474	5.11368405406116	5.03039049057162	5.08539343367757
RNF114	11.577358226192	11.4789285520671	11.6139019255172	11.806076615665	11.5747791277811	11.5872953972997	11.5679464504999	11.3816205278364	11.4977415351015
PMEPA1	8.68693171314765	8.70024887185957	8.8463586006459	9.15455986982163	8.98023940772268	9.05567116528699	8.91713946569952	8.89873942830384	9.06916770827705
STX16	10.55396870898	10.4968389783097	10.4344843507569	10.5812561338211	9.5045774767497	10.7610091256114	10.4435760227545	10.2809010854855	10.4965664277286
GGN	5.03258182081293	4.97550630584778	5.07578755769153	4.96844340891221	5.03399928027475	5.08645049837415	5.01719790044843	5.06252185303842	4.99440199346955
TRAF5	9.1973650181274	9.06208393243392	9.2545566789722	9.15517781310265	9.42588576549656	9.33248398485279	9.34288326356605	9.55950854554123	9.29633753312292
FUCA1	9.86614880265736	9.96229257115631	10.002264923099	9.77092641782811	9.87975359747637	9.86656258992767	9.94715262119133	9.6762806998741	9.78105878199013
LEMD2	10.3051138121408	10.697699531607	10.8781189334327	10.730690886291	10.6916738955858	10.4849568330599	10.496651652756	10.4876675326967	10.7590711387095
MRPL22	12.7535970329517	12.7620487673949	12.541363936333	12.774778808947	12.7062235058494	12.6088746877898	12.9630007666303	12.7778907816882	12.8904040873114
ZBED1	9.75208705524144	10.4435455485292	10.2501153004047	10.4529981302447	10.19840013092	10.7742047365599	9.87687445116365	10.2850735483035	10.7732123649028
MVD	11.7544757289176	11.715195692328	11.7915575653478	11.5732068467577	11.579653338511	11.297773936999	11.5964930379093	11.5788033520261	11.7628424576462
LOC105375666	6.15263510918648	6.26300635376657	6.18168879162544	6.20659263111832	6.12626146908678	6.08074124428473	6.11178439496226	6.11953286730534	6.13105912168876
FAM13B	10.11326304477	10.034780390324	10.0951986183585	9.57433636737815	10.1304453084636	10.254069209197	10.0834305099734	10.2730741605913	9.98059221926574
ZNF280B	7.53665264836258	7.48447933020505	7.67808452301325	7.61786888532671	8.23242749261839	7.82842516997133	8.01687973893375	7.78188045925235	7.90231996639162
ANKRD18B	7.64319657808874	7.54979974104999	7.40262957173954	7.53308907572425	7.44249891422359	7.69613242002828	7.63222616083139	7.7252850555066	7.53107317378296
MORC4	11.1525922166135	10.9952789536195	11.0259379030756	10.8462803218046	10.7118820279734	10.8727588925101	10.9282527527845	10.424973927706	10.8290686759424
PDS5B	9.89511320692109	10.2875301070224	10.0032974732345	9.74007657763967	10.099865176353	10.47564017432	10.8894330170313	10.1925459689107	9.88986158892155
ZNF92	6.64171247937329	6.56860527898325	6.74649891226048	6.57600864364136	6.74071456296852	6.73672445511933	6.71493360398337	6.63253235030052	6.74825335632661
EID1	14.5892612667083	14.4177847404568	14.3958144837358	14.3395893989194	14.2269450153884	14.3560268304953	14.6811350430981	14.2028902332768	14.3125802807997
FAM13A-AS1	5.67064804281475	5.80129749026836	5.7058396497688	5.74813032739625	5.83787242351671	5.77296915107125	5.70985331866376	5.76729627663554	5.89643981767659
KANSL1L	7.4719577085094	7.18378180952686	7.46268133169143	7.1634422539312	7.38777571896484	8.06572050041622	7.45899188986073	7.53719583931795	7.45371118555588
KCTD12	9.02326223756674	8.94902758650486	9.00514751916245	9.00734798748851	8.99012044495363	9.0615667668582	8.96751247408782	8.96333650686598	8.9526312367251
POLE3	12.1534546236134	12.1238887304602	11.8712185281351	12.3022458605556	12.498594026903	12.2580441513867	12.4668084833824	12.3804169944069	12.4509559858417
LOC100996842	5.71844316968512	5.64441202992254	5.74535387031306	5.71104092602543	5.66381056595764	5.68224357089155	5.61591436862328	5.71548739926692	5.72702893750176
NSDHL	11.5005514985746	11.5161120775908	11.5144378491748	11.7373182862086	11.3801863630471	11.560628267544	11.4832956912785	11.5701690360925	11.5499782341962
BRIP1	8.59459264991899	8.84328212023065	8.74751737266812	8.53182930374035	8.75052036083001	9.2034590525495	8.85175587827101	9.07451142739119	9.07352185323425
LIMD2	8.71403437256179	9.00539453669925	8.79309418017078	9.02954479831663	8.96799713909041	9.01287070011676	8.89465638811498	8.97343988412766	9.03470806225275
RIF1	11.939449145431	12.0661088826548	11.6135688142715	11.7560805551439	12.0334888300517	12.3116481422778	12.5525354194333	12.0314461800867	12.0641026246643
MIS18BP1	10.6141483589199	10.5271715664675	10.380499498489	10.6242601861964	10.7530486925683	10.5050128679989	10.9880035152063	10.5726949741418	10.3395260678901
NRL	6.23402137546685	6.07483297687108	6.06447638154371	6.12285308670801	6.18967686631245	5.9940438998752	6.18420432276799	6.04377252672763	6.18919567850114
CHI3L1	6.85437202822777	7.40252472590981	7.18233948353385	6.72665207280926	6.72589767562648	6.97917389924705	6.89415568086387	7.02665752166738	6.95082918433667
TSSC2	7.21941860541177	6.99208910274185	7.40857458101376	7.18602481865594	7.04169365374365	7.06867767704179	7.26865603777672	6.94119498738225	7.20806250028842
HS6ST1	10.2837167783664	10.2728303372408	10.5701811403037	9.90076568597623	10.4844237773689	10.3022362917486	10.1907310780838	10.1303396982247	10.2933150091259
NFE2L2	11.9865417957219	11.9922559366423	11.9821354570389	11.9536233154372	11.7113936561794	12.1642994188651	12.0095711367303	11.90548776059	12.0206182257461
TOM1L1	7.85501503076381	8.13968342984135	8.19266368371521	8.1229795442079	8.04011924384941	8.03343261910803	8.39936576855524	8.09922595671528	8.09129082480729
SESN2	11.1417707232736	10.9853837294965	11.4044215722853	10.6495492594611	10.7688168629991	10.8445561612105	10.4571748857126	10.991409932983	10.7894093242071
PRH1	8.18540467254242	8.29197571622043	8.02584446891928	8.3269834385351	8.2205453586618	8.18632690006272	8.29658501051219	7.96822116656249	7.99137604500349
TRAF3IP2-AS1	6.12601036473411	6.10789478442132	6.1555476027405	6.11062214863444	6.10088545072122	6.1348001658038	6.06322451667599	6.27241053709407	6.16495196989382
ZMIZ2	9.36911794193485	9.24556210201418	9.35367634229189	9.15721611120832	9.41555573762215	9.00924927779153	9.42488999921117	9.40288078348514	9.30555892687647
THG1L	9.48350210874483	9.41851846197376	9.47998443867905	9.57222387060194	9.30474785867549	9.60627907483677	9.4990057473039	9.8102733446993	9.24487250623602
ARSB	9.53116567781009	9.80160690717592	9.75511423007172	9.70278563992935	9.92407679010083	9.90943976658417	9.97181792231416	9.81495847412372	9.82998829643291
CTTN	10.8987650097046	10.9980296384822	11.4455490852752	11.0663241956904	11.5303466324957	10.8301369582009	11.2838638708992	11.0367098598867	12.2129307082148
DHX29	12.3528830392635	12.3706639880513	12.2632063650165	12.0564607962261	12.1588053785622	12.2103321387169	12.6532683964069	12.3026637001867	12.3991987762738
CYP4V2	8.36726350289027	8.29304291433076	8.30848766545402	8.31442299936833	8.40280747259238	8.3722136066794	8.55980559101105	8.36368412396984	8.24989785845496
TRAM1L1	7.42561019546028	7.6409472536405	7.60434088694104	7.64213522212212	7.16573937264494	7.3499792936448	7.56828376873076	7.41576233503511	7.54695372736246
TBC1D15	10.974565995097	11.0004090469658	10.6453758985459	9.84974525457813	10.3002249518011	10.7464557994383	10.5358651309869	10.7894956293279	10.6099902804774
GJA3	4.8899907215424	4.90398511770863	4.91839924785577	4.81677378949068	4.97763734202986	4.81675082070273	4.8168741807878	4.83713084059732	4.84991904821128
FTSJ1	11.8855969885041	11.9765486069257	12.0955054106341	12.2042991354875	11.9444275592213	12.0279444987621	11.8817820901739	12.2037143334352	12.0894910474657
STYK1	6.78280676493196	6.74980322170492	6.80318759004714	6.81770345503141	6.65669340138264	6.52235937871081	6.70746714527895	6.64021367443591	6.71817697334212
PLTP	10.9836258878862	10.9335736356073	11.2084534614721	10.863484623353	10.9602725676111	11.0692204199649	10.4950788224592	10.8974488136409	10.8172961732852
EPDR1	9.46760958232552	9.23298916927002	8.81214915295244	9.38491060118765	9.17821602257849	8.9692389981214	9.33295578664195	8.95358423375506	9.52937816387063
F2R	11.851989889485	11.7946696059437	11.5701649191875	11.8322723022373	11.3551407159844	11.9948864529073	11.3112787039907	11.7859120372601	11.3037817020295
TTC21A	7.34219602853993	7.23851918577554	7.05979270275163	7.16238065495135	7.38728060769995	7.37615087599369	7.11961358500136	7.28184276874774	7.06501242718153
PKN2	10.2614103652939	9.97567678679596	9.59192090490265	9.70001431196022	9.42818569564607	10.0145515335768	9.84719088591768	9.7485983558759	9.51990287519763
RPSA	15.5515162808481	15.2670701422479	15.3798815188599	15.5015563339768	15.1726979494045	15.0573392040269	15.411937037537	15.3434161939734	15.3901481492175
C8orf76	9.95343204447037	10.0884052851297	10.0925356757417	9.9721930365552	10.1709427870899	9.95455490736294	10.2410914857227	10.2136467275327	10.1150150429997
RCN1	14.1711102310479	14.2827730131458	14.1888942607953	14.0835331613328	14.0857589704733	14.3272563476595	14.2610183061834	13.6092822979252	14.2955098031251
ACTB	18.4868605149882	18.6015268651082	18.6178954871792	18.7951664591776	18.943132230062	18.6026940344467	18.7586256805103	18.6639353061292	18.7116042174685
MAN1B1-AS1	7.80226755222166	7.78270856278123	7.82433594957383	7.58097735392065	7.69301658381769	7.64920701390861	7.61237752778422	7.71981017851837	7.60343928161962
SLC52A2	11.9684105715578	12.3288025177151	12.3017685280339	12.1667111557973	12.3313892786812	11.9955363398534	12.0922622358836	12.4370539585889	12.3102637703602
ZDHHC6	10.8242095187027	11.0252479903272	10.8786490268168	11.1661170201834	11.3459680601102	11.3301530645577	11.2678806182861	11.2763807997977	11.29701603768
RASA4	7.83843042787735	8.07112858331034	7.90880200426106	7.80902257156031	7.71645257886436	7.92239023495307	7.80263258659519	7.97055410013092	7.84754429903886
FLOT2	12.3949864647467	12.5094854096837	12.3545979510017	12.5061209192685	12.5925754853582	12.4912020982743	12.1694174899585	12.3465852279027	12.2860220326844
SDF2	11.5388351849915	11.6521132690475	11.7023152636718	11.6768239068345	12.6978453925132	11.8287379620696	11.8663084351375	11.6492843835251	11.9900499760809
FGF14	10.4500298375078	10.2204077051026	10.3766167733822	10.2682602361537	10.1411323937304	10.0112015524118	9.8880508631836	10.0305222485642	10.1204946058318
BAIAP2-AS1	7.89949390593751	8.05504466297915	8.13142578144126	7.90225939363069	8.0031696472131	7.96873080454534	7.99986389471492	7.83073081353038	8.02099763675758
IFT43	11.0759897890562	10.875481945585	11.0963841183085	11.0397932733047	10.6712280331658	10.7978352747004	10.9659680706377	11.0262424760881	10.9402245447283
ADM	14.0111112255378	13.9804753189508	14.1527999343388	13.6954627432428	13.6524684658056	13.6140727465904	13.8233720683385	14.0458365261029	14.0575478890012
BTBD10	11.3394444750767	10.7202596706435	10.8934066102377	10.9962850173522	11.0159863956723	11.5887188308932	11.0662569620139	11.132444123812	11.1421312747107
C17orf97	7.67632460779469	7.59832928219251	7.61294371904455	7.68369025224506	8.05576180121063	7.62394420040233	7.57004418017116	7.71508014235511	7.76985342921433
ZKSCAN4	8.32044599619646	8.54736171889011	8.21343517778667	7.78503889161678	8.73170881344063	8.57839629201882	8.19232366565016	8.28271830078377	8.2071441981612
RGPD1	4.71626040203705	4.64140104702251	4.64150779604287	4.66831041762869	4.75783824925399	4.64139860447204	4.6477265121603	4.77470176928545	4.70443039112955
ACAP3	10.6751333979517	10.5851658771524	10.4673838262945	10.036106795105	10.2723806472474	10.5440739454096	10.1342983961977	10.5029056092053	10.1809078468067
OGT	11.5027868965125	11.6396160221643	11.7884364299949	11.0249344148665	11.50238951176	11.1456194212564	11.4481199539731	11.5890761578581	11.4639306370069
TEC	5.89670308502378	5.87427987353468	6.00070547593109	5.87147297258477	5.84326225905176	6.06623555901886	5.88071967482114	5.85515991901088	5.80445104001331
STX11	5.81542139701028	5.80622812017021	5.80989818052032	6.07615824475817	5.90153599964854	5.74425743881538	5.7974879390074	5.82096540758421	5.83192919588628
PLXNA1	12.7210228673131	12.9869873022898	12.9604156490572	12.4043240011146	12.9785761867194	13.0732753994656	12.536479712409	12.8341254261781	13.107959869075
BLOC1S5	9.5208509944088	9.70841896067882	9.44007879569749	9.7157095262269	9.3718388383169	9.88872609786013	9.38775443856195	9.3889058512641	9.6614323660237
DDX21	12.552342782654	12.3305295606093	11.6300466093572	13.0914176182843	12.5105336441892	12.9008161420367	13.2458219085412	12.9314208616913	12.904002182229
BMS1	11.7791154082416	11.8355307703252	11.772467938737	12.0590215895135	11.7471815183889	12.0687282890795	12.0594773784778	12.0150368881639	12.0856742636453
PPP1R7	11.9639920118126	11.8684672575335	11.8559633752096	11.8579851827397	11.6962568576854	11.6168411557169	11.8833108444564	11.7929478783614	11.6831798941612
PASK	7.55098581484494	7.75290962925712	7.38797729508572	7.65145538780468	7.78045026922281	7.85016534554873	7.43354520892581	7.95436627826656	7.58291116350226
RSG1	7.94537716716599	7.70057208155897	8.0522058658123	7.86514570501263	7.86418767643199	7.98161803823071	7.87571673625472	7.98300847752303	7.90042423904294
FECH	9.97617056392444	10.0972722884072	9.73453731334391	9.92423629725206	10.163497668797	10.0662862765809	10.2854897759416	10.2255638865209	9.98310596881651
STAG3	5.22522228068069	5.34913046930077	5.27945532802796	5.24445440807921	5.22109934804067	5.19562356014963	5.16726399135694	5.19469705628601	5.17956096253955
KIAA0391	10.6487813245064	9.00913724491125	8.70470687656852	10.041847865818	11.0888942594622	9.87504314039716	9.08000355339786	11.029542740986	10.2748290165347
C6orf1	10.8735543655039	11.805858385708	11.0127643874064	11.0628515460169	10.7757061741331	10.8867852993676	10.6722567185914	10.906530955279	10.9297177798573
NF2	12.16392503217	11.841339774117	12.0548283675184	11.6456418829212	12.0861915153682	11.8395506202244	12.010583957138	11.6383682859165	12.0295854703894
UBTD2	10.0777575048875	10.3489629877707	10.5921337618291	10.1482747679618	10.3315967880206	9.98300647228169	9.69152565915619	10.1455102990937	10.178984421379
CREBRF	10.229884586526	10.207521812294	9.88103146035471	9.73047282943383	9.49976967471514	9.88449376604461	9.57320752777453	9.61622903042034	9.73568167913586
DCBLD1	11.1296407210453	11.0854734989724	11.1922300670468	11.5360376543173	11.6357439362131	11.3790375392699	11.5813859245607	11.346494934169	11.3248587479302
VTI1B	12.8986076385771	12.8793848621628	12.6974112530374	12.9626513982856	12.8475558905833	12.7776174202705	13.0652806500292	12.7668204318767	12.913554926435
SFXN1	10.8024370351398	10.6931307071073	10.7777856307466	10.4860003893325	10.5912709886005	10.7181030971109	10.8159393309934	10.7977829771863	10.9147630243435
PSMA3	13.203715778452	13.350640206401	13.2015044677985	13.5445263021309	13.3673450662551	13.4693493967226	13.7644083751505	13.3120637871964	13.6735519262406
PIGH	10.1015472552532	10.3632786455295	9.8740884096551	10.2733851171707	10.2133997573997	10.4681095803582	10.172562919934	10.357478466796	10.3493912867053
FRG1CP	9.64171522263436	9.32909328496529	9.42897483913631	9.43411688820465	9.48663958611414	9.46586950549067	9.62731801057074	9.48311870403438	9.69275735829838
IL4I1	5.93224303468993	5.88768478868022	5.90120122834272	5.92705834808415	6.05092270399201	5.98546263068509	6.10307172989245	5.97019707964977	5.96327448030104
PRKAG1	11.4254409940418	11.731604201835	11.4782893449766	11.8173111055515	11.409074071415	11.4382904399255	11.6711006074463	11.6292677314757	11.333355325183
AFAP1	10.9834960521316	11.0171926334588	11.2208429906121	11.0991425163457	11.2657732405359	11.2897622039773	10.8053093783792	11.0695883034988	11.1546077987889
SDHAP2	9.27300490112005	9.40935568268874	9.32200818752285	9.63105783033492	9.2823243094371	9.49645202603343	9.52614516078599	9.25407377750035	9.45358077410243
COA4	12.6612646065316	12.3002517808615	12.474986711669	12.6828356170576	12.579696380199	12.4541039939312	12.7171091127496	12.6076970576362	12.6475399358998
DICER1	10.3047388783124	9.95027742467261	10.0693954813387	10.5411747083593	10.2335322031184	10.3624079893019	10.43180062322	10.2641225526591	10.4380443082319
TSR3	13.5661788385789	13.3568090945124	13.3074998508843	13.6011105272992	13.3817238853992	13.177199177751	13.4747228634963	13.3567623959183	13.4144236760703
EXOC7	11.8310373925013	11.9709106239031	11.8360589953608	11.9798608691259	11.952791579626	11.4649653344603	11.6113410502895	11.8655882023593	11.7652069486096
ATRNL1	5.82833841139027	5.65560456310657	5.58058787718903	5.55325237493373	5.600659912265	5.84026632349194	5.55345586113903	5.55316881058713	5.68942269422662
SNORA84	4.7740497502231	4.76153036746978	4.77668571521607	4.73802295128133	4.69353387246039	4.74986218596437	4.72038285077431	4.73384955353594	4.73214013897034
PRSS3	9.73711514813934	9.52011051388066	9.5200166033827	10.5597714616829	9.97321242113268	9.89259879865127	9.77029389859781	9.48003537776166	9.76694857795191
ATP5S	8.55352476436814	8.46437616554956	8.38694946698871	8.33117692435322	8.47069895167922	8.23402831142218	8.30959188361631	8.17483010826516	8.39635740677237
PAXIP1-AS1	7.49386158000797	7.46807005198116	7.57672703394625	7.21445649417039	7.35008966835531	7.43859730268138	7.38936442166414	7.58299316733212	7.50679789804262
MTMR12	9.10436999303629	9.19789474391552	9.18503291472349	9.23370910617275	9.01518362186706	9.57438080755347	9.36144627772583	9.40457788179571	9.28160632765917
H2AFJ	11.7120617991992	11.7512257717778	11.780406802933	11.7863378507878	11.6708037665815	11.5566283695928	11.5213261473343	11.4773174639531	11.5831458222231
PCSK7	10.7136494831379	10.9520130485373	11.2206153253552	11.2891530618551	11.117747584729	10.9278657905243	10.8301603992396	11.1640775489751	11.1626673970349
DISP2	7.25103298006668	7.19420143419154	7.33762640384196	7.40391245071995	7.35196554689611	6.95452374872782	7.18891008847945	7.2176860788186	7.09160254016757
CDAN1	9.28435977547637	8.89710318601395	9.1153456368766	9.41315505621407	9.07373486914313	9.25062511509726	9.16123943815174	9.21978759279236	9.37746899319338
PGAM5	10.3487114931052	10.4352653341654	10.4499428821901	10.7923860946251	11.0407516332032	10.7086625065574	10.7396446301532	10.9032889211927	10.907951113194
ZNF316	9.11391597911386	9.08178588063588	9.23396983174806	9.22048927462097	8.89789904932794	8.97264929112399	9.19042548241469	9.30903247884511	9.16381056876619
HSF1	10.2777976540665	9.9899429327083	10.1093950774327	10.4271074689597	10.158976484409	10.0091393967353	10.1029637030708	10.1293551636381	10.4772514898075
MAP2K1	11.0554457458088	10.7394656821781	10.9068587982456	11.3873072186235	11.1219735219558	11.1891415207464	11.0338091781537	11.3640406826903	11.1970077209464
ARHGEF35	4.5138983435594	4.46539883665998	4.51252699068042	4.44102730592956	4.52758270555997	4.44100974485952	4.51624975847463	4.47621184133812	4.44104260102347
TINF2	9.86883670475525	10.0368685895503	9.95767437063255	10.2638889842776	10.002625662666	10.093427524133	9.80605405160247	10.0917868759061	10.0011089199619
NADK2	8.91510065294533	8.95766899736423	8.97002873315532	8.94265094604278	9.16685700475707	9.15324200731234	9.00233998106051	8.77546212884098	8.8533079342414
PLOD3	13.499246982886	13.3777102859495	13.5674700921444	13.5194331154397	13.6324184710268	13.403586631525	13.2649739041225	13.4165786074068	13.4308442870389
RNF141	10.9191533149077	11.1016353799629	10.8710914729498	10.7242295268867	10.6312296819391	10.6037278934314	10.5699365385715	10.768389113275	10.7983476084739
C1GALT1	10.1978603582229	10.5234079520623	10.5482903265848	10.7853660058114	10.5813012619074	10.8152638167884	10.4626215753232	10.5080434533884	10.7377596862682
ZNF629	10.0395464968586	10.3347468441301	9.98684562790315	10.0773781335351	10.3586769766566	9.85313744389922	9.85770280250002	10.0753166369831	9.87310153205433
TRADD	10.6791755420973	10.4289300970253	10.7379830979791	10.5517418915052	10.4740372984105	10.3614233238288	10.4674106317406	10.4273040782409	10.4319593881509
HSF4	4.98596581169575	4.83134944284616	4.88790480932246	4.95902570608793	4.83123560711662	4.91040251261823	4.83147150449461	4.85509960211734	4.87173059660986
CORO1A	8.6529698250045	8.31513758110547	8.26438492980696	8.91572117488684	8.70487486212422	8.25567632544023	8.4575899768101	8.38194947018182	8.43077483595683
VTA1	12.4093108394384	12.5515568470675	12.5210564625011	12.2026233871044	12.4485150079168	12.7456069439306	12.9343507266459	12.6773760185124	12.8470858115607
LINC00324	4.69473049991707	4.7234727187911	4.69087610763391	4.69614609138089	4.65686364315512	4.63645471211134	4.67910886607939	4.71168378471905	4.65868633541956
FBXO34	9.64161995115751	9.94208580712174	9.76858096568231	9.51763899604824	9.60998938759285	10.0669781331429	9.35691734466346	9.53698274358867	9.81533740631785
CTC1	7.02667343899787	6.98996105661894	6.89161142607842	6.82162359376023	7.07187703849477	6.70672294600914	6.70732807739071	7.11256164749917	7.06738381527722
POLR2J2	9.23861974829259	11.0186942059986	10.7758368381433	11.2386162967986	11.425133818153	11.2825395470462	10.8992557980538	11.1751751507253	11.1121582299158
RAB8B	9.92816102781804	9.93211157905264	9.92923835426508	10.1469667631907	9.9213082770258	10.2712457693806	10.211860860348	9.83832610342761	10.0196181066798
DDOST	14.7465637369198	14.7327404533783	14.7967298123376	14.5892485768783	14.6974911220365	14.6879989349484	14.6002908253798	14.6570484144894	14.6806943431846
ARSE	6.85823635130156	6.64767443581676	6.69212330730654	6.56344686836785	6.53255430654661	6.50121352584284	6.68304083886825	6.90966116213012	6.63266753225119
LOC100268168	6.22394065185583	6.37214553405259	6.27715588564337	6.43188818483602	6.42542017864751	6.2892104315786	6.30027089313548	6.33654124479851	6.46124155611078
LINC00346	6.69303693847508	6.54909888911309	6.7075513108356	6.72112394208445	6.40637345970809	6.44107978838704	6.514179782123	6.5999876972977	6.61248171119748
ZNF227	8.44210806896121	7.92141697603351	8.79753602439034	8.39282082696898	7.98774852846913	8.18637472699289	8.25454886422108	8.61146652525654	8.15119517399128
RHOJ	8.79474014204435	8.86108120586572	9.01454313438109	8.69305624496853	8.59766570610115	8.55532750250031	8.24324921084935	8.64191253142337	8.21572332303658
BRE	10.8072321913098	10.8075547582637	10.7649488028842	10.7089590446296	10.3645680212691	10.6073710755728	10.439785902838	10.5590754786072	10.7735456646731
IL33	6.73477315411808	6.73415347480783	6.96746467517202	7.18891093718172	7.38674166400632	7.45366902780023	6.8517447428609	6.93432178646843	6.734418169025
UBR2	10.0004971925017	9.97304775282998	10.0360641655515	10.0474417475947	9.98199805431515	9.91573599218346	9.99506854228361	9.86606539584526	9.79385484779145
TMEM261	11.1871464112011	11.28476460225	11.357796885362	11.2740324835693	10.9935169181917	11.0765980738098	11.1218450669455	11.2658140312092	11.3390792909053
UBAC1	11.1700960376218	11.1269636895612	11.0624355577419	11.236082201848	11.1336692001621	10.8235830394233	11.000207527287	11.0119743417942	11.2406501137397
JUP	8.3101867607724	8.45774898042835	8.46470451755054	8.7542481928779	8.70629953078873	8.69748957743818	8.0613244488526	8.58020052012346	8.58908310194105
CRYL1	9.64914643549668	9.88826790391655	9.67391531907927	9.37372033517042	9.85283624334723	10.0282409594552	9.53586172019007	9.80748351625134	9.78005067851079
ITFG1	11.6816596499437	11.8257422356982	11.8237520253439	11.3974988297157	11.5716685827624	11.9116186401144	11.7173273291873	11.6957218869568	11.5515141231199
REEP3	11.7228423134825	11.4619463647497	11.6136714147926	11.7656639295618	11.6637203712719	11.7811413263148	11.8166368232287	11.697141782501	11.5974748150153
ZNF549	7.46677155422169	8.14280599683508	7.31917847833523	7.56700577551307	7.44334084438386	7.66628959727232	7.73060716887992	7.64841184271303	7.51448320991246
LOC100133091	7.12622579559511	7.13340251871769	7.15657561824139	7.13182863500017	7.3669154637204	7.0769787327153	7.08155873051614	7.14549232992698	7.15264188571634
ANLN	11.8944048834296	11.7362660645296	11.6965997231894	12.1087648212889	12.3291840322315	12.3332259263981	12.2614638798837	12.0407733603049	11.853322815444
PLAUR	12.8386984708049	12.8699034701577	12.93009338193	13.7119907903207	13.2785752780856	13.4496889420219	13.3488806851165	13.24435231523	13.3753147682409
DCTD	12.2920699943538	12.3148392693793	12.6995597631255	12.2568197345773	12.2283134139111	12.7074392292871	12.2742843035657	12.3848501647293	11.8961674701815
RAD21-AS1	5.08664211533034	5.03275228607117	4.9189604586965	5.07090410137901	4.91870863092261	4.9188268858429	4.91895987599183	4.93587877775285	4.98044235341786
PSENEN	12.1595612736748	12.0660300884072	12.1984906199676	12.2720458446775	12.1982693167325	11.9876044346093	12.1026816190331	12.0165030880277	12.0612620464385
LOC105369748	5.7744306071966	5.75516667688538	5.75676057950963	5.77724035963583	5.74980439367516	5.72835185855448	5.83838140416086	5.80660817074722	5.79647100971155
SNORA57	4.69568324229932	4.67537707227107	4.65968757279914	4.65640650870041	4.6746974056202	4.62074523216694	4.70560941977888	4.62239569396666	4.67509140171855
IFT22	10.6441645487918	10.7949904226798	10.6683702062672	10.8952137323738	10.6967592903427	10.8217949898314	10.744099371475	10.8761436911281	10.8409767056563
MKLN1	10.9818467551428	11.0955516247904	10.7673829677254	10.801099901342	11.0634233878211	11.1923952051202	10.9961135670139	11.1676150845521	11.111074644121
USP13	10.6298823139331	10.6061081433201	10.2948801176338	10.7660870724775	10.7513303557795	10.7521125541399	10.9428062479618	10.6945214918048	10.7650745223014
SHMT1	10.2215917629716	10.2833140457887	10.2639598925391	10.4604050663918	10.3940499180762	10.4912347714463	10.1624616541329	10.112684558546	10.4879584112662
NCOA3	9.89920571074097	9.89015377035483	10.0432742270895	9.69731034778614	9.80936822479714	10.117307236991	10.1931532807382	9.60525722602876	9.84612180240545
FIBIN	9.97199433237531	9.94555302657482	10.0396675148586	9.71983672486012	9.3365721813045	9.40585967240393	9.41078148605673	9.4098336413962	9.51443056616333
FAM89B	12.2960633378291	12.0312445752321	12.2925686877029	12.22771729076	12.2286176703385	11.7808447426057	12.0499067725183	12.1643757233029	11.9762418808369
DPP7	12.3644187220036	12.1406407493383	12.3351864410623	12.26698085552	12.1865771145911	11.8169759027672	11.7754836961316	11.9557504178608	12.0933543862193
BTF3L4	12.2608488583228	12.3237827839267	12.038084886342	11.4867726198427	11.5001538746406	11.6541745027167	12.5673368936347	12.0662549940794	11.8366932301459
FNDC3B	11.5895861582766	12.1026695993317	11.6838137725973	11.916935587591	11.9850494444489	11.790211875593	12.1191366273919	11.8438223277669	12.1412181210982
AP2M1	15.4887139168743	15.4990531760641	15.4401371020346	15.4175539507573	15.5687457026961	15.3770568149982	15.1754542220486	15.4351495726295	15.419524920488
FOSL2	11.7228530304297	11.6390451814618	11.5776956193511	11.7990569922388	11.9066359221801	11.8754067860412	11.6734553990574	11.9516652958173	11.8562862433309
NRDC	13.3239906830432	13.5178555757187	13.2395811257726	12.9373476585635	13.107333557723	13.2401986996766	13.3087230010637	13.2697343562984	13.3218854533241
RAB30-AS1	8.88133487292915	9.00365667264627	8.77179574298159	8.85712959733847	8.7078642212127	8.71602953083436	8.94758191386732	8.80625638151616	8.85767791593279
LOC100507291	5.72030387515149	5.70255187041411	5.64551885692383	5.74185064545609	5.79224108548134	5.65979923286669	5.63129565701777	5.73895903620387	5.65955854799337
PISD	11.0048551644352	11.2537807954269	10.966810771508	10.807405509388	11.1147175140475	11.4450916036165	11.1200987912636	11.1721149638779	11.0767920650883
RASAL2	10.1299797040132	10.248218093224	10.084015810664	10.0616609053284	9.8427405195291	10.5440925500097	10.209859419812	10.0162518002235	9.98830666788423
VPS9D1	9.46473223170721	9.36735600499895	9.57647964736847	9.35562428642286	9.56762839653075	9.18983902193328	9.16650928146814	9.20692113103227	9.1167194606571
ECHDC1	11.2665378626971	11.2599481030786	11.1833004530851	11.4515352880522	11.1573587341074	11.311808070834	11.4033396556079	11.1541072850014	11.2527093805843
USP2	4.17618283456762	4.195290909014	4.18650044920808	4.20988505632433	4.25977537103029	4.17612152611138	4.25853658100125	4.23531167838531	4.19094282274484
DLEU2	9.38325118714436	9.24807867342027	9.34325828101789	9.09965327056839	9.46677256120792	9.64647042038463	9.47829011958244	9.6047364777683	9.45307946273524
SERTAD4	9.26373524972009	9.30592058638149	9.14363090353255	9.33085334581645	9.53307187378371	9.48153661414568	9.1039331296988	9.17336266790653	9.22552118320155
LOC100132215	3.34281325323108	3.32057299195012	3.32477761579838	3.31952655333846	3.31664865688034	3.30508521850695	3.29849589656937	3.29978455096486	3.30380278446578
NAA35	10.1949353536059	10.7212149107031	10.3320318144588	10.1393008467479	10.3654527536055	10.5266075937003	10.6620997425129	10.586658458275	10.5731237198708
FBXO25	10.6202840631225	10.7108198649366	10.7960926528957	10.0074088062517	10.4891949856947	10.5340760372285	10.5670793815177	10.7587682607405	10.6816604263164
CTSL	14.6722422170784	14.6930252948662	14.8120825872123	15.0655996021327	15.0798095023574	14.9240219156121	14.8128174224192	14.9667225402517	14.9360804775786
ANXA1	15.2499754488777	15.219563732599	15.2552958972843	15.2436267112812	15.1009191973794	15.0922348924668	15.1240116746631	15.0657082878364	15.113030915974
AGTPBP1	7.88169290220258	7.86885192344653	8.11423978146075	7.78210911872998	7.65293548527215	7.45836439834711	7.87536761744568	7.79758789606334	7.86982589427091
TMEM2	9.67369541249082	9.92458098844078	9.7036800972169	9.60758263730819	9.50855356995194	9.53927692498133	9.41457003700595	9.72459096606081	9.40861226775285
STARD3	11.1502191832189	11.1319219802754	10.945508149596	11.4522157640592	11.4161860228147	11.4308979493516	10.8228437535188	10.7515740458504	11.0986092681599
DOK3	5.19997253074249	5.19220144486193	5.24865137157034	5.40821710323342	5.16587080354673	5.16603101741013	5.16621112488681	5.3293403853892	5.26754473343128
LOC648987	7.55088350969292	7.38020061941357	7.54027064282028	7.51656346964401	7.56310553915999	7.50578576873192	7.68712826444179	7.53996983498851	7.5583204408743
SLC26A1	5.464141370903	5.55309746213641	5.5027732011784	5.49758768510895	5.58399759955152	5.44269779955146	5.49692520486956	5.4710261823891	5.61510142400094
FIP1L1	11.9806969628021	11.8761933245706	11.6714183759305	11.8927962396863	11.7105518955209	11.8612160005822	11.6263548787361	11.768717647089	11.8753215076392
HNRNPA0	12.1822152545472	11.9925321684566	11.9777772400977	12.1147516317718	11.9592409614856	12.0441688055432	12.3540838561831	12.2638476613335	12.032349657185
DGKQ	10.2493704689689	10.4395917893921	10.1006530341501	9.96421416547417	9.83787117542082	10.0977175872848	10.237704084981	10.5845492719798	10.6376898891764
AQP1	6.54155407760518	6.88583989595026	6.79206416888377	6.54129336048909	6.60557986775791	7.04536951967343	6.70757459353167	6.54114808803065	6.85504584450903
CPSF1	11.0374322524886	10.9536006098143	11.4809265012975	11.2599416079901	11.0655284620504	11.5100470516211	11.198147231361	11.3377941139034	11.3719883005505
KYNU	5.75586922786869	5.84114273833875	5.75592248355288	6.02709940778829	5.94736223245769	5.83594538765843	5.7890681546107	5.88606600339407	5.89388804180929
PAXIP1-AS2	7.51532685840035	7.3020992280187	7.54851931594311	7.44489126868626	7.15497873786741	7.28749868677333	7.52011232611347	7.3490037910993	7.13274004851348
RTCA	11.4380453373548	11.2089545562929	11.1142071340438	11.2996278125482	11.4936814164269	11.0991402523242	11.5473458862072	11.3909833335243	11.396719879486
PLAC9P1	4.0478079427572	4.03412426727554	4.0031256128594	4.00668691626246	4.06249967510231	4.05393447323882	4.03553535835467	4.04941583822686	4.00308036611319
MAPRE3	8.01608319639498	8.1025184522567	7.91959675489186	7.94305380147602	7.76248656674375	8.10701623937716	7.81628463670656	7.92033808043226	7.96510323632814
SURF1	12.3653451024951	12.208633184734	12.2942007613412	12.1979646486699	12.2413378907041	11.7797021666339	12.0192983040817	12.1647605401194	12.1052768409567
AOX1	8.35632543601991	8.40242373344125	8.74464463495793	8.66775619280711	8.4098890746046	8.14187291040665	8.50744461328039	8.6141515437485	8.5983668960831
C7orf50	12.8108729737867	12.8308250657742	12.8323285254967	12.785950413906	12.8363070310466	12.7293582105185	12.7367572631156	12.8045631069116	12.7397460508595
SCYL2	10.2115388996915	10.2133108975353	9.54098411888254	10.2468529625035	9.59109646829432	10.3809867090709	9.98867026396256	10.2830348004668	10.1786710018381
CKAP4	14.2902114350423	14.3554716904857	14.5042566949985	14.4802490795976	14.4897237801771	14.4784552824624	14.2905969589026	14.5142216940039	14.5219791177456
GAS8	9.42326472578676	9.42061393702416	9.37856128928692	8.89333360733911	8.74123459234788	9.22047124991864	9.15898786028426	9.10813455465784	9.23439619060791
GALNS	11.1328293135375	11.0366666089027	11.1268188217432	10.8823682280132	11.0709197191372	11.0073240781995	10.8608789729538	10.8979397644981	11.0211115391126
CYP7B1	6.20995039482597	6.1427082391869	6.19990246068591	6.36046720479254	6.19689601691835	6.30869087512098	6.19407448486239	6.30949564835499	6.27871698834394
RARG	12.0575296988639	12.368915309007	12.6099234081595	11.5170203422711	11.7066182962294	11.5273819810445	11.3602229315387	11.8746649989277	11.6031126671277
HACE1	7.64579022647817	7.6689571031314	7.55374116917604	7.93498264537462	7.77174454711192	7.83031382807491	7.47288938732638	7.60581367789943	7.66965968213097
NUS1	10.427412314554	10.3521918238691	10.679390014987	11.1342669448479	10.6740176446457	11.2971359956	11.0175336567708	10.961825803012	10.9809482194868
ALG13	9.49121508288119	9.07726415829283	9.18080926484731	9.63622341495855	9.30899500511173	9.52398922857807	9.48890463348386	9.42390744621977	9.39732736054075
LAMTOR2	12.4927879010419	12.2521850921887	12.4153318504633	12.470937231942	12.5377698766896	12.1668274723405	12.2432990266115	12.1721499651462	12.2146662462028
ARHGEF2	10.1906746438426	10.0869802237731	10.1603806583751	9.62318093240758	10.0570611316629	9.83016263138143	9.97740754319467	9.92939693362595	9.92935777383888
GON4L	10.769078109235	10.6312612052181	10.2034499432244	10.3190355873153	10.9020216228623	10.5992511053039	11.0223449225373	10.6526593229791	10.7022340247431
CUEDC1	9.29675818532413	9.35908850887918	9.49955359500744	9.063066709113	9.22037987309028	9.29368472848566	9.25141065308682	9.27036525424215	9.29641671898081
LINC00630	6.26953939816257	6.52090729915574	6.32620324949018	6.52027026663157	6.23068101922947	6.39204981009437	6.2969694554458	6.51235226186635	6.32390992877485
ZNF844	7.19762883247992	7.45250233616756	7.16071465726129	6.87189643861492	6.84123983949385	6.82374847637608	6.95317897700413	7.0023101991723	7.5478712622839
DERL3	5.37588224973273	5.29729206425842	5.2804899141885	5.43199863014896	5.33905639397062	5.25550807629364	5.2825058024933	5.43241391559141	5.25556708823407
MMP11	8.16241083957046	8.3412804990585	8.14329517960376	8.07588392724769	7.91851401711566	8.10302870931039	7.73193126783998	7.85274240889901	8.12765066899015
SMARCB1	11.29995589276	11.3278536612007	11.29040609242	11.5378004799041	11.2698391558411	11.4135413762768	11.1329843929715	11.396593591609	11.3639174171277
POP1	10.3404089004078	10.5395086992258	10.2142458734319	10.6859603976694	10.4305349175529	10.533866785949	10.8332196717576	10.8214707881777	10.7616836786243
FCHSD1	9.70189143416403	10.016289143443	10.1229724851373	9.96825148027425	9.6435496925854	9.81948552728484	9.50598251924014	9.62291949497018	9.7389360767104
EEF1A1	17.5545938086364	17.5552924331232	17.7441146580683	17.5682668571574	17.5687884951302	17.4248956371369	17.5033175731518	17.6069714454338	17.6200696124122
TARS	12.9670036856314	13.1997183033757	13.2902573417428	12.9099094837774	12.9405245374944	13.1845060952917	13.1736168156323	13.0503863549873	13.1809637376592
CA5B	7.63315634414774	8.01738116872468	7.66876089629367	7.93889610727443	7.68197865407003	8.26090505983367	7.64452151867804	7.47085154831343	7.64157025353968
PMM2	11.2991209964893	11.4816687957801	11.3047139483955	10.6431100199913	11.4660697354101	11.4571155564773	11.4849936977285	11.4611325010327	11.4901614894015
CASP8	7.56640184736036	7.6398482037476	7.61702431760442	7.83789706869702	7.48158462991557	7.47085278601839	7.40058151196294	7.62889217385407	7.48509409648977
THBS3	10.6111690077377	10.6715511669866	10.8499215809763	10.2697558718576	10.6498463104689	10.3217639075627	10.1538845917743	10.5601659482056	10.177632272038
PRELID1	14.019646118834	13.8118083002328	14.042679891063	14.2989423281623	14.3943229503082	13.995150876122	13.8618595631686	13.8371165948884	14.1036700943693
HOXA11-AS	7.33882408172868	7.26804908368592	7.23184413647891	7.22208901257277	7.1203675778923	7.26703165258602	7.10216417735524	7.30591387542586	7.1903717141124
SLC23A2	9.04252662229903	9.00204824071374	9.07472062630267	8.92187498639476	8.74148890738564	8.96217851709848	9.03847984820961	9.02217834226841	9.16674196006073
RIC8A	12.9039706502164	12.8182369877801	13.1472072236527	12.9536157539753	13.3923750670693	13.3882720433839	12.6746982953578	13.1593057840473	13.0886638543855
VPS9D1-AS1	6.61784676892634	6.61461554472208	6.56339991521873	6.69991907628446	6.48612892064168	6.51986213837935	6.6338071681604	6.70252952264114	6.65489859678498
ANAPC5	13.0158841987121	13.2006637712982	13.0394896894447	13.1811326259	12.9706670185545	13.008681713558	13.0227840847492	13.0610952503316	13.2678398389073
RBBP9	9.69195586120288	9.47617812831136	9.60534495253475	8.9534207713998	9.70092893286836	9.50302499180455	9.83771956220595	9.48411221833049	9.08336191785368
SUPV3L1	10.5559061143679	10.7327028018848	10.375649314641	10.7433292981636	10.8609576323824	10.4570142644901	10.3113560781375	10.569985064823	10.7368093924901
TDP2	10.5503082193991	10.2460798776916	10.6772981588712	10.4567240479618	10.1340043541765	10.9720609863649	10.5474873850714	10.3699450928928	10.3730381757343
BTN3A3	6.89563065339385	6.62836104908886	6.86471186056043	6.78726537445784	6.71627848292542	6.62033456832625	7.16079405720559	6.73676665930144	6.78045252557655
USP27X-AS1	6.07505660796999	6.13092124965419	6.16536145855447	6.31010945254802	6.342886645968	6.07477918081029	6.35763995725733	6.18816739689093	6.27586540154277
PGD	12.8932878446963	13.0826494926681	13.0341067379329	12.5717092623316	12.9435966726085	12.9937597334244	12.901721395295	12.8987772871461	12.7370643451574
PEX14	8.09160108103682	8.15616980366212	8.34172932230758	8.02464751350971	8.2083477474317	8.11006898309409	8.13989072961914	8.22774198946316	8.10842822493761
CLIC3	9.76654442195112	9.55276848575266	9.62111328996445	9.30510402058979	9.05575580273152	9.16741186198658	9.08198971272416	9.08757219658593	8.81453649322626
CHCHD2	14.7748107921236	14.6069791587796	14.7450903120206	14.9189344055187	14.7424173718022	14.6636621929257	14.7288905717972	14.6791386814727	14.7057858839478
RIMBP3	4.83473241582053	4.90431939544755	4.94629984286015	4.82662261695185	4.82648890379079	4.95040686900603	4.83088662556077	4.94736700662481	4.85254027014967
PIP4K2A	10.9759998111468	10.9287998413856	11.0188673132244	10.883564641923	10.8430945831551	10.9019233752515	10.905471876638	11.0219613664208	10.9918439344529
TRIP4	10.2664585938181	10.1743362256287	10.1873490626587	10.3298012883553	9.94604807706128	10.1762339392199	10.3858991336577	10.3764737610638	10.1523723705576
LOC100287042	5.5640556894446	5.62448176303514	5.56410208209698	5.80700922831869	5.56370009547142	5.56388887270157	5.71374893512606	5.77446223995144	5.71112990336487
ZNF169	6.85383292719648	6.89533265728684	6.94783407780079	6.70145824413904	6.58986619009452	6.93498740386425	6.59088053367323	6.89280754892022	6.74874424767668
TRIM3	9.86108325671371	9.90776713426102	9.79608965259631	9.81690522522326	9.59506496241582	9.69967323271229	9.6098508014353	10.1485968222459	10.0816948380986
CHORDC1	10.5393400305068	10.4679637767273	10.2472650521496	10.3061366185276	9.98668675215831	10.7372928111623	10.7883120405298	10.6339222820293	10.6382577560263
CDK7	11.6775638321798	11.2553080245559	11.5650189531544	11.3185753432706	11.2037958221507	11.351091262122	11.2946515433911	11.5684716274301	11.6706856492803
RRNAD1	8.83400610475932	8.66980189357109	8.65618431871244	9.08811722578838	8.87282292972122	8.79089076800516	8.8265602352628	8.92689982451146	8.62168456131552
ICE2	9.74488765087285	9.76963506534943	9.77815250212085	9.87213586626398	9.70232634400635	9.62910890438424	9.54841812172521	9.50849748173632	9.90508796321978
CCNB1	13.7427061131389	13.8382813935714	13.5759699581062	14.4472047200988	14.46281934843	14.3960450541811	14.4181678862582	14.3285418519818	14.4417827393031
MRPS36	11.7137791104588	11.8184364876596	11.5359820866012	11.1838200372467	11.2843702949693	11.4410371445657	11.8352868286429	11.4411700946037	11.4604854366998
ABCB7	8.81898223807678	9.09282959715373	8.79781062273236	8.51392379862714	8.84473732559255	9.08972496028424	8.93333980285136	9.27452149017075	9.0724374565834
NUDT13	6.44911614676911	6.34555393918818	6.3726876657722	6.37131168551195	6.46328589405405	6.42820268851227	6.28557373335963	6.46245288551299	6.54564738149894
RLIM	10.5322552264056	10.9614348085635	10.5612681159357	10.6043699118994	9.80786857186773	10.4106707919718	10.9371022798424	10.76747713888	10.793361742932
TRIM44	12.7204947002447	12.5989855925998	12.6462647969413	12.5304971339565	12.6428915935225	12.4608536415008	12.7028487062179	12.4763437528858	12.6985147972681
SAR1B	11.5999899298075	11.5310114500515	11.2773869715772	11.8209832468447	11.4321470008804	11.9254164609504	11.7795999075825	11.8390378025991	11.5359219561875
ZNF343	8.6112333045574	8.75207867982374	9.09629064322815	9.63273815183585	8.32391441559371	8.7983060084635	9.05653212092956	9.15563923558694	8.90762459389595
TMEM138	11.1958529355551	11.1742830935519	10.8659401768693	11.7643128285458	11.7580096223952	11.5521157190279	11.1027267042007	10.9523129446315	11.5520994557784
FADS1	11.9949793718045	11.9873289246843	11.8966429972768	11.7279007020936	11.5442756867256	12.0100852061104	11.969068668954	11.9993639902491	12.2087454845117
DUSP8	5.49990552675142	5.62229101859221	5.619540016863	5.55632400640867	5.80015590652561	5.55978604078685	5.53274384279742	5.58337676393046	5.54283952785452
CCNL1	11.1602727529775	10.9533164633921	10.6244701047462	11.1785287156152	11.038882761328	10.9058836060508	10.8488563097089	10.8885592115546	11.0117771435884
PTX3	15.5518059819479	15.5709209564555	15.6576804690594	15.9896099446303	15.8898386919529	16.1667177589454	16.2647124535739	16.2201377562854	16.1651097574348
PARVB	9.36986134688464	9.69444857056567	9.6908666016943	9.50206171189711	9.60444676193088	9.56562770784138	9.44962175377384	9.64435557014816	9.57430639256694
PRR34	5.09926461688899	5.09901050675109	5.07637024984062	5.04329766237062	5.00032233019026	5.000447670618	5.10240047175276	5.12596906125395	5.00049677512694
NEU3	8.02396082247617	7.6579426265792	8.01691775016684	8.2021245087721	7.57537484383223	7.55635884509174	8.10665553870678	8.22939939453827	8.32316039607817
ZBTB6	6.1378907483	6.39094079496589	6.25137007000023	6.18538772324802	6.12209356164423	6.09683225239935	6.37478518713496	6.25724443298997	6.32109730505775
ABCA7	5.81933031459084	5.79766386586346	5.88178498931984	5.67106554015247	5.83454050287089	5.68766446174745	5.66736808223331	5.69245604409489	5.87202515946089
LOC400464	6.00659279502311	6.17597819067998	6.09342154987497	6.00566742659865	6.34404267815545	5.99858111708284	6.06403705713204	6.03765541252628	6.04292841559155
GCA	7.2077143129071	7.40300826111027	7.29950192892598	7.15639436777338	7.32409937750791	7.47331328345726	7.35651566682255	7.21013342958542	7.21569020970827
INO80B	7.58466398548096	7.48802997451318	7.66440069866185	7.48056564347438	7.57182368562795	7.55401735142916	7.62770287031465	7.6608746362513	7.53262439005652
MOGS	11.1283757017656	11.4579468929398	10.7153847907124	11.623710139018	10.7686070609637	10.6616652719112	10.5916925946146	10.5981067620654	10.3261914121414
JAK3	7.16720072175844	7.07311038444542	7.34769888857376	7.07298530524019	7.14295731025291	7.24193862371165	7.65246492244364	7.14416472908839	7.15526947317073
NDUFC1	12.7191140319079	12.4491915897321	12.4222838876487	12.5034624735221	12.341420506425	12.4195454466396	12.6424479762109	12.3977545932147	12.4118478911495
TRIM16L	7.82676740332523	8.4455733567914	8.39949616759093	8.0473437800333	7.85793457287175	7.91027049869797	7.90425698930592	8.00865604121472	8.06125654084909
RPS6KB1	9.80027204990004	10.0687659607688	10.1091478814632	9.75399615817411	9.66551310442354	8.93530233540834	9.81801403127174	10.1804451824913	9.71018733269988
ENOX2	9.84643458280813	9.7131765193475	9.7668582519952	9.40743442564726	9.19486986983861	9.92761804660636	9.96888135068612	9.77891274618236	9.84164085989653
PRDX3	13.5071530328878	13.6184188673284	13.5807708985916	13.8167836598833	13.7567649840383	14.0986376418635	13.94069926269	13.8620306764912	13.8412548818078
NSD1	10.786143767904	10.2668773048783	10.5863824014882	10.2942798412133	10.912178398525	10.848205212622	10.2445457143543	10.4466289895826	10.6380136299509
DAB2	13.8495738212531	13.9699927777713	14.0250135242318	13.5971034212116	13.6608073748449	13.7257876761812	13.9321063060379	13.9405776835517	13.8898076261879
C3orf80	4.35039501709721	4.27754729924666	4.31616934979999	4.27756268171818	4.46338249412475	4.27754518829712	4.30353095161254	4.29897083183306	4.27757791714614
SYCP2	5.9250384658601	5.90196514774036	5.79713735885501	5.89263658079554	5.74198353299208	5.70680126076835	5.78370985255916	5.7409462089221	5.77100162200948
LOC101927751	6.07751529671482	6.26612886045018	6.13663110370044	6.09459780116316	6.40812219915789	6.12438605980472	6.05644845732391	6.03085019009071	6.05520331304357
FAM217B	7.87849685089623	7.94571433655863	7.71916450308284	7.77949018975994	8.30457124103995	7.89420991514432	7.75329658614401	7.92152844047236	7.66344054925491
RIBC2	7.34950506253143	7.34683966702866	7.41103083085688	7.35576794230416	7.39818583582638	7.58011430426308	7.39961517188621	7.48492125745318	7.34778688043989
MATN1-AS1	4.67007480137436	4.73949378809652	4.71597646675902	4.64619923644632	4.74603350680152	4.6461789092875	4.65457323378093	4.64616276500525	4.77353573634573
PSG9	7.20346987063837	6.97825533254989	7.11684981086062	7.22269877051846	6.91560663098198	7.47911359081712	7.00348793732794	7.14459017270575	7.16375399364095
TRMT12	8.26115730305061	8.58356283213475	8.55107148746492	8.31379854342545	9.29931499544044	8.47512187932535	8.46784605307623	8.54373706083094	8.71363223182228
GUSBP1	9.14128744293228	9.10288719650587	9.07433888185929	9.24312162633072	9.53375673843322	9.17744784612006	9.50909573340974	9.1069468511531	9.20183302262954
YIF1B	12.2280433961536	12.2736785443274	12.3251047520249	12.4702451999034	12.5453551400931	12.3263438911943	12.1398394802468	12.1044566315878	12.2333178099915
OIP5	9.74834130991662	9.8268964700063	9.79658733248067	10.5239437342232	10.1866032477756	10.0010313131192	10.0269297535166	10.1258813809391	10.1701981338939
VPS18	11.3773607809176	11.3132136030636	11.5686857738257	11.2830052154218	11.4101134336913	11.2678645595379	11.2522668750903	11.2799632171709	11.0508554993532
TSNAX	10.5592100678391	10.5403087004421	10.8092144771732	10.7303404753666	10.5358103262813	10.8785747699865	11.0839971598932	10.8865244954401	10.9940662990348
SEMA3F	7.6579742583062	7.83557869336513	7.85365221203983	7.86664456608413	7.78043607504223	7.55908825025702	7.54608375719505	7.6272906077648	7.77650674077273
NEGR1	9.81472112531974	9.72271112325164	9.83182711539528	9.51778696433722	9.55838697341098	9.91195311290893	9.55764727748752	9.19541206147892	9.51942637836464
TMEM98	12.9346100252478	12.9587637060052	13.0891235056882	12.6147597787646	12.2638011855994	12.7755830056524	12.8807132380728	12.2504245034543	12.1963226953618
ACSS1	8.45173436890908	8.68152964090991	8.71820194902701	8.21106016656809	9.13747331663569	8.50633057849507	8.56588020255382	8.48226456162423	8.60878483211896
RNF187	12.2824138600242	12.3781748354589	12.4326932087252	12.0617549640234	12.1989418591687	12.0970362141725	11.9988839986058	12.1816296311035	12.2370180650811
LINC01670	6.30881176411325	6.35776003702141	6.35430823257908	6.3009552022223	6.29840779542442	6.37937952647519	6.3752613192234	6.40037958455478	6.3484261530514
NEIL2	9.10728488623607	9.3858580281138	9.34236128554428	9.59885155324102	9.38088897799334	9.70634991266754	9.74156759179675	9.75054363903407	9.74812329870947
CMBL	9.69520789419641	9.75876931771791	9.48372556825381	9.52366183569987	9.62751948242068	9.13285814019563	9.36175714325638	9.15004272166854	9.30442958509431
MTHFD1	12.0841757338247	12.1799841553393	11.9817292591629	12.2278780040049	11.9426242841859	12.1600209146236	11.88920876823	12.3301705094819	12.3051835194106
ZFYVE21	12.5856969028226	12.7535335967414	12.8221051680466	12.5776848671798	12.6312080360033	12.6850170811423	12.6236435109668	12.5769046512643	12.650282607621
LGALS9	5.55664673963885	5.64903438607234	5.59333123436085	5.6754467212636	5.59847175898459	5.66937115332316	5.51887810728099	5.6136536145494	5.57906397591333
HOXA4	4.43795460802624	4.38356786377764	4.41623191070097	4.39083162408557	4.38348529269075	4.40613938869001	4.40213677800106	4.46323984082097	4.51983232904094
MBOAT7	11.9336096803777	12.2287145534772	12.4047275017468	12.3299306622929	12.1814366572534	12.1934417107705	11.9361733188168	12.1171016737453	12.1548930474493
PPP1R12C	10.1989493498818	10.3551447250015	10.1546073659831	10.3137311275791	10.4414604231558	10.1793708762058	10.2263244837446	10.2443131903314	10.2193134773698
TRIM13	10.400413424814	10.1606551643692	10.0903448995672	10.1355833752071	10.079491466584	9.7212173444487	10.7059195435133	10.3754052304091	10.2191104564887
ABL1	12.0264719217576	11.8079454070904	11.9820100052099	11.956990506637	12.256566861688	11.9725371695595	11.8468608741929	11.9801589953946	12.0173456319951
MXRA7	12.7793409390242	12.939039026675	13.0544536948294	12.9956538479619	12.9501094187614	12.9123422885944	12.5653121225527	12.842345589727	12.892188993777
RPLP0P2	3.87241425677545	3.8487199228247	3.84878073615439	3.86664574579026	3.84866346652371	3.8660615883478	3.87120535431919	3.8869971774737	3.97020912959904
TMEM35B	11.9192455773944	12.0310567703791	12.02289378274	11.8756379860338	11.9756073788516	11.7429959477699	11.9020107849884	11.9284823180897	11.4440743732599
P3H3	12.7363585971887	12.4681699305325	12.8816394978966	12.2349635279346	13.0348677656325	12.424014246309	12.3550251455886	12.4554048154834	12.6453210761266
KCMF1	11.7446847121646	11.8307438470531	11.8302760477233	12.2832453941553	12.0687485855316	12.0480757303137	11.8045600164746	12.0345382094748	12.0363364447256
AS3MT	7.88056485399618	7.87013794321935	7.87119948277509	7.48185553931066	8.22042633224485	7.77840303774531	8.10068774823283	7.99612905809461	7.90865565640606
EXT2	12.1319111571765	12.3716193848162	12.6401101505484	11.9882630251939	12.2313984869131	12.4781927511498	12.1608207144315	12.4649724223111	12.4113635751719
NRF1	9.34908262068001	9.10704443381585	8.98888956217638	9.29176310679359	8.4255701777874	9.19700548895393	8.87737105406704	8.90334500061455	8.76525134013831
ZNF737	5.77658398153656	5.78585662779499	5.72520040560406	5.72920635154153	5.85726057558475	5.77725469024381	5.75787015899507	5.7179345198306	5.94960489991906
RGL2	10.2750286404748	10.1129806175113	10.2317343369845	9.98489757210764	9.65616541201694	9.81425920358024	9.55012071032964	9.70789244514733	10.0431630192057
TARBP1	8.22980291342692	8.56281413702771	8.48462954749421	8.11773542028855	8.70688752241213	8.34657208687926	8.56716403576088	8.60425632742908	8.26156622538348
PLSCR3	11.9686763349551	11.8401234167415	11.9017185434803	11.6323190714727	11.6442350174656	11.6208011567679	11.5103634010243	12.0709381823374	11.7641011690099
HIST1H1C	10.2107475571219	10.0786653350399	10.2117492399516	10.0270813066513	10.1017176374475	9.75937474864348	9.84304256891109	9.82728819973214	9.73739564964591
INTS5	10.5135197186346	10.5689867647669	10.823783447961	10.4106544661289	11.0443280011047	11.0230345962013	11.046449896968	10.8933452026509	10.9603149925118
RPS27L	14.0465126114158	13.9093797024279	13.9619403079517	13.8581765978664	13.7870062820713	13.5459605144473	13.9472815053416	13.6387304687025	13.8855116259501
AGO2	10.4083599288727	10.1082584374106	10.2995181160752	10.5533817408787	10.7108071674704	10.2401804707181	10.1780843321404	10.525145832688	10.5229940282015
RAB3GAP2	10.5730310386312	10.2626712654592	10.2249687612504	10.4262139132216	10.280086521411	10.7518090351125	10.3794848055187	10.2174365299287	10.2372053899355
PSMB3	14.8355542297855	14.5118392098288	14.632881406974	14.930068263506	14.7881359544547	14.6255476117164	14.6528973273337	14.7620184674702	14.7995856263718
ITPRIPL2	10.8861630673975	10.8618718165005	10.9764804761091	10.9833655806952	11.1284075927859	11.1185449243872	10.5558501100755	10.7282408110394	10.9655661868769
ZBTB39	8.0154691769609	8.05134820949853	8.17269398589482	8.50546979622911	8.13228410529452	8.19692744642472	8.02299047701881	8.03538400776582	8.41490265307933
KLF9	9.73153092099683	9.71575444720875	9.6028428248271	9.47355347470993	9.71251854255072	9.68621844657949	9.69785304339969	9.60138678983842	9.62291624019272
NUP188	11.648609283203	11.6744255153522	11.5041498352293	12.2056878766788	11.8782632348561	12.1268207357269	11.9429020806357	11.8842334418007	12.0000217401523
CHMP1B	10.9024191177785	11.3299574178229	11.0884850900685	11.4020034719841	11.0587223905581	11.3750746721055	11.3396499766661	11.1177087740078	11.1602618800037
TPM3	13.4882234762855	13.4172188269609	13.4220474393213	13.5116431588463	13.6579893875061	13.4530041101625	13.4581679335566	13.4621518484985	13.5055531715199
SIRT4	5.36824741517803	5.6448415843652	5.55175808040935	5.43976078086674	5.36789267391407	5.36808102827716	5.4495046049149	5.39190225786374	5.48643879262599
KIF13A	10.3598662523624	10.4514854955469	10.5871905219533	10.4650707482862	10.3533518901545	10.1922162392679	10.2093820826176	10.2063969666932	9.78034244897093
PLEKHG2	8.26814438339042	9.12894049767833	9.4696057264683	9.17030275917309	9.23622060008288	9.11591448473611	9.02091198052693	8.83345228618673	9.40749128853862
KLC4	8.75238586653899	9.03103831786728	8.94225970112233	8.37546435375559	8.94698795289529	8.4882774095773	8.8647150972904	8.51912690908891	8.46704262895238
IARS2	12.1656170981088	12.1227917125255	11.7699645015244	11.8454793172589	11.5846121657581	12.2139417775722	12.1145017924189	11.914342104081	11.9410739735804
GIGYF2	11.5838608260276	11.3727099296071	11.3273976056052	11.500057934617	11.2731849683476	11.3942953602835	11.3588031524192	11.2033601322623	11.1838888516835
CXCL2	8.48651444898049	8.31764647683512	8.28811222661997	9.50214608929357	9.32504672923054	9.91798632306313	9.83439318223206	9.73112212231369	9.69154059657988
RAB12	7.36603253743329	7.31393521031069	7.31947234553104	7.38207209738468	7.34070399752313	7.14112320705158	7.308213965884	7.22592558785645	7.22363678455407
RAPGEF1	10.7731146508243	10.9464991756953	10.8262039860275	10.6582193256834	11.0698063388291	11.000515489918	10.6225750100531	10.8436353328448	10.4728249260434
LY96	10.3787096640326	10.5425360580535	10.2376164307734	9.90221696469662	10.0809979774216	10.419163759899	10.4917547578468	9.9322226294679	10.1779764187519
ELOC	11.7052071233233	12.0099088280652	11.6180707431851	12.3482887183717	12.0616100477128	12.256076018694	12.3535494039283	12.0228518873235	11.9581580711251
LSM7	12.6140101711618	12.2157336165312	12.3586393817447	12.5159486188848	12.3106098373158	12.1537299475781	12.474362120345	12.3951801417372	12.3367651295749
HOXA11	10.1801428818759	10.135281768337	9.91915796331365	9.85565398340635	10.0070983687682	9.86552811339581	9.88753871008496	9.72037135537776	9.65847592535335
POLR2J	12.8141616233799	12.5879499428626	12.6439781013169	12.934111249907	12.7779430830542	12.6266274647728	12.6823448063009	12.7062741773753	12.811967911111
TULP4	10.1336584046247	10.0860496452552	10.2616836964221	10.1246439457828	9.99599228761237	10.0783545775491	10.026564353561	9.98866204360217	10.0653337298361
H6PD	9.70009715621294	9.99511960574021	9.83309621515657	9.79026973965316	9.90930130355582	9.87988095191426	9.92410450817511	9.8272579267043	10.0591294514063
LIMD1	8.55412198318318	9.02849885627534	8.77998641829771	8.6607567882729	8.9318444005176	9.12770439655623	8.97582572492229	9.10449933633944	8.81667021812121
ZDHHC24	11.2603405548007	11.0854737597562	11.2597482301804	10.790079747601	10.8063093501022	10.8564925002628	10.8126295731697	11.0420914168126	11.0458286033023
ROMO1	13.5920125617348	13.3354170030612	13.3549715748414	13.3153457099331	13.3315535298621	13.0377325870439	13.5271669871318	13.4013146483932	13.4472488613297
ERGIC3	13.6126523431573	13.7032367482914	13.8629570366187	13.6879946760367	13.8456331121712	13.6337589220795	13.5066898145494	13.450755163163	13.5053590367306
IMPACT	10.8026561216461	10.6064168259284	10.3939531051287	10.7260451205265	10.3508980382304	10.0070112371168	10.2033634815318	10.6270056204665	10.5050986568212
KIAA1217	7.63913812870418	7.30933208322492	7.55648111019713	7.11507567337605	7.5494681185646	7.42790894688686	7.23468891005702	7.34759135872013	7.27748748481434
ZRANB1	9.77893971951701	9.53052207191238	9.66147011059466	9.76613730423911	9.5016989733298	9.51457394192405	9.41977159466531	9.31538828572325	9.60067153343248
MRPL32	12.1158644647863	11.871805202392	11.6726504326476	12.1957431887175	12.0996269222115	12.0532458156742	12.0847919215715	12.0827874357358	12.1207905467398
ZNF804A	8.25500635459909	8.17927376373843	8.19048333712273	7.70235257593461	7.97281639085402	8.2965818967525	8.33044910538893	8.19631793426734	8.11008809428085
DCLK2	9.06635257483469	8.88451337881494	8.74310060992229	8.97076653320304	9.17190157200346	9.0943478530863	8.92623512410363	8.83676535194767	9.02328153304242
SEMA3A	11.0469842496627	10.99036231446	10.8207982647826	10.8705834534373	10.6689632310978	10.9229012981618	11.0359313318871	10.9426677505069	10.695863045285
MTMR2	10.7948552550102	11.0945834533793	11.1200528134422	10.0389659649626	10.4507018566166	11.5458522930306	11.1523232629718	10.5540865869665	11.2552488191951
GTSE1	11.3422293808921	11.1121492711415	11.1055144703687	12.0459615895397	11.7310570083999	11.6340809535841	11.5412859912398	11.4099266671447	11.4979436606115
PSME3	11.4837278816616	11.635911442504	11.7021374956997	12.6119346949362	12.0303437751566	11.7702412207796	12.5298430989052	11.764744630335	11.7722512191961
TUBG1	13.6841279494424	13.7769299930936	13.8632942214021	13.9778024147151	14.1982599749561	13.9436696870844	13.8328268953146	13.9885568532068	13.8597201169717
NTPCR	11.1557548556096	11.0850587743508	11.102087290046	11.0282727077452	11.0293454511844	11.0711483219333	11.0277474144058	10.9941236887227	10.8261174558607
RPL27	14.0865269550131	13.9021596175612	13.9552565836597	14.0575014293299	14.1597558575473	13.8092129161437	14.1703794581059	14.0432238686567	13.9961474905395
BMP4	9.37356211403541	9.10545914739278	9.13930223719395	7.99521858590821	8.70680372579903	8.54008747193639	8.61438434063561	8.70532316222541	8.49239982236633
LOC107985209	4.13265308911476	4.13274965854022	4.10510818053052	4.15424827402906	4.10496764588169	4.10503363564543	4.1133513828137	4.19959528829911	4.18632117690807
DDX39B	12.2938684761186	12.4184289148556	12.5706288128215	12.6239036043805	12.1738096662427	12.6948835163814	12.5285848472254	12.4639940489772	12.5873606235329
CTNND1	11.0667916543883	11.0290971796802	10.2937017104082	9.78108773229732	11.2716493798037	11.1153677757525	10.7162398127988	11.0624807011625	9.9603337778346
MCC	8.45941912174144	8.45279061549401	8.4237002082872	9.17236066806501	8.56278939662207	9.06917157871131	9.0560880054784	8.96058040245935	8.10328695103731
ZNF524	10.060987048131	9.81143561115356	9.97301483610793	9.86946268638947	9.84366799552731	9.89318914295911	9.80155366583595	9.72312395173271	9.77227344117813
GOLGA7	11.0139620240424	11.0945706467387	11.1279189301797	11.7549436314359	11.1344224656898	11.348095855501	11.1745153724215	11.1948234912104	11.6263363801104
C11orf95	9.12730214752204	9.03082733226941	9.02576559105779	8.89441159963914	9.16712098702857	9.3757042272287	9.22564270503993	8.90986981286767	9.14187454434955
PLPP5	11.220596499398	11.1928076269894	11.2439133290096	11.526552475455	11.3237735781586	11.3184516251735	11.2253183479867	11.3705104774603	11.3185947065302
GINS4	9.41913410093124	9.37943274227713	9.22216987751563	9.73049362800798	9.32644634485924	9.18759271458795	9.57803741254613	9.31177550176215	9.42445622651156
ENPP2	13.520198699651	13.522464965842	13.4871547975271	12.925598621755	13.2469726351726	13.009377833698	13.3429735713727	13.3482586188511	13.2956647333302
KDELR1	12.5103374059277	12.816567684577	12.8713599893695	12.8901732503007	12.5747835346208	12.6762408301851	12.3294601083267	12.5355720694385	12.8481701983558
FAAP20	11.8923721883137	11.6507655481205	11.8082416363068	11.7983546772686	11.8073734220838	11.3199617688892	11.5090294512973	11.4648945421463	11.607033916048
SMARCD2	11.9807715177238	11.8441895144473	12.0115262113521	11.7818721093451	12.1429642704273	11.8709045105865	11.7151393272436	11.8469723526234	11.8607538191403
ZW10	10.2883564528199	10.128681241733	10.1991800655289	10.3172709329955	10.7224067764407	10.6190774331345	10.4736693781173	10.4647479158498	10.7697961999976
OCEL1	8.77022128096775	8.56934745915072	8.6986915685345	8.55848318329854	8.81237463634053	8.63187275971856	8.47580786364159	8.52878876596	8.55566758885092
MYO9B	11.2323605085068	11.5363858889182	11.0927267682408	10.5749772082496	11.7335794659685	11.0274205602797	11.7307633277271	11.5364072003944	11.4935692177526
KCNK6	11.0311582404223	11.3785133178481	11.3479256365431	11.0795087626142	11.3174192772662	11.4596213592417	11.0447992171152	10.7968866382965	11.0798963440343
BUD23	12.6974715503776	12.7030540521928	12.708681649772	12.7197158468335	12.5923060652452	12.5977116828603	12.7625768119333	12.597335269033	12.5948581670906
GNG12	13.8914505459	13.7658938065409	13.9814198699224	14.0513077028986	13.6968211633729	14.0164123124638	13.8261314770799	13.7124822813328	13.7945529841724
C12orf49	10.3326799286016	10.0234013550466	10.1516852244315	10.43669401518	10.5564809619334	10.2125096352656	10.5817363904976	10.5899101224024	10.6514693896433
FAM86B2	5.16012236221815	5.1685786089266	5.23785939658959	5.18044679237239	5.1050611642753	5.22807480177883	5.12397763767657	5.1456261622485	5.18248545370117
MRPL39	12.2285197041686	12.5607736122005	12.074179361354	12.5249193998691	12.4473697982745	12.4874246976567	12.9976198190599	12.6455935767921	12.7128538527662
VSTM5	5.13625367250554	5.24886579185675	5.24430462839247	5.13614789668599	5.13595813131945	5.23859988276579	5.13629144653484	5.19798845121343	5.3870145804883
ZNF532	9.73063501613555	9.18086164583314	9.4855802358732	8.94919930875042	9.44147010251472	9.25199284019101	9.73886846311055	9.33021336505542	9.28146021952742
MXI1	9.05195575254994	8.92996715272432	9.2178189404571	8.18043049016577	8.84650659316687	8.45148012854832	8.72501404176722	9.11774909193793	8.59118998609796
SMNDC1	10.3593943426422	10.5370461404172	10.5128306270108	10.475314257572	10.5615550923505	10.7370824406046	10.9210299609557	10.5507113867183	10.5535442913183
NOTCH1	8.422199442736	8.47008469473774	8.38563271931899	8.43510433950091	8.59364333609974	8.50268544480577	8.55923598904894	8.53960117129113	8.43754836991834
PARK7	14.7977595918945	14.6059673838435	14.6777152650405	14.8871597057182	14.7504678989473	14.6978868791021	14.8448732919217	14.7662511270626	14.8358867310375
GPATCH1	8.73641296007365	8.38809014982085	8.72200372548599	8.71801289137686	8.48976531845506	8.33241924115748	8.77788943970856	8.63445424114378	8.49842669155262
AAMDC	11.5775470084665	11.4411130029472	11.5671782880808	11.6334439391675	11.3929029193635	11.3297398563786	11.3790044940108	11.2393851574753	11.3745740014685
ERRFI1	10.0687975800046	10.1901530474133	10.0557371218631	10.6631658334719	10.393252183556	10.4802490257611	10.4583324889911	10.6771596919414	10.412943136122
CXCL16	6.93426036510764	7.04170105875864	7.03587533235867	7.32915384446499	7.5181602561486	7.05464539531869	7.04985486958841	7.29676893968581	7.028595496604
SSTR1	9.724669199842	10.1743441650413	9.6442339852617	9.78670278951473	9.69746543211782	9.82511659912153	9.87752128421636	9.94965499249612	9.89051138508612
SCMH1	10.2337742973711	10.0108976044089	10.4167953729499	9.88941623733325	9.92099859149386	9.94244023583248	9.97045534827309	10.0231634229967	10.3725494806149
ANXA4	12.1797302356467	12.257797678829	12.2025955794667	12.1170527171141	12.1165927586781	12.263149718545	12.2221739279212	12.0715936818197	12.054506242573
FGFR1OP	9.66694468051716	9.89694806445871	9.77990726342663	10.0652293474896	10.2459178198855	9.97889083431494	10.3951408141527	10.1489120874311	9.73668739274808
SFT2D2	11.1187453664651	11.4132349303893	10.9897373506019	11.0621203666135	11.1566581238857	11.6756600066104	11.2550075211714	11.3914918602005	11.3639719694985
PACSIN2	10.8465886548318	11.0485291573717	10.8855707917333	10.5881233055586	11.0489817898456	10.9768847564862	10.6973087367707	10.7338977797855	11.2782672024218
RHBDD3	11.3488011147513	10.9748191179983	11.2630378446297	11.1906607112097	11.023161777918	10.9685271198978	11.1905356392995	11.1017253980513	11.3497248255239
MTFR1	8.75830570616106	8.84558800248731	8.69988142098123	8.78268672998122	8.45146908968816	8.63266238249572	8.7630155378676	8.78446228718403	8.7183624356408
COQ9	11.4854615610063	11.1061564243661	11.2767506942056	11.2422218321204	11.6768076047009	11.5447193263753	11.4018045584249	11.2910488425715	11.3477807589672
MCTS1	13.0985483990595	13.193775762899	13.0641274746246	13.0226844946802	13.0322883070945	13.3097688307624	13.3451965091996	13.2596141045914	13.1924845289957
C12orf66	7.45516896741414	7.86432631263069	7.63454583350884	7.60966317093315	7.34681119244078	7.73679084197937	7.52516848925669	7.9005213513085	7.65732360507674
TMA7	13.3274250154026	13.0637944874428	13.0827499126798	13.2505372216072	13.1065353469291	12.9398427638719	13.4203843316291	13.171681300876	13.1856753270812
PREP	10.5775492533278	11.3916225050097	11.1790011278676	11.2975592472445	11.0828531771476	11.3845185581053	11.2807794560068	11.3548583757255	11.3852171460088
GHR	5.86601573653792	5.79253647906913	5.92272825030298	5.96295805566161	5.86827067197677	5.74662870094557	5.72041138780447	5.76761999499117	5.74279296574507
TMED2	12.3720242479208	12.6055152933475	12.4151375485976	12.4952702562863	12.6934544404952	12.9307048056662	12.5998344235434	12.615477794928	12.6178748579206
TPBG	12.8677605753366	13.1235181394971	13.0229258742688	13.0846618505728	13.2534980359407	13.2716175556064	13.2214703069935	13.2850700819839	13.3185334545462
DOCK3	5.83841387680047	5.70530591469129	5.76064185850163	5.61387120941677	5.59414073812498	5.75555914310504	5.58855686337781	5.66161851754412	5.60348332401686
WASL	10.516816178114	10.2843987973024	10.5187961701749	10.2726929175863	10.1720046037935	10.1548616258981	10.3214101905731	10.2778570891546	10.367965809016
TAF6	11.5954579929739	11.8037232476477	12.1795434463334	11.7240145932092	12.0489909023205	11.9312376746771	11.6523955840023	11.8531165024114	11.9969598559279
FAS	10.2073089885558	10.1916550701067	10.8955533518507	10.4632433570528	10.8469313301989	11.5637070794372	10.9446896517683	10.5500536988345	11.2237615461054
PHF20L1	11.3365933752976	11.2659259919085	11.1628310937596	11.2097077043546	11.2143566791488	11.5221715330632	11.3692864264729	11.1701772147857	11.4000181051853
LRRC6	5.89058789241302	6.03568433080909	6.00303173507449	5.8417973910234	5.80236714163236	5.89396682145022	5.8408817219808	5.82126734851446	6.13091772150036
EFS	5.88770225502915	6.0099005828195	6.07635763328591	6.10163207196657	5.88725180710359	6.19184278768188	5.88775984178215	5.93509003873249	6.03430478228732
C15orf65	6.68319699437722	6.67174855195969	6.78309157401692	6.72749608733755	6.78128100914316	6.87131434574241	6.67047235966638	6.68838420750158	6.78957095102074
MAGI2-AS3	11.1336029439888	11.0026666110554	10.9718759290658	11.3024587584246	11.1711175462079	11.1944042304301	11.2665503911244	11.1562769664106	10.9217943492481
GPN2	11.3652632760165	11.2760942724254	11.2087953299231	11.5238532182436	11.3944099402475	11.3803250398659	11.353647868695	11.3825953942351	11.4412119971909
SEC24A	9.96248300649813	10.0145411212614	10.0000159689214	10.2449519779822	10.278759400763	10.3274297826859	10.2542477339136	10.2578583449527	10.2565104087918
WISP2	7.61590666832029	7.50856225868834	7.64897298669949	7.29419234692238	7.46668204637243	7.35290079683034	7.10387204547025	7.42179737950667	7.26220513311212
ZNF701	7.98928435923964	8.20508121363487	8.20300379816611	8.22674330756386	8.05935607725094	8.07669287588041	8.02155839121576	8.49831304996016	8.07593892937285
IPO5	12.8198969830931	13.0146591325413	12.9720155123381	12.6317567155916	12.5488231353706	12.9183533851747	13.0203453000069	12.586852934191	12.9896282772994
H1F0	9.7969292865489	9.93311128014466	9.91946457514156	9.60981925329129	9.76621540959842	9.56525850234563	9.52974072378735	9.5301965577217	9.62525526130542
OAT	13.1071122821742	13.4299234088042	13.3832389969691	13.42065287034	13.4328054984151	13.3843444188449	13.1987801493369	13.3199070026227	13.2404947868769
BPNT1	8.29348255646955	8.389123502191	8.28175406419788	8.14599017252857	8.48741429184338	8.47759852960367	8.61616273821855	8.35897581656404	8.45168996333128
C1orf115	7.6982289343879	8.17305622816926	7.91426857860995	7.95399920981092	7.6283445384328	7.48496102557684	7.44391559390123	7.71402991256864	7.70476458176623
SPATA17	5.77766077996812	5.65665285012522	5.7068448545046	5.59442475455381	5.62373102866618	5.84108673495396	5.59460125573397	5.71546805748544	5.66893042699234
BROX	10.7805686553143	11.0160777439159	10.8147617030591	11.1009558428256	10.8706614742871	11.0813871946002	10.9081625130956	10.7806023349571	10.7646551967993
UBE3A	11.9160363867604	11.823375266798	11.7664849400117	11.7545337512995	11.6912225910369	11.7749398322939	12.2516848106627	11.7844206315615	11.93542764508
LOC441155	6.47236531936745	6.45217875420415	6.41847563496728	6.58547169629783	6.48289766794319	6.53010884515773	6.44710528308713	6.54349347042052	6.51649798735872
UBE2D4	9.62855379604242	9.43544120637691	9.49603475778273	9.17989991412303	9.19322622141217	8.99852940001297	9.24640126988033	9.37601466339204	9.14974144012332
NEK10	6.83828993168899	6.97532849189375	6.87966748883413	7.39187419655438	6.81571129508008	7.02661860627295	7.02856123223082	7.03265341595627	6.75458943171397
RPL24	12.9986683706111	12.8960502077945	12.9652317226493	13.080809187225	13.0469184563963	12.8145752830343	13.1239180967767	13.0175856749486	13.024978627285
CYB561D2	9.95010794270951	10.0657042623588	10.1553833493146	11.155846802133	10.6904238000839	10.0195225715733	10.1035253431856	10.0240185467519	10.1787478103938
JMJD6	11.1605482789262	10.9717302073047	11.0345030687324	11.5571841916559	11.4695217916802	11.4905187136569	11.3123150491872	11.4369088248538	11.6016355487357
PLAG1	9.20940592519644	9.25496993193993	8.87008622565777	9.46835052742803	8.7790403752351	9.36581717256741	9.19014134807014	9.05275401820254	9.07779933428632
PPM1N	6.4177405053328	6.42558157714857	6.44563984130329	6.22973282325253	6.47056046329308	6.41311356488065	6.32603233264473	6.33572021303601	6.35853035176067
CCDC68	5.50503329080064	5.47118802118858	5.48345080655241	5.49886412068374	5.39815302406041	5.64088427496482	5.44937644306778	5.454080188993	5.43313921047929
KBTBD3	7.60311151835946	7.5931411669059	7.78849636441976	7.57107651850977	7.72835523596767	7.63542701131825	7.63782310247318	7.5906586275505	7.46799148908147
UBN2	9.09689266253437	9.06929413838601	9.02532251739216	8.69547011985137	8.57294118106191	8.51359598073795	9.10415449768217	8.95621499618998	8.71214710863738
ZFP36L2	12.7202414184291	12.711312732768	12.8210307646517	12.4007373142028	12.5700087206353	12.5554812079251	12.3343058341449	12.4789628447067	12.3664181613388
SGSH	11.4344909811964	11.6084832002408	11.5263957218617	11.4212878955204	11.0313302574157	11.3803230784204	10.9338427884293	11.2616125133962	11.2236208289339
FOXK1	9.29712491456744	9.48232238139403	9.34029196799177	9.48893587437949	9.46885661490445	9.31642395759041	9.18621903193342	9.4517242175262	9.50235175050222
COX6C	13.7032804398805	13.6118748962633	13.6070987578951	13.5629657184356	13.5136631427141	13.6623951064809	13.6601348979425	13.5291887112035	13.5819872925985
CMPK1	11.1449332921746	12.2308637736213	11.8173889720718	12.0351600090113	12.0593919996685	12.6113073300377	12.3935266428724	12.1255555990211	12.1053878209681
INO80D	9.4191493522119	9.12123462457242	9.22024230633128	9.62643905479309	9.29610561921797	9.64192730452813	9.66102193298777	9.32807312654498	9.23929982638125
PMF1-BGLAP	8.75876112657722	8.70391984176692	8.52649004991529	8.95251292027483	8.94366698624625	8.56430699210903	8.9017165257014	8.82052906456105	8.6836585792916
SCHIP1	7.23155346505262	7.2655252747264	7.24802413947466	7.26869798387547	7.17938990665298	8.32407695790225	7.15473610783397	7.19514419823721	7.25966643586538
VPS4B	10.8457206339892	10.7913633739226	10.6041249563786	10.6224008336374	10.6762870125795	10.7708383427919	10.7722816520132	10.5666400606609	10.5478827635736
CCND3	12.5797641930611	11.9067851782046	12.3936665635331	12.2908683735688	12.5212559805794	12.5753128951114	12.2916845333461	12.2743619801062	12.8153300887853
BYSL	10.6835768296362	11.2579082373545	11.1359724631383	11.3459213543931	11.0305221217956	11.0695161990002	11.2611867618876	11.3485272002888	11.5519062425997
USF1	7.63187727028448	7.82418125312625	7.59343163936426	7.29103574515832	7.60247427673915	7.7116513118025	7.48563948972257	7.71016201782931	7.97604919228716
PITPNC1	8.98945285765235	8.68406303547697	8.90771925266977	9.47972465625775	8.97563903931509	9.0028246198354	9.1054926455145	9.09138089166927	9.12310998829423
SFRP1	10.7889902469858	10.5979641903749	10.5627124374026	11.0261270081227	11.0193026052666	10.8915028326044	10.3424382662114	10.2517710439945	10.1477446066144
ALDH4A1	9.72623863609999	10.3639196339862	10.2285218367511	10.3676360863327	10.3658472549543	10.1592255294961	9.83951240211656	10.3641561269949	9.77015513203232
RPS9	13.8308775866228	13.6493543668347	13.5947488815066	13.7733172098543	13.6002456335136	13.3855012973959	13.7493056369279	13.5400415530484	13.5948295404796
BRCC3	10.6923465655281	10.5618529932132	10.5241821070181	10.3661970258629	10.2733977593556	10.5691273607099	10.4130567471661	10.4837546786778	10.1584845281987
MCOLN1	10.4639691115809	10.5745059061716	11.0169988004424	10.7884917749111	10.6359609349842	10.5874985253213	10.3051863978632	10.8452978724678	10.8892016449375
INTS6L	6.11015116492598	6.30450127475714	6.13293397444998	6.00309099949172	6.10307592055217	6.2080166986435	5.98770471589751	6.13095248698194	6.06649101539866
DIRC2	9.5856686270808	9.71851116477084	9.66097573608324	9.7556551313886	9.78389750564778	10.0370636233796	9.7346864636116	10.0260749911703	9.85204447861339
[truncated: 11,537 more rows]
